# Supplementary material for: All paths lead to hubs in the spectroscopic networks of water isotopologues H216O and H218O
Source: Commun Chem. 2024 Feb 16;7:34. doi: 10.1038/s42004-024-01103-8 (PMC10873357; doi:10.1038/s42004-024-01103-8)
Supplement: Supplementary file 2 — Supplementary Data 1 [file 42004_2024_1103_MOESM2_ESM.zip]

Archive with 21 entries (18 files):
- SupplementaryData1/
- SupplementaryData1/H216O/
- SupplementaryData1/H216O/table_S1.txt
- SupplementaryData1/H216O/table_S2.txt
- SupplementaryData1/H216O/table_S3.txt
- SupplementaryData1/H216O/table_S4.txt
- SupplementaryData1/H216O/table_S5.txt
- SupplementaryData1/H216O/table_S6.txt
- SupplementaryData1/H216O/table_S7.txt
- SupplementaryData1/H216O/table_S8.txt
- SupplementaryData1/H218O/
- SupplementaryData1/H218O/Figure_S1.pdf
- SupplementaryData1/H218O/table_S1.txt
- SupplementaryData1/H218O/table_S2.txt
- SupplementaryData1/H218O/table_S3.txt
- SupplementaryData1/H218O/table_S4.txt
- SupplementaryData1/H218O/table_S5.txt
- SupplementaryData1/H218O/table_S6.txt
- SupplementaryData1/H218O/table_S7.txt
- SupplementaryData1/H218O/table_S8.txt
- SupplementaryData1/README.txt
