# Supplementary material for: All paths lead to hubs in the spectroscopic networks of water isotopologues H216O and H218O
Source: Commun Chem. 2024 Feb 16;7:34. doi: 10.1038/s42004-024-01103-8 (PMC10873357; doi:10.1038/s42004-024-01103-8)
Supplement: Supplementary file 2 — Supplementary Data 1 [file 42004_2024_1103_MOESM2_ESM.zip › SupplementaryData1/H216O/table_S1.txt]

%%%%%%%%%%%%%%%%%%%%%%%%%%%%%%%%%%%%%%%%%%%%%%%%%%%%%%%%%%%%%%%%%%%%%%%%%%%%%%%%%%%%%%%%%%%%%%%%%%%%%%%%%%%%%%%%%%%%%%%%%%
%
% List of new experimental H2O-16 transitions recorded with the NICE-OHMS technique
%
%%%%%%%%%%%%%%%%%%%%%%%%%%%%%%%%%%%%%%%%%%%%%%%%%%%%%%%%%%%%%%%%%%%%%%%%%%%%%%%%%%%%%%%%%%%%%%%%%%%%%%%%%%%%%%%%%%%%%%%%%%
%
% Notes:
%
%       (a) freq                      : frequency of the observed line in kHz
%       (b) unc                       : total frequency uncertainty in kHz (see Methods)
%       (c) upper state (six columns) : rovibrational assignment (v_1, v_2, v_3, J, K_a, and K_c) 
%                                       of the upper state  
%       (d) lower state (six columns) : rovibrational assignment (v_1, v_2, v_3, J, K_a, and K_c) 
%                                       of the lower state  
%       (e) line tag                  : line identifier
%       (f) pres                      : total pressure within the water cell (-1.0 denotes that the frequency
%                                       is extrapolated to vacuum)
%       (g) unc_stat                  : statistical uncertainty (see Methods)
%       (h) unc_day                   : day-to-day uncertainty (see Methods)
%       (j) unc_pres                  : pressure-shift uncertainty (see Methods)
%       (k) unc_pow                   : power-shift uncertainty (see Methods)
%
%%%%%%%%%%%%%%%%%%%%%%%%%%%%%%%%%%%%%%%%%%%%%%%%%%%%%%%%%%%%%%%%%%%%%%%%%%%%%%%%%%%%%%%%%%%%%%%%%%%%%%%%%%%%%%%%%%%%%%%%%

         freq/kHz    unc/kHz     upper state      lower state        line tag       pres/Pa  unc_stat/kHz  unc_day/kHz  unc_pres/kHz  unc_pow/kHz
   202518626816.1        5.4     0 3 1 0 0 0      0 1 0 1 0 1        24ToDiCoUb.1      0.25           1.3          1.5           5.0          0.5
   203774091831.3       20.7     2 1 0 5 5 1      0 1 0 6 6 0        24ToDiCoUb.2      0.25          20.0          1.5           5.0          0.5
   203774453818.9       20.7     2 1 0 5 5 0      0 1 0 6 6 1        24ToDiCoUb.3      0.25          20.0          1.5           5.0          0.5
   207705921008.9        5.3     2 1 0 3 3 0      0 1 0 4 4 1        24ToDiCoUb.4      0.25           0.6          1.5           5.0          0.5
   208463416749.1       13.0     1 1 1 7 5 3      0 1 0 8 5 4        24ToDiCoUb.5      0.54           7.0          1.5          10.8          0.5
   208937109100.7        8.2     1 1 1 7 4 4      0 1 0 8 4 5        24ToDiCoUb.6      0.20           7.0          1.5           4.0          0.5
   209356059041.0        8.7     1 1 1 8 1 7      0 1 0 9 1 8        24ToDiCoUb.7      0.25           7.0          1.5           5.0          0.5
   209427628657.5        7.0     1 1 1 7 3 5      0 1 0 8 3 6        24ToDiCoUb.8      0.25           4.6          1.5           5.0          0.5
   209921582297.8        7.3     1 1 1 6 3 3      0 1 0 7 3 4        24ToDiCoUb.9      0.25           5.1          1.5           5.0          0.5
   210096929681.0        5.4     1 1 1 7 2 6      0 1 0 8 2 7        24ToDiCoUb.10     0.25           1.3          1.5           5.0          0.5
   210237763985.7       11.5     1 1 1 6 3 4      0 1 0 7 3 5        24ToDiCoUb.11     0.25          10.2          1.5           5.0          0.5
   210522782536.4        6.2     0 3 1 6 4 2      0 1 0 5 4 1        24ToDiCoUb.12     0.25           3.3          1.5           5.0          0.5
   210575032136.7       12.2     2 1 0 4 3 1      0 1 0 4 4 0        24ToDiCoUb.13     0.25          11.0          1.5           5.0          0.5
   210791304860.7        7.1     1 1 1 6 1 5      0 1 0 7 1 6        24ToDiCoUb.14     0.26           4.6          1.5           5.2          0.5
   210867480445.6        5.9     1 1 1 5 3 2      0 1 0 6 3 3        24ToDiCoUb.15     0.25           2.6          1.5           5.0          0.5
   210898199442.7        6.1     1 1 1 7 1 7      0 1 0 8 1 8        24ToDiCoUb.16     0.25           3.1          1.5           5.0          0.5
   210995323596.1        7.2     1 1 1 3 1 3      0 1 0 3 3 0        24ToDiCoUb.17     0.25           5.0          1.5           5.0          0.5
   210995463621.0        7.2     1 1 1 5 2 3      0 1 0 6 2 4        24ToDiCoUb.18     0.25           5.0          1.5           5.0          0.5
   211143512939.7        5.5     2 1 0 2 1 1      0 1 0 3 2 2        24ToDiCoUb.19     0.25           1.7          1.5           5.0          0.5
   211495194146.6        4.2     1 1 1 5 1 4      0 1 0 6 1 5        24ToDiCoUb.20     0.18           1.6          1.5           3.6          0.5
   211556203182.7        5.9     1 1 1 5 2 4      0 1 0 6 2 5        24ToDiCoUb.21     0.25           2.6          1.5           5.0          0.5
   211584138038.4        5.3     1 1 1 6 0 6      0 1 0 7 0 7        24ToDiCoUb.22     0.18           3.5          1.5           3.6          0.5
   211622371002.3       17.8     1 1 1 6 3 3      0 1 0 5 5 0        24ToDiCoUb.23     0.25          17.0          1.5           5.0          0.5
   211722643238.9        5.5     2 1 0 3 2 2      0 1 0 3 3 1        24ToDiCoUb.24     0.25           1.6          1.5           5.0          0.5
   211738949118.9        5.3     2 1 0 1 1 0      0 1 0 2 2 1        24ToDiCoUb.25     0.25           0.9          1.5           5.0          0.5
   211774459715.0        6.1     1 1 1 4 3 1      0 1 0 5 3 2        24ToDiCoUb.26     0.25           3.2          1.5           5.0          0.5
   211775461159.0       16.7     0 3 1 6 5 2      0 1 0 5 5 1        24ToDiCoUb.27     0.55          12.5          1.5          11.0          0.5
   211854765881.0        5.5     1 1 1 4 3 2      0 1 0 5 3 3        24ToDiCoUb.28     0.25           1.8          1.5           5.0          0.5
   211879806526.2        5.4     1 1 1 4 2 2      0 1 0 5 2 3        24ToDiCoUb.29     0.25           1.4          1.5           5.0          0.5
   212100159282.6        7.9     1 1 1 4 1 3      0 1 0 4 3 2        24ToDiCoUb.30     0.25           5.9          1.5           5.0          0.5
   212218656959.1        5.4     1 1 1 4 1 3      0 1 0 5 1 4        24ToDiCoUb.31     0.25           1.3          1.5           5.0          0.5
   212251996833.9        5.4     1 1 1 5 0 5      0 1 0 6 0 6        24ToDiCoUb.32     0.25           1.2          1.5           5.0          0.5
   212261398910.7        5.3     1 1 1 5 1 5      0 1 0 6 1 6        24ToDiCoUb.33     0.25           0.7          1.5           5.0          0.5
   212291373859.6        6.3     1 1 1 4 2 3      0 1 0 5 2 4        24ToDiCoUb.34     0.25           3.5          1.5           5.0          0.5
   212344410353.0        6.1     2 1 0 3 1 3      0 1 0 4 0 4        24ToDiCoUb.35     0.25           3.2          1.5           5.0          0.5
   212482789327.5        7.2     0 3 1 7 5 3      0 1 0 6 5 2        24ToDiCoUb.36     0.25           5.0          1.5           5.0          0.5
   212631318072.8        9.8     1 1 1 6 1 6      0 1 0 6 1 5        24ToDiCoUb.37     0.25           8.3          1.5           5.0          0.5
   212770873020.2        6.0     1 1 1 3 2 1      0 1 0 4 2 2        24ToDiCoUb.38     0.25           3.0          1.5           5.0          0.5
   212899648498.1        5.4     1 1 1 4 0 4      0 1 0 5 0 5        24ToDiCoUb.39     0.25           1.4          1.5           5.0          0.5
   212922230800.0        5.3     1 1 1 4 1 4      0 1 0 5 1 5        24ToDiCoUb.40     0.25           0.9          1.5           5.0          0.5
   212978676936.0        5.3     1 1 1 3 1 2      0 1 0 4 1 3        24ToDiCoUb.41     0.25           0.3          1.5           5.0          0.5
   213032637870.9        5.4     1 1 1 3 2 2      0 1 0 4 2 3        24ToDiCoUb.42     0.25           1.4          1.5           5.0          0.5
   213171999699.8        7.7     1 1 1 7 2 6      0 1 0 7 2 5        24ToDiCoUb.43     0.25           5.6          1.5           5.0          0.5
   213281890090.1        6.7     1 1 1 4 0 4      0 1 0 4 2 3        24ToDiCoUb.44     0.25           4.1          1.5           5.0          0.5
   213527520084.1        5.7     1 1 1 3 0 3      0 1 0 4 0 4        24ToDiCoUb.45     0.25           2.2          1.5           5.0          0.5
   213574106859.6        5.6     1 1 1 3 1 3      0 1 0 4 1 4        24ToDiCoUb.46     0.25           2.0          1.5           5.0          0.5
   213650942632.9        5.3     1 1 1 2 2 0      0 1 0 3 2 1        24ToDiCoUb.47     0.25           0.4          1.5           5.0          0.5
   213784487366.5        5.7     1 1 1 2 1 1      0 1 0 3 1 2        24ToDiCoUb.48     0.25           2.3          1.5           5.0          0.5
   214154067790.4        2.2     1 1 1 2 0 2      0 1 0 3 0 3        24ToDiCoUb.49    -1.00           1.3          1.5           0.7          0.5
   214223377085.1        5.7     1 1 1 2 1 2      0 1 0 3 1 3        24ToDiCoUb.50    -1.00           4.8          1.5           2.6          0.5
   214463141100.7       10.4     1 1 1 6 5 2      0 1 0 6 5 1        24ToDiCoUb.51     0.25           9.0          1.5           5.0          0.5
   214463983678.5        5.3     1 1 1 6 5 1      0 1 0 6 5 2        24ToDiCoUb.52     0.25           0.9          1.5           5.0          0.5
   214545122138.1        6.1     1 1 1 1 1 0      0 1 0 2 1 1        24ToDiCoUb.53     0.25           3.2          1.5           5.0          0.5
   214709861166.7        5.5     1 1 1 7 4 4      0 1 0 7 4 3        24ToDiCoUb.54     0.25           1.5          1.5           5.0          0.5
   214809271251.0        6.1     1 1 1 1 0 1      0 1 0 2 0 2        24ToDiCoUb.55     0.25           3.2          1.5           5.0          0.5
   214875472561.7        6.1     1 1 1 1 1 1      0 1 0 2 1 2        24ToDiCoUb.56     0.25           3.1          1.5           5.0          0.5
   214895601104.1        6.1     1 1 1 6 4 3      0 1 0 6 4 2        24ToDiCoUb.57     0.25           3.1          1.5           5.0          0.5
   214945990070.5        5.6     1 1 1 6 4 2      0 1 0 6 4 3        24ToDiCoUb.58     0.25           2.1          1.5           5.0          0.5
   215026339940.3        5.3     1 1 1 5 4 2      0 1 0 5 4 1        24ToDiCoUb.59     0.25           0.6          1.5           5.0          0.5
   215036575140.0        6.3     1 1 1 5 4 1      0 1 0 5 4 2        24ToDiCoUb.60     0.25           3.5          1.5           5.0          0.5
   215448836477.1        5.3     2 1 0 1 1 0      0 1 0 1 0 1        24ToDiCoUb.61     0.25           0.9          1.5           5.0          0.5
   215466986233.1        5.7     1 1 1 4 3 2      0 1 0 4 3 1        24ToDiCoUb.62     0.25           2.3          1.5           5.0          0.5
   215479436190.3       38.3     0 3 1 6 5 2      0 1 0 6 3 3        24ToDiCoUb.63     0.25          37.9          1.5           5.0          0.5
   215542209752.3        8.3     1 1 1 4 3 1      0 1 0 4 3 2        24ToDiCoUb.64     0.40           1.7          1.5           8.0          0.5
   215605114590.6        6.3     2 1 0 2 1 1      0 1 0 2 0 2        24ToDiCoUb.65     0.25           3.5          1.5           5.0          0.5
   215652506375.2        5.3     1 1 1 6 3 3      0 1 0 6 3 4        24ToDiCoUb.66     0.23           2.1          1.5           4.6          0.5
   215960227893.0        5.3     1 1 1 2 2 0      0 1 0 2 2 1        24ToDiCoUb.67     0.25           1.0          1.5           5.0          0.5
   215971381769.8        5.3     1 1 1 1 1 1      0 1 0 1 1 0        24ToDiCoUb.68     0.25           0.8          1.5           5.0          0.5
   215997290237.7        5.6     2 1 0 1 1 1      0 1 0 0 0 0        24ToDiCoUb.69     0.25           2.0          1.5           5.0          0.5
   216042014046.1        4.5     1 1 1 3 2 1      0 1 0 3 2 2        24ToDiCoUb.70     0.18           2.1          1.5           3.6          0.5
   216304389800.5        5.5     1 1 1 1 1 0      0 1 0 1 1 1        24ToDiCoUb.71     0.25           1.8          1.5           5.0          0.5
   216772268166.8        6.8     2 1 0 4 3 1      0 1 0 4 2 2        24ToDiCoUb.72     0.25           4.4          1.5           5.0          0.5
   216914362384.9        5.9     1 1 1 1 0 1      0 1 0 0 0 0        24ToDiCoUb.73     0.25           2.8          1.5           5.0          0.5
   216915843902.3        7.8     2 1 0 3 1 3      0 1 0 2 0 2        24ToDiCoUb.74     0.25           5.8          1.5           5.0          0.5
   217356706340.0        5.1     1 1 1 2 1 2      0 1 0 1 1 1        24ToDiCoUb.75    -1.00           4.8          1.5           0.9          0.5
   217551902529.4        5.5     1 1 1 2 0 2      0 1 0 1 0 1        24ToDiCoUb.76     0.25           1.5          1.5           5.0          0.5
   217629231438.4        5.8     2 1 0 2 2 1      0 1 0 1 1 0        24ToDiCoUb.77     0.25           2.4          1.5           5.0          0.5
   217738977798.8        6.0     1 1 1 2 1 1      0 1 0 1 1 0        24ToDiCoUb.78     0.25           2.9          1.5           5.0          0.5
   217907167861.2        6.1     1 1 1 3 1 3      0 1 0 2 1 2        24ToDiCoUb.79     0.25           3.2          1.5           5.0          0.5
   218000519158.1        5.9     1 1 1 3 2 2      0 1 0 2 2 1        24ToDiCoUb.80     0.25           2.7          1.5           5.0          0.5
   218098953651.8        5.6     1 1 1 3 0 3      0 1 0 2 0 2        24ToDiCoUb.81     0.25           2.0          1.5           5.0          0.5
   218132249739.7        5.3     2 1 0 3 2 2      0 1 0 2 1 1        24ToDiCoUb.82     0.25           1.0          1.5           5.0          0.5
   218149592528.7        5.5     1 1 1 3 2 1      0 1 0 2 2 0        24ToDiCoUb.83     0.25           1.7          1.5           5.0          0.5
   218193597120.2        7.4     1 1 1 5 1 4      0 1 0 5 1 5        24ToDiCoUb.84     0.25           5.2          1.5           5.0          0.5
   218227454582.1        6.3     2 1 0 5 5 0      0 1 0 5 4 1        24ToDiCoUb.85     0.25           3.5          1.5           5.0          0.5
   218232112268.4        7.1     2 1 0 5 5 1      0 1 0 5 4 2        24ToDiCoUb.86     0.25           4.8          1.5           5.0          0.5
   218418786199.9        5.3     1 1 1 4 1 4      0 1 0 3 1 3        24ToDiCoUb.87     0.25           0.5          1.5           5.0          0.5
   218418911264.7        6.1     1 1 1 4 3 2      0 1 0 3 3 1        24ToDiCoUb.88     0.25           3.2          1.5           5.0          0.5
   218429496269.4        3.6     1 1 1 3 1 2      0 1 0 2 1 1        24ToDiCoUb.89    -1.00           2.0          1.5           2.5          0.5
   218456190051.3        5.3     1 1 1 4 3 1      0 1 0 3 3 0        24ToDiCoUb.90     0.25           0.6          1.5           5.0          0.5
   218561824017.9        2.9     1 1 1 4 0 4      0 1 0 3 0 3        24ToDiCoUb.91    -1.00           2.3          1.5           0.7          0.5
   218597959922.2        6.6     1 1 1 4 2 3      0 1 0 3 2 2        24ToDiCoUb.92     0.25           4.0          1.5           5.0          0.5
   218691701948.7        6.2     1 1 1 5 4 2      0 1 0 4 4 1        24ToDiCoUb.93     0.25           3.3          1.5           5.0          0.5
   218696341367.3        5.8     1 1 1 5 4 1      0 1 0 4 4 0        24ToDiCoUb.94     0.25           2.5          1.5           5.0          0.5
   218795070188.7        7.6     1 1 1 6 1 5      0 1 0 6 1 6        24ToDiCoUb.95     0.25           5.5          1.5           5.0          0.5
   218862260766.3        9.6     1 1 1 6 5 2      0 1 0 5 5 1        24ToDiCoUb.96     0.25           8.0          1.5           5.0          0.5
   218862364204.3        6.2     1 1 1 6 5 1      0 1 0 5 5 0        24ToDiCoUb.97     0.25           3.4          1.5           5.0          0.5
   218891504898.8        4.3     1 1 1 5 1 5      0 1 0 4 1 4        24ToDiCoUb.98     0.10           3.5          1.5           2.0          0.5
   218913944372.5        5.8     1 1 1 4 2 2      0 1 0 3 2 1        24ToDiCoUb.99     0.25           2.5          1.5           5.0          0.5
   218977221644.8        5.7     1 1 1 5 0 5      0 1 0 4 0 4        24ToDiCoUb.100    0.25           2.3          1.5           5.0          0.5
   219067402611.9        5.8     1 1 1 4 1 3      0 1 0 3 1 2        24ToDiCoUb.101    0.25           2.4          1.5           5.0          0.5
   219149038025.6        7.8     1 1 1 5 2 4      0 1 0 4 2 3        24ToDiCoUb.102    0.25           5.8          1.5           5.0          0.5
   219161915995.9        5.4     1 1 1 5 3 2      0 1 0 4 3 1        24ToDiCoUb.103    0.25           1.3          1.5           5.0          0.5
   219316645401.4        6.1     1 1 1 6 4 3      0 1 0 5 4 2        24ToDiCoUb.104    0.25           3.2          1.5           5.0          0.5
   219316689558.2        5.9     2 1 0 3 3 0      0 1 0 2 2 1        24ToDiCoUb.105    0.25           2.8          1.5           5.0          0.5
   219329721034.0        6.2     1 1 1 6 1 6      0 1 0 5 1 5        24ToDiCoUb.106    0.25           3.3          1.5           5.0          0.5
   219338518518.1        6.1     1 1 1 6 4 2      0 1 0 5 4 1        24ToDiCoUb.107    0.25           3.1          1.5           5.0          0.5
   219375035820.4        5.3     1 1 1 6 0 6      0 1 0 5 0 5        24ToDiCoUb.108    0.25           0.9          1.5           5.0          0.5
   219459076483.2        8.2     1 1 1 7 5 3      0 1 0 6 5 2        24ToDiCoUb.109    0.21           6.9          1.5           4.2          0.5
   219613394775.2        5.5     1 1 1 5 1 4      0 1 0 4 1 3        24ToDiCoUb.110    0.25           1.8          1.5           5.0          0.5
   219637659509.7        5.9     1 1 1 6 3 4      0 1 0 5 3 3        24ToDiCoUb.111    0.25           2.8          1.5           5.0          0.5
   219638166324.5        5.3     1 1 1 5 2 3      0 1 0 4 2 2        24ToDiCoUb.112    0.25           0.6          1.5           5.0          0.5
   219739482339.5        5.4     1 1 1 7 1 7      0 1 0 6 1 6        24ToDiCoUb.113    0.25           1.1          1.5           5.0          0.5
   219861180806.1        7.7     1 1 1 8 1 7      0 1 0 8 1 8        24ToDiCoUb.114    0.25           5.6          1.5           5.0          0.5
   219886113901.0        6.4     1 1 1 6 3 3      0 1 0 5 3 2        24ToDiCoUb.115    0.25           3.7          1.5           5.0          0.5
   219918985479.3        5.3     1 1 1 7 4 4      0 1 0 6 4 3        24ToDiCoUb.116    0.25           1.0          1.5           5.0          0.5
   220106394948.2        6.4     1 1 1 7 2 6      0 1 0 6 2 5        24ToDiCoUb.117    0.25           3.6          1.5           5.0          0.5
   220174599765.0        5.2     1 1 1 7 3 5      0 1 0 6 3 4        24ToDiCoUb.118    0.24           1.3          1.5           4.8          0.5
   250328411007.1        1.9     0 3 1 0 0 0      0 0 0 1 0 1        24ToDiCoUb.119    0.05           0.5          1.5           1.0          0.5
   252150010485.6        2.8     0 3 1 6 5 1      0 0 0 7 5 2        24ToDiCoUb.120    0.08           1.6          1.5           1.6          0.5
   252490807982.2        2.4     1 1 1 6 1 6      0 0 0 7 3 5        24ToDiCoUb.121    0.07           1.2          1.5           1.4          0.5
   252657258101.9        2.5     1 1 1 5 3 2      0 0 0 6 5 1        24ToDiCoUb.122    0.08           1.2          1.5           1.6          0.5
   253356075319.0        2.8     1 1 1 4 3 2      0 0 0 5 5 1        24ToDiCoUb.123    0.07           1.9          1.5           1.4          0.5
   253398183395.6        3.2     1 1 1 4 3 1      0 0 0 5 5 0        24ToDiCoUb.124    0.07           2.4          1.5           1.4          0.5
   253502110489.7        3.3     1 1 1 6 0 6      0 0 0 7 2 5        24ToDiCoUb.125    0.07           2.6          1.5           1.4          0.5
   254575864873.5        4.0     0 3 1 6 4 2      0 0 0 7 2 5        24ToDiCoUb.126    0.15           2.2          1.5           3.0          0.5
   256982333352.1        2.2     1 1 1 7 2 6      0 0 0 7 4 3        24ToDiCoUb.127    0.07           0.6          1.5           1.4          0.5
   257117204934.9        4.3     1 1 1 6 3 3      0 0 0 6 5 2        24ToDiCoUb.128    0.07           3.8          1.5           1.4          0.5
   257242456526.5        4.1     0 3 1 7 5 3      0 0 0 7 5 2        24ToDiCoUb.129    0.15           2.3          1.5           3.0          0.5
   257283557762.8        2.5     0 3 1 6 5 1      0 0 0 6 5 2        24ToDiCoUb.130    0.07           1.3          1.5           1.4          0.5
   257821125136.2        2.8     1 1 1 2 1 2      0 0 0 3 3 1        24ToDiCoUb.131    0.07           1.9          1.5           1.4          0.5
   258253725233.5        2.2     2 1 0 2 2 1      0 0 0 3 3 0        24ToDiCoUb.132    0.07           0.5          1.5           1.4          0.5
   259229142463.1        2.4     1 1 1 6 5 2      0 0 0 7 5 3        24ToDiCoUb.133    0.07           1.1          1.5           1.4          0.5
   259724489090.1        2.5     2 1 0 1 1 1      0 0 0 2 2 0        24ToDiCoUb.134    0.07           1.3          1.5           1.4          0.5
   259927708135.9        2.7     2 1 0 1 1 0      0 0 0 2 2 1        24ToDiCoUb.135    0.07           1.7          1.5           1.4          0.5
