# Supplementary material for: All paths lead to hubs in the spectroscopic networks of water isotopologues H216O and H218O
Source: Commun Chem. 2024 Feb 16;7:34. doi: 10.1038/s42004-024-01103-8 (PMC10873357; doi:10.1038/s42004-024-01103-8)
Supplement: Supplementary file 2 — Supplementary Data 1 [file 42004_2024_1103_MOESM2_ESM.zip › SupplementaryData1/H216O/table_S2.txt]

%%%%%%%%%%%%%%%%%%%%%%%%%%%%%%%%%%%%%%%%%%%%%%%%%%%%%%%%%%%%%%%%%%%%%%%%%%%%%%%%%%%%%%%%%%%%%%%%%%%%%%%%%%%%%%%%%%%%%%%%%%
%
% List of experimental H2O-16 transitions taken from data sources
% 
% 69Kukolich ~ 10.1063/1.1671623 (DOI),
% 06GoMaGuKn ~ 10.1016/j.jms.2006.09.012 (DOI),
% 09CaPuHaGa ~ 10.1016/j.cplett.2009.03.045 (DOI),
% 18KaStCaDa ~ 10.1063/1.5010957 (DOI),
% 18ChHuTaSu ~ 10.1016/J.JQSRT.2017.10.009 (DOI),
% 20ToFuSiCs ~ 10.1038/s41467-020-15430-6 (DOI),
% 22DiToScCo ~ 10.1080/00268976.2022.2050430 (DOI), and
% 22KaLaChCa ~ 10.1039/D2CP02151J (DOI), and
%
%%%%%%%%%%%%%%%%%%%%%%%%%%%%%%%%%%%%%%%%%%%%%%%%%%%%%%%%%%%%%%%%%%%%%%%%%%%%%%%%%%%%%%%%%%%%%%%%%%%%%%%%%%%%%%%%%%%%%%%%%%
%
% Notes:
%
%       (a) freq                      : frequency of the observed line in kHz
%       (b) unc                       : total frequency uncertainty in kHz
%                                       (note that the uncertainty of the 22DiToScCo.67 line 
%                                       has been corrected to 40 kHz)
%       (c) upper state (six columns) : rovibrational label (v_1, v_2, v_3, J, K_a, and K_c) 
%                                       of the upper state  
%       (d) lower state (six columns) : rovibrational label (v_1, v_2, v_3, J, K_a, and K_c) 
%                                       of the lower state  
%       (e) line tag                  : line identifier
%
%%%%%%%%%%%%%%%%%%%%%%%%%%%%%%%%%%%%%%%%%%%%%%%%%%%%%%%%%%%%%%%%%%%%%%%%%%%%%%%%%%%%%%%%%%%%%%%%%%%%%%%%%%%%%%%%%%%%%%%%%%

            freq/kHz      unc/kHz     upper state     lower state     line tag
         22235079.85         0.05     0 0 0 6 1 6     0 0 0 5 2 3     69Kukolich.1
        183310087.0          1.0      0 0 0 3 1 3     0 0 0 2 2 0     06GoMaGuKn.1
        321225676.0          6.0      0 0 0 10 2 9    0 0 0 9 3 6     06GoMaGuKn.2
        325152899.0          1.0      0 0 0 5 1 5     0 0 0 4 2 2     06GoMaGuKn.3
        380197356.0          5.0      0 0 0 4 1 4     0 0 0 3 2 1     06GoMaGuKn.4
        437346664.0          2.0      0 0 0 7 5 3     0 0 0 6 6 0     06GoMaGuKn.5
        439150795.0          5.0      0 0 0 6 4 3     0 0 0 5 5 0     06GoMaGuKn.6
        443018355.0          5.0      0 0 0 7 5 2     0 0 0 6 6 1     06GoMaGuKn.7
        470888903.0          2.0      0 0 0 6 4 2     0 0 0 5 5 1     06GoMaGuKn.8
        474689108.0          1.0      0 0 0 5 3 3     0 0 0 4 4 0     06GoMaGuKn.9
        488491128.0          3.0      0 0 0 6 2 4     0 0 0 7 1 7     06GoMaGuKn.10
        503568520.0         20.0      0 0 0 8 6 3     0 0 0 7 7 0     06GoMaGuKn.11
        556935995.0         15.0      0 0 0 1 1 0     0 0 0 1 0 1     06GoMaGuKn.12
        321225677.0          0.6      0 0 0 10 2 9    0 0 0 9 3 6     09CaPuHaGa.1
        380197359.8          0.1      0 0 0 4 1 4     0 0 0 3 2 1     09CaPuHaGa.2
        439150794.8          0.3      0 0 0 6 4 3     0 0 0 5 5 0     09CaPuHaGa.3
        443018354.6          0.8      0 0 0 7 5 2     0 0 0 6 6 1     09CaPuHaGa.4
        448001077.5          0.5      0 0 0 4 2 3     0 0 0 3 3 0     09CaPuHaGa.5
        556935987.7          0.3      0 0 0 1 1 0     0 0 0 1 0 1     09CaPuHaGa.6
        620700954.9          0.6      0 0 0 5 3 2     0 0 0 4 4 1     09CaPuHaGa.7
     378390139040.6         24.0      0 1 3 3 1 3     0 0 0 2 1 2     18ChHuTaSu.1
     378630604750.7         60.0      0 1 3 3 2 2     0 0 0 2 2 1     18ChHuTaSu.2
     378959797618.2         24.0      0 1 3 4 0 4     0 0 0 3 0 3     18ChHuTaSu.3
     379295281435.6         24.0      0 1 3 5 1 5     0 0 0 4 1 4     18ChHuTaSu.4
     379570492240.1         24.0      0 1 3 4 1 3     0 0 0 3 1 2     18ChHuTaSu.5
     379691895210.6         24.0      0 1 3 6 0 6     0 0 0 5 0 5     18ChHuTaSu.6
     214798337203.8         12.0      1 0 1 7 7 1     0 0 0 7 7 0     18KaStCaDa.1
     214798311654.9         12.0      1 0 1 7 7 0     0 0 0 7 7 1     18KaStCaDa.2
     215073627145.4         12.0      0 2 1 8 5 4     0 0 0 7 5 3     18KaStCaDa.3
     215243548597.5         12.0      1 0 1 7 6 2     0 0 0 7 6 1     18KaStCaDa.4
     215243536166.9         12.0      1 0 1 7 6 1     0 0 0 7 6 2     18KaStCaDa.5
     215317204531.2          3.0      2 0 0 1 0 1     0 0 0 1 1 0     18KaStCaDa.6
     215418761670.9         12.0      1 0 1 6 6 1     0 0 0 6 6 0     18KaStCaDa.7
     215418752078.1         12.0      1 0 1 6 6 0     0 0 0 6 6 1     18KaStCaDa.8
     210234214509.8          4.1      1 2 0 6 5 2     0 0 0 7 2 5     20ToFuSiCs.1
     210897975641.9          2.3      0 0 2 7 5 2     0 0 0 8 6 3     20ToFuSiCs.2
     211446494558.5          3.6      0 2 1 8 7 2     0 0 0 8 7 1     20ToFuSiCs.3
     211446526559.9          3.6      0 2 1 8 7 1     0 0 0 8 7 2     20ToFuSiCs.4
     211690877437.2          4.7      0 0 2 6 5 1     0 0 0 7 6 2     20ToFuSiCs.5
     212115498917.7          3.6      2 0 0 8 6 3     0 0 0 9 5 4     20ToFuSiCs.6
     212385808069.0          3.3      2 0 0 8 3 5     0 0 0 8 4 4     20ToFuSiCs.7
     212412870274.7          3.4      1 2 0 7 4 3     0 0 0 7 1 6     20ToFuSiCs.8
     212722911354.8          3.4      1 0 1 8 1 7     0 0 0 8 3 6     20ToFuSiCs.9
     212871939332.5          3.0      2 0 0 1 1 1     0 0 0 2 2 0     20ToFuSiCs.10
     212883468857.5          1.5      2 0 0 8 0 8     0 0 0 7 3 5     20ToFuSiCs.11
     212914165607.8          2.4      0 0 2 6 4 3     0 0 0 7 5 2     20ToFuSiCs.12
     212927765594.4          2.3      0 2 1 8 3 6     0 0 0 7 3 5     20ToFuSiCs.13
     212967460530.7          2.3      0 0 2 6 4 2     0 0 0 7 5 3     20ToFuSiCs.14
     213047184910.2          1.9      2 0 0 7 6 2     0 0 0 8 5 3     20ToFuSiCs.15
     213070611942.6          3.3      2 0 0 7 6 1     0 0 0 8 5 4     20ToFuSiCs.16
     213092528225.2          3.3      1 0 1 8 4 5     0 0 0 7 6 2     20ToFuSiCs.17
     213147334755.7          3.3      0 2 1 5 4 1     0 0 0 6 0 6     20ToFuSiCs.18
     213187282917.2          3.2      0 0 2 5 0 5     0 0 0 6 3 4     20ToFuSiCs.19
     213248005988.0          5.2      2 0 0 3 2 2     0 0 0 3 3 1     20ToFuSiCs.20
     213303385442.1          2.4      0 2 1 7 4 4     0 0 0 6 4 3     20ToFuSiCs.21
     213305072495.2          2.0      0 0 2 8 0 8     0 0 0 8 3 5     20ToFuSiCs.22
     213311690523.7          3.2      2 0 0 7 2 5     0 0 0 7 3 4     20ToFuSiCs.23
     213338258219.1          2.0      2 0 0 3 1 3     0 0 0 4 0 4     20ToFuSiCs.24
     213394923802.5          2.4      2 0 0 6 5 2     0 0 0 7 4 3     20ToFuSiCs.25
     213415204583.1          3.3      2 0 0 7 7 1     0 0 0 8 6 2     20ToFuSiCs.26
     213446816438.5          2.4      2 0 0 3 2 1     0 0 0 3 3 0     20ToFuSiCs.27
     213526600995.0          5.1      2 0 0 6 2 4     0 0 0 6 3 3     20ToFuSiCs.28
     213532435472.9          2.0      2 0 0 6 1 5     0 0 0 6 2 4     20ToFuSiCs.29
     213539473233.2          5.1      2 0 0 3 2 2     0 0 0 4 1 3     20ToFuSiCs.30
     213810471368.0          5.3      2 0 0 3 1 3     0 0 0 3 2 2     20ToFuSiCs.31
     213892779972.9          5.4      1 0 1 4 1 3     0 0 0 4 3 2     20ToFuSiCs.32
     213956956258.9          2.6      1 0 1 1 0 1     0 0 0 2 2 0     20ToFuSiCs.33
     213977549319.9          1.5      2 0 0 5 3 2     0 0 0 6 2 5     20ToFuSiCs.34
     214004410149.2          1.4      0 0 2 7 3 4     0 0 0 8 4 5     20ToFuSiCs.35
     214061337445.9          5.1      0 2 1 5 4 1     0 0 0 5 2 4     20ToFuSiCs.36
     214078062120.2          2.9      2 0 0 5 1 4     0 0 0 5 2 3     20ToFuSiCs.37
     214079587261.4          2.4      2 0 0 2 1 2     0 0 0 3 0 3     20ToFuSiCs.38
     214135349219.0          2.1      2 0 0 2 1 2     0 0 0 2 2 1     20ToFuSiCs.39
     214290091135.8          3.3      2 0 0 9 3 6     0 0 0 10 2 9    20ToFuSiCs.40
     214309481913.1          5.8      0 4 0 7 7 1     0 0 0 6 6 0     20ToFuSiCs.41
     214309493807.8          5.2      0 4 0 7 7 0     0 0 0 6 6 1     20ToFuSiCs.42
     214533112147.5          5.3      2 0 0 2 2 1     0 0 0 3 1 2     20ToFuSiCs.43
     214548309468.2          2.1      1 0 1 8 3 6     0 0 0 7 5 3     20ToFuSiCs.44
     214566639878.8          3.6      2 0 0 3 3 1     0 0 0 4 2 2     20ToFuSiCs.45
     214588282013.3          5.3      2 0 0 8 6 3     0 0 0 7 7 0     20ToFuSiCs.46
     214595302611.3          2.0      0 0 2 5 1 5     0 0 0 6 2 4     20ToFuSiCs.47
     214699466015.6          3.2      2 0 0 4 4 0     0 0 0 5 3 3     20ToFuSiCs.48
     214718126506.8          2.5      1 2 0 5 5 0     0 0 0 4 4 1     20ToFuSiCs.49
     214798311655.6          3.4      1 0 1 7 7 0     0 0 0 7 7 1     20ToFuSiCs.50
     214798337205.3          3.4      1 0 1 7 7 1     0 0 0 7 7 0     20ToFuSiCs.51
     214832782169.5          2.3      1 0 1 8 3 6     0 0 0 8 3 5     20ToFuSiCs.52
     214855780061.8          5.1      0 0 2 5 3 3     0 0 0 6 4 2     20ToFuSiCs.53
     214984310310.9          5.1      1 0 1 6 2 5     0 0 0 5 4 2     20ToFuSiCs.54
     215013324094.8          2.0      1 0 1 7 3 4     0 0 0 6 5 1     20ToFuSiCs.55
     215032103097.2          3.4      2 0 0 3 3 0     0 0 0 4 2 3     20ToFuSiCs.56
     215185474417.4          2.6      1 0 1 7 3 4     0 0 0 8 1 7     20ToFuSiCs.57
     215243548593.7          3.6      1 0 1 7 6 2     0 0 0 7 6 1     20ToFuSiCs.58
     215317204528.9          1.8      2 0 0 1 0 1     0 0 0 1 1 0     20ToFuSiCs.59
     215392703115.5          4.7      1 2 0 6 5 2     0 0 0 5 4 1     20ToFuSiCs.60
     215524549227.7          2.6      1 0 1 5 2 3     0 0 0 4 4 0     20ToFuSiCs.61
     215531118316.5          2.4      2 0 0 2 2 0     0 0 0 3 1 3     20ToFuSiCs.62
     215534246822.8          2.8      2 0 0 9 4 6     0 0 0 10 1 9    20ToFuSiCs.63
     215572911728.6          5.5      1 0 1 4 1 4     0 0 0 4 1 3     20ToFuSiCs.64
     215709328778.6          2.5      0 5 0 4 1 4     0 0 0 5 4 1     20ToFuSiCs.65
     215777134945.9          3.1      2 0 0 6 2 4     0 0 0 7 1 7     20ToFuSiCs.66
     215913140907.7          1.4      2 0 0 3 1 3     0 0 0 2 2 0     20ToFuSiCs.67
     215920315013.3          5.2      2 0 0 5 3 2     0 0 0 4 4 1     20ToFuSiCs.68
     216171806993.8          3.8      1 0 1 9 3 6     0 0 0 10 1 9    20ToFuSiCs.69
     216255470712.0          3.2      2 0 0 7 2 5     0 0 0 8 1 8     20ToFuSiCs.70
     216269473020.3          5.3      1 0 1 4 3 1     0 0 0 5 1 4     20ToFuSiCs.71
     216646674519.7          4.2      2 0 0 9 4 6     0 0 0 8 5 3     20ToFuSiCs.72
     216675150574.8          2.6      2 0 0 7 3 5     0 0 0 6 4 2     20ToFuSiCs.73
     216723950731.8          3.3      0 0 2 5 2 3     0 0 0 6 3 4     20ToFuSiCs.74
     216737047833.4          2.4      0 5 0 5 0 5     0 0 0 6 3 4     20ToFuSiCs.75
     216756427988.4          3.9      0 0 2 7 5 2     0 0 0 7 6 1     20ToFuSiCs.76
     216766816930.9          2.4      1 0 1 5 2 3     0 0 0 6 0 6     20ToFuSiCs.77
     216803714109.2          5.2      1 0 1 4 1 3     0 0 0 3 3 0     20ToFuSiCs.78
     216821268505.0          3.7      0 0 2 6 5 1     0 0 0 6 6 0     20ToFuSiCs.79
     216848634207.9          2.8      2 0 0 8 3 5     0 0 0 8 2 6     20ToFuSiCs.80
     216913210408.1          3.1      2 0 0 6 3 4     0 0 0 7 0 7     20ToFuSiCs.81
     216943217127.9          5.6      2 0 0 2 2 0     0 0 0 2 1 1     20ToFuSiCs.82
     216954030984.9          4.2      2 0 0 1 1 1     0 0 0 0 0 0     20ToFuSiCs.83
     217056114014.8          3.8      0 0 2 7 1 6     0 0 0 8 2 7     20ToFuSiCs.84
     217083432786.6          5.3      2 0 0 6 2 4     0 0 0 6 1 5     20ToFuSiCs.85
     217086361625.4          2.1      2 0 0 7 3 5     0 0 0 8 0 8     20ToFuSiCs.86
     217114404659.7          5.2      1 2 0 6 5 2     0 0 0 6 2 5     20ToFuSiCs.87
     217169983490.6          5.2      1 0 1 7 3 4     0 0 0 7 3 5     20ToFuSiCs.88
     217284234690.0          2.4      1 0 1 9 3 6     0 0 0 8 5 3     20ToFuSiCs.89
     217318725666.8          3.6      0 2 1 8 7 2     0 0 0 7 7 1     20ToFuSiCs.90
     217318736932.5          3.3      0 2 1 8 7 1     0 0 0 7 7 0     20ToFuSiCs.91
     217347246701.2          2.1      2 0 0 2 2 1     0 0 0 2 1 2     20ToFuSiCs.92
     217354931249.6          2.0      1 0 1 7 2 5     0 0 0 6 4 2     20ToFuSiCs.93
     217466261757.2          1.6      2 0 0 2 1 2     0 0 0 1 0 1     20ToFuSiCs.94
     217533265071.0          5.5      2 0 0 3 2 2     0 0 0 3 1 3     20ToFuSiCs.95
     217632293026.8          3.2      1 0 1 8 1 7     0 0 0 7 3 4     20ToFuSiCs.96
     217676449973.1          5.6      2 0 0 3 3 0     0 0 0 3 2 1     20ToFuSiCs.97
     217710430456.0          5.3      2 0 0 5 1 4     0 0 0 5 0 5     20ToFuSiCs.98
     217766142297.9          1.9      1 0 1 7 2 5     0 0 0 8 0 8     20ToFuSiCs.99
     217856653297.4          3.8      2 0 0 6 5 2     0 0 0 7 2 5     20ToFuSiCs.100
     217874712203.4          2.8      1 0 1 10 3 7    0 0 0 9 5 4     20ToFuSiCs.101
     217893962754.8          5.2      2 0 0 3 1 3     0 0 0 2 0 2     20ToFuSiCs.102
     217912483241.0          2.8      2 0 0 6 3 4     0 0 0 6 2 5     20ToFuSiCs.103
     217942812529.2          5.3      2 0 0 8 6 3     0 0 0 9 3 6     20ToFuSiCs.104
     217956449785.1          2.9      0 0 2 7 4 4     0 0 0 7 5 3     20ToFuSiCs.105
     218039047911.3          3.1      1 0 1 1 0 1     0 0 0 0 0 0     20ToFuSiCs.106
     218046187410.7          5.8      1 0 1 7 6 2     0 0 0 8 4 5     20ToFuSiCs.107
     218047712885.4          5.4      0 0 2 6 4 3     0 0 0 6 5 2     20ToFuSiCs.108
     218068486388.9          3.3      0 0 2 6 2 5     0 0 0 7 1 6     20ToFuSiCs.109
     218119309946.3          5.1      2 0 0 7 3 5     0 0 0 7 2 6     20ToFuSiCs.110
     218211503384.8          2.7      2 0 0 6 1 5     0 0 0 6 0 6     20ToFuSiCs.111
     218240922484.8          2.4      0 0 2 7 4 4     0 0 0 8 3 5     20ToFuSiCs.112
     218250754918.9          1.5      2 0 0 6 2 4     0 0 0 5 3 3     20ToFuSiCs.113
     218300740562.1          5.2      2 0 0 4 4 0     0 0 0 4 3 1     20ToFuSiCs.114
     218400146600.8          1.9      0 0 2 2 2 1     0 0 0 3 3 0     20ToFuSiCs.115
     218450244811.2          1.8      0 0 2 2 2 0     0 0 0 3 3 1     20ToFuSiCs.116
     218459480515.0          3.0      2 0 0 5 1 4     0 0 0 4 2 3     20ToFuSiCs.117
     218460215518.2          2.1      2 0 0 2 2 1     0 0 0 1 1 0     20ToFuSiCs.118
     218502523771.3          2.5      2 0 0 8 3 5     0 0 0 7 4 4     20ToFuSiCs.119
     218626671581.1          1.5      2 0 0 6 5 2     0 0 0 6 4 3     20ToFuSiCs.120
     218683177041.9          5.2      2 0 0 2 2 0     0 0 0 1 1 1     20ToFuSiCs.121
     218774807415.1          3.4      2 0 0 8 6 3     0 0 0 8 5 4     20ToFuSiCs.122
     218809139190.6          1.8      1 0 1 10 3 7    0 0 0 10 3 8    20ToFuSiCs.123
     218926497070.8          1.8      2 0 0 7 6 1     0 0 0 7 5 2     20ToFuSiCs.124
     218931058273.1          2.8      2 0 0 7 6 2     0 0 0 7 5 3     20ToFuSiCs.125
     218962507344.8          7.3      1 0 1 7 7 0     0 0 0 8 5 3     20ToFuSiCs.126
     219010531141.2          4.2      0 4 0 8 8 1     0 0 0 7 7 0     20ToFuSiCs.127
     219010532636.2          4.2      0 4 0 8 8 0     0 0 0 7 7 1     20ToFuSiCs.128
     219109014094.5          3.0      2 0 0 7 2 5     0 0 0 6 3 4     20ToFuSiCs.129
     219234886619.4          4.2      0 0 2 5 0 5     0 0 0 6 1 6     20ToFuSiCs.130
     219274370521.2          3.2      0 0 2 5 1 5     0 0 0 6 0 6     20ToFuSiCs.131
     219274711937.2          3.3      2 0 0 7 7 1     0 0 0 7 6 2     20ToFuSiCs.132
     219413557312.2          4.2      0 2 1 7 4 4     0 0 0 6 2 5     20ToFuSiCs.133
     219414308991.8          2.4      2 0 0 9 3 6     0 0 0 8 4 5     20ToFuSiCs.134
     219434017651.6          5.8      0 0 2 6 4 3     0 0 0 7 3 4     20ToFuSiCs.135
     219502763936.8          5.1      0 0 2 5 3 3     0 0 0 6 2 4     20ToFuSiCs.136
     219559066814.5         10.0      0 0 2 7 5 2     0 0 0 8 4 5     20ToFuSiCs.137
     219620208403.0          3.3      2 0 0 3 2 1     0 0 0 2 1 2     20ToFuSiCs.138
     219688274458.2          5.4      1 0 1 4 3 1     0 0 0 3 3 0     20ToFuSiCs.139
     219724400714.1          3.7      0 0 2 6 2 5     0 0 0 6 3 4     20ToFuSiCs.140
     219744579347.1          4.2      0 0 2 7 3 4     0 0 0 7 4 3     20ToFuSiCs.141
     219785142553.9          2.4      2 0 0 8 0 8     0 0 0 7 1 7     20ToFuSiCs.142
     219829439289.8          3.2      0 2 1 8 3 6     0 0 0 7 1 7     20ToFuSiCs.143
     219881987263.7          4.2      0 2 1 5 4 1     0 0 0 4 0 4     20ToFuSiCs.144
     219883454026.0          5.2      1 0 1 6 2 5     0 0 0 6 0 6     20ToFuSiCs.145
     219951380496.7          3.4      2 0 0 3 3 1     0 0 0 2 2 0     20ToFuSiCs.146
     219992488399.4          2.3      2 0 0 3 3 0     0 0 0 2 2 1     20ToFuSiCs.147
     220016064504.9          3.5      2 0 0 4 4 0     0 0 0 5 1 5     20ToFuSiCs.148
     220086028221.6          3.3      1 0 1 8 4 5     0 0 0 8 2 6     20ToFuSiCs.149
     220116388295.4          3.4      1 2 0 7 4 3     0 0 0 6 1 6     20ToFuSiCs.150
     220149683874.7          3.3      0 0 2 7 1 6     0 0 0 7 2 5     20ToFuSiCs.151
     220250990920.7          4.3      0 0 2 6 4 2     0 0 0 7 3 5     20ToFuSiCs.152
     220304130186.2          1.5      0 0 2 8 0 8     0 0 0 7 3 5     20ToFuSiCs.153
     220304218051.2          1.8      1 2 0 6 5 2     0 0 0 5 2 3     20ToFuSiCs.154
     220338266997.2          4.0      0 0 2 6 5 1     0 0 0 7 4 4     20ToFuSiCs.155
     220346592590.2          1.4      1 2 0 5 5 0     0 0 0 4 2 3     20ToFuSiCs.156
     210106545991.7          7.7      1 0 1 4 1 3     0 0 0 5 3 2     22DiToScCo.1
     211173854736.3          7.5      2 0 0 2 2 1     0 0 0 3 3 0     22DiToScCo.2
     211297750216.9          5.2      2 0 0 3 0 3     0 0 0 3 3 0     22DiToScCo.3
     212228360502.3          7.5      2 0 0 6 1 6     0 0 0 6 2 5     22DiToScCo.4
     212275745088.6          7.8      2 0 0 4 3 1     0 0 0 4 4 0     22DiToScCo.5
     212392094941.0          7.6      2 0 0 6 4 3     0 0 0 7 3 4     22DiToScCo.6
     212429214349.8          7.5      2 0 0 5 3 3     0 0 0 6 2 4     22DiToScCo.7
     212516880028.2          7.5      2 0 0 6 0 6     0 0 0 6 1 5     22DiToScCo.8
     212549726957.8          7.5      2 0 0 4 2 3     0 0 0 5 1 4     22DiToScCo.9
     212843780343.4          7.6      2 0 0 5 1 5     0 0 0 5 2 4     22DiToScCo.10
     213065280386.0          7.6      2 0 0 1 1 0     0 0 0 2 2 1     22DiToScCo.11
     213113898650.5          7.6      2 0 0 3 0 3     0 0 0 4 1 4     22DiToScCo.12
     213317003151.8          7.6      2 0 0 5 0 5     0 0 0 5 1 4     22DiToScCo.13
     213504626962.6          7.6      2 0 0 6 5 1     0 0 0 7 4 4     22DiToScCo.14
     213534197982.8          7.5      2 0 0 5 4 2     0 0 0 6 3 3     22DiToScCo.15
     213663124480.5          7.6      2 0 0 2 0 2     0 0 0 3 1 3     22DiToScCo.16
     213684202168.2         15.5      2 0 0 6 0 6     0 0 0 5 3 3     22DiToScCo.17
     213892779969.1          7.7      1 0 1 4 1 3     0 0 0 4 3 2     22DiToScCo.18
     213917346155.8          7.5      2 0 0 5 4 1     0 0 0 6 3 4     22DiToScCo.19
     213930734812.6          7.5      2 0 0 6 6 1     0 0 0 7 5 2     22DiToScCo.20
     213936479008.5          7.7      2 0 0 6 6 0     0 0 0 7 5 3     22DiToScCo.21
     214054871531.4          7.6      2 0 0 4 0 4     0 0 0 4 1 3     22DiToScCo.22
     214327159420.1         16.8      2 0 0 5 5 1     0 0 0 6 4 2     22DiToScCo.23
     214359556842.4          7.5      2 0 0 5 5 0     0 0 0 6 4 3     22DiToScCo.24
     214411346495.5          7.5      2 0 0 4 1 3     0 0 0 4 2 2     22DiToScCo.25
     214553163026.1          7.7      2 0 0 4 4 1     0 0 0 5 3 2     22DiToScCo.26
     214562783143.0          7.6      2 0 0 2 1 1     0 0 0 2 2 0     22DiToScCo.27
     214783393303.8          4.9      2 0 0 0 0 0     0 0 0 1 1 1     22DiToScCo.28
     215075223293.4          7.5      2 0 0 2 0 2     0 0 0 2 1 1     22DiToScCo.29
     215412696377.5          7.5      2 0 0 5 2 3     0 0 0 6 1 6     22DiToScCo.30
     215418173888.3          7.7      2 0 0 6 1 6     0 0 0 5 2 3     22DiToScCo.31
     215854572224.0          7.7      2 0 0 5 1 5     0 0 0 4 2 2     22DiToScCo.32
     215968528410.1          4.9      2 0 0 4 2 3     0 0 0 3 3 0     22DiToScCo.33
     216021042437.9          4.9      2 0 0 4 1 4     0 0 0 3 2 1     22DiToScCo.34
     216374204401.9          4.8      2 0 0 5 2 4     0 0 0 4 3 1     22DiToScCo.35
     216396192933.5          5.3      2 0 0 1 1 0     0 0 0 1 0 1     22DiToScCo.36
     216467935097.0          4.9      2 0 0 4 2 2     0 0 0 3 3 1     22DiToScCo.37
     216533504194.3          5.1      2 0 0 6 4 3     0 0 0 7 1 6     22DiToScCo.38
     216543604990.8          7.7      2 0 0 2 1 1     0 0 0 2 0 2     22DiToScCo.39
     216584789651.7          7.7      2 0 0 6 2 5     0 0 0 5 3 2     22DiToScCo.40
     216713868387.2          5.3      2 0 0 6 3 3     0 0 0 5 4 2     22DiToScCo.41
     216759402341.3          7.5      2 0 0 4 2 2     0 0 0 4 1 3     22DiToScCo.42
     216816255011.5          8.0      2 0 0 3 1 2     0 0 0 3 0 3     22DiToScCo.43
     216845549472.7          7.6      2 0 0 5 2 3     0 0 0 5 1 4     22DiToScCo.44
     216872016984.5          7.7      2 0 0 3 1 2     0 0 0 2 2 1     22DiToScCo.45
     216933944189.3          7.5      2 0 0 6 3 3     0 0 0 6 2 4     22DiToScCo.46
     217091029773.4         13.8      2 0 0 5 4 2     0 0 0 6 1 5     22DiToScCo.47
     217108282261.0          7.5      2 0 0 5 3 3     0 0 0 6 0 6     22DiToScCo.48
     217135374647.8          7.6      2 0 0 4 3 2     0 0 0 5 0 5     22DiToScCo.49
     217221204437.3          7.5      2 0 0 4 1 3     0 0 0 4 0 4     22DiToScCo.50
     217471142188.6          8.0      2 0 0 3 0 3     0 0 0 2 1 2     22DiToScCo.51
     217693417582.6          7.6      2 0 0 4 1 3     0 0 0 3 2 2     22DiToScCo.52
     217831529702.9          7.8      2 0 0 4 4 1     0 0 0 5 1 4     22DiToScCo.53
     217840321863.3          7.5      2 0 0 6 4 2     0 0 0 6 3 3     22DiToScCo.54
     217884424690.3          7.5      2 0 0 4 3 2     0 0 0 4 2 3     22DiToScCo.55
     218048663367.3          7.5      2 0 0 4 0 4     0 0 0 3 1 3     22DiToScCo.56
     218094331523.0          7.5      0 0 2 6 4 2     0 0 0 6 5 1     22DiToScCo.57
     218119436295.0          7.7      2 0 0 5 4 1     0 0 0 5 3 2     22DiToScCo.58
     218281318913.5          7.9      2 0 0 4 1 4     0 0 0 3 0 3     22DiToScCo.59
     218339397004.6          8.1      2 0 0 4 4 1     0 0 0 4 3 2     22DiToScCo.60
     218430303230.1          7.5      2 0 0 6 2 5     0 0 0 6 1 6     22DiToScCo.61
     218551953037.4          7.5      2 0 0 5 0 5     0 0 0 4 1 4     22DiToScCo.62
     218600010890.1          7.9      2 0 0 6 5 1     0 0 0 6 4 2     22DiToScCo.63
     218664430158.9          7.6      2 0 0 5 1 5     0 0 0 4 0 4     22DiToScCo.64
     218748027171.1          7.8      2 0 0 5 5 0     0 0 0 5 4 1     22DiToScCo.65
     218754067492.0          7.5      2 0 0 5 5 1     0 0 0 5 4 2     22DiToScCo.66
     219063350040.7         40.0      2 0 0 6 6 0     0 0 0 6 5 1     22DiToScCo.67
     219064282101.9          7.6      2 0 0 6 6 1     0 0 0 6 5 2     22DiToScCo.68
     219622319934.8          7.6      2 0 0 5 2 4     0 0 0 4 1 3     22DiToScCo.69
     220090855818.2          8.4      2 0 0 6 4 2     0 0 0 7 1 7     22DiToScCo.70
     220252665298.9          7.6      2 0 0 4 3 1     0 0 0 4 0 4     22DiToScCo.71
     214904329826.49         0.1      1 0 1 2 1 1     0 0 0 3 1 2     22KaLaChCa.1
