# Supplementary material for: All paths lead to hubs in the spectroscopic networks of water isotopologues H216O and H218O
Source: Commun Chem. 2024 Feb 16;7:34. doi: 10.1038/s42004-024-01103-8 (PMC10873357; doi:10.1038/s42004-024-01103-8)
Supplement: Supplementary file 2 — Supplementary Data 1 [file 42004_2024_1103_MOESM2_ESM.zip › SupplementaryData1/H216O/table_S3.txt]

%%%%%%%%%%%%%%%%%%%%%%%%%%%%%%%%%%%%%%%%%%%%%%%%%%%%%%%%%%%%%%%%%%%%%%%%%%%%%%%%%%%%%%%%%%%%%%%%%%%%%%%%%%%%%%%%%%%%%%%%%%
%
% Predicted H2O-16 line list based on transitions of table_S1.txt and table_S2.txt (containing only one-photon 
% dipole-allowed transitions and excluding ortho-para lines)
%
%%%%%%%%%%%%%%%%%%%%%%%%%%%%%%%%%%%%%%%%%%%%%%%%%%%%%%%%%%%%%%%%%%%%%%%%%%%%%%%%%%%%%%%%%%%%%%%%%%%%%%%%%%%%%%%%%%%%%%%%%%
%
% Notes:
%
%       (a) wave_nb                        : transition wavenumber in cm-1
%       (b) unc                            : wavenumber uncertainty in cm-1 (see Methods)
%       (c) upper state (six columns)      : rovibrational label (v_1, v_2, v_3, J, K_a, and K_c) 
%                                            of the upper state
%       (d) lower assignment (six columns) : rovibrational label (v_1, v_2, v_3, J, K_a, and K_c) 
%                                            of the lower state  
%       (e) line tag                       : line identifier
%       (f) A                              : Einstein A coefficient, in s-1, taken from
%                                          : the BT2 [DOI: 10.1111/j.1365-2966.2006.10184.x and DOI: 10.1063/1.1532001] 
%                                            theoretical linelist
%       (g) S                              : one-photon dipole-moment-allowed line intensity, at 296 K, in  
%                                            cm*molecule-1, derived from the BT2 theoretical linelist
%       (h) conv_unc                       : "conventional" wavenumber uncertainty expressed with the following 
%                                            formula: sqrt(unc_up^2+unc_low^2),
%                                            where unc_up and unc_low are the uncertainties                                              
%                                            of the upper and lower energy levels, respectively (see Methods)        
%       (i) "&" (at the end of a row)      : a symbol denoting that an actual line is closer than 0.01 cm-1
%                                            to the next line of the list (another "&" is placed after "conv_unc" 
%                                            if both the actual and the next lines have intensities larger 
%                                            than 1.e-28 cm molec-1)
%
%%%%%%%%%%%%%%%%%%%%%%%%%%%%%%%%%%%%%%%%%%%%%%%%%%%%%%%%%%%%%%%%%%%%%%%%%%%%%%%%%%%%%%%%%%%%%%%%%%%%%%%%%%%%%%%%%%%%%%%%%%

       wave_nb/cm-1     unc/cm-1     upper state      lower state      line tag                    A/s-1    S/cm*molec-1    conv_unc/cm-1
       0.0043647896    2.221e-07     1 0 1 8 3 6      2 0 0 8 3 5      24ToDiCoUb_pred.1       5.941e-14       1.807e-43        5.012e-07
       0.0720511121    6.176e-07     0 1 0 4 2 2      0 1 0 5 1 5      24ToDiCoUb_pred.2       9.360e-12       4.588e-30        6.464e-07
       0.3012691166    4.965e-07     1 1 1 2 2 0      1 1 1 3 1 3      24ToDiCoUb_pred.3       6.660e-10       1.663e-43        5.119e-07
       0.4005704506    4.820e-07     0 1 0 4 2 3      0 1 0 3 3 0      24ToDiCoUb_pred.4       9.431e-10       2.143e-28        4.978e-07
       0.5589723358    3.586e-07     2 0 0 5 2 3      2 0 0 6 1 6      24ToDiCoUb_pred.5       1.010e-09       1.784e-40        4.694e-07
       0.7416824292    1.668e-09     0 0 0 6 1 6      0 0 0 5 2 3      24ToDiCoUb_pred.6       1.835e-09       3.938e-25        3.029e-07
       0.8950950394    4.912e-07     0 1 0 5 3 2      0 1 0 4 4 1      24ToDiCoUb_pred.7       8.163e-09       3.497e-28        5.067e-07
       1.5131961292    6.088e-07     1 1 1 5 1 5      1 1 1 4 2 2      24ToDiCoUb_pred.8       2.919e-08       1.281e-42        6.214e-07
       1.5368456167    4.081e-07     2 0 0 4 1 3      1 0 1 4 1 4      24ToDiCoUb_pred.9       1.454e-08       5.312e-40        4.506e-07
       2.1434615076    3.056e-07     2 0 0 6 6 1      0 4 0 7 7 0      24ToDiCoUb_pred.10      1.921e-12       6.434e-45        6.146e-07&
       2.1462767886    3.284e-07     2 0 0 6 6 0      0 4 0 7 7 1      24ToDiCoUb_pred.11      1.932e-12       2.154e-45        5.652e-07
       2.2616964033    5.592e-07     0 1 0 4 1 4      0 1 0 3 2 1      24ToDiCoUb_pred.12      1.952e-07       1.229e-26        5.729e-07
       2.8105344298    3.527e-07     2 0 0 6 2 4      1 0 1 6 2 5      24ToDiCoUb_pred.13      1.544e-07       9.734e-40        4.010e-07
       3.0639426660    4.647e-07     2 0 0 5 4 2      1 0 1 6 2 5      24ToDiCoUb_pred.14      2.299e-09       1.122e-41        5.023e-07
       3.2109271641    7.969e-07     0 1 0 4 4 0      0 1 0 5 3 3      24ToDiCoUb_pred.15      4.755e-07       1.590e-27        8.195e-07
       3.3223235189    3.427e-07     2 0 0 6 4 2      0 0 2 5 3 3      24ToDiCoUb_pred.16      1.015e-10       2.684e-43        5.057e-07
       3.6866067992    2.700e-07     1 0 1 1 0 1      2 0 0 2 0 2      24ToDiCoUb_pred.17      7.043e-08       9.597e-40        3.071e-07
       4.0026334985    6.047e-07     0 1 0 2 2 0      0 1 0 3 1 3      24ToDiCoUb_pred.18      1.504e-06       1.466e-26        6.341e-07
       4.9767008382    6.028e-07     1 1 1 4 1 4      1 1 1 3 2 1      24ToDiCoUb_pred.19      1.801e-06       1.077e-41        6.323e-07
       5.5236438253    1.283e-07     1 2 0 6 5 2      1 2 0 7 4 3      24ToDiCoUb_pred.20      3.778e-06       3.520e-38        3.290e-07
       5.6998483431    2.713e-07     0 0 2 7 4 4      1 0 1 8 4 5      24ToDiCoUb_pred.21      1.480e-07       3.795e-41        5.135e-07
       6.1145663311    3.336e-08     0 0 0 3 1 3      0 0 0 2 2 0      24ToDiCoUb_pred.22      3.653e-06       7.851e-23        1.938e-07
       6.6283356668    9.850e-08     2 0 0 3 1 3      2 0 0 2 2 0      24ToDiCoUb_pred.23      4.235e-06       5.419e-38        2.148e-07
       6.6721761960    5.498e-07     2 1 0 2 1 1      1 1 1 1 1 0      24ToDiCoUb_pred.24      2.073e-07       1.176e-42        5.820e-07
       6.7168748888    3.320e-07     2 0 0 3 3 1      1 0 1 4 1 4      24ToDiCoUb_pred.25      5.658e-08       3.695e-40        3.830e-07
       6.9754439319    9.167e-07     0 1 0 5 5 1      0 1 0 6 4 2      24ToDiCoUb_pred.26      3.464e-06       1.712e-27        9.364e-07
       7.7615943144    6.371e-07     0 1 0 5 5 0      0 1 0 6 4 3      24ToDiCoUb_pred.27      4.761e-06       6.355e-27        7.054e-07
      10.1006070173    4.031e-07     2 0 0 5 1 5      2 0 0 4 2 2      24ToDiCoUb_pred.28      8.373e-06       4.694e-38        4.460e-07
      10.3606785365    6.082e-07     1 1 1 5 2 3      1 1 1 6 1 6      24ToDiCoUb_pred.29      5.861e-06       7.060e-42        6.374e-07
      10.5750863386    3.138e-07     1 2 0 6 5 2      2 0 0 5 4 1      24ToDiCoUb_pred.30      6.830e-07       3.418e-39        3.892e-07
      10.7149352303    2.001e-08     0 0 0 10 2 9     0 0 0 9 3 6      24ToDiCoUb_pred.31      6.165e-06       2.544e-24        5.122e-07
      10.8459332556    3.336e-08     0 0 0 5 1 5      0 0 0 4 2 2      24ToDiCoUb_pred.32      1.168e-05       9.176e-23        3.035e-07
      11.2134673481    4.199e-07     1 0 1 7 3 4      2 0 0 6 5 1      24ToDiCoUb_pred.33      5.043e-07       2.480e-40        5.609e-07&
      11.2153557179    6.591e-07     0 1 0 5 2 3      0 1 0 6 1 6      24ToDiCoUb_pred.34      1.080e-05       5.576e-26        6.707e-07
      11.6878892831    2.946e-07     1 0 1 5 2 3      2 0 0 4 4 0      24ToDiCoUb_pred.35      4.801e-06       1.072e-38        3.511e-07
      12.6047265238    3.119e-07     2 0 0 4 1 4      2 0 0 3 2 1      24ToDiCoUb_pred.36      2.789e-05       4.989e-37        3.119e-07
      12.6820188318    3.336e-09     0 0 0 4 1 4      0 0 0 3 2 1      24ToDiCoUb_pred.37      3.083e-05       8.382e-22        3.116e-07
      14.5883144265    6.671e-08     0 0 0 7 5 3      0 0 0 6 6 0      24ToDiCoUb_pred.38      2.146e-05       4.899e-24        4.649e-07
      14.6484937523    1.001e-08     0 0 0 6 4 3      0 0 0 5 5 0      24ToDiCoUb_pred.39      2.816e-05       7.258e-23        4.167e-07
      14.7775016608    2.669e-08     0 0 0 7 5 2      0 0 0 6 6 1      24ToDiCoUb_pred.40      2.231e-05       1.508e-23        5.339e-07
      14.9437074064    1.668e-08     0 0 0 4 2 3      0 0 0 3 3 0      24ToDiCoUb_pred.41      5.462e-05       8.785e-22        2.308e-07
      15.2017658229    2.708e-07     2 0 0 4 4 1      1 2 0 5 5 0      24ToDiCoUb_pred.42      1.628e-06       7.180e-39        3.615e-07
      15.2918984506    5.131e-07     2 1 0 3 1 3      1 1 1 2 1 2      24ToDiCoUb_pred.43      9.499e-08       2.713e-43        5.474e-07
      15.4497058195    6.525e-07     0 1 0 4 2 2      0 1 0 3 3 1      24ToDiCoUb_pred.44      6.875e-05       1.339e-25        6.799e-07
      15.7071630868    6.671e-08     0 0 0 6 4 2      0 0 0 5 5 1      24ToDiCoUb_pred.45      3.483e-05       2.784e-23        5.084e-07
      15.8339242277    3.252e-07     0 0 0 5 3 3      0 0 0 4 4 0      24ToDiCoUb_pred.46      4.815e-05       1.109e-22        3.770e-07
      16.2920788154    1.996e-07     2 0 0 4 2 3      2 0 0 3 3 0      24ToDiCoUb_pred.47      6.732e-05       6.647e-37        2.591e-07&
      16.2943101124    1.001e-07     0 0 0 6 2 4      0 0 0 7 1 7      24ToDiCoUb_pred.48      1.382e-05       2.269e-23        3.851e-07
      16.7972360599    3.951e-07     0 0 0 8 6 3      0 0 0 7 7 0      24ToDiCoUb_pred.49      2.633e-05       3.225e-24        6.173e-07
      16.8277317303    3.917e-07     0 0 0 8 6 2      0 0 0 7 7 1      24ToDiCoUb_pred.50      2.648e-05       1.079e-24        6.042e-07
      17.4137942089    1.870e-07     2 0 0 1 1 0      2 0 0 1 0 1      24ToDiCoUb_pred.51      2.922e-03       3.002e-35        1.870e-07
      17.5270763583    4.524e-07     0 2 1 8 5 4      2 0 0 8 3 5      24ToDiCoUb_pred.52      8.603e-08       1.347e-41        6.452e-07
      17.6869939153    2.901e-07     1 2 0 5 5 0      2 0 0 5 2 3      24ToDiCoUb_pred.53      3.347e-07       1.728e-39        3.703e-07
      18.2356329024    6.605e-07     0 1 0 5 2 4      0 1 0 4 3 1      24ToDiCoUb_pred.54      1.644e-04       2.041e-25        6.875e-07
      18.5773848820    1.001e-08     0 0 0 1 1 0      0 0 0 1 0 1      24ToDiCoUb_pred.55      3.497e-03       5.332e-20        1.001e-08
      19.2819074538    6.299e-07     0 1 0 7 4 3      0 1 0 6 5 2      24ToDiCoUb_pred.56      1.371e-04       4.602e-26        6.989e-07
      19.8497255274    4.966e-07     0 1 0 6 3 4      0 1 0 5 4 1      24ToDiCoUb_pred.57      1.861e-04       2.268e-25        5.817e-07
      19.8743001533    4.656e-07     1 1 1 1 1 0      1 1 1 1 0 1      24ToDiCoUb_pred.58      4.277e-03       5.202e-39        5.032e-07
      20.0043454078    3.880e-07     2 0 0 6 4 3      2 0 0 5 5 0      24ToDiCoUb_pred.59      7.663e-05       1.070e-37        4.922e-07
      20.7043552410    2.001e-08     0 0 0 5 3 2      0 0 0 4 4 1      24ToDiCoUb_pred.60      1.106e-04       5.780e-22        2.677e-07
      20.9552101207    4.719e-07     2 0 0 6 4 2      2 0 0 5 5 1      24ToDiCoUb_pred.61      8.889e-05       3.940e-38        5.795e-07
      21.1365816214    3.606e-07     0 5 0 4 1 4      2 0 0 5 4 1      24ToDiCoUb_pred.62      4.320e-08       7.095e-41        4.278e-07
      21.7924924849    5.036e-07     1 1 1 4 1 3      2 1 0 3 3 0      24ToDiCoUb_pred.63      1.858e-05       6.092e-41        5.187e-07
      21.9487298443    3.257e-07     0 1 0 1 1 0      0 1 0 1 0 1      24ToDiCoUb_pred.64      5.575e-03       3.068e-23        3.257e-07
      22.5547441590    2.163e-07     1 0 1 8 3 6      0 4 0 7 7 1      24ToDiCoUb_pred.65      5.572e-11       7.422e-45        4.986e-07
      23.0779466707    3.781e-07     2 0 0 5 3 3      2 0 0 4 4 0      24ToDiCoUb_pred.66      1.213e-04       1.329e-37        4.236e-07
      23.1273732477    3.251e-07     2 0 0 6 2 4      0 0 2 5 1 5      24ToDiCoUb_pred.67      2.058e-07       1.671e-40        3.770e-07
      23.3807814838    4.441e-07     2 0 0 5 4 2      0 0 2 5 1 5      24ToDiCoUb_pred.68      3.708e-08       2.517e-41        4.834e-07
      23.5114908861    3.318e-07     1 1 1 5 2 4      1 1 1 4 3 1      24ToDiCoUb_pred.69      3.325e-04       6.338e-40        5.278e-07
      23.8948164433    3.601e-07     2 0 0 2 1 1      2 0 0 2 0 2      24ToDiCoUb_pred.70      6.172e-03       2.034e-35        4.075e-07
      24.0243547571    3.134e-07     0 0 2 7 1 6      1 0 1 8 1 7      24ToDiCoUb_pred.71      5.553e-07       2.866e-40        4.359e-07
      24.5281446006    3.198e-07     2 1 0 2 2 1      1 1 1 2 0 2      24ToDiCoUb_pred.72      2.504e-03       9.810e-39        3.198e-07
      24.8989263199    3.106e-07     2 0 0 5 3 2      2 0 0 4 4 1      24ToDiCoUb_pred.73      2.056e-04       6.239e-37        4.096e-07
      25.0851248132    2.733e-07     0 0 0 2 1 1      0 0 0 2 0 2      24ToDiCoUb_pred.74      7.130e-03       3.517e-20        3.333e-07
      26.0444465784    2.067e-07     1 0 1 4 3 1      2 0 0 5 1 4      24ToDiCoUb_pred.75      1.350e-06       4.680e-39        3.094e-07
      27.1708082066    3.317e-07     2 0 0 3 1 2      1 0 1 2 1 1      24ToDiCoUb_pred.76      7.541e-05       6.393e-37        3.317e-07
      27.4834976419    6.280e-07     1 1 1 7 4 4      1 1 1 6 5 1      24ToDiCoUb_pred.77      3.869e-04       7.067e-41        6.972e-07
      28.1880662822    8.434e-07     1 1 1 6 3 4      1 1 1 5 4 1      24ToDiCoUb_pred.78      5.317e-04       1.076e-40        8.647e-07&
      28.1888891414    4.240e-07     1 1 1 2 1 1      1 1 1 2 0 2      24ToDiCoUb_pred.79      6.312e-03       2.131e-38        4.240e-07
      28.4041653643    2.390e-07     0 4 0 7 7 1      0 0 2 8 0 8      24ToDiCoUb_pred.80      8.978e-12       9.494e-46        4.881e-07
      28.4293252401    4.896e-07     1 1 1 2 1 2      2 1 0 2 1 1      24ToDiCoUb_pred.81      4.442e-05       5.416e-41        5.255e-07
      28.4415257488    3.651e-07     2 0 0 5 5 0      0 5 0 5 0 5      24ToDiCoUb_pred.82      2.325e-06       2.187e-39        4.744e-07
      28.6853661375    5.473e-07     0 1 0 2 1 1      0 1 0 2 0 2      24ToDiCoUb_pred.83      1.055e-02       1.938e-23        5.796e-07
      28.8783980333    3.729e-07     2 0 0 5 5 0      0 0 2 5 2 3      24ToDiCoUb_pred.84      1.329e-05       1.224e-38        4.804e-07
      29.3077541897    3.583e-07     1 0 1 7 7 0      2 0 0 7 7 1      24ToDiCoUb_pred.85      1.200e-04       2.078e-39        5.831e-07
      29.7960042611    5.949e-07     2 1 0 3 2 2      1 1 1 3 0 3      24ToDiCoUb_pred.86      5.374e-04       5.834e-40        6.248e-07
      29.9974864645    4.738e-07     0 1 0 2 0 2      0 1 0 1 1 1      24ToDiCoUb_pred.87      4.137e-03       8.380e-24        5.108e-07
      30.1078099536    4.212e-07     0 1 0 3 1 2      0 1 0 2 2 1      24ToDiCoUb_pred.88      1.169e-03       5.878e-24        4.392e-07
      30.1767004659    2.832e-07     0 4 0 7 7 1      0 0 2 6 4 2      24ToDiCoUb_pred.89      1.030e-10       1.029e-44        5.063e-07
      30.5601900065    3.035e-07     0 0 0 4 2 2      0 0 0 3 3 1      24ToDiCoUb_pred.90      5.743e-04       1.452e-21        3.586e-07
      30.7717678675    4.135e-07     1 1 1 2 0 2      1 1 1 1 1 1      24ToDiCoUb_pred.91      4.804e-03       1.714e-38        4.135e-07
      30.7917451579    3.358e-07     0 1 0 6 2 5      0 1 0 5 3 2      24ToDiCoUb_pred.92      8.642e-04       1.194e-24        5.303e-07
      30.8942998326    8.433e-07     0 1 0 6 3 3      0 1 0 5 4 2      24ToDiCoUb_pred.93      7.444e-04       1.895e-25        8.646e-07
      31.7656371929    1.929e-07     0 4 0 7 7 0      0 0 2 6 4 3      24ToDiCoUb_pred.94      9.179e-11       2.623e-44        5.556e-07
      32.1446794952    2.875e-07     2 0 0 6 3 4      1 2 0 7 4 3      24ToDiCoUb_pred.95      9.701e-07       1.442e-39        3.684e-07
      32.2905705270    5.239e-07     0 1 0 8 2 7      0 1 0 7 3 4      24ToDiCoUb_pred.96      5.800e-04       1.978e-25        6.051e-07
      32.3662260610    3.568e-07     0 0 0 5 2 4      0 0 0 4 3 1      24ToDiCoUb_pred.97      9.071e-04       1.631e-21        4.046e-07
      32.4182229461    4.107e-07     2 0 0 5 2 4      2 0 0 4 3 1      24ToDiCoUb_pred.98      8.434e-04       1.030e-36        4.528e-07
      32.5056621338    3.213e-07     2 0 0 2 0 2      2 0 0 1 1 1      24ToDiCoUb_pred.99      5.861e-03       1.629e-35        3.213e-07
      32.5905965970    3.939e-07     1 1 1 7 2 6      0 3 1 6 5 1      24ToDiCoUb_pred.100     9.516e-05       4.543e-41        4.969e-07
      32.8601919098    3.232e-07     2 0 0 4 2 2      2 0 0 3 3 1      24ToDiCoUb_pred.101     7.773e-04       1.220e-36        3.753e-07
      32.9536906262    2.643e-07     0 0 0 2 0 2      0 0 0 1 1 1      24ToDiCoUb_pred.102     5.913e-03       2.557e-20        3.260e-07
      33.5091210817    4.515e-07     1 0 1 7 6 2      2 0 0 7 6 1      24ToDiCoUb_pred.103     7.132e-05       7.270e-39        5.437e-07
      33.5406135400    4.617e-07     1 0 1 7 6 1      2 0 0 7 6 2      24ToDiCoUb_pred.104     7.492e-05       2.543e-39        6.518e-07
      34.8553130846    4.803e-07     1 0 1 6 6 1      2 0 0 6 6 0      24ToDiCoUb_pred.105     2.311e-04       1.465e-38        6.650e-07&
      34.8574116197    4.728e-07     1 0 1 6 6 0      2 0 0 6 6 1      24ToDiCoUb_pred.106     2.318e-04       4.407e-38        7.126e-07
      34.9273747223    1.524e-07     1 2 0 6 5 2      0 0 2 5 0 5      24ToDiCoUb_pred.107     1.539e-08       2.437e-41        3.391e-07
      35.2675538989    3.196e-07     2 0 0 1 1 1      2 0 0 0 0 0      24ToDiCoUb_pred.108     1.620e-02       2.937e-35        3.196e-07
      35.4205889629    3.392e-07     2 0 0 3 1 2      2 0 0 3 0 3      24ToDiCoUb_pred.109     1.484e-02       9.868e-35        3.614e-07
      36.0747096696    3.525e-07     0 0 2 6 4 3      0 0 2 7 1 6      24ToDiCoUb_pred.110     7.631e-05       1.963e-38        4.648e-07
      36.2645442201    3.094e-07     2 0 0 3 2 1      2 0 0 3 1 2      24ToDiCoUb_pred.111     1.902e-02       1.038e-34        3.094e-07
      36.6041517495    2.134e-07     0 0 0 3 1 2      0 0 0 3 0 3      24ToDiCoUb_pred.112     1.664e-02       1.663e-19        2.134e-07
      36.9028366117    1.868e-07     1 2 0 5 5 0      1 0 1 4 3 1      24ToDiCoUb_pred.113     1.641e-07       4.226e-40        2.965e-07
      37.1371255110    2.363e-07     0 0 0 1 1 1      0 0 0 0 0 0      24ToDiCoUb_pred.114     1.863e-02       5.088e-20        2.363e-07
      37.1961220085    3.281e-07     2 0 0 6 3 4      2 0 0 5 4 1      24ToDiCoUb_pred.115     8.233e-04       1.078e-36        4.230e-07
      38.0402211819    4.010e-07     2 0 0 4 2 2      2 0 0 4 1 3      24ToDiCoUb_pred.116     2.442e-02       3.354e-35        4.441e-07
      38.1395296492    4.274e-07     1 1 1 7 2 6      1 1 1 6 3 3      24ToDiCoUb_pred.117     9.386e-04       3.900e-40        5.239e-07
      38.2092882437    2.551e-07     2 0 0 7 6 2      1 0 1 8 4 5      24ToDiCoUb_pred.118     6.556e-09       2.322e-43        5.261e-07
      38.2471722104    2.734e-07     0 0 0 7 2 5      0 0 0 8 1 8      24ToDiCoUb_pred.119     1.087e-04       1.160e-22        4.080e-07
      38.4147509308    2.679e-07     2 0 0 2 2 0      2 0 0 2 1 1      24ToDiCoUb_pred.120     1.473e-02       2.597e-35        3.290e-07
      38.4641704429    2.098e-07     0 0 0 3 1 2      0 0 0 2 2 1      24ToDiCoUb_pred.121     2.693e-03       2.572e-20        2.098e-07
      38.6375245754    2.433e-07     0 0 0 6 3 4      0 0 0 5 4 1      24ToDiCoUb_pred.122     1.417e-03       2.481e-21        3.885e-07
      38.7905557684    2.912e-07     0 0 0 3 2 1      0 0 0 3 1 2      24ToDiCoUb_pred.123     2.307e-02       1.811e-19        2.912e-07
      38.9722437130    4.800e-07     0 0 0 8 5 4      0 0 0 7 6 1      24ToDiCoUb_pred.124     9.459e-04       1.129e-22        5.676e-07
      39.1112521016    2.996e-07     0 0 0 7 4 4      0 0 0 6 5 1      24ToDiCoUb_pred.125     1.183e-03       2.032e-22        5.157e-07
      39.3789644201    3.181e-07     1 1 1 1 1 1      2 1 0 1 1 0      24ToDiCoUb_pred.126     4.256e-05       8.447e-41        3.416e-07
      39.4763956870    6.602e-07     1 1 1 4 3 2      2 1 0 4 3 1      24ToDiCoUb_pred.127     1.616e-04       5.880e-41        6.872e-07
      39.5532971280    2.806e-07     2 0 0 3 1 2      2 0 0 2 2 1      24ToDiCoUb_pred.128     2.869e-03       1.726e-35        2.806e-07
      39.7110810539    5.907e-07     1 1 1 3 1 2      1 1 1 3 0 3      24ToDiCoUb_pred.129     1.994e-02       1.585e-38        6.207e-07
      39.7217784278    2.387e-07     0 0 0 8 5 3      0 0 0 7 6 2      24ToDiCoUb_pred.130     1.003e-03       3.907e-23        5.183e-07
      40.0774557277    4.496e-07     0 2 1 8 5 4      0 4 0 7 7 1      24ToDiCoUb_pred.131     2.147e-08       1.548e-42        6.432e-07
      40.2207954744    3.800e-07     0 1 0 1 1 1      0 1 0 0 0 0      24ToDiCoUb_pred.132     2.288e-02       2.462e-23        4.252e-07
      40.2824907990    3.016e-07     0 0 0 4 2 2      0 0 0 4 1 3      24ToDiCoUb_pred.133     2.874e-02       5.648e-20        3.570e-07
      40.4998108825    6.437e-07     1 1 1 3 2 1      1 1 1 3 1 2      24ToDiCoUb_pred.134     2.370e-02       1.520e-38        6.714e-07
      40.5167651115    4.704e-07     0 1 0 3 1 2      0 1 0 3 0 3      24ToDiCoUb_pred.135     2.306e-02       8.847e-23        4.704e-07
      40.7363895842    5.681e-07     1 1 1 6 3 3      1 1 1 5 4 2      24ToDiCoUb_pred.136     1.687e-03       6.892e-40        5.816e-07
      40.7890122673    9.927e-07     0 1 0 7 3 5      0 1 0 6 4 2      24ToDiCoUb_pred.137     2.243e-03       2.380e-25        1.011e-06
      40.9879799044    2.059e-07     0 0 0 2 2 0      0 0 0 2 1 1      24ToDiCoUb_pred.138     1.896e-02       4.879e-20        2.808e-07
      41.8028390027    5.611e-07     1 1 1 4 2 2      1 1 1 4 1 3      24ToDiCoUb_pred.139     2.950e-02       4.336e-38        5.747e-07
      42.4670820571    4.154e-07     1 1 1 2 2 0      1 1 1 2 1 1      24ToDiCoUb_pred.140     1.412e-02       2.668e-38        4.336e-07
      42.6383613977    3.959e-07     0 0 0 7 4 3      0 0 0 6 5 2      24ToDiCoUb_pred.141     1.552e-03       7.278e-22        4.985e-07
      42.8688433950    3.106e-07     2 0 0 6 2 5      2 0 0 5 3 2      24ToDiCoUb_pred.142     1.924e-03       3.403e-36        4.096e-07
      43.2436178381    3.208e-07     0 0 0 8 2 7      0 0 0 7 3 4      24ToDiCoUb_pred.143     1.074e-03       7.031e-22        4.412e-07
      44.0993328291    1.816e-07     0 0 0 6 2 5      0 0 0 5 3 2      24ToDiCoUb_pred.144     2.334e-03       5.788e-21        3.229e-07
      44.1508750197    2.079e-07     1 0 1 4 1 3      2 0 0 3 3 0      24ToDiCoUb_pred.145     2.496e-04       8.518e-37        2.655e-07
      44.7827112882    3.521e-07     2 0 0 5 2 4      0 2 1 5 4 1      24ToDiCoUb_pred.146     1.069e-07       9.711e-41        4.005e-07
      44.8535687612    3.047e-07     0 0 0 7 4 4      0 0 0 8 1 7      24ToDiCoUb_pred.147     2.551e-04       3.877e-23        5.186e-07
      45.2262441639    3.087e-07     1 0 1 4 3 1      2 0 0 4 3 2      24ToDiCoUb_pred.148     2.251e-03       4.711e-36        3.851e-07
      45.2602892749    2.682e-07     2 0 0 5 2 3      2 0 0 5 1 4      24ToDiCoUb_pred.149     3.818e-02       8.883e-35        3.808e-07
      45.4888700052    2.340e-07     0 5 0 4 1 4      0 0 2 5 0 5      24ToDiCoUb_pred.150     9.163e-06       7.457e-39        3.828e-07
      45.5534462044    4.411e-07     1 0 1 5 2 3      2 0 0 6 0 6      24ToDiCoUb_pred.151     9.461e-05       5.881e-38        4.806e-07
      45.6665545769    1.012e-06     0 3 1 6 5 2      1 1 1 5 4 1      24ToDiCoUb_pred.152     1.026e-05       1.234e-42        1.030e-06
      46.1278265980    3.083e-07     1 1 1 2 2 0      2 1 0 2 2 1      24ToDiCoUb_pred.153     8.927e-03       1.566e-38        3.325e-07
      46.2853226364    5.434e-07     0 3 1 6 5 1      1 1 1 5 4 2      24ToDiCoUb_pred.154     7.448e-05       2.650e-41        5.574e-07
      46.9216548803    4.898e-07     0 1 0 3 2 1      0 1 0 3 1 2      24ToDiCoUb_pred.155     3.803e-02       1.019e-22        5.054e-07
      47.0531528315    2.887e-07     0 0 0 5 2 3      0 0 0 5 1 4      24ToDiCoUb_pred.156     4.327e-02       1.438e-19        3.693e-07
      47.3383795199    7.027e-07     1 1 1 5 1 4      2 1 0 4 3 1      24ToDiCoUb_pred.157     3.110e-04       1.132e-40        7.282e-07
      47.4314031276    6.899e-07     0 1 0 4 2 2      0 1 0 4 1 3      24ToDiCoUb_pred.158     4.483e-02       3.083e-23        7.159e-07
      47.7383939909    5.640e-07     1 1 1 7 3 5      1 1 1 6 4 2      24ToDiCoUb_pred.159     3.498e-03       6.878e-40        6.402e-07
      48.0593038101    4.797e-07     0 0 0 7 2 6      0 0 0 6 3 3      24ToDiCoUb_pred.160     2.302e-03       9.499e-22        5.163e-07
      48.2576930704    6.882e-07     1 1 1 5 2 3      1 1 1 5 1 4      24ToDiCoUb_pred.161     4.090e-02       1.159e-38        7.142e-07
      49.1530150568    5.821e-07     0 1 0 5 2 3      0 1 0 4 3 2      24ToDiCoUb_pred.162     4.759e-03       6.149e-24        5.953e-07
      49.6776738159    4.102e-07     2 0 0 5 1 5      1 0 1 4 1 4      24ToDiCoUb_pred.163     1.794e-06       2.258e-39        4.524e-07
      49.8363946834    6.585e-07     0 1 0 2 2 0      0 1 0 2 1 1      24ToDiCoUb_pred.164     3.165e-02       2.769e-23        6.856e-07
      50.4148876754    6.476e-07     1 1 1 3 2 1      2 1 0 3 2 2      24ToDiCoUb_pred.165     4.451e-03       2.350e-39        6.751e-07
      50.4645342546    3.783e-07     1 1 1 1 1 0      2 1 0 1 1 1      24ToDiCoUb_pred.166     3.272e-06       1.691e-42        4.237e-07
      50.7139404187    3.433e-07     0 2 1 5 4 1      2 0 0 4 2 2      24ToDiCoUb_pred.167     6.182e-08       6.294e-41        3.928e-07
      50.9545447337    2.443e-07     2 0 0 8 3 5      0 0 2 8 0 8      24ToDiCoUb_pred.168     4.766e-04       3.018e-38        4.908e-07
      50.9923321220    3.049e-07     2 0 0 4 3 2      1 0 1 4 1 3      24ToDiCoUb_pred.169     8.690e-03       2.036e-35        3.820e-07
      51.4344833318    4.269e-07     0 0 0 6 3 3      0 0 0 5 4 2      24ToDiCoUb_pred.170     3.649e-03       1.554e-21        4.676e-07
      51.7321135777    8.863e-08     2 0 0 2 2 1      2 0 0 2 1 2      24ToDiCoUb_pred.171     2.525e-02       1.037e-34        8.863e-08
      52.1732161654    3.646e-07     2 0 0 4 1 3      2 0 0 4 0 4      24ToDiCoUb_pred.172     3.413e-02       4.261e-35        4.115e-07
      52.4538860314    1.921e-07     0 0 2 7 4 4      0 0 2 6 5 1      24ToDiCoUb_pred.173     3.066e-03       9.611e-38        4.764e-07
      52.5107325132    2.581e-07     0 0 0 6 4 3      0 0 0 7 1 6      24ToDiCoUb_pred.174     2.927e-04       2.313e-22        3.979e-07
      52.7448537214    3.337e-07     1 0 1 7 3 4      1 0 1 7 2 5      24ToDiCoUb_pred.175     3.736e-02       4.314e-36        4.996e-07
      53.1056728085    6.162e-07     0 1 0 5 2 3      0 1 0 5 1 4      24ToDiCoUb_pred.176     6.182e-02       7.469e-23        6.286e-07&
      53.1074481067    8.095e-08     2 0 0 2 1 2      2 0 0 1 0 1      24ToDiCoUb_pred.177     4.979e-02       2.570e-34        8.095e-08
      53.2575495612    4.159e-07     2 0 0 4 3 2      2 0 0 5 0 5      24ToDiCoUb_pred.178     1.618e-04       3.654e-37        4.475e-07
      53.4442809832    2.652e-07     0 0 0 4 1 3      0 0 0 4 0 4      24ToDiCoUb_pred.179     3.768e-02       7.018e-20        3.268e-07
      54.6279047787    5.109e-07     2 0 0 6 3 3      2 0 0 5 4 2      24ToDiCoUb_pred.180     4.689e-03       1.338e-36        5.453e-07
      54.7561917618    4.801e-07     1 1 1 3 0 3      1 1 1 2 1 2      24ToDiCoUb_pred.181     4.411e-02       3.203e-38        5.166e-07
      54.8352408485    4.666e-07     0 1 0 3 0 3      0 1 0 2 1 2      24ToDiCoUb_pred.182     4.159e-02       1.488e-22        4.666e-07
      54.8813130149    4.116e-07     2 0 0 6 3 3      2 0 0 6 2 4      24ToDiCoUb_pred.183     6.742e-02       1.916e-35        4.537e-07
      54.9257737231    6.732e-07     0 1 0 7 2 5      0 1 0 8 1 8      24ToDiCoUb_pred.184     4.260e-04       1.315e-25        7.115e-07
      54.9758015894    3.926e-07     1 1 1 2 1 2      1 1 1 1 0 1      24ToDiCoUb_pred.185     5.333e-02       3.597e-38        4.366e-07
      55.2344315697    3.680e-07     2 0 0 6 4 3      0 2 1 7 4 4      24ToDiCoUb_pred.186     2.949e-06       1.626e-39        4.340e-07
      55.4052541742    1.329e-07     0 0 0 2 2 1      0 0 0 2 1 2      24ToDiCoUb_pred.187     3.098e-02       1.846e-19        1.329e-07
      55.7020285247    9.957e-08     0 0 0 2 1 2      0 0 0 1 0 1      24ToDiCoUb_pred.188     5.657e-02       4.393e-19        9.957e-08
      55.8648217428    2.324e-07     2 0 0 3 0 3      2 0 0 2 1 2      24ToDiCoUb_pred.189     4.899e-02       2.583e-34        2.444e-07
      56.1196769033    6.447e-07     1 1 1 5 2 3      1 1 1 4 3 2      24ToDiCoUb_pred.190     6.908e-03       1.716e-39        6.724e-07
      56.4221295670    3.361e-07     0 0 2 5 2 3      2 0 0 6 3 4      24ToDiCoUb_pred.191     1.793e-05       1.044e-38        4.074e-07
      56.8590018515    3.275e-07     0 5 0 5 0 5      2 0 0 6 3 4      24ToDiCoUb_pred.192     3.538e-06       2.036e-39        4.003e-07
      56.9435035921    5.007e-07     2 0 0 5 3 3      2 0 0 6 0 6      24ToDiCoUb_pred.193     1.247e-04       6.032e-38        5.359e-07
      56.9747316495    1.151e-06     0 1 3 4 1 3      0 1 3 4 0 4      24ToDiCoUb_pred.194     4.205e-02       6.841e-46        1.151e-06
      57.1689832104    3.226e-07     0 0 0 4 3 2      0 0 0 5 0 5      24ToDiCoUb_pred.195     2.554e-04       8.006e-22        3.963e-07
      57.2652728675    1.385e-07     0 0 0 3 0 3      0 0 0 2 1 2      24ToDiCoUb_pred.196     5.109e-02       4.106e-19        1.385e-07&&
      57.2715144689    3.030e-07     0 0 0 5 3 3      0 0 0 6 0 6      24ToDiCoUb_pred.197     3.104e-04       2.193e-22        3.581e-07
      57.3532454375    2.767e-07     2 0 0 3 3 1      2 0 0 4 0 4      24ToDiCoUb_pred.198     1.177e-04       1.027e-37        3.361e-07
      57.3653443810    3.923e-07     2 0 0 7 3 5      2 0 0 6 4 2      24ToDiCoUb_pred.199     4.951e-03       7.674e-37        5.406e-07
      57.3810517375    5.178e-07     1 1 1 4 1 3      1 1 1 4 0 4      24ToDiCoUb_pred.200     4.584e-02       6.253e-38        5.178e-07
      57.7876860581    3.481e-07     2 0 0 5 3 2      2 0 0 5 2 3      24ToDiCoUb_pred.201     6.700e-02       9.514e-35        4.174e-07
      58.0185181343    6.377e-07     0 1 0 4 1 3      0 1 0 4 0 4      24ToDiCoUb_pred.202     5.030e-02       3.658e-23        6.656e-07
      58.0534333505    6.874e-07     0 1 0 8 3 6      0 1 0 7 4 3      24ToDiCoUb_pred.203     7.321e-03       7.691e-25        7.511e-07
      58.5043261862    4.227e-07     0 1 0 2 1 2      0 1 0 1 0 1      24ToDiCoUb_pred.204     6.335e-02       2.000e-22        4.227e-07
      58.5808047146    3.200e-07     2 0 0 6 2 4      2 0 0 6 1 5      24ToDiCoUb_pred.205     6.881e-02       2.415e-35        3.726e-07
      58.6229605749    1.227e-07     2 0 0 2 2 0      1 0 1 1 0 1      24ToDiCoUb_pred.206     7.043e-03       8.557e-36        1.909e-07
      58.7754219487    3.685e-07     0 0 0 6 3 3      0 0 0 6 2 4      24ToDiCoUb_pred.207     8.124e-02       3.084e-20        4.150e-07
      58.8342129507    4.404e-07     2 0 0 5 4 2      2 0 0 6 1 5      24ToDiCoUb_pred.208     2.061e-04       6.089e-38        4.800e-07
      58.9140469104    2.771e-07     0 0 0 7 3 5      0 0 0 6 4 2      24ToDiCoUb_pred.209     6.785e-03       1.395e-21        4.638e-07
      59.8677158850    3.716e-07     0 0 0 6 2 4      0 0 0 6 1 5      24ToDiCoUb_pred.210     7.558e-02       3.760e-20        4.178e-07
      59.9467652869    2.734e-07     0 0 0 7 3 4      0 0 0 7 2 5      24ToDiCoUb_pred.211     9.143e-02       4.907e-20        4.080e-07
      60.1560913951    1.922e-07     2 0 0 3 2 2      2 0 0 3 1 3      24ToDiCoUb_pred.212     4.403e-02       5.301e-35        2.709e-07
      60.4923683020    4.817e-07     2 1 0 5 5 0      0 3 1 6 5 1      24ToDiCoUb_pred.213     2.893e-06       5.129e-43        5.690e-07
      60.9250905138    1.060e-06     2 1 0 5 5 1      0 3 1 6 5 2      24ToDiCoUb_pred.214     4.700e-06       2.760e-43        1.077e-06
      61.5484103923    2.991e-07     2 0 0 6 3 4      0 0 2 5 0 5      24ToDiCoUb_pred.215     1.544e-05       1.297e-38        3.774e-07
      61.6821165294    6.430e-07     0 1 0 4 1 3      0 1 0 3 2 2      24ToDiCoUb_pred.216     2.128e-02       1.469e-23        6.707e-07
      61.7653882407    3.138e-07     1 2 0 6 5 2      2 0 0 6 2 5      24ToDiCoUb_pred.217     6.352e-05       6.078e-38        3.892e-07
      62.3013886327    1.700e-07     0 0 0 5 3 2      0 0 0 5 2 3      24ToDiCoUb_pred.218     8.198e-02       1.580e-19        2.862e-07
      62.6428561422    7.704e-07     1 1 1 7 4 4      1 1 1 8 1 7      24ToDiCoUb_pred.219     6.853e-04       6.015e-41        8.040e-07
      62.7351528353    3.340e-07     0 0 0 6 3 4      0 0 0 7 0 7      24ToDiCoUb_pred.220     3.911e-04       4.483e-22        4.056e-07
      62.8730906082    4.036e-07     0 0 0 8 4 5      0 0 0 7 5 2      24ToDiCoUb_pred.221     7.403e-03       1.107e-21        5.046e-07
      63.0784287609    4.031e-07     2 0 0 4 3 1      2 0 0 4 2 2      24ToDiCoUb_pred.222     6.782e-02       4.403e-35        4.460e-07
      63.1665817757    2.674e-07     0 0 0 3 3 1      0 0 0 4 0 4      24ToDiCoUb_pred.223     1.653e-04       1.981e-22        3.285e-07
      63.4263268742    2.158e-06     0 1 3 3 2 2      0 1 3 3 1 3      24ToDiCoUb_pred.224     5.271e-02       8.555e-46        2.158e-06
      63.9937825254    2.867e-07     0 0 0 5 2 3      0 0 0 4 3 2      24ToDiCoUb_pred.225     1.161e-02       2.962e-20        3.677e-07
      64.0229399200    1.859e-07     0 0 0 3 2 2      0 0 0 3 1 3      24ToDiCoUb_pred.226     5.300e-02       9.216e-20        2.664e-07
      64.1146024991    1.978e-07     1 0 1 2 1 1      2 0 0 2 1 2      24ToDiCoUb_pred.227     6.161e-04       1.985e-36        1.978e-07
      64.4420868603    3.802e-07     2 0 0 5 2 3      2 0 0 4 3 2      24ToDiCoUb_pred.228     1.245e-02       2.136e-35        4.445e-07
      64.4937982546    5.924e-07     0 1 0 7 3 4      0 1 0 6 4 3      24ToDiCoUb_pred.229     1.039e-02       1.988e-24        6.654e-07
      64.9269095455    7.311e-07     0 1 0 6 2 4      0 1 0 6 1 5      24ToDiCoUb_pred.230     9.954e-02       1.860e-23        7.556e-07
      65.2441960064    4.170e-07     0 1 0 2 2 1      0 1 0 2 1 2      24ToDiCoUb_pred.231     4.894e-02       1.026e-22        4.352e-07
      65.3306353074    4.725e-07     0 0 2 7 3 4      2 0 0 6 6 1      24ToDiCoUb_pred.232     5.711e-05       6.226e-39        5.613e-07
      65.6859295306    3.732e-07     0 0 0 9 5 4      0 0 0 8 6 3      24ToDiCoUb_pred.233     7.199e-03       2.070e-22        6.035e-07&
      65.6952113485    5.036e-07     1 1 1 4 1 3      1 1 1 3 2 2      24ToDiCoUb_pred.234     2.840e-02       3.455e-38        5.187e-07
      66.0413013542    5.095e-07     2 1 0 5 5 0      1 1 1 6 3 3      24ToDiCoUb_pred.235     3.813e-06       6.295e-43        5.927e-07&
      66.0500534406    4.708e-07     1 0 1 7 6 1      0 0 2 7 4 4      24ToDiCoUb_pred.236     4.752e-04       8.885e-39        6.417e-07
      66.0852611576    2.946e-07     2 0 0 7 3 5      0 2 1 8 3 6      24ToDiCoUb_pred.237     1.429e-05       1.965e-39        4.745e-07
      66.8246395445    6.063e-07     1 1 1 6 1 5      0 3 1 6 4 2      24ToDiCoUb_pred.238     5.771e-05       2.805e-41        6.486e-07
      67.1299138219    6.364e-07     1 1 1 5 3 2      1 1 1 5 2 3      24ToDiCoUb_pred.239     9.553e-02       1.473e-38        6.644e-07
      67.1782903391    4.505e-07     1 0 1 6 6 1      0 0 2 6 4 2      24ToDiCoUb_pred.240     2.999e-04       1.070e-38        6.157e-07
      67.2086545019    4.296e-07     0 0 0 5 4 2      0 0 0 6 1 5      24ToDiCoUb_pred.241     2.968e-04       1.094e-22        4.701e-07
      67.2459509138    2.529e-07     0 0 0 8 3 5      0 0 0 8 2 6      24ToDiCoUb_pred.242     1.229e-01       8.243e-21        5.040e-07
      67.5628412206    2.860e-07     2 0 0 7 3 5      2 0 0 8 0 8      24ToDiCoUb_pred.243     3.942e-04       5.327e-38        4.692e-07
      67.8231781902    1.889e-07     2 0 0 3 3 0      2 0 0 3 2 1      24ToDiCoUb_pred.244     5.558e-02       1.263e-34        1.889e-07
      68.0629811508    2.117e-07     0 0 0 4 3 1      0 0 0 4 2 2      24ToDiCoUb_pred.245     8.289e-02       7.430e-20        3.685e-07
      68.3580600950    5.040e-07     1 1 1 3 2 2      1 1 1 3 1 3      24ToDiCoUb_pred.246     6.381e-02       8.044e-38        5.191e-07
      68.7665103203    4.091e-07     1 0 1 6 6 0      0 0 2 6 4 3      24ToDiCoUb_pred.247     2.977e-04       3.124e-38        6.624e-07
      68.9379030409    2.599e-07     2 0 0 3 1 3      2 0 0 2 0 2      24ToDiCoUb_pred.248     1.123e-01       1.616e-34        3.225e-07
      69.1956161586    3.117e-07     0 0 0 4 1 3      0 0 0 3 2 2      24ToDiCoUb_pred.249     3.381e-02       5.063e-20        3.655e-07
      69.2602975723    6.219e-07     2 1 0 3 2 2      2 1 0 3 1 3      24ToDiCoUb_pred.250     6.312e-02       3.254e-38        6.505e-07
      69.3650528026    3.225e-07     2 0 0 4 1 3      2 0 0 3 2 2      24ToDiCoUb_pred.251     3.437e-02       3.371e-35        3.747e-07
      69.7068569133    2.797e-07     0 0 2 5 0 5      2 0 0 5 3 2      24ToDiCoUb_pred.252     2.026e-05       1.753e-38        3.623e-07
      69.8154424429    2.164e-06     0 1 3 4 1 3      0 1 3 3 2 2      24ToDiCoUb_pred.253     3.951e-02       5.418e-46        2.164e-06
      69.9838083702    4.396e-07     2 0 0 6 6 1      0 0 2 7 1 6      24ToDiCoUb_pred.254     6.942e-07       8.506e-41        5.339e-07
      70.1741297074    2.009e-07     2 0 0 5 1 4      1 0 1 4 1 3      24ToDiCoUb_pred.255     1.747e-03       3.478e-36        3.056e-07
      70.2827243222    5.549e-07     0 1 0 7 3 4      0 1 0 7 2 5      24ToDiCoUb_pred.256     1.401e-01       2.497e-23        6.322e-07
      70.3547020819    5.038e-07     1 1 1 3 1 3      1 1 1 2 0 2      24ToDiCoUb_pred.257     1.153e-01       1.979e-37        5.038e-07
      71.1297863721    2.761e-07     2 0 0 6 5 2      0 0 2 6 2 5      24ToDiCoUb_pred.258     6.256e-04       1.541e-37        4.098e-07
      71.2058400965    3.657e-07     0 0 2 6 2 5      2 0 0 5 5 0      24ToDiCoUb_pred.259     6.337e-07       2.206e-40        4.748e-07
      71.3769857646    5.926e-07     1 1 1 4 3 2      1 1 1 5 0 5      24ToDiCoUb_pred.260     5.040e-04       1.101e-40        6.226e-07
      71.3989730322    7.081e-07     0 1 0 6 3 3      0 1 0 6 2 4      24ToDiCoUb_pred.261     1.340e-01       1.636e-23        7.334e-07
      71.4598228318    2.680e-07     1 0 1 1 0 1      2 0 0 0 0 0      24ToDiCoUb_pred.262     3.979e-06       3.274e-39        3.053e-07
      71.5105304817    3.185e-07     2 0 0 4 2 3      2 0 0 4 1 4      24ToDiCoUb_pred.263     6.915e-02       1.788e-34        3.588e-07
      72.1289174693    2.378e-07     0 0 0 8 4 4      0 0 0 7 5 3      24ToDiCoUb_pred.264     1.162e-02       4.949e-22        5.179e-07
      72.1876710487    1.827e-07     0 0 0 3 1 3      0 0 0 2 0 2      24ToDiCoUb_pred.265     1.265e-01       2.719e-19        2.642e-07
      72.3122436439    4.891e-07     0 3 1 7 5 3      1 1 1 6 4 2      24ToDiCoUb_pred.266     1.060e-05       1.302e-42        5.753e-07
      72.4393471466    3.469e-07     2 0 0 5 1 4      2 0 0 5 0 5      24ToDiCoUb_pred.267     6.987e-02       1.356e-34        3.843e-07
      72.4816699542    2.798e-07     0 0 2 5 2 3      0 5 0 4 1 4      24ToDiCoUb_pred.268     6.252e-03       2.962e-36        4.123e-07
      72.6305710366    2.920e-07     0 0 0 7 3 5      0 0 0 8 0 8      24ToDiCoUb_pred.269     5.251e-04       9.077e-23        4.728e-07
      72.9185422386    2.694e-07     0 5 0 5 0 5      0 5 0 4 1 4      24ToDiCoUb_pred.270     7.925e-02       3.720e-35        4.054e-07
      73.0116067796    4.794e-07     1 1 1 4 3 1      1 1 1 4 2 2      24ToDiCoUb_pred.271     9.915e-02       6.332e-38        4.953e-07
      73.2622098986    2.192e-07     0 0 0 3 3 0      0 0 0 3 2 1      24ToDiCoUb_pred.272     6.745e-02       2.143e-19        2.744e-07
      74.1096129043    3.244e-07     0 0 0 5 1 4      0 0 0 5 0 5      24ToDiCoUb_pred.273     7.676e-02       2.182e-19        3.978e-07
      74.3038844593    5.564e-07     0 1 0 3 2 2      0 1 0 3 1 3      24ToDiCoUb_pred.274     8.119e-02       5.046e-23        5.882e-07
      74.5191273224    4.814e-07     0 1 0 3 1 3      0 1 0 2 0 2      24ToDiCoUb_pred.275     1.334e-01       1.187e-22        5.178e-07
      74.5450820747    2.182e-07     2 0 0 3 3 1      2 0 0 3 2 2      24ToDiCoUb_pred.276     6.173e-02       4.331e-35        2.899e-07
      74.8788346287    3.485e-07     0 0 0 8 3 6      0 0 0 7 4 3      24ToDiCoUb_pred.277     1.499e-02       3.421e-21        4.618e-07
      75.1794834812    4.195e-07     2 0 0 6 0 6      0 2 1 5 4 1      24ToDiCoUb_pred.278     3.578e-07       2.135e-40        4.609e-07
      75.4198962937    3.383e-07     1 0 1 7 3 4      2 0 0 7 3 5      24ToDiCoUb_pred.279     4.126e-02       3.531e-36        5.027e-07
      75.5238984731    2.186e-07     0 0 0 4 2 3      0 0 0 4 1 4      24ToDiCoUb_pred.280     8.151e-02       3.022e-19        2.739e-07
      75.9502183974    3.775e-07     1 0 1 5 2 3      2 0 0 5 2 4      24ToDiCoUb_pred.281     5.768e-02       2.322e-35        4.230e-07
      76.2670376675    1.140e-06     0 1 3 4 0 4      0 1 3 3 1 3      24ToDiCoUb_pred.282     1.578e-01       2.658e-45        1.140e-06
      76.5255981556    5.510e-07     0 1 0 5 3 2      0 1 0 5 2 3      24ToDiCoUb_pred.283     1.388e-01       8.518e-23        5.649e-07
      76.6175219191    8.675e-07     0 1 0 8 4 5      0 1 0 9 1 8      24ToDiCoUb_pred.284     1.439e-03       6.252e-26        8.975e-07
      76.6722197061    5.182e-07     1 1 1 4 0 4      1 1 1 3 1 3      24ToDiCoUb_pred.285     1.537e-01       2.179e-37        5.182e-07
      76.7349388356    2.306e-07     0 0 0 7 5 3      0 0 0 8 2 6      24ToDiCoUb_pred.286     4.040e-04       2.050e-23        5.146e-07
      77.0035287545    2.682e-07     2 0 0 5 3 2      1 0 1 4 3 1      24ToDiCoUb_pred.287     8.637e-04       9.663e-37        3.535e-07
      77.3479280323    2.567e-07     2 0 0 4 0 4      2 0 0 3 1 3      24ToDiCoUb_pred.288     1.636e-01       1.893e-34        3.199e-07
      77.9674828544    5.502e-07     0 1 0 4 0 4      0 1 0 3 1 3      24ToDiCoUb_pred.289     1.526e-01       1.152e-22        5.824e-07
      78.1490490131    2.924e-07     2 0 0 4 4 1      2 0 0 5 1 4      24ToDiCoUb_pred.290     1.271e-04       1.299e-37        3.722e-07
      78.1957777220    2.192e-07     0 0 0 7 2 5      0 0 0 7 1 6      24ToDiCoUb_pred.291     1.375e-01       7.935e-20        3.739e-07
      78.4035788085    9.008e-07     2 1 0 5 5 1      1 1 1 6 3 4      24ToDiCoUb_pred.292     5.025e-07       2.405e-44        9.208e-07
      78.8511283262    2.993e-07     2 0 0 4 3 2      2 0 0 4 2 3      24ToDiCoUb_pred.293     8.949e-02       1.457e-34        3.776e-07
      78.9179169511    3.135e-07     0 0 0 3 3 1      0 0 0 3 2 2      24ToDiCoUb_pred.294     7.990e-02       7.979e-20        3.670e-07
      79.1753743652    6.178e-07     1 1 1 3 1 2      2 1 0 3 1 3      24ToDiCoUb_pred.295     4.857e-03       2.140e-39        6.466e-07
      79.2389695974    6.396e-07     1 1 1 5 1 4      1 1 1 5 0 5      24ToDiCoUb_pred.296     9.292e-02       2.194e-38        6.675e-07
      79.7742750953    8.800e-08     0 0 0 4 0 4      0 0 0 3 1 3      24ToDiCoUb_pred.297     1.746e-01       3.022e-19        2.102e-07
      80.0403869533    3.884e-07     1 0 1 7 2 5      2 0 0 6 4 2      24ToDiCoUb_pred.298     2.843e-03       2.998e-37        5.377e-07
      80.0964845220    5.237e-07     0 1 0 5 1 4      0 1 0 5 0 5      24ToDiCoUb_pred.299     1.011e-01       1.124e-22        5.720e-07
      80.2804765155    6.239e-07     1 1 1 4 2 3      1 1 1 4 1 4      24ToDiCoUb_pred.300     9.728e-02       2.959e-38        6.524e-07
      81.6179053911    2.595e-07     0 0 0 8 4 4      0 0 0 8 3 5      24ToDiCoUb_pred.301     1.937e-01       7.468e-21        5.074e-07
      81.6379053972    2.927e-07     0 0 2 6 5 1      2 0 0 6 6 0      24ToDiCoUb_pred.302     7.458e-04       1.810e-38        5.453e-07
      82.1546037292    2.506e-07     0 0 0 4 3 2      0 0 0 4 2 3      24ToDiCoUb_pred.303     1.244e-01       2.893e-19        3.403e-07
      82.2151209338    3.059e-07     0 2 1 7 4 4      1 2 0 7 4 3      24ToDiCoUb_pred.304     4.248e-04       2.546e-37        3.829e-07
      82.8623527280    7.069e-07     0 1 0 7 2 5      0 1 0 7 1 6      24ToDiCoUb_pred.305     1.723e-01       3.786e-23        7.435e-07
      82.9695355378    2.708e-07     2 0 0 6 2 5      1 2 0 5 5 0      24ToDiCoUb_pred.306     2.485e-08       2.507e-41        3.615e-07
      83.0159148166    6.373e-07     0 1 0 4 3 1      0 1 0 4 2 2      24ToDiCoUb_pred.307     1.393e-01       4.004e-23        6.653e-07
      83.0431652370    2.162e-07     0 0 2 5 2 3      1 2 0 6 5 2      24ToDiCoUb_pred.308     1.633e-07       6.895e-41        3.721e-07
      83.3978654893    6.921e-07     1 1 1 5 4 2      1 1 1 6 1 5      24ToDiCoUb_pred.309     5.585e-04       1.283e-40        7.032e-07
      83.4800375215    2.026e-07     0 5 0 5 0 5      1 2 0 6 5 2      24ToDiCoUb_pred.310     2.127e-09       8.910e-43        3.644e-07
      83.9733457254    4.850e-07     0 0 2 7 5 2      2 0 0 7 6 1      24ToDiCoUb_pred.311     2.141e-03       7.739e-38        5.718e-07
      84.0491422736    3.874e-07     0 1 0 4 3 2      0 1 0 5 0 5      24ToDiCoUb_pred.312     7.805e-04       6.703e-25        5.352e-07
      84.2898597069    3.238e-07     2 0 0 4 1 4      2 0 0 3 0 3      24ToDiCoUb_pred.313     2.233e-01       7.164e-34        3.635e-07
      84.6271841035    6.460e-07     0 1 0 5 3 3      0 1 0 6 0 6      24ToDiCoUb_pred.314     1.041e-03       2.006e-25        6.736e-07
      84.7829149891    7.120e-07     0 1 0 6 2 4      0 1 0 5 3 3      24ToDiCoUb_pred.315     3.950e-02       5.947e-24        7.372e-07
      84.9633259320    1.685e-07     2 0 0 7 6 2      0 0 2 6 5 1      24ToDiCoUb_pred.316     1.717e-05       3.083e-40        4.900e-07
      85.1875927746    5.458e-07     1 1 1 4 1 4      1 1 1 3 0 3      24ToDiCoUb_pred.317     2.232e-01       9.573e-38        5.782e-07
      85.3960446897    4.107e-07     2 0 0 5 2 4      2 0 0 5 1 5      24ToDiCoUb_pred.318     1.046e-01       5.549e-35        4.528e-07
      85.5660356906    2.838e-07     1 1 1 2 1 2      2 1 0 1 1 1      24ToDiCoUb_pred.319     4.805e-03       2.252e-39        3.420e-07
      85.6318104957    3.055e-07     0 0 0 7 3 4      0 0 0 6 4 3      24ToDiCoUb_pred.320     2.635e-02       1.058e-20        4.302e-07
      85.9088383855    3.489e-07     2 0 0 7 2 5      0 2 1 7 4 4      24ToDiCoUb_pred.321     3.095e-04       1.181e-37        4.181e-07
      86.4195214244    5.669e-07     0 1 0 4 2 3      0 1 0 4 1 4      24ToDiCoUb_pred.322     1.213e-01       1.632e-22        5.804e-07
      87.3402757851    4.458e-07     2 0 0 5 3 3      2 0 0 5 2 4      24ToDiCoUb_pred.323     8.006e-02       2.729e-35        4.849e-07
      87.4257674754    1.904e-07     2 0 0 2 2 1      2 0 0 1 1 0      24ToDiCoUb_pred.324     2.192e-01       5.837e-34        1.904e-07
      87.6913934940    6.085e-07     1 1 1 4 3 2      1 1 1 4 2 3      24ToDiCoUb_pred.325     1.483e-01       2.749e-38        6.377e-07
      87.7593625054    3.296e-07     0 0 0 5 3 3      0 0 0 5 2 4      24ToDiCoUb_pred.326     1.664e-01       8.298e-20        3.808e-07
      88.0767263498    2.283e-07     0 0 0 4 1 4      0 0 0 3 0 3      24ToDiCoUb_pred.327     2.492e-01       1.181e-18        2.404e-07
      88.2806473771    4.729e-07     0 1 0 3 3 0      0 1 0 3 2 1      24ToDiCoUb_pred.328     1.111e-01       1.146e-22        4.890e-07
      88.3864239106    3.281e-07     2 0 0 6 3 4      2 0 0 6 2 5      24ToDiCoUb_pred.329     1.538e-01       9.651e-35        4.230e-07
      88.6501862232    2.704e-07     0 0 0 4 4 1      0 0 0 5 1 4      24ToDiCoUb_pred.330     1.670e-04       2.191e-22        3.551e-07&&
      88.6512787957    7.367e-07     0 1 0 6 4 3      0 1 0 7 1 6      24ToDiCoUb_pred.331     1.199e-03       2.107e-25        7.719e-07
      88.7603037299    2.894e-07     1 0 1 7 2 5      0 2 1 8 3 6      24ToDiCoUb_pred.332     6.409e-06       6.231e-40        4.712e-07
      88.8805109117    3.118e-07     0 0 0 7 4 3      0 0 0 7 3 4      24ToDiCoUb_pred.333     2.146e-01       5.432e-20        4.347e-07
      89.0089269991    3.887e-07     2 0 0 6 4 2      2 0 0 6 3 3      24ToDiCoUb_pred.334     1.873e-01       2.324e-35        5.380e-07
      89.5832739561    2.891e-07     0 0 0 5 2 4      0 0 0 5 1 5      24ToDiCoUb_pred.335     1.213e-01       9.122e-20        3.464e-07
      89.7001163952    5.423e-07     0 1 0 4 1 4      0 1 0 3 0 3      24ToDiCoUb_pred.336     2.506e-01       4.985e-22        5.423e-07
      90.0002154424    5.970e-07     0 1 0 3 3 1      0 1 0 4 0 4      24ToDiCoUb_pred.337     4.198e-04       1.423e-25        6.268e-07
      90.2378837929    2.806e-07     1 0 1 7 2 5      2 0 0 8 0 8      24ToDiCoUb_pred.338     4.725e-06       4.540e-40        4.659e-07
      90.2910072174    3.516e-07     0 2 1 5 4 1      1 0 1 4 1 4      24ToDiCoUb_pred.339     2.496e-04       1.578e-37        4.001e-07
      90.4607641464    4.654e-07     1 0 1 8 4 5      0 2 1 8 5 4      24ToDiCoUb_pred.340     3.185e-03       7.424e-38        6.544e-07
      91.0693252480    4.790e-07     0 1 0 6 3 4      0 1 0 7 0 7      24ToDiCoUb_pred.341     1.320e-03       4.206e-25        5.667e-07
      91.6568742450    2.818e-07     2 0 0 6 5 2      2 0 0 7 2 5      24ToDiCoUb_pred.342     2.506e-04       5.056e-38        4.137e-07
      91.8647016197    2.933e-07     0 4 0 7 7 0      1 0 1 8 1 7      24ToDiCoUb_pred.343     5.533e-08       6.376e-42        5.316e-07
      92.5298978168    8.863e-08     0 0 0 2 2 1      0 0 0 1 1 0      24ToDiCoUb_pred.344     2.599e-01       1.020e-18        8.863e-08
      92.8466919838    5.643e-07     0 1 0 5 1 4      0 1 0 4 2 3      24ToDiCoUb_pred.345     1.152e-01       1.141e-22        5.779e-07
      93.5690277522    5.526e-07     1 1 1 7 4 4      0 3 1 7 5 3      24ToDiCoUb_pred.346     4.177e-03       2.652e-40        6.302e-07
      93.6638138375    6.027e-07     0 1 0 3 3 1      0 1 0 3 2 2      24ToDiCoUb_pred.347     1.273e-01       4.186e-23        6.322e-07
      93.7429991885    4.430e-07     2 0 0 6 1 5      2 0 0 6 0 6      24ToDiCoUb_pred.348     1.247e-01       3.981e-35        4.824e-07
      94.0591452971    3.106e-07     2 0 0 5 4 1      2 0 0 5 3 2      24ToDiCoUb_pred.349     1.779e-01       1.079e-34        4.096e-07
      94.6788768882    1.803e-07     2 1 0 2 2 1      2 1 0 1 1 0      24ToDiCoUb_pred.350     1.755e-01       2.127e-37        2.192e-07
      94.8152295079    2.130e-07     2 0 0 2 2 0      2 0 0 1 1 1      24ToDiCoUb_pred.351     2.025e-01       1.672e-34        2.130e-07
      95.0099015366    6.054e-07     1 1 1 5 2 4      1 1 1 5 1 5      24ToDiCoUb_pred.352     1.439e-01       8.152e-38        6.477e-07
      95.3308737340    3.030e-07     0 0 2 5 1 5      2 0 0 4 4 0      24ToDiCoUb_pred.353     9.087e-04       2.040e-37        3.581e-07
      95.3803003110    3.961e-07     2 0 0 6 2 4      2 0 0 5 3 3      24ToDiCoUb_pred.354     5.055e-02       1.198e-35        4.397e-07
      95.5533773268    6.544e-07     1 1 1 5 1 4      1 1 1 4 2 3      24ToDiCoUb_pred.355     1.396e-01       2.851e-38        6.817e-07
      95.6337085471    4.984e-07     2 0 0 5 4 2      2 0 0 5 3 3      24ToDiCoUb_pred.356     1.433e-01       2.864e-35        5.337e-07
      96.0673066715    3.035e-07     0 0 0 6 3 4      0 0 0 6 2 5      24ToDiCoUb_pred.357     2.186e-01       1.783e-19        3.810e-07
      96.2091895554    3.543e-07     0 0 0 6 1 5      0 0 0 6 0 6      24ToDiCoUb_pred.358     1.377e-01       6.264e-20        4.025e-07
      96.2312752177    4.401e-07     0 0 0 6 4 2      0 0 0 6 3 3      24ToDiCoUb_pred.359     2.296e-01       3.673e-20        4.797e-07
      96.5948842449    6.084e-07     1 1 1 5 0 5      1 1 1 4 1 4      24ToDiCoUb_pred.360     3.470e-01       1.033e-37        6.376e-07
      96.6805520605    3.360e-07     2 0 0 4 4 0      2 0 0 4 3 1      24ToDiCoUb_pred.361     1.252e-01       3.616e-35        3.865e-07
      96.7993497355    5.270e-07     0 1 0 4 3 2      0 1 0 4 2 3      24ToDiCoUb_pred.362     1.950e-01       1.503e-22        5.415e-07
      97.1012218359    1.053e-06     1 1 1 6 4 3      0 3 1 6 5 2      24ToDiCoUb_pred.363     3.782e-03       1.518e-40        1.070e-06&
      97.1041092468    2.989e-07     2 0 0 5 0 5      2 0 0 4 1 4      24ToDiCoUb_pred.364     3.642e-01       7.995e-34        4.317e-07
      97.3308465986    3.716e-07     2 0 0 4 4 1      2 0 0 4 3 2      24ToDiCoUb_pred.365     1.232e-01       1.062e-34        4.371e-07
      97.4021309802    1.310e-07     0 0 2 2 2 1      2 0 0 3 3 0      24ToDiCoUb_pred.366     6.401e-05       4.868e-38        2.108e-07
      97.5534719539    4.788e-07     1 1 1 6 4 2      0 3 1 6 5 1      24ToDiCoUb_pred.367     2.955e-02       3.530e-39        5.666e-07
      98.0329259117    1.924e-07     2 0 0 5 1 4      2 0 0 4 2 3      24ToDiCoUb_pred.368     1.588e-01       2.434e-34        3.000e-07
      98.3268380020    5.795e-07     1 1 1 7 1 7      0 3 1 6 4 2      24ToDiCoUb_pred.369     2.164e-04       7.681e-41        6.235e-07
      98.3396214290    3.317e-07     1 1 1 2 1 1      2 1 0 1 1 0      24ToDiCoUb_pred.370     1.100e-01       1.273e-37        3.543e-07
      98.8053909715    3.230e-07     0 0 0 6 2 4      0 0 0 5 3 3      24ToDiCoUb_pred.371     7.114e-02       2.371e-20        3.752e-07
      98.9829265318    2.852e-07     0 0 2 2 2 0      2 0 0 3 3 1      24ToDiCoUb_pred.372     5.840e-05       1.452e-38        3.431e-07
      99.0267953439    1.939e-07     0 0 0 2 2 0      0 0 0 1 1 1      24ToDiCoUb_pred.373     2.641e-01       3.265e-19        2.721e-07
      99.0952334231    2.529e-07     0 0 0 5 1 4      0 0 0 4 2 3      24ToDiCoUb_pred.374     1.589e-01       3.604e-19        3.420e-07
      99.1697288862    5.264e-07     0 1 0 5 0 5      0 1 0 4 1 4      24ToDiCoUb_pred.375     3.583e-01       4.988e-22        5.745e-07
      99.2364783440    4.265e-07     0 0 2 7 4 4      1 0 1 6 6 1      24ToDiCoUb_pred.376     1.379e-04       2.578e-39        6.099e-07&
      99.2397340079    3.928e-07     0 0 2 7 3 4      0 0 2 6 4 3      24ToDiCoUb_pred.377     4.640e-02       3.635e-36        4.960e-07
      99.2672619498    1.154e-06     0 1 3 5 1 5      0 1 3 4 0 4      24ToDiCoUb_pred.378     3.892e-01       4.034e-45        1.157e-06
      99.3693266860    3.238e-07     1 0 1 4 1 3      2 0 0 4 1 4      24ToDiCoUb_pred.379     5.539e-04       9.677e-37        3.635e-07
      99.8082563968    2.599e-07     1 0 1 2 1 1      2 0 0 1 1 0      24ToDiCoUb_pred.380     4.897e-03       1.111e-35        2.599e-07
     100.0213863385    3.294e-07     0 0 0 8 2 6      0 0 0 8 1 7      24ToDiCoUb_pred.381     2.403e-01       1.636e-20        5.335e-07
     100.3140443647    3.669e-07     2 0 0 5 1 5      2 0 0 4 0 4      24ToDiCoUb_pred.382     4.071e-01       2.894e-34        4.136e-07
     100.5095189920    2.984e-07     0 0 0 5 0 5      0 0 0 4 1 4      24ToDiCoUb_pred.383     3.945e-01       1.269e-18        3.411e-07
     100.6970868693    5.692e-07     1 1 1 5 1 5      1 1 1 4 0 4      24ToDiCoUb_pred.384     4.001e-01       3.444e-37        5.692e-07
     101.2155017889    4.011e-07     2 0 0 6 2 5      2 0 0 6 1 6      24ToDiCoUb_pred.385     1.529e-01       1.331e-34        4.624e-07
     101.3100564408    4.053e-07     2 0 0 7 6 1      0 0 2 7 3 4      24ToDiCoUb_pred.386     6.187e-03       2.916e-37        5.060e-07
     101.3235988312    6.415e-07     0 1 0 5 2 4      0 1 0 5 1 5      24ToDiCoUb_pred.387     1.764e-01       4.875e-23        6.693e-07
     101.4277390661    4.046e-07     1 1 1 2 2 0      1 1 1 1 1 1      24ToDiCoUb_pred.388     2.833e-01       2.608e-37        4.234e-07
     101.5291149252    2.389e-07     0 0 0 5 4 1      0 0 0 5 3 2      24ToDiCoUb_pred.389     2.163e-01       1.729e-19        3.318e-07
     101.7997923483    3.181e-07     0 1 0 2 2 1      0 1 0 1 1 0      24ToDiCoUb_pred.390     3.348e-01       4.948e-22        3.416e-07
     102.2550680278    6.694e-07     0 1 0 5 3 3      0 1 0 5 2 4      24ToDiCoUb_pred.391     2.546e-01       4.252e-23        6.961e-07
     102.6412304942    6.016e-07     1 1 1 6 1 5      1 1 1 6 0 6      24ToDiCoUb_pred.392     1.671e-01       5.813e-38        6.442e-07
     102.6554955595    4.102e-07     2 0 0 4 3 1      1 0 1 4 1 4      24ToDiCoUb_pred.393     1.102e-03       4.870e-37        4.524e-07
     103.1024050061    5.068e-07     1 1 1 6 4 2      1 1 1 6 3 3      24ToDiCoUb_pred.394     2.414e-01       2.773e-38        5.904e-07
     104.2916643387    3.527e-07     0 0 0 4 4 0      0 0 0 4 3 1      24ToDiCoUb_pred.395     1.520e-01       5.885e-20        4.011e-07
     104.4831895471    6.669e-07     0 1 0 6 1 5      0 1 0 6 0 6      24ToDiCoUb_pred.396     1.822e-01       3.214e-23        6.937e-07
     104.5727050378    1.872e-07     0 0 0 5 1 5      0 0 0 4 0 4      24ToDiCoUb_pred.397     4.512e-01       4.672e-19        2.673e-07
     105.1991779927    3.147e-07     2 0 0 3 2 2      2 0 0 2 1 1      24ToDiCoUb_pred.398     3.044e-01       2.355e-34        3.681e-07
     105.3048730082    3.528e-07     2 0 0 6 4 3      2 0 0 6 3 4      24ToDiCoUb_pred.399     1.693e-01       5.583e-35        4.213e-07
     105.3778701498    5.586e-07     0 1 0 5 1 5      0 1 0 4 0 4      24ToDiCoUb_pred.400     4.394e-01       1.931e-22        5.903e-07
     105.4315827452    8.626e-07     0 1 0 5 4 2      0 1 0 6 1 5      24ToDiCoUb_pred.401     8.846e-04       7.859e-26        8.835e-07
     105.5908159171    2.682e-07     0 0 0 4 4 1      0 0 0 4 3 2      24ToDiCoUb_pred.402     1.569e-01       1.806e-19        3.535e-07
     105.6590390326    2.472e-07     0 0 0 6 2 5      0 0 0 6 1 6      24ToDiCoUb_pred.403     1.753e-01       2.127e-19        3.378e-07
     106.1463295884    3.884e-07     0 0 0 5 4 2      0 0 0 5 3 3      24ToDiCoUb_pred.404     2.420e-01       6.250e-20        4.327e-07
     106.1889148009    3.664e-07     0 0 0 6 5 2      0 0 0 7 2 5      24ToDiCoUb_pred.405     3.387e-04       8.007e-23        4.754e-07
     106.2981345181    3.449e-07     2 0 0 8 6 3      0 0 2 7 5 2      24ToDiCoUb_pred.406     3.938e-04       8.057e-39        5.864e-07
     106.4359262584    3.443e-07     0 0 2 6 2 5      0 2 1 7 4 4      24ToDiCoUb_pred.407     1.392e-06       3.549e-40        4.142e-07
     106.7703576986    3.173e-07     2 0 0 6 2 4      1 0 1 5 2 3      24ToDiCoUb_pred.408     2.544e-02       5.546e-36        3.703e-07
     107.0237659348    4.384e-07     2 0 0 5 4 2      1 0 1 5 2 3      24ToDiCoUb_pred.409     5.665e-02       1.042e-35        4.782e-07
     107.0860183180    3.366e-07     0 0 0 7 3 5      0 0 0 7 2 6      24ToDiCoUb_pred.410     2.890e-01       3.706e-20        5.016e-07
     107.7460886508    2.681e-07     0 0 0 6 4 3      0 0 0 6 3 4      24ToDiCoUb_pred.411     3.020e-01       1.341e-19        4.045e-07
     107.9834757151    2.476e-07     1 0 1 8 4 5      1 0 1 8 3 6      24ToDiCoUb_pred.412     3.337e-01       6.834e-36        5.130e-07
     108.1717301207    7.926e-07     1 1 1 5 4 1      1 1 1 5 3 2      24ToDiCoUb_pred.413     2.509e-01       1.579e-38        8.153e-07
     108.5192472854    5.988e-07     0 1 0 2 2 0      0 1 0 1 1 1      24ToDiCoUb_pred.414     3.445e-01       1.611e-22        6.284e-07
     109.0450404026    2.613e-07     2 0 0 4 4 0      0 2 1 5 4 1      24ToDiCoUb_pred.415     5.559e-06       1.468e-39        3.236e-07
     109.2638855561    6.449e-07     0 1 0 7 4 3      0 1 0 7 3 4      24ToDiCoUb_pred.416     3.651e-01       2.724e-23        7.125e-07
     109.8075490562    2.029e-07     0 0 2 5 0 5      1 2 0 5 5 0      24ToDiCoUb_pred.417     2.455e-07       1.493e-40        3.069e-07
     110.4262015474    5.094e-07     0 1 0 6 3 4      0 1 0 6 2 5      24ToDiCoUb_pred.418     3.251e-01       8.987e-23        5.927e-07
     110.5238730355    4.243e-07     1 1 1 3 2 2      1 1 1 2 1 1      24ToDiCoUb_pred.419     1.681e-01       1.463e-37        4.422e-07
     111.0496661027    2.350e-07     0 0 0 7 4 4      0 0 0 7 3 5      24ToDiCoUb_pred.420     3.591e-01       2.615e-20        4.810e-07
     111.1254861555    2.754e-07     0 0 0 3 2 2      0 0 0 2 1 1      24ToDiCoUb_pred.421     3.571e-01       4.044e-19        3.351e-07&
     111.1267354297    2.092e-07     2 0 0 8 6 3      2 0 0 9 3 6      24ToDiCoUb_pred.422     4.003e-04       7.935e-39        5.306e-07
     112.2607789586    5.040e-07     2 1 0 3 3 0      1 1 1 3 1 3      24ToDiCoUb_pred.423     1.611e-07       1.120e-43        5.191e-07
     112.5619766475    3.581e-07     0 0 2 6 4 3      2 0 0 6 5 2      24ToDiCoUb_pred.424     4.988e-03       5.010e-37        4.690e-07
     112.7012693478    4.940e-07     1 1 1 7 3 5      1 1 1 7 2 6      24ToDiCoUb_pred.425     3.255e-01       3.210e-38        5.795e-07
     112.9815212630    6.027e-07     2 1 0 3 2 2      2 1 0 2 1 1      24ToDiCoUb_pred.426     3.492e-01       1.237e-37        6.322e-07
     113.3048215242    4.038e-07     1 0 1 7 7 1      0 0 2 7 5 2      24ToDiCoUb_pred.427     8.474e-03       1.413e-37        6.229e-07
     113.3797161068    3.946e-07     0 2 1 8 7 2      2 0 0 7 7 1      24ToDiCoUb_pred.428     2.343e-05       9.820e-41        6.061e-07
     113.6876888477    2.483e-07     0 0 2 7 4 4      2 0 0 8 3 5      24ToDiCoUb_pred.429     1.661e-06       2.816e-41        5.017e-07
     113.7391304920    1.170e-06     0 1 3 6 0 6      0 1 3 5 1 5      24ToDiCoUb_pred.430     6.345e-01       4.055e-45        1.182e-06
     113.9608826517    2.408e-07     0 0 2 6 5 1      0 0 2 6 4 2      24ToDiCoUb_pred.431     2.817e-01       5.330e-36        4.839e-07
     113.9848129201    4.084e-07     0 0 2 6 4 2      2 0 0 6 5 1      24ToDiCoUb_pred.432     1.395e-03       4.594e-38        5.524e-07
     114.1846175763    3.202e-07     1 1 1 3 2 2      2 1 0 2 2 1      24ToDiCoUb_pred.433     2.052e-01       1.745e-37        3.435e-07
     114.5797101307    8.926e-07     1 1 1 6 4 3      1 1 1 6 3 4      24ToDiCoUb_pred.434     3.501e-01       1.249e-38        9.128e-07
     115.2985843226    5.162e-07     1 1 1 6 0 6      1 1 1 5 1 5      24ToDiCoUb_pred.435     6.358e-01       3.352e-37        5.652e-07
     115.7928168827    4.697e-07     2 0 0 6 0 6      2 0 0 5 1 5      24ToDiCoUb_pred.436     6.597e-01       2.850e-34        5.070e-07
     116.5758642534    8.910e-07     0 1 0 6 4 2      0 1 0 6 3 3      24ToDiCoUb_pred.437     3.806e-01       1.817e-23        9.112e-07
     116.5925998495    3.785e-07     0 0 0 8 4 5      0 0 0 8 3 6      24ToDiCoUb_pred.438     4.269e-01       3.960e-20        4.848e-07
     117.1359841314    5.527e-07     1 1 1 6 1 6      1 1 1 5 0 5      24ToDiCoUb_pred.439     6.664e-01       1.155e-37        5.847e-07&
     117.1406640857    4.424e-07     2 0 0 6 1 6      2 0 0 5 0 5      24ToDiCoUb_pred.440     6.864e-01       8.807e-34        4.722e-07
     117.9705089729    3.259e-07     0 0 0 7 1 6      0 0 0 7 0 7      24ToDiCoUb_pred.441     2.183e-01       1.356e-19        3.991e-07
     118.1428774052    6.199e-07     1 1 1 7 4 4      1 1 1 7 3 5      24ToDiCoUb_pred.442     4.173e-01       2.243e-38        6.900e-07
     118.5326990314    5.992e-07     0 1 0 6 2 5      0 1 0 6 1 6      24ToDiCoUb_pred.443     2.508e-01       1.129e-22        6.419e-07
     118.9514827554    6.170e-07     0 1 0 6 0 6      0 1 0 5 1 5      24ToDiCoUb_pred.444     6.674e-01       1.785e-22        6.458e-07
     120.0711219927    2.584e-07     0 0 0 6 0 6      0 0 0 5 1 5      24ToDiCoUb_pred.445     7.213e-01       4.469e-19        3.212e-07
     120.1376456442    6.143e-07     0 1 0 3 2 2      0 1 0 2 1 1      24ToDiCoUb_pred.446     4.364e-01       1.891e-22        6.433e-07
     120.3798012257    3.342e-07     2 0 0 4 2 3      2 0 0 3 1 2      24ToDiCoUb_pred.447     4.230e-01       7.381e-34        3.567e-07
     120.5157277022    3.566e-07     0 0 0 8 3 6      0 0 0 8 2 7      24ToDiCoUb_pred.448     3.830e-01       6.123e-20        4.679e-07
     120.8803261305    5.291e-07     0 1 0 7 2 5      0 1 0 6 3 4      24ToDiCoUb_pred.449     1.683e-01       2.801e-23        6.096e-07
     121.3682211779    3.634e-07     0 1 0 5 4 1      0 1 0 5 3 2      24ToDiCoUb_pred.450     3.486e-01       8.411e-23        5.181e-07
     121.5717733266    4.646e-07     2 0 0 6 5 1      2 0 0 6 4 2      24ToDiCoUb_pred.451     3.298e-01       1.808e-35        5.951e-07
     121.9044481649    2.015e-07     0 0 0 6 1 6      0 0 0 5 0 5      24ToDiCoUb_pred.452     7.580e-01       1.391e-18        3.371e-07
     121.9868016126    5.735e-07     0 1 0 6 1 6      0 1 0 5 0 5      24ToDiCoUb_pred.453     7.245e-01       5.689e-22        6.180e-07
     122.1110734714    6.896e-07     0 1 0 6 1 5      0 1 0 5 2 4      24ToDiCoUb_pred.454     3.635e-01       5.749e-23        7.155e-07
     122.3312810608    3.050e-07     2 0 0 6 5 2      2 0 0 6 4 3      24ToDiCoUb_pred.455     3.319e-01       5.441e-35        4.299e-07
     122.4137684911    2.197e-07     0 0 0 8 3 5      0 0 0 7 4 4      24ToDiCoUb_pred.456     1.097e-01       4.670e-21        4.882e-07
     122.4966496088    4.368e-07     2 0 0 5 5 0      2 0 0 5 4 1      24ToDiCoUb_pred.457     2.124e-01       5.879e-35        4.937e-07
     122.6816216571    5.545e-07     2 0 0 5 5 1      2 0 0 5 4 2      24ToDiCoUb_pred.458     2.130e-01       1.964e-35        5.864e-07
     122.8965980558    5.984e-07     1 1 1 3 1 2      2 1 0 2 1 1      24ToDiCoUb_pred.459     2.612e-02       8.318e-39        6.281e-07
     122.9299132802    6.797e-07     1 1 1 6 1 5      1 1 1 5 2 4      24ToDiCoUb_pred.460     4.105e-01       1.258e-37        7.176e-07&
     122.9350298932    4.647e-07     2 0 0 5 5 1      2 0 0 6 2 4      24ToDiCoUb_pred.461     1.115e-04       1.026e-38        5.023e-07
     123.1290358712    3.230e-07     0 0 0 7 2 6      0 0 0 7 1 7      24ToDiCoUb_pred.462     2.450e-01       4.798e-20        4.926e-07
     123.7016280943    7.895e-07     0 1 0 4 4 0      0 1 0 4 3 1      24ToDiCoUb_pred.463     2.407e-01       2.833e-23        8.122e-07
     124.1359719863    2.632e-07     0 0 0 8 5 3      0 0 0 8 4 4      24ToDiCoUb_pred.464     4.900e-01       7.599e-21        5.300e-07&
     124.1397713814    3.798e-07     2 0 0 6 1 5      2 0 0 5 2 4      24ToDiCoUb_pred.465     4.474e-01       1.169e-34        4.250e-07
     124.6518860858    5.750e-07     1 1 1 4 1 4      2 1 0 3 1 3      24ToDiCoUb_pred.466     4.711e-03       1.532e-39        6.059e-07
     124.7835181731    5.258e-07     0 1 0 4 4 1      0 1 0 4 3 2      24ToDiCoUb_pred.467     2.462e-01       8.643e-23        5.404e-07
     125.2875881888    8.466e-07     0 1 0 5 4 2      0 1 0 5 3 3      24ToDiCoUb_pred.468     3.779e-01       2.978e-23        8.678e-07
     125.7569882362    6.635e-07     1 1 1 4 2 3      1 1 1 3 1 2      24ToDiCoUb_pred.469     3.966e-01       8.681e-38        6.904e-07
     126.6692521981    5.683e-07     0 1 0 6 4 3      0 1 0 6 3 4      24ToDiCoUb_pred.470     4.670e-01       6.349e-23        6.440e-07
     126.6970375919    3.773e-07     0 0 0 6 1 5      0 0 0 5 2 4      24ToDiCoUb_pred.471     4.573e-01       1.712e-19        4.229e-07
     126.9964730734    2.505e-07     0 0 0 4 2 3      0 0 0 3 1 2      24ToDiCoUb_pred.472     4.904e-01       1.238e-18        2.505e-07
     127.5499549258    1.577e-07     2 0 0 3 2 1      2 0 0 2 1 2      24ToDiCoUb_pred.473     2.791e-01       5.485e-34        1.577e-07
     127.9842985810    3.155e-07     1 0 1 4 1 4      2 0 0 3 1 3      24ToDiCoUb_pred.474     4.854e-03       3.033e-36        3.688e-07
     128.0535153072    2.926e-07     0 0 2 5 0 5      2 0 0 6 1 6      24ToDiCoUb_pred.475     3.062e-05       1.681e-38        4.211e-07
     128.4954743224    6.744e-07     2 1 0 4 3 1      1 1 1 4 1 4      24ToDiCoUb_pred.476     6.100e-04       1.041e-40        7.009e-07
     128.5983438699    3.756e-07     0 0 0 7 5 2      0 0 0 7 4 3      24ToDiCoUb_pred.477     4.735e-01       4.925e-20        4.825e-07
     128.6923296950    3.059e-07     0 0 0 8 6 3      0 0 0 9 3 6      24ToDiCoUb_pred.478     5.464e-04       1.164e-23        5.644e-07
     128.7361759247    5.633e-07     0 1 0 4 4 1      0 1 0 5 1 4      24ToDiCoUb_pred.479     3.683e-04       1.267e-25        5.769e-07
     129.0872986505    6.703e-07     0 1 0 7 1 6      0 1 0 7 0 7      24ToDiCoUb_pred.480     2.938e-01       7.005e-23        7.087e-07
     129.1964306554    4.467e-07     0 0 2 5 1 5      2 0 0 6 0 6      24ToDiCoUb_pred.481     2.189e-05       3.968e-39        4.858e-07
     130.7715862652    5.881e-07     1 1 1 7 2 6      1 1 1 7 1 7      24ToDiCoUb_pred.482     2.923e-01       4.510e-38        6.316e-07
     130.8524609115    3.337e-07     0 0 0 6 5 1      0 0 0 6 4 2      24ToDiCoUb_pred.483     3.999e-01       2.731e-20        4.996e-07
     131.2585306169    2.234e-07     2 0 0 3 3 0      1 0 1 2 1 1      24ToDiCoUb_pred.484     5.588e-02       7.748e-35        2.234e-07
     131.7351194739    2.489e-07     0 0 0 5 5 0      0 0 0 5 4 1      24ToDiCoUb_pred.485     2.564e-01       9.022e-20        4.011e-07
     131.7459182445    4.164e-07     2 0 0 7 6 2      1 0 1 6 6 1      24ToDiCoUb_pred.486     2.732e-03       3.580e-38        6.205e-07
     131.7832801284    4.056e-07     2 0 0 7 6 1      1 0 1 6 6 0      24ToDiCoUb_pred.487     2.690e-03       1.057e-37        6.699e-07
     131.8739600097    3.909e-07     0 0 0 6 5 2      0 0 0 6 4 3      24ToDiCoUb_pred.488     4.083e-01       8.324e-20        4.945e-07
     131.9027564129    1.936e-07     0 0 0 7 5 3      0 0 0 7 4 4      24ToDiCoUb_pred.489     5.063e-01       1.728e-20        4.991e-07
     131.9259086781    2.414e-07     2 0 0 6 4 3      1 2 0 6 5 2      24ToDiCoUb_pred.490     2.528e-04       7.129e-38        3.873e-07
     131.9585954627    3.659e-07     0 0 0 5 5 1      0 0 0 5 4 2      24ToDiCoUb_pred.491     2.575e-01       3.017e-20        4.971e-07
     132.4582118290    4.226e-07     0 0 0 8 5 4      0 0 0 8 4 5      24ToDiCoUb_pred.492     5.792e-01       2.592e-20        5.199e-07
     132.6599803855    2.418e-07     0 0 0 3 2 1      0 0 0 2 1 2      24ToDiCoUb_pred.493     3.367e-01       9.864e-19        2.418e-07
     132.9480460379    2.995e-07     0 4 0 7 7 1      1 0 1 7 3 4      24ToDiCoUb_pred.494     1.841e-07       5.446e-42        5.156e-07
     133.1214128976    1.804e-07     1 2 0 5 5 0      1 0 1 4 1 3      24ToDiCoUb_pred.495     1.858e-04       1.697e-37        2.925e-07
     133.4311338596    2.309e-07     0 0 0 7 2 5      0 0 0 6 3 4      24ToDiCoUb_pred.496     2.635e-01       1.031e-19        3.809e-07
     133.5368728889    4.086e-07     2 0 0 5 2 4      2 0 0 4 1 3      24ToDiCoUb_pred.497     5.916e-01       2.279e-34        4.510e-07
     134.1434289518    5.746e-07     1 1 1 7 1 7      1 1 1 6 0 6      24ToDiCoUb_pred.498     1.045e+00       2.994e-37        6.190e-07
     134.1598374399    2.708e-07     2 0 0 5 4 1      1 2 0 5 5 0      24ToDiCoUb_pred.499     1.002e-05       4.728e-39        3.615e-07
     134.5048486193    7.167e-07     0 1 0 8 4 5      0 1 0 8 3 6      24ToDiCoUb_pred.500     6.333e-01       1.825e-23        7.781e-07
     134.9670836983    5.440e-07     1 1 1 3 2 1      1 1 1 2 1 2      24ToDiCoUb_pred.501     3.616e-01       8.898e-38        5.765e-07
     135.0267483797    5.753e-07     0 1 0 8 3 6      0 1 0 8 2 7      24ToDiCoUb_pred.502     5.400e-01       2.985e-23        6.502e-07
     135.3866303368    3.355e-07     1 2 0 5 5 0      2 0 0 5 0 5      24ToDiCoUb_pred.503     1.176e-05       1.063e-38        3.739e-07
     135.6028727080    4.986e-07     0 1 0 4 2 3      0 1 0 3 1 2      24ToDiCoUb_pred.504     5.735e-01       5.600e-22        5.139e-07
     135.6720650291    6.673e-07     1 1 1 4 2 3      2 1 0 3 2 2      24ToDiCoUb_pred.505     1.060e-01       2.208e-38        6.941e-07
     135.9792798240    3.330e-07     2 0 0 7 2 5      2 0 0 6 3 4      24ToDiCoUb_pred.506     2.174e-01       5.990e-35        4.048e-07
     136.2380682172    2.431e-07     0 0 2 7 4 4      0 4 0 7 7 1      24ToDiCoUb_pred.507     1.584e-09       2.380e-44        4.991e-07
     136.6069382673    4.106e-07     1 1 1 4 3 1      2 1 0 3 3 0      24ToDiCoUb_pred.508     1.689e-03       6.815e-40        4.291e-07
     137.2751190008    4.064e-07     0 3 1 7 5 3      1 1 1 7 2 6      24ToDiCoUb_pred.509     1.376e-02       1.057e-39        5.068e-07
     137.8895753308    5.735e-07     0 1 0 7 0 7      0 1 0 6 1 6      24ToDiCoUb_pred.510     1.091e+00       4.669e-22        6.180e-07
     138.3259366685    5.573e-07     1 1 1 5 2 4      1 1 1 4 1 3      24ToDiCoUb_pred.511     5.866e-01       2.561e-37        6.030e-07
     138.3977737542    5.729e-07     1 1 1 6 5 1      1 1 1 6 4 2      24ToDiCoUb_pred.512     4.624e-01       2.218e-38        6.480e-07
     138.4568653492    3.444e-07     0 2 1 7 4 4      2 0 0 6 2 5      24ToDiCoUb_pred.513     1.759e-03       7.281e-37        4.357e-07
     138.8266683780    3.505e-07     0 0 0 8 1 7      0 0 0 8 0 8      24ToDiCoUb_pred.514     3.140e-01       2.777e-20        5.111e-07
     138.9911928688    2.838e-07     0 0 0 7 0 7      0 0 0 6 1 6      24ToDiCoUb_pred.515     1.170e+00       1.157e-18        3.654e-07
     139.1348635412    6.617e-07     1 1 1 7 5 3      1 1 1 7 4 4      24ToDiCoUb_pred.516     5.765e-01       1.415e-38        7.278e-07
     139.2889680500    8.345e-07     1 1 1 6 5 2      1 1 1 6 4 3      24ToDiCoUb_pred.517     4.676e-01       7.448e-39        8.561e-07
     139.2995340797    2.497e-07     0 0 0 5 5 1      0 0 0 6 2 4      24ToDiCoUb_pred.518     1.392e-04       1.576e-23        4.479e-07
     139.5083113732    2.079e-07     2 0 0 3 3 0      2 0 0 3 0 3      24ToDiCoUb_pred.519     7.296e-03       9.736e-36        2.655e-07
     139.7825953280    1.503e-07     0 0 0 7 1 7      0 0 0 6 0 6      24ToDiCoUb_pred.520     1.192e+00       3.912e-19        3.684e-07
     140.0946532384    3.606e-07     0 5 0 4 1 4      2 0 0 4 4 1      24ToDiCoUb_pred.521     1.876e-06       6.369e-40        4.278e-07
     140.3145082589    4.768e-07     0 0 2 5 3 3      2 0 0 5 4 2      24ToDiCoUb_pred.522     1.100e-03       8.534e-38        5.136e-07
     140.3694513055    2.135e-07     1 0 1 4 3 1      2 0 0 3 3 0      24ToDiCoUb_pred.523     1.084e-03       9.366e-37        2.699e-07
     140.5679164951    3.685e-07     0 0 2 5 3 3      2 0 0 6 2 4      24ToDiCoUb_pred.524     1.799e-07       1.394e-41        4.150e-07
     140.7116980108    3.448e-07     0 0 0 5 2 4      0 0 0 4 1 3      24ToDiCoUb_pred.525     6.774e-01       3.714e-19        3.941e-07
     140.9273777661    2.999e-07     0 2 1 5 4 1      2 0 0 4 0 4      24ToDiCoUb_pred.526     1.363e-06       6.315e-40        3.555e-07
     141.3295091366    1.428e-07     2 0 0 3 3 1      2 0 0 2 2 0      24ToDiCoUb_pred.527     1.002e+00       4.423e-34        2.384e-07
     141.4375553354    3.208e-07     0 0 0 8 2 7      0 0 0 8 1 8      24ToDiCoUb_pred.528     3.305e-01       8.556e-20        4.412e-07
     142.2736608404    4.862e-07     0 1 0 3 2 1      0 1 0 2 1 2      24ToDiCoUb_pred.529     4.327e-01       4.908e-22        5.019e-07
     143.6410195383    1.366e-07     2 0 0 3 3 0      2 0 0 2 2 1      24ToDiCoUb_pred.530     1.021e+00       1.338e-33        1.366e-07
     145.9168187280    2.924e-07     2 0 0 6 2 5      2 0 0 5 1 4      24ToDiCoUb_pred.531     8.431e-01       5.737e-34        3.722e-07
     146.1971287483    2.306e-07     2 0 0 7 6 2      2 0 0 8 3 5      24ToDiCoUb_pred.532     2.807e-04       3.447e-39        5.146e-07
     146.3077901746    4.795e-07     2 0 0 6 6 0      2 0 0 6 5 1      24ToDiCoUb_pred.533     3.104e-01       7.422e-36        6.068e-07
     146.4710753481    4.441e-07     2 0 0 6 6 1      2 0 0 6 5 2      24ToDiCoUb_pred.534     3.059e-01       2.193e-35        5.376e-07
     146.7007744438    3.622e-07     2 0 0 6 4 2      1 0 1 6 2 5      24ToDiCoUb_pred.535     1.730e-03       1.518e-37        4.943e-07
     146.8489379926    3.399e-07     2 0 0 5 5 0      0 0 2 5 0 5      24ToDiCoUb_pred.536     2.910e-04       7.172e-38        4.553e-07
     147.6170533500    2.688e-07     0 0 2 7 1 6      0 0 2 6 2 5      24ToDiCoUb_pred.537     8.789e-01       1.017e-34        4.050e-07
     148.2385974300    3.392e-07     1 0 1 4 1 3      2 0 0 3 1 2      24ToDiCoUb_pred.538     5.444e-03       7.263e-36        3.614e-07
     148.4441749499    6.923e-07     0 1 0 7 1 6      0 1 0 6 2 5      24ToDiCoUb_pred.539     8.188e-01       1.788e-22        7.296e-07
     148.6569174165    1.742e-07     0 0 0 3 3 0      0 0 0 3 0 3      24ToDiCoUb_pred.540     8.509e-03       1.627e-20        1.898e-07
     148.6829508466    7.114e-07     0 1 0 5 2 4      0 1 0 4 1 3      24ToDiCoUb_pred.541     7.577e-01       1.620e-22        7.365e-07
     149.0554232021    2.547e-07     0 0 0 3 3 1      0 0 0 2 2 0      24ToDiCoUb_pred.542     1.244e+00       7.923e-19        3.183e-07
     149.5132694732    4.671e-07     1 0 1 6 2 5      2 0 0 6 0 6      24ToDiCoUb_pred.543     1.959e-03       3.470e-37        5.046e-07
     149.6583738041    3.360e-07     2 0 0 4 4 0      2 0 0 5 1 5      24ToDiCoUb_pred.544     7.653e-05       1.645e-38        3.865e-07
     150.5169361098    1.379e-07     0 0 0 3 3 0      0 0 0 2 2 1      24ToDiCoUb_pred.545     1.265e+00       2.401e-18        1.858e-07
     151.1151752724    5.216e-07     0 3 1 6 4 2      1 1 1 5 1 5      24ToDiCoUb_pred.546     4.601e-04       1.713e-40        5.702e-07
     151.3026628091    2.947e-07     0 0 0 7 1 6      0 0 0 6 2 5      24ToDiCoUb_pred.547     9.593e-01       5.080e-19        3.739e-07
     152.4058036910    4.011e-07     2 0 0 5 4 1      2 0 0 6 1 6      24ToDiCoUb_pred.548     1.870e-04       8.182e-38        4.624e-07
     152.4941947439    2.417e-07     0 0 0 10 3 8     0 0 0 10 2 9     24ToDiCoUb_pred.549     6.545e-01       1.312e-20        5.660e-07
     153.2918661083    3.669e-07     2 0 0 4 3 1      2 0 0 4 0 4      24ToDiCoUb_pred.550     1.983e-02       6.725e-36        4.136e-07
     153.4538742933    3.251e-07     0 0 0 6 2 5      0 0 0 5 1 4      24ToDiCoUb_pred.551     9.519e-01       9.039e-19        3.984e-07
     153.7142810244    9.264e-07     0 1 0 6 5 1      0 1 0 6 4 2      24ToDiCoUb_pred.552     6.154e-01       1.167e-23        9.458e-07
     154.2805720399    5.741e-07     0 1 0 5 5 0      0 1 0 5 4 1      24ToDiCoUb_pred.553     3.920e-01       3.841e-23        6.491e-07
     154.4265918991    4.243e-07     2 1 0 3 3 0      1 1 1 2 1 1      24ToDiCoUb_pred.554     6.095e-01       3.451e-37        4.422e-07
     154.4456080179    8.704e-07     0 1 0 5 5 1      0 1 0 5 4 2      24ToDiCoUb_pred.555     3.932e-01       1.284e-23        8.911e-07
     154.4757763569    5.760e-07     0 1 0 6 5 2      0 1 0 6 4 3      24ToDiCoUb_pred.556     6.235e-01       3.536e-23        6.508e-07
     154.9355396075    8.371e-07     0 1 0 8 5 4      0 1 0 8 4 5      24ToDiCoUb_pred.557     8.789e-01       1.094e-23        8.902e-07
     155.4984254074    3.038e-07     2 0 0 8 3 5      1 0 1 7 3 4      24ToDiCoUb_pred.558     2.758e-03       7.531e-38        5.181e-07
     155.5161992934    3.191e-07     0 0 2 6 4 2      1 0 1 7 2 5      24ToDiCoUb_pred.559     6.685e-05       1.804e-39        4.900e-07
     155.7303484599    2.850e-07     0 0 0 8 6 2      0 0 0 8 5 3      24ToDiCoUb_pred.560     7.589e-01       4.794e-21        5.412e-07
     156.3590587242    4.634e-07     0 0 0 7 6 1      0 0 0 7 5 2      24ToDiCoUb_pred.561     6.069e-01       2.618e-20        5.536e-07
     156.4256940880    2.382e-07     0 0 0 6 6 0      0 0 0 6 5 1      24ToDiCoUb_pred.562     3.716e-01       1.064e-20        4.826e-07
     156.4446919092    5.032e-07     0 0 0 8 6 3      0 0 0 8 5 4      24ToDiCoUb_pred.563     7.683e-01       1.452e-20        5.874e-07
     156.4592036068    1.280e-07     0 0 0 6 6 1      0 0 0 6 5 2      24ToDiCoUb_pred.564     3.718e-01       3.192e-20        5.483e-07
     156.5063676969    3.281e-07     0 0 2 6 2 5      2 0 0 6 3 4      24ToDiCoUb_pred.565     2.601e-04       5.164e-38        4.008e-07
     156.5431110278    2.104e-07     0 0 0 7 6 2      0 0 0 7 5 3      24ToDiCoUb_pred.566     6.089e-01       8.749e-21        5.059e-07
     156.7623591618    2.960e-07     2 0 0 8 6 3      1 0 1 7 6 2      24ToDiCoUb_pred.567     5.525e-03       8.776e-38        5.591e-07
     157.0238776554    6.346e-07     0 1 0 8 1 8      0 1 0 7 0 7      24ToDiCoUb_pred.568     1.669e+00       3.491e-22        6.751e-07
     157.2887343950    2.894e-07     0 0 2 8 0 8      1 0 1 7 2 5      24ToDiCoUb_pred.569     4.844e-01       1.684e-35        4.712e-07
     157.4572462043    2.808e-07     1 2 0 7 4 3      2 0 0 6 1 6      24ToDiCoUb_pred.570     9.868e-04       5.642e-37        4.130e-07
     157.4990685723    6.478e-07     0 1 0 8 2 7      0 1 0 8 1 8      24ToDiCoUb_pred.571     4.663e-01       4.529e-23        6.875e-07
     157.5844831527    2.763e-07     0 0 0 8 0 8      0 0 0 7 1 7      24ToDiCoUb_pred.572     1.760e+00       2.834e-19        4.633e-07
     157.9191144845    3.646e-07     0 0 0 8 1 8      0 0 0 7 0 7      24ToDiCoUb_pred.573     1.772e+00       8.544e-19        4.312e-07
     158.0873364399    3.202e-07     2 1 0 3 3 0      2 1 0 2 2 1      24ToDiCoUb_pred.574     7.821e-01       4.368e-37        3.435e-07
     158.2753377205    2.979e-07     2 0 0 9 4 6      1 0 1 8 4 5      24ToDiCoUb_pred.575     1.446e-01       1.198e-36        5.481e-07
     158.9423852384    2.676e-07     1 0 1 8 4 5      0 0 2 8 0 8      24ToDiCoUb_pred.576     1.294e-03       2.066e-38        5.028e-07
     159.3387984347    3.581e-07     0 0 2 7 3 4      1 0 1 8 1 7      24ToDiCoUb_pred.577     5.226e-07       2.996e-41        4.690e-07
     159.5932028484    3.841e-07     0 0 2 5 1 5      2 0 0 5 2 4      24ToDiCoUb_pred.578     3.177e-04       5.061e-38        4.289e-07
     160.2105740432    1.376e-07     0 0 0 9 3 6      0 0 0 8 4 5      24ToDiCoUb_pred.579     3.406e-01       1.327e-20        4.938e-07
     160.2647024246    5.374e-07     0 1 0 6 5 2      0 1 0 7 2 5      24ToDiCoUb_pred.580     7.800e-04       4.333e-26        6.169e-07
     160.4230161220    5.516e-07     0 1 0 6 2 5      0 1 0 5 1 4      24ToDiCoUb_pred.581     1.017e+00       3.787e-22        5.977e-07
     160.9802091019    1.708e-07     1 2 0 5 5 0      2 0 0 4 2 3      24ToDiCoUb_pred.582     1.138e-05       9.271e-39        2.867e-07
     161.5087122338    2.841e-07     0 0 0 4 4 0      0 0 0 5 1 5      24ToDiCoUb_pred.583     1.106e-04       3.226e-23        3.422e-07
     161.7897529330    2.806e-07     0 0 0 4 3 1      0 0 0 4 0 4      24ToDiCoUb_pred.584     2.427e-02       1.174e-20        3.394e-07
     162.2106659301    6.039e-07     1 0 1 7 6 1      0 2 1 8 5 4      24ToDiCoUb_pred.585     1.336e-04       1.311e-39        7.592e-07
     162.2737847228    6.146e-07     1 1 1 7 2 6      1 1 1 6 1 5      24ToDiCoUb_pred.586     1.213e+00       1.643e-37        6.563e-07
     162.4219176938    2.573e-07     1 2 0 6 5 2      2 0 0 5 2 3      24ToDiCoUb_pred.587     1.130e-03       5.356e-37        3.974e-07
     162.6003154939    2.113e-07     2 0 0 7 2 5      1 2 0 6 5 2      24ToDiCoUb_pred.588     7.473e-04       1.848e-37        3.693e-07
     162.7259864122    6.521e-07     1 1 1 5 3 2      2 1 0 4 3 1      24ToDiCoUb_pred.589     6.142e-03       5.033e-40        6.794e-07
     162.9663853318    3.333e-07     2 0 0 4 3 2      2 0 0 3 2 1      24ToDiCoUb_pred.590     1.119e+00       1.103e-33        3.333e-07
     163.0888211287    1.679e-07     0 0 0 5 4 1      0 0 0 6 1 6      24ToDiCoUb_pred.591     2.686e-04       1.577e-22        3.463e-07
     163.7690461679    3.629e-07     1 0 1 7 7 1      1 0 1 7 6 2      24ToDiCoUb_pred.592     3.267e-01       4.319e-36        5.972e-07&
     163.7733040302    5.258e-07     1 0 1 7 7 0      1 0 1 7 6 1      24ToDiCoUb_pred.593     3.272e-01       1.442e-36        6.987e-07
     163.9650647983    6.476e-07     0 1 0 3 3 1      0 1 0 2 2 0      24ToDiCoUb_pred.594     1.612e+00       3.656e-22        6.751e-07
     165.3101122110    4.014e-07     0 1 0 3 3 0      0 1 0 2 2 1      24ToDiCoUb_pred.595     1.637e+00       1.108e-21        4.203e-07
     166.0320989496    2.346e-07     0 0 0 7 6 2      0 0 0 8 3 5      24ToDiCoUb_pred.596     3.457e-04       4.806e-24        4.951e-07
     166.2174836800    2.663e-07     0 0 0 8 2 6      0 0 0 7 3 5      24ToDiCoUb_pred.597     7.141e-01       3.495e-20        4.971e-07
     166.7024416438    4.821e-07     0 0 0 7 2 6      0 0 0 6 1 5      24ToDiCoUb_pred.598     1.355e+00       2.206e-19        5.185e-07
     167.0176132616    3.354e-07     2 0 0 6 4 2      0 0 2 5 1 5      24ToDiCoUb_pred.599     1.132e-03       9.224e-38        4.750e-07
     167.5613653796    3.062e-07     2 0 0 4 2 2      2 0 0 3 1 3      24ToDiCoUb_pred.600     3.233e-01       1.417e-34        3.608e-07
     168.0061633805    2.551e-07     2 0 0 7 7 1      2 0 0 7 6 2      24ToDiCoUb_pred.601     4.179e-01       2.095e-36        5.261e-07
     168.1441412229    2.747e-07     0 0 2 7 1 6      2 0 0 7 2 5      24ToDiCoUb_pred.602     7.908e-04       8.497e-38        4.089e-07
     168.2012906109    6.732e-07     1 1 1 8 1 7      1 1 1 7 2 6      24ToDiCoUb_pred.603     1.487e+00       9.879e-38        7.115e-07
     168.7475081178    2.250e-07     2 0 0 7 6 2      0 4 0 7 7 1      24ToDiCoUb_pred.604     4.147e-07       4.692e-42        5.121e-07
     168.7841532558    1.855e-07     2 0 0 7 6 1      0 4 0 7 7 0      24ToDiCoUb_pred.605     4.097e-07       1.390e-41        5.645e-07
     169.8123222066    4.011e-07     0 4 0 8 8 0      2 0 0 7 7 1      24ToDiCoUb_pred.606     9.471e-05       2.343e-40        6.104e-07
     169.9496359111    4.610e-07     1 0 1 6 6 1      1 0 1 7 3 4      24ToDiCoUb_pred.607     1.120e-04       2.076e-39        6.234e-07
     170.3605210342    3.325e-07     0 0 0 4 3 2      0 0 0 3 2 1      24ToDiCoUb_pred.608     1.397e+00       1.984e-18        3.713e-07
     170.4837027454    3.251e-07     2 0 0 4 3 1      2 0 0 3 2 2      24ToDiCoUb_pred.609     1.176e+00       3.759e-34        3.770e-07
     170.7771522174    2.753e-07     2 0 0 6 5 2      0 5 0 5 0 5      24ToDiCoUb_pred.610     1.724e-03       2.312e-37        4.093e-07
     171.2140245019    2.855e-07     2 0 0 6 5 2      0 0 2 5 2 3      24ToDiCoUb_pred.611     9.365e-03       1.252e-36        4.163e-07
     171.3010072788    2.606e-07     0 0 0 6 4 2      0 0 0 7 1 7      24ToDiCoUb_pred.612     4.112e-04       4.525e-23        4.541e-07
     171.4468701044    3.693e-07     1 0 1 5 2 3      2 0 0 4 2 2      24ToDiCoUb_pred.613     4.632e-01       1.066e-34        4.157e-07
     172.1954975198    4.279e-07     1 1 1 4 3 1      1 1 1 4 0 4      24ToDiCoUb_pred.614     2.874e-02       1.014e-38        4.279e-07
     172.7548322463    1.703e-07     0 0 2 5 0 5      2 0 0 5 1 4      24ToDiCoUb_pred.615     1.370e-04       6.295e-38        3.194e-07
     172.9485708476    5.868e-07     1 1 1 4 3 2      1 1 1 3 2 1      24ToDiCoUb_pred.616     1.469e+00       1.736e-37        6.170e-07
     172.9834129767    3.126e-07     0 5 0 4 1 4      2 0 0 5 2 3      24ToDiCoUb_pred.617     2.171e-06       6.532e-40        4.353e-07
     173.2221050404    2.638e-07     2 0 0 5 3 2      1 0 1 4 1 3      24ToDiCoUb_pred.618     7.975e-02       5.133e-35        3.501e-07
     173.2821156595    3.884e-07     0 0 0 8 1 7      0 0 0 7 2 6      24ToDiCoUb_pred.619     1.645e+00       1.281e-19        5.378e-07
     173.5010468776    1.685e-07     0 0 0 4 2 2      0 0 0 3 1 3      24ToDiCoUb_pred.620     3.869e-01       2.509e-19        2.546e-07
     173.6869515110    4.368e-07     2 0 0 5 5 0      2 0 0 6 2 5      24ToDiCoUb_pred.621     1.071e-04       2.403e-38        4.937e-07
     173.9719860431    7.112e-07     2 1 0 4 3 1      1 1 1 3 1 2      24ToDiCoUb_pred.622     1.818e-01       2.595e-38        7.364e-07
     174.2352369435    3.831e-07     0 0 0 7 5 2      0 0 0 8 2 7      24ToDiCoUb_pred.623     7.203e-04       6.263e-23        4.884e-07
     175.4588774061    5.753e-07     1 1 1 6 5 1      2 1 0 5 5 0      24ToDiCoUb_pred.624     3.827e-03       1.602e-40        6.502e-07&
     175.4650993722    8.433e-07     1 1 1 6 5 2      2 1 0 5 5 1      24ToDiCoUb_pred.625     3.672e-03       5.125e-41        8.646e-07
     175.4873224796    3.867e-07     2 0 0 5 3 2      2 0 0 5 0 5      24ToDiCoUb_pred.626     2.969e-02       1.899e-35        4.205e-07
     175.7190673689    4.528e-07     0 1 0 3 3 0      0 1 0 3 0 3      24ToDiCoUb_pred.627     1.132e-02       7.418e-24        4.528e-07
     175.8561104462    5.614e-07     1 1 1 4 2 2      1 1 1 3 1 3      24ToDiCoUb_pred.628     4.127e-01       2.054e-37        5.751e-07
     177.5410881084    3.249e-07     0 0 0 4 3 1      0 0 0 3 2 2      24ToDiCoUb_pred.629     1.476e+00       6.795e-19        3.768e-07
     178.1912418657    3.239e-07     0 0 2 6 4 2      2 0 0 7 3 5      24ToDiCoUb_pred.630     2.367e-06       5.935e-41        4.932e-07
     178.6196995623    3.651e-07     0 0 0 7 7 0      0 0 0 7 6 1      24ToDiCoUb_pred.631     4.907e-01       8.269e-21        5.985e-07&&
     178.6243951574    3.594e-07     0 0 0 7 7 1      0 0 0 7 6 2      24ToDiCoUb_pred.632     4.907e-01       2.756e-21        5.838e-07
     179.0244323191    3.845e-07     0 0 0 6 5 1      0 0 0 7 2 6      24ToDiCoUb_pred.633     4.119e-04       2.345e-23        5.349e-07
     179.0488139131    4.269e-07     0 0 0 8 7 1      0 0 0 8 6 2      24ToDiCoUb_pred.634     8.251e-01       2.025e-21        6.276e-07
     179.0786179151    4.274e-07     0 0 0 8 7 2      0 0 0 8 6 3      24ToDiCoUb_pred.635     8.255e-01       6.077e-21        6.384e-07
     179.5420558545    2.748e-07     1 0 1 9 3 6      1 0 1 8 4 5      24ToDiCoUb_pred.636     3.499e-01       2.443e-36        5.359e-07
     179.7333774988    4.576e-07     1 0 1 7 6 1      1 0 1 8 3 6      24ToDiCoUb_pred.637     2.549e-04       2.372e-39        6.413e-07
     179.9100416662    4.077e-07     1 0 1 6 2 5      2 0 0 5 2 4      24ToDiCoUb_pred.638     5.798e-02       9.278e-36        4.502e-07
     179.9637769673    2.947e-07     0 0 2 8 0 8      2 0 0 7 3 5      24ToDiCoUb_pred.639     4.979e-03       1.610e-37        4.745e-07
     180.5096571309    4.106e-07     1 1 1 4 3 1      1 1 1 3 2 2      24ToDiCoUb_pred.640     1.560e+00       5.373e-37        4.291e-07
     181.0832054354    1.144e-06     0 1 0 6 6 0      0 1 0 6 5 1      24ToDiCoUb_pred.641     5.504e-01       3.961e-24        1.160e-06
     181.1054581650    8.812e-07     0 1 0 6 6 1      0 1 0 6 5 2      24ToDiCoUb_pred.642     5.506e-01       1.189e-23        9.318e-07
     181.3861608470    2.761e-07     0 0 0 8 2 7      0 0 0 7 1 6      24ToDiCoUb_pred.643     1.920e+00       4.324e-19        4.098e-07
     182.8369274920    4.388e-07     2 0 0 5 3 3      2 0 0 4 2 2      24ToDiCoUb_pred.644     8.650e-01       1.822e-34        4.785e-07
     183.1274033668    2.036e-07     0 0 2 6 2 5      1 2 0 6 5 2      24ToDiCoUb_pred.645     3.157e-06       5.756e-40        3.650e-07
     183.4174041163    6.100e-07     0 1 0 4 2 2      0 1 0 3 1 3      24ToDiCoUb_pred.646     5.019e-01       1.281e-22        6.392e-07
     183.4641543684    2.254e-07     0 0 0 5 3 2      0 0 0 5 0 5      24ToDiCoUb_pred.647     3.785e-02       3.424e-20        3.222e-07
     183.6633239953    2.147e-07     0 0 0 9 5 4      0 0 0 10 2 9     24ToDiCoUb_pred.648     1.242e-03       1.751e-23        5.550e-07
     183.8870628360    7.148e-07     2 1 0 4 3 1      2 1 0 3 2 2      24ToDiCoUb_pred.649     1.406e+00       1.951e-37        7.398e-07
     185.4356475772    6.828e-07     0 1 0 8 2 7      0 1 0 7 1 6      24ToDiCoUb_pred.650     1.908e+00       1.700e-22        7.206e-07
     185.4805675632    5.187e-07     0 1 0 4 3 2      0 1 0 3 2 1      24ToDiCoUb_pred.651     1.771e+00       9.055e-22        5.334e-07
     185.6623224791    7.702e-07     1 1 1 5 4 1      1 1 1 6 1 6      24ToDiCoUb_pred.652     3.913e-04       1.771e-41        7.935e-07
     187.0744484089    3.118e-07     0 0 0 7 4 3      0 0 0 8 1 8      24ToDiCoUb_pred.653     5.030e-04       7.889e-23        4.347e-07
     187.6773968727    3.190e-07     0 0 2 5 2 3      2 0 0 5 3 2      24ToDiCoUb_pred.654     3.700e-04       9.193e-38        3.934e-07
     187.8391765479    4.062e-07     2 0 0 6 6 0      1 0 1 7 2 5      24ToDiCoUb_pred.655     1.218e-05       2.543e-40        5.507e-07
     188.1142691572    3.099e-07     0 5 0 5 0 5      2 0 0 5 3 2      24ToDiCoUb_pred.656     5.895e-05       1.459e-38        3.860e-07
     188.1885697171    1.617e-07     0 0 0 5 3 3      0 0 0 4 2 2      24ToDiCoUb_pred.657     1.544e+00       4.708e-19        3.422e-07
     188.4658360785    5.804e-07     0 1 0 4 3 1      0 1 0 4 0 4      24ToDiCoUb_pred.658     3.440e-02       5.788e-24        6.109e-07
     189.0429533638    3.639e-07     2 0 0 6 3 4      2 0 0 5 2 3      24ToDiCoUb_pred.659     1.164e+00       4.481e-34        4.306e-07
     189.1649015700    3.195e-07     0 0 0 5 5 0      0 0 0 6 2 5      24ToDiCoUb_pred.660     1.442e-04       4.137e-23        3.938e-07
     190.1755564278    6.742e-07     2 1 0 5 5 0      1 1 1 6 1 5      24ToDiCoUb_pred.661     1.417e-05       1.133e-42        7.124e-07
     190.9588946180    4.155e-07     1 1 1 6 3 3      0 3 1 6 4 2      24ToDiCoUb_pred.662     1.101e-01       1.430e-38        5.142e-07
     191.9366298318    3.187e-07     0 0 2 5 0 5      2 0 0 4 3 2      24ToDiCoUb_pred.663     1.866e-03       8.140e-37        3.932e-07
     192.1294344736    5.862e-07     0 1 0 4 3 1      0 1 0 3 2 2      24ToDiCoUb_pred.664     1.869e+00       3.116e-22        6.165e-07
     192.1992556731    2.954e-07     0 5 0 4 1 4      1 0 1 4 3 1      24ToDiCoUb_pred.665     2.910e-05       8.312e-39        3.745e-07
     192.4740537402    2.973e-07     2 0 0 4 4 1      2 0 0 3 3 0      24ToDiCoUb_pred.666     2.965e+00       1.674e-33        3.401e-07
     192.6191727312    1.708e-07     2 0 0 4 4 0      2 0 0 3 3 1      24ToDiCoUb_pred.667     2.948e+00       5.544e-34        3.022e-07
     192.9140750799    7.549e-07     0 1 0 9 1 8      0 1 0 8 2 7      24ToDiCoUb_pred.668     2.304e+00       8.817e-23        7.892e-07
     194.6265764898    5.835e-07     1 1 1 5 3 2      1 1 1 5 0 5      24ToDiCoUb_pred.669     4.565e-02       3.419e-39        6.140e-07
     194.9502812175    7.402e-07     0 1 0 5 5 1      0 1 0 6 2 4      24ToDiCoUb_pred.670     2.582e-04       7.471e-27        7.644e-07
     195.5879029719    3.274e-07     1 0 1 4 3 1      2 0 0 4 1 4      24ToDiCoUb_pred.671     4.995e-04       3.607e-37        3.667e-07
     195.7344616221    6.481e-07     1 1 1 6 4 2      1 1 1 7 1 7      24ToDiCoUb_pred.672     5.634e-04       4.388e-41        6.877e-07
     196.5078276702    3.809e-07     0 3 1 6 5 1      0 3 1 6 4 2      24ToDiCoUb_pred.673     1.072e+00       1.338e-37        4.867e-07
     197.1071206301    2.924e-07     2 0 0 5 4 1      2 0 0 5 1 4      24ToDiCoUb_pred.674     2.535e-02       9.705e-36        3.722e-07
     197.3763069783    4.029e-07     0 2 1 8 7 1      0 0 2 7 5 2      24ToDiCoUb_pred.675     2.265e-04       2.057e-39        6.223e-07
     197.7992020033    3.335e-07     2 0 0 4 4 0      2 0 0 4 1 3      24ToDiCoUb_pred.676     6.286e-03       1.168e-36        3.843e-07
     198.8185480387    2.985e-07     0 0 2 7 1 6      2 0 0 6 4 3      24ToDiCoUb_pred.677     4.601e-03       4.554e-37        4.253e-07
     200.1418448692    5.200e-07     1 0 1 7 6 1      2 0 0 6 6 0      24ToDiCoUb_pred.678     1.676e-02       1.483e-37        6.943e-07&
     200.1498128298    5.127e-07     1 0 1 7 6 2      2 0 0 6 6 1      24ToDiCoUb_pred.679     1.668e-02       4.428e-37        5.955e-07
     200.5156032811    2.713e-07     2 0 0 7 7 1      0 0 2 7 4 4      24ToDiCoUb_pred.680     1.696e-03       7.799e-39        5.135e-07
     201.0809012447    2.573e-07     2 0 0 5 3 2      2 0 0 4 2 3      24ToDiCoUb_pred.681     1.332e+00       7.985e-34        3.453e-07
     201.2555843950    4.150e-07     2 0 0 7 3 5      2 0 0 6 2 4      24ToDiCoUb_pred.682     1.583e+00       1.029e-34        4.568e-07
     201.4898533905    2.983e-07     0 0 2 2 2 1      2 0 0 3 1 2      24ToDiCoUb_pred.683     2.742e-06       1.338e-39        3.233e-07
     202.2049078900    2.952e-07     0 2 1 8 7 1      2 0 0 9 3 6      24ToDiCoUb_pred.684     1.402e-08       1.260e-43        5.700e-07
     202.4680281333    1.761e-07     0 0 0 6 3 4      0 0 0 5 2 3      24ToDiCoUb_pred.685     1.719e+00       8.886e-19        3.504e-07&
     202.4710447286    3.049e-07     2 0 0 6 4 2      2 0 0 6 1 5      24ToDiCoUb_pred.686     5.755e-02       4.272e-36        4.716e-07
     202.6891270527    9.702e-08     0 0 0 4 4 1      0 0 0 3 3 0      24ToDiCoUb_pred.687     3.466e+00       2.710e-18        2.498e-07
     202.7013531208    2.111e-07     0 0 0 6 6 1      0 0 0 7 3 4      24ToDiCoUb_pred.688     1.195e-04       9.005e-24        4.911e-07
     202.9148354960    3.423e-07     0 0 0 4 4 0      0 0 0 3 3 1      24ToDiCoUb_pred.689     3.474e+00       9.049e-19        3.919e-07
     203.3606491111    5.041e-07     1 1 1 6 5 1      1 1 1 7 2 6      24ToDiCoUb_pred.690     6.456e-04       2.523e-41        5.881e-07
     203.4897102248    6.986e-07     1 1 1 6 3 4      1 1 1 5 2 3      24ToDiCoUb_pred.691     1.717e+00       7.679e-38        7.242e-07
     203.5066157468    6.466e-07     0 1 0 5 3 3      0 1 0 4 2 2      24ToDiCoUb_pred.692     1.921e+00       2.125e-22        6.741e-07
     203.6390765107    2.797e-07     2 0 0 3 3 1      2 0 0 2 0 2      24ToDiCoUb_pred.693     1.874e-02       6.822e-36        3.386e-07
     206.7895940231    7.736e-07     0 1 0 4 4 0      0 1 0 5 1 5      24ToDiCoUb_pred.694     2.049e-04       1.813e-26        7.968e-07
     207.2051169179    5.131e-07     2 0 0 6 3 3      2 0 0 6 0 6      24ToDiCoUb_pred.695     3.261e-02       3.696e-36        5.475e-07
     208.2476439184    3.068e-07     1 0 1 8 3 6      1 0 1 7 2 5      24ToDiCoUb_pred.696     1.157e+00       2.733e-35        4.821e-07
     208.4497748873    9.765e-08     0 0 0 5 3 2      0 0 0 4 2 3      24ToDiCoUb_pred.697     1.666e+00       1.423e-18        2.501e-07
     209.1091750514    5.883e-07     0 1 0 5 4 1      0 1 0 6 1 6      24ToDiCoUb_pred.698     5.383e-04       9.599e-26        6.318e-07
     209.7277554861    3.389e-07     0 1 0 5 3 2      0 1 0 5 0 5      24ToDiCoUb_pred.699     5.776e-02       1.856e-23        5.012e-07
     210.0785679655    4.417e-07     0 0 0 7 6 1      0 0 0 8 3 6      24ToDiCoUb_pred.700     4.268e-04       1.591e-23        5.356e-07
     210.5142191202    4.099e-07     2 0 0 6 6 0      2 0 0 7 3 5      24ToDiCoUb_pred.701     1.037e-04       2.060e-39        5.535e-07
     210.8836563894    3.340e-07     0 0 0 5 4 1      0 0 0 5 1 4      24ToDiCoUb_pred.702     2.845e-02       1.476e-20        4.056e-07
     210.9409842192    5.997e-07     1 1 1 5 3 2      1 1 1 4 2 3      24ToDiCoUb_pred.703     1.724e+00       1.247e-37        6.293e-07
     211.0239369030    3.770e-07     1 0 1 5 2 3      1 0 1 4 1 4      24ToDiCoUb_pred.704     2.357e-01       4.921e-35        4.226e-07
     212.6371362885    3.406e-07     0 0 0 4 4 0      0 0 0 4 1 3      24ToDiCoUb_pred.705     6.782e-03       1.733e-21        3.904e-07
     213.9207440769    1.376e-07     0 0 0 7 3 5      0 0 0 6 2 4      24ToDiCoUb_pred.706     1.973e+00       1.697e-19        3.965e-07
     214.7633752114    8.535e-07     2 1 0 5 5 1      1 1 1 5 3 2      24ToDiCoUb_pred.707     3.898e-04       9.858e-42        8.746e-07
     214.8037456683    3.955e-07     2 0 0 5 2 3      2 0 0 4 1 4      24ToDiCoUb_pred.708     3.516e-01       2.717e-34        4.286e-07
     214.8523273891    3.511e-07     0 0 0 6 3 3      0 0 0 6 0 6      24ToDiCoUb_pred.709     4.249e-02       6.724e-21        3.996e-07
     214.8744130514    4.427e-07     0 0 0 6 4 2      0 0 0 6 1 5      24ToDiCoUb_pred.710     6.766e-02       6.706e-21        4.821e-07
     215.1285279198    3.116e-07     0 0 0 3 3 1      0 0 0 2 0 2      24ToDiCoUb_pred.711     2.080e-02       1.103e-20        3.654e-07
     215.3922072783    4.673e-07     2 0 0 5 4 2      2 0 0 4 3 1      24ToDiCoUb_pred.712     3.228e+00       3.974e-34        5.048e-07
     215.4574002125    4.061e-07     0 4 0 7 7 0      0 0 2 6 2 5      24ToDiCoUb_pred.713     2.912e-07       2.004e-41        5.066e-07
     216.2889182155    3.716e-07     2 0 0 5 4 1      2 0 0 4 3 2      24ToDiCoUb_pred.714     3.131e+00       1.153e-33        4.371e-07
     216.7322282237    2.598e-07     0 0 2 6 5 1      1 0 1 7 3 4      24ToDiCoUb_pred.715     1.554e-05       2.051e-40        4.936e-07
     217.7435448610    6.113e-07     0 1 0 6 3 4      0 1 0 5 2 3      24ToDiCoUb_pred.716     2.083e+00       3.922e-22        6.238e-07
     220.9681985195    8.947e-07     0 3 1 6 5 2      1 1 1 5 2 3      24ToDiCoUb_pred.717     2.730e-02       1.086e-39        9.148e-07
     221.6722847277    2.591e-07     0 0 0 5 2 3      0 0 0 4 1 4      24ToDiCoUb_pred.718     4.205e-01       4.747e-19        3.073e-07
     221.7941676738    3.341e-07     1 0 1 7 3 4      2 0 0 6 3 3      24ToDiCoUb_pred.719     1.730e-01       7.495e-36        4.999e-07
     221.9834383592    4.807e-07     0 1 0 4 4 1      0 1 0 3 3 0      24ToDiCoUb_pred.720     4.437e+00       1.146e-21        4.966e-07
     222.1672487305    8.018e-07     0 1 0 4 4 0      0 1 0 3 3 1      24ToDiCoUb_pred.721     4.445e+00       3.825e-22        8.242e-07
     222.4139942907    4.453e-07     2 0 0 5 3 3      1 0 1 4 1 4      24ToDiCoUb_pred.722     1.096e-01       2.121e-35        4.845e-07
     222.4779629480    4.924e-07     0 1 0 5 3 2      0 1 0 4 2 3      24ToDiCoUb_pred.723     2.107e+00       6.616e-22        5.079e-07
     223.5593370131    8.348e-07     1 1 1 5 4 1      1 1 1 5 1 4      24ToDiCoUb_pred.724     3.205e-02       1.341e-39        8.563e-07
     223.7061108272    3.146e-07     0 0 0 8 3 6      0 0 0 7 2 5      24ToDiCoUb_pred.725     2.359e+00       2.702e-19        4.367e-07
     223.9306269673    4.113e-07     1 0 1 7 2 5      2 0 0 6 2 4      24ToDiCoUb_pred.726     8.962e-02       4.999e-36        4.535e-07
     224.0915469128    6.593e-07     1 1 1 5 2 3      1 1 1 4 1 4      24ToDiCoUb_pred.727     4.274e-01       4.188e-38        6.863e-07
     225.7703554871    5.091e-07     0 2 1 8 5 4      1 0 1 7 2 5      24ToDiCoUb_pred.728     2.245e-02       4.724e-37        6.305e-07
     226.2719181548    4.117e-07     0 0 0 5 4 2      0 0 0 4 3 1      24ToDiCoUb_pred.729     3.794e+00       6.398e-19        4.538e-07
     226.7754855678    4.086e-07     1 1 1 6 3 3      1 1 1 6 0 6      24ToDiCoUb_pred.730     4.589e-02       5.560e-39        5.086e-07
     227.0230539205    2.655e-07     0 0 0 7 4 3      0 0 0 7 1 6      24ToDiCoUb_pred.731     1.120e-01       1.621e-20        4.028e-07
     227.2366600797    6.722e-07     1 1 1 6 4 2      1 1 1 6 1 5      24ToDiCoUb_pred.732     7.631e-02       5.597e-39        7.105e-07
     227.5032873842    2.867e-07     2 0 0 6 2 4      0 2 1 5 4 1      24ToDiCoUb_pred.733     2.679e-07       3.821e-41        3.444e-07
     227.7566956204    4.168e-07     2 0 0 5 4 2      0 2 1 5 4 1      24ToDiCoUb_pred.734     1.086e-04       1.309e-38        4.584e-07
     227.7780890155    2.543e-07     0 0 2 5 2 3      1 2 0 5 5 0      24ToDiCoUb_pred.735     1.272e-07       2.912e-41        3.431e-07
     227.8242860833    3.322e-07     0 0 0 5 4 1      0 0 0 4 3 2      24ToDiCoUb_pred.736     3.848e+00       1.940e-18        4.042e-07
     228.2149613000    2.429e-07     0 5 0 5 0 5      1 2 0 5 5 0      24ToDiCoUb_pred.737     1.598e-08       3.647e-42        3.347e-07
     228.3641080891    1.490e-07     0 0 0 6 6 0      0 0 0 7 3 5      24ToDiCoUb_pred.738     1.340e-04       3.214e-24        4.454e-07
     228.7638495529    8.324e-07     0 1 0 7 3 5      0 1 0 6 2 4      24ToDiCoUb_pred.739     2.308e+00       7.248e-23        8.540e-07
     229.8392696557    4.926e-07     1 1 1 5 4 2      1 1 1 4 3 1      24ToDiCoUb_pred.740     3.974e+00       4.942e-37        5.081e-07
     230.0286248512    3.802e-07     1 0 1 8 1 7      0 2 1 7 4 4      24ToDiCoUb_pred.741     2.484e-03       2.956e-37        4.445e-07
     230.6922870221    4.687e-07     1 0 1 7 6 1      0 0 2 8 0 8      24ToDiCoUb_pred.742     5.253e-06       4.399e-41        6.332e-07
     230.9226864907    3.117e-07     1 0 1 8 3 6      2 0 0 7 3 5      24ToDiCoUb_pred.743     4.367e-01       9.926e-36        4.853e-07
     231.4213208459    7.993e-07     1 1 1 5 4 1      1 1 1 4 3 2      24ToDiCoUb_pred.744     4.035e+00       1.667e-37        8.218e-07
     232.3244186200    3.734e-07     0 3 1 6 5 1      1 1 1 6 0 6      24ToDiCoUb_pred.745     3.006e-03       3.517e-40        4.808e-07
     232.3718862167    6.185e-07     0 1 0 5 2 3      0 1 0 4 1 4      24ToDiCoUb_pred.746     5.503e-01       2.469e-22        6.309e-07
     232.4648221237    4.927e-07     1 0 1 7 6 1      0 0 2 6 4 2      24ToDiCoUb_pred.747     1.315e-02       1.098e-37        6.473e-07
     233.6841000016    2.658e-07     0 0 2 2 2 0      2 0 0 3 1 3      24ToDiCoUb_pred.748     1.517e-07       2.315e-41        3.272e-07
     234.0589115304    4.403e-07     1 0 1 7 6 2      0 0 2 6 4 3      24ToDiCoUb_pred.749     1.119e-02       2.798e-37        5.344e-07
     234.4723836015    7.491e-07     0 1 0 7 4 3      0 1 0 8 1 8      24ToDiCoUb_pred.750     1.143e-03       5.619e-26        7.837e-07
     234.6515185149    3.049e-07     2 0 0 4 3 2      2 0 0 3 0 3      24ToDiCoUb_pred.751     7.385e-02       6.188e-35        3.820e-07
     235.5232058139    3.583e-07     1 0 1 7 7 0      1 0 1 8 4 5      24ToDiCoUb_pred.752     9.642e-05       3.617e-40        5.831e-07
     235.9844880854    2.933e-07     0 4 0 7 7 0      2 0 0 7 2 5      24ToDiCoUb_pred.753     1.009e-06       6.727e-41        5.098e-07
     236.5601403138    3.365e-07     2 0 0 6 4 3      2 0 0 5 3 2      24ToDiCoUb_pred.754     3.424e+00       7.225e-34        4.078e-07
     236.6245001183    3.665e-07     2 0 0 7 6 1      0 0 2 7 1 6      24ToDiCoUb_pred.755     7.130e-04       2.090e-38        4.754e-07
     237.6000432289    6.038e-07     0 1 0 8 3 6      0 1 0 7 2 5      24ToDiCoUb_pred.756     2.643e+00       1.105e-22        6.755e-07&
     237.6018891109    4.596e-07     2 0 0 6 3 3      2 0 0 5 2 4      24ToDiCoUb_pred.757     1.426e+00       1.537e-34        4.977e-07
     238.8789097656    2.616e-07     0 0 2 6 4 2      0 0 2 5 3 3      24ToDiCoUb_pred.758     3.462e+00       7.689e-35        4.547e-07
     239.2705403249    4.046e-07     2 0 0 6 4 2      2 0 0 5 3 3      24ToDiCoUb_pred.759     2.625e+00       1.832e-34        5.262e-07
     240.8090721248    6.416e-07     0 1 0 6 3 3      0 1 0 6 0 6      24ToDiCoUb_pred.760     6.995e-02       4.024e-24        6.694e-07
     241.3932768749    4.495e-07     2 0 0 5 5 1      2 0 0 4 4 0      24ToDiCoUb_pred.761     6.233e+00       4.064e-34        4.883e-07
     241.4547212258    4.368e-07     2 0 0 5 5 0      2 0 0 4 4 1      24ToDiCoUb_pred.762     6.266e+00       1.225e-33        4.937e-07
     242.4868256192    5.342e-07     0 1 0 3 3 1      0 1 0 2 0 2      24ToDiCoUb_pred.763     2.253e-02       4.313e-24        5.673e-07
     244.4571737158    3.427e-07     1 0 1 4 3 1      2 0 0 3 1 2      24ToDiCoUb_pred.764     7.723e-04       5.129e-37        3.646e-07
     244.8570480599    5.852e-07     0 1 0 5 5 0      0 1 0 6 2 5      24ToDiCoUb_pred.765     2.487e-04       1.982e-26        6.589e-07
     245.3401754256    3.742e-07     0 0 0 6 3 3      0 0 0 5 2 4      24ToDiCoUb_pred.766     1.773e+00       2.682e-19        4.201e-07
     245.7552285521    3.048e-07     0 0 0 4 3 2      0 0 0 3 0 3      24ToDiCoUb_pred.767     9.219e-02       1.124e-19        3.140e-07
     245.7782891189    8.395e-07     0 1 0 5 4 2      0 1 0 4 3 1      24ToDiCoUb_pred.768     4.780e+00       2.687e-22        8.610e-07
     246.0240552666    3.303e-07     0 0 2 5 2 3      2 0 0 6 1 6      24ToDiCoUb_pred.769     7.084e-06       1.586e-39        4.482e-07
     246.4609275511    3.216e-07     0 5 0 5 0 5      2 0 0 6 1 6      24ToDiCoUb_pred.770     6.710e-07       1.497e-40        4.418e-07
     247.0468343903    4.090e-07     0 1 0 5 4 1      0 1 0 4 3 2      24ToDiCoUb_pred.771     4.833e+00       8.132e-22        5.510e-07
     247.0641683538    5.167e-07     1 1 1 6 3 3      1 1 1 5 2 4      24ToDiCoUb_pred.772     1.621e+00       1.911e-37        5.990e-07
     247.6925054065    3.873e-07     2 0 0 4 4 1      2 0 0 4 1 4      24ToDiCoUb_pred.773     2.180e-03       1.120e-36        4.210e-07
     247.8405316220    3.619e-07     0 2 1 8 7 1      1 0 1 7 6 2      24ToDiCoUb_pred.774     5.389e-02       4.500e-37        5.966e-07&
     247.8452659473    5.512e-07     0 2 1 8 7 2      1 0 1 7 6 1      24ToDiCoUb_pred.775     5.392e-02       1.501e-37        7.179e-07
     247.9127281514    2.642e-07     0 0 0 6 4 3      0 0 0 5 3 2      24ToDiCoUb_pred.776     4.074e+00       1.160e-18        3.504e-07
     248.4453980593    5.121e-07     0 2 1 8 5 4      2 0 0 7 3 5      24ToDiCoUb_pred.777     1.041e-02       2.125e-37        6.329e-07
     248.8852426434    3.345e-07     0 0 0 8 4 4      0 0 0 8 1 7      24ToDiCoUb_pred.778     1.417e-01       2.839e-21        5.367e-07
     250.6140374736    5.424e-07     0 0 2 7 5 2      2 0 0 6 6 1      24ToDiCoUb_pred.779     5.002e-05       9.588e-40        6.213e-07
     250.6605977126    3.279e-07     2 0 0 6 4 2      1 0 1 5 2 3      24ToDiCoUb_pred.780     9.887e-01       6.804e-35        4.698e-07
     250.9395065335    8.449e-07     1 1 1 6 4 3      1 1 1 5 3 2      24ToDiCoUb_pred.781     4.185e+00       9.964e-38        8.661e-07
     250.9994921420    5.398e-07     0 1 0 5 4 1      0 1 0 5 1 4      24ToDiCoUb_pred.782     3.466e-02       5.807e-24        5.869e-07
     252.4582733399    5.432e-07     1 0 1 6 6 0      0 0 2 6 2 5      24ToDiCoUb_pred.783     1.446e-04       6.842e-39        6.219e-07
     252.6131014060    4.894e-07     0 3 1 6 5 1      1 1 1 5 2 4      24ToDiCoUb_pred.784     2.432e-01       2.775e-38        5.755e-07
     252.9017468311    9.094e-07     0 1 0 6 4 2      0 1 0 6 1 5      24ToDiCoUb_pred.785     8.635e-02       2.780e-24        9.292e-07
     253.1594627841    5.281e-07     1 1 1 4 3 2      1 1 1 3 0 3      24ToDiCoUb_pred.786     9.981e-02       1.012e-38        5.615e-07
     253.8084874270    4.121e-07     0 4 0 8 8 1      0 0 2 7 5 2      24ToDiCoUb_pred.787     1.424e-07       8.978e-43        6.283e-07&
     253.8120881380    4.028e-07     0 0 0 6 4 2      0 0 0 5 3 3      24ToDiCoUb_pred.788     4.251e+00       3.990e-19        4.457e-07
     253.9388492789    2.980e-07     0 0 0 5 5 1      0 0 0 4 4 0      24ToDiCoUb_pred.789     7.280e+00       6.240e-19        4.494e-07
     253.9685896401    2.636e-07     0 0 0 5 5 0      0 0 0 4 4 1      24ToDiCoUb_pred.790     7.282e+00       1.873e-18        3.500e-07
     254.1489460385    8.325e-07     0 1 0 4 4 0      0 1 0 4 1 3      24ToDiCoUb_pred.791     8.128e-03       6.706e-25        8.541e-07
     254.8976031162    4.310e-07     0 0 2 6 4 3      2 0 0 5 5 0      24ToDiCoUb_pred.792     5.511e-02       3.634e-36        5.268e-07
     255.0898545553    3.760e-07     0 0 2 5 1 5      2 0 0 4 2 2      24ToDiCoUb_pred.793     4.542e-05       5.932e-39        4.216e-07
     256.1130519818    3.646e-07     0 0 0 7 3 4      0 0 0 7 0 7      24ToDiCoUb_pred.794     3.978e-02       8.551e-21        4.312e-07
     256.5117963675    4.167e-07     0 0 2 6 4 2      2 0 0 5 5 1      24ToDiCoUb_pred.795     7.729e-02       1.683e-36        5.356e-07
     258.4369560491    6.652e-07     0 1 0 6 3 3      0 1 0 5 2 4      24ToDiCoUb_pred.796     2.278e+00       1.285e-22        6.921e-07
     258.6370883386    3.077e-07     0 4 0 8 8 1      2 0 0 9 3 6      24ToDiCoUb_pred.797     6.654e-08       4.175e-43        5.765e-07
     259.0261634767    3.491e-07     0 0 2 5 3 3      2 0 0 4 4 0      24ToDiCoUb_pred.798     2.640e-02       1.550e-36        3.979e-07
     259.7808335642    2.264e-07     2 0 0 6 5 2      1 2 0 7 4 3      24ToDiCoUb_pred.799     9.239e-05       1.047e-38        3.781e-07
     261.6603074518    3.294e-07     1 0 1 5 2 3      2 0 0 4 0 4      24ToDiCoUb_pred.800     9.352e-02       1.823e-35        3.807e-07
     262.4089626064    7.795e-07     0 1 0 7 4 3      0 1 0 7 1 6      24ToDiCoUb_pred.801     1.536e-01       7.317e-24        8.128e-07
     263.0385887159    3.761e-07     0 0 0 7 7 1      0 0 0 8 4 4      24ToDiCoUb_pred.802     1.066e-04       5.174e-25        5.942e-07
     263.2693181194    2.385e-07     0 0 0 4 4 1      0 0 0 4 1 4      24ToDiCoUb_pred.803     2.629e-03       1.884e-21        2.901e-07
     263.4347433500    5.435e-07     1 1 1 7 4 4      0 3 1 6 5 1      24ToDiCoUb_pred.804     3.615e-01       1.307e-38        6.222e-07
     263.4862659120    3.228e-07     1 0 1 8 4 5      1 0 1 7 3 4      24ToDiCoUb_pred.805     3.537e+00       4.581e-35        5.295e-07
     264.8322760775    3.650e-07     2 0 0 6 5 2      2 0 0 5 4 1      24ToDiCoUb_pred.806     6.650e+00       7.510e-34        4.316e-07
     265.2086051044    5.707e-07     2 0 0 6 5 1      2 0 0 5 4 2      24ToDiCoUb_pred.807     6.728e+00       2.530e-34        6.018e-07
     265.4620133406    4.839e-07     2 0 0 6 5 1      2 0 0 6 2 4      24ToDiCoUb_pred.808     1.806e-02       6.789e-37        5.202e-07
     265.7332867126    3.835e-07     0 4 0 7 7 1      2 0 0 6 4 2      24ToDiCoUb_pred.809     2.412e-05       5.191e-40        5.526e-07
     266.1949882308    4.582e-07     0 0 0 7 4 4      0 0 0 6 3 3      24ToDiCoUb_pred.810     4.238e+00       1.987e-19        4.964e-07
     266.2631782251    2.771e-07     2 0 0 9 4 6      2 0 0 8 3 5      24ToDiCoUb_pred.811     1.639e+00       1.097e-35        5.371e-07
     266.6588949012    4.263e-07     0 4 0 7 7 0      2 0 0 6 4 3      24ToDiCoUb_pred.812     2.363e-05       1.525e-39        5.230e-07
     267.8871989035    4.564e-07     0 1 0 6 4 3      0 1 0 5 3 2      24ToDiCoUb_pred.813     5.104e+00       4.880e-22        5.871e-07
     268.1166207857    3.561e-07     2 0 0 6 2 4      2 0 0 5 1 5      24ToDiCoUb_pred.814     3.851e-01       5.251e-35        4.040e-07
     268.3700290219    4.673e-07     2 0 0 5 4 2      2 0 0 5 1 5      24ToDiCoUb_pred.815     6.078e-03       7.002e-37        5.048e-07
     268.9836764022    5.683e-07     1 1 1 7 4 4      1 1 1 6 3 3      24ToDiCoUb_pred.816     3.996e+00       1.440e-37        6.440e-07
     271.0874362673    8.920e-07     0 1 0 6 6 1      0 1 0 7 3 4      24ToDiCoUb_pred.817     2.006e-04       3.745e-27        9.420e-07
     271.2018870201    3.627e-07     2 0 0 6 6 0      0 0 2 5 3 3      24ToDiCoUb_pred.818     8.564e-02       1.574e-36        5.195e-07
     272.1056676783    2.854e-07     0 0 0 7 7 0      0 0 0 8 4 5      24ToDiCoUb_pred.819     1.123e-04       1.624e-24        5.535e-07
     272.7577522747    8.941e-07     0 1 0 6 4 2      0 1 0 5 3 3      24ToDiCoUb_pred.820     5.287e+00       1.673e-22        9.143e-07
     272.9189875551    5.004e-07     0 1 0 4 3 2      0 1 0 3 0 3      24ToDiCoUb_pred.821     1.013e-01       4.525e-23        5.004e-07
     272.9853612128    4.649e-07     1 0 1 6 6 0      2 0 0 7 2 5      24ToDiCoUb_pred.822     1.936e-06       8.999e-41        6.245e-07
     272.9998282912    2.567e-07     0 0 0 8 5 3      0 0 0 8 2 6      24ToDiCoUb_pred.823     1.144e-01       1.227e-21        5.268e-07
     273.0503648394    4.058e-07     2 0 0 5 3 3      2 0 0 4 0 4      24ToDiCoUb_pred.824     1.048e-01       1.915e-35        4.484e-07
     274.3434809641    3.981e-07     2 0 0 5 5 0      2 0 0 5 2 3      24ToDiCoUb_pred.825     4.230e-03       8.015e-37        5.002e-07
     274.4532034892    2.827e-07     0 4 0 7 7 1      0 2 1 8 3 6      24ToDiCoUb_pred.826     1.326e-07       2.834e-42        4.881e-07
     275.2588337963    5.566e-07     2 0 0 5 5 1      2 0 0 6 0 6      24ToDiCoUb_pred.827     1.432e-05       9.042e-40        5.884e-07
     275.9307835523    2.493e-07     0 4 0 7 7 1      2 0 0 8 0 8      24ToDiCoUb_pred.828     3.947e-09       8.432e-44        4.830e-07
     276.1480274330    2.817e-07     0 0 0 6 2 4      0 0 0 5 1 5      24ToDiCoUb_pred.829     4.581e-01       8.966e-20        3.402e-07
     276.5222690425    8.222e-07     0 1 0 5 5 1      0 1 0 4 4 0      24ToDiCoUb_pred.830     9.171e+00       2.367e-22        8.441e-07
     276.5438882572    6.278e-07     0 1 0 5 5 0      0 1 0 4 4 1      24ToDiCoUb_pred.831     9.173e+00       7.102e-22        6.400e-07
     276.6608324566    2.761e-07     2 0 0 6 4 3      1 2 0 5 5 0      24ToDiCoUb_pred.832     5.643e-03       1.143e-36        3.595e-07
     277.4256200685    3.444e-07     0 0 0 7 5 2      0 0 0 7 2 5      24ToDiCoUb_pred.833     5.357e-02       3.932e-21        4.586e-07
     278.2575732359    3.743e-07     0 0 0 6 5 2      0 0 0 5 4 1      24ToDiCoUb_pred.834     7.840e+00       1.146e-18        4.815e-07
     278.5182194610    3.536e-07     0 0 0 6 5 1      0 0 0 5 4 2      24ToDiCoUb_pred.835     7.857e+00       3.826e-19        4.881e-07
     278.7271865992    3.643e-07     0 0 2 2 2 0      2 0 0 2 1 1      24ToDiCoUb_pred.836     3.606e-05       5.262e-39        4.113e-07
     279.4860151185    3.028e-07     1 0 1 7 3 4      1 0 1 6 2 5      24ToDiCoUb_pred.837     1.398e+00       5.684e-35        4.526e-07
     280.1215541153    3.651e-07     1 2 0 6 5 2      2 0 0 5 0 5      24ToDiCoUb_pred.838     1.006e-07       3.869e-41        4.008e-07
     280.3519453898    3.450e-07     0 0 0 8 4 5      0 0 0 7 3 4      24ToDiCoUb_pred.839     4.340e+00       2.654e-19        4.591e-07
     280.3995816032    3.995e-07     0 0 2 7 4 4      2 0 0 6 5 1      24ToDiCoUb_pred.840     1.601e-01       1.758e-36        5.458e-07
     281.9153414994    2.451e-07     0 0 0 5 3 3      0 0 0 4 0 4      24ToDiCoUb_pred.841     2.146e-01       5.724e-20        3.106e-07
     282.0567444629    7.816e-07     1 1 1 6 5 2      1 1 1 5 4 1      24ToDiCoUb_pred.842     8.134e+00       9.593e-38        8.046e-07
     282.2323757007    5.074e-07     0 1 0 7 3 4      0 1 0 7 0 7      24ToDiCoUb_pred.843     6.947e-02       5.549e-24        5.910e-07&
     282.2365683446    6.278e-07     1 1 1 6 5 1      1 1 1 5 4 2      24ToDiCoUb_pred.844     8.124e+00       2.874e-37        6.400e-07
     282.2584100581    2.753e-07     0 0 0 7 4 3      0 0 0 6 3 4      24ToDiCoUb_pred.845     4.601e+00       6.291e-19        4.093e-07
     282.2772435022    3.028e-07     1 0 1 7 7 0      0 0 2 6 5 1      24ToDiCoUb_pred.846     2.382e-01       8.550e-37        5.508e-07
     282.9314970275    3.198e-07     0 0 2 7 3 4      0 0 2 6 2 5      24ToDiCoUb_pred.847     1.428e+00       6.562e-35        4.405e-07
     283.4889660500    3.547e-07     0 0 0 5 4 2      0 0 0 5 1 5      24ToDiCoUb_pred.848     7.737e-03       1.231e-21        4.028e-07
     284.5231361741    4.746e-07     0 0 2 7 5 2      0 0 2 6 4 3      24ToDiCoUb_pred.849     7.090e+00       1.323e-34        5.630e-07
     285.8591580780    2.312e-07     0 0 0 6 5 1      0 0 0 6 2 4      24ToDiCoUb_pred.850     1.949e-02       9.450e-22        4.379e-07
     287.5298963592    2.522e-07     1 0 1 9 3 6      2 0 0 8 3 5      24ToDiCoUb_pred.851     1.508e+00       8.975e-36        5.246e-07
     287.7616350025    3.105e-07     0 0 2 6 2 5      2 0 0 5 3 2      24ToDiCoUb_pred.852     2.969e-03       4.667e-37        3.866e-07
     288.3615818481    6.858e-07     0 1 0 6 2 4      0 1 0 5 1 5      24ToDiCoUb_pred.853     5.981e-01       4.675e-23        7.119e-07
     288.4178319589    2.913e-07     0 5 0 4 1 4      1 0 1 4 1 3      24ToDiCoUb_pred.854     5.633e-08       1.417e-41        3.713e-07
     288.8067018167    5.047e-07     2 0 0 6 6 1      2 0 0 5 5 0      24ToDiCoUb_pred.855     1.117e+01       6.093e-34        5.886e-07
     288.8347736220    4.866e-07     2 0 0 6 6 0      2 0 0 5 5 1      24ToDiCoUb_pred.856     1.113e+01       2.024e-34        5.916e-07
     289.1845644613    2.408e-07     2 0 0 6 5 2      0 0 2 5 0 5      24ToDiCoUb_pred.857     1.569e-02       1.744e-36        3.870e-07
     289.4452058180    3.369e-07     0 0 0 7 3 4      0 0 0 6 2 5      24ToDiCoUb_pred.858     1.802e+00       3.781e-19        4.081e-07
     290.1276892780    4.130e-07     0 0 2 6 4 3      0 2 1 7 4 4      24ToDiCoUb_pred.859     5.243e-04       3.368e-38        4.729e-07
     290.6830493981    4.060e-07     0 5 0 4 1 4      2 0 0 5 0 5      24ToDiCoUb_pred.860     8.179e-07       2.056e-40        4.383e-07
     290.7253722057    2.291e-07     0 0 2 5 2 3      2 0 0 5 1 4      24ToDiCoUb_pred.861     7.486e-05       1.617e-38        3.543e-07
     291.1622444902    2.163e-07     0 5 0 5 0 5      2 0 0 5 1 4      24ToDiCoUb_pred.862     2.338e-06       5.038e-40        3.462e-07
     291.5815366843    2.288e-07     2 0 0 8 6 3      0 0 2 7 3 4      24ToDiCoUb_pred.863     1.954e-01       2.455e-36        5.224e-07
     292.2539675698    8.327e-07     2 1 0 5 5 1      1 1 1 6 1 6      24ToDiCoUb_pred.864     2.287e-06       5.330e-44        8.543e-07
     292.6237560953    5.583e-07     1 1 1 4 3 2      2 1 0 3 1 3      24ToDiCoUb_pred.865     8.352e-04       8.231e-41        5.900e-07
     292.7752640962    1.672e-07     0 0 2 2 2 1      2 0 0 2 1 2      24ToDiCoUb_pred.866     9.110e-06       3.987e-39        1.834e-07
     292.8917203981    4.792e-07     0 0 2 5 3 3      2 0 0 6 0 6      24ToDiCoUb_pred.867     4.274e-06       2.453e-40        5.158e-07
     293.5593236605    3.847e-07     2 0 0 5 5 0      1 0 1 4 3 1      24ToDiCoUb_pred.868     6.698e-03       1.256e-36        4.483e-07
     294.0084741925    1.198e-06     0 1 0 6 6 0      0 1 0 7 3 5      24ToDiCoUb_pred.869     2.150e-04       1.320e-27        1.213e-06
     294.1579759572    4.097e-07     1 0 1 7 6 2      1 0 1 8 1 7      24ToDiCoUb_pred.870     6.240e-05       1.481e-39        5.095e-07
     294.6669213540    3.836e-07     0 0 2 5 1 5      1 0 1 4 1 4      24ToDiCoUb_pred.871     1.846e-04       2.345e-38        4.284e-07
     294.9067987077    3.473e-07     2 0 0 6 4 3      2 0 0 6 1 6      24ToDiCoUb_pred.872     1.009e-02       2.028e-36        4.609e-07
     295.3764395200    2.737e-07     0 0 0 5 5 1      0 0 0 6 0 6      24ToDiCoUb_pred.873     1.828e-05       1.523e-24        4.337e-07
     295.5656230318    2.024e-07     0 0 0 5 5 0      0 0 0 5 2 3      24ToDiCoUb_pred.874     4.552e-03       1.137e-21        3.643e-07
     296.5617761505    4.003e-07     2 0 0 4 4 1      2 0 0 3 1 2      24ToDiCoUb_pred.875     1.622e-02       8.037e-36        4.192e-07
     296.6762157706    4.654e-07     2 0 0 7 7 1      0 2 1 8 5 4      24ToDiCoUb_pred.876     3.018e-07       1.240e-42        6.544e-07
     297.0035828586    2.872e-07     2 0 0 8 3 5      0 2 1 8 3 6      24ToDiCoUb_pred.877     2.600e-03       5.578e-38        4.907e-07
     298.4811629217    2.543e-07     2 0 0 8 3 5      2 0 0 8 0 8      24ToDiCoUb_pred.878     2.246e-02       4.818e-37        4.856e-07
     298.5882236904    3.106e-07     1 0 1 7 7 1      0 0 2 7 3 4      24ToDiCoUb_pred.879     1.234e-03       1.319e-38        5.631e-07
     298.9353962434    2.756e-07     0 0 2 2 2 0      1 0 1 1 0 1      24ToDiCoUb_pred.880     2.876e-06       4.155e-40        3.120e-07
     300.4269360088    6.228e-07     0 1 0 7 4 3      0 1 0 6 3 4      24ToDiCoUb_pred.881     5.729e+00       2.668e-22        6.925e-07
     300.9947540825    5.055e-07     0 1 0 6 5 2      0 1 0 5 4 1      24ToDiCoUb_pred.882     9.744e+00       4.318e-22        5.893e-07
     301.1844451104    8.806e-07     0 1 0 6 5 1      0 1 0 5 4 2      24ToDiCoUb_pred.883     9.758e+00       1.441e-22        9.010e-07
     301.3376803062    6.193e-07     1 1 1 5 4 2      1 1 1 5 1 5      24ToDiCoUb_pred.884     9.140e-03       1.070e-39        6.317e-07
     301.5892520001    5.362e-07     0 1 0 7 3 4      0 1 0 6 2 5      24ToDiCoUb_pred.885     2.358e+00       1.867e-22        6.159e-07
     301.8221675260    6.761e-07     0 1 0 8 4 5      0 1 0 7 3 4      24ToDiCoUb_pred.886     5.398e+00       1.117e-22        7.408e-07
     301.8664694260    3.075e-07     0 0 0 7 5 3      0 0 0 6 4 2      24ToDiCoUb_pred.887     8.417e+00       2.038e-19        4.826e-07
     302.3552014958    4.387e-07     0 0 0 6 5 2      0 0 0 7 0 7      24ToDiCoUb_pred.888     5.942e-05       8.588e-24        4.954e-07
     302.7348765859    5.195e-07     1 0 1 6 6 1      2 0 0 6 4 2      24ToDiCoUb_pred.889     3.663e-07       5.592e-42        6.543e-07
     302.9816573688    3.714e-07     0 0 0 6 6 1      0 0 0 5 5 0      24ToDiCoUb_pred.890     1.296e+01       8.754e-19        4.793e-07&&
     302.9853180863    3.216e-07     0 0 0 6 6 0      0 0 0 5 5 1      24ToDiCoUb_pred.891     1.296e+01       2.918e-19        4.917e-07
     303.1106652773    3.703e-07     0 0 0 7 5 2      0 0 0 6 4 3      24ToDiCoUb_pred.892     8.495e+00       6.161e-19        4.784e-07
     303.2334122995    2.587e-07     1 0 1 10 3 7     2 0 0 9 3 6      24ToDiCoUb_pred.893     7.235e-01       4.396e-36        5.520e-07
     303.4585849004    3.247e-07     0 0 2 7 3 4      2 0 0 7 2 5      24ToDiCoUb_pred.894     8.272e-07       3.769e-41        4.441e-07
     303.6597680286    5.584e-07     1 0 1 6 6 0      2 0 0 6 4 3      24ToDiCoUb_pred.895     5.804e-06       2.658e-40        6.353e-07
     304.2727120707    3.721e-07     0 4 0 8 8 1      1 0 1 7 6 2      24ToDiCoUb_pred.896     6.306e-02       3.850e-37        6.028e-07&
     304.2778720471    5.559e-07     0 4 0 8 8 0      1 0 1 7 6 1      24ToDiCoUb_pred.897     6.267e-02       1.276e-37        7.216e-07
     305.0161349373    6.097e-07     1 1 1 7 5 3      1 1 1 6 4 2      24ToDiCoUb_pred.898     8.668e+00       1.559e-37        6.808e-07
     305.6556059893    5.077e-07     2 0 0 5 5 1      2 0 0 5 2 4      24ToDiCoUb_pred.899     3.147e-03       1.959e-37        5.424e-07
     306.0940056304    3.037e-07     0 0 0 8 3 5      0 0 0 8 0 8      24ToDiCoUb_pred.900     3.487e-02       1.001e-21        4.801e-07
     306.7425897852    4.010e-07     2 0 0 6 3 4      2 0 0 5 0 5      24ToDiCoUb_pred.901     2.797e-01       9.343e-35        4.337e-07
     308.0023893330    5.658e-07     0 1 0 4 4 1      0 1 0 4 1 4      24ToDiCoUb_pred.902     3.492e-03       8.369e-25        5.794e-07
     308.9565370087    5.905e-07     0 1 0 5 3 3      0 1 0 4 0 4      24ToDiCoUb_pred.903     2.450e-01       2.429e-23        6.206e-07
     309.4724343549    2.022e-07     0 0 0 6 4 3      0 0 0 6 1 6      24ToDiCoUb_pred.904     1.383e-02       3.788e-21        3.642e-07
     309.9071697911    3.537e-07     0 0 2 5 2 3      2 0 0 4 3 2      24ToDiCoUb_pred.905     1.072e-04       2.301e-38        4.220e-07
     310.3440420756    3.455e-07     0 5 0 5 0 5      2 0 0 4 3 2      24ToDiCoUb_pred.906     2.095e-05       4.486e-39        4.152e-07
     312.9090215038    4.156e-07     2 0 0 7 6 2      2 0 0 6 5 1      24ToDiCoUb_pred.907     1.174e+01       1.087e-34        5.577e-07
     313.1117670962    3.718e-07     2 0 0 7 6 1      2 0 0 6 5 2      24ToDiCoUb_pred.908     1.151e+01       3.198e-34        4.796e-07
     314.1989273393    2.476e-07     2 0 0 7 7 1      1 0 1 8 3 6      24ToDiCoUb_pred.909     3.690e-07       1.510e-42        5.130e-07
     314.7418927197    2.681e-07     0 0 0 4 4 1      0 0 0 3 1 2      24ToDiCoUb_pred.910     1.715e-02       1.199e-20        2.681e-07
     315.0813399849    2.726e-07     0 0 0 8 4 4      0 0 0 7 3 5      24ToDiCoUb_pred.911     4.805e+00       9.256e-20        5.005e-07
     315.5829935522    3.210e-07     0 0 0 7 5 3      0 0 0 8 0 8      24ToDiCoUb_pred.912     1.118e-04       2.699e-24        4.912e-07
     316.0225779796    3.650e-07     2 0 0 6 5 2      2 0 0 6 2 5      24ToDiCoUb_pred.913     1.060e-02       1.169e-36        4.316e-07
     316.2766281632    2.855e-07     0 5 0 4 1 4      2 0 0 4 2 3      24ToDiCoUb_pred.914     1.904e-05       4.750e-39        3.668e-07
     316.5108572211    4.655e-07     2 0 0 5 4 2      2 0 0 4 1 3      24ToDiCoUb_pred.915     8.098e-02       9.133e-36        5.031e-07
     319.5951677310    3.946e-07     0 2 1 8 7 2      1 0 1 8 4 5      24ToDiCoUb_pred.916     8.176e-04       2.184e-39        6.061e-07
     321.9309679765    3.076e-07     0 0 2 7 4 4      1 0 1 7 2 5      24ToDiCoUb_pred.917     2.916e-03       3.159e-38        4.826e-07
     323.2884925911    4.215e-07     0 0 2 5 3 3      2 0 0 5 2 4      24ToDiCoUb_pred.918     2.312e-05       1.318e-39        4.627e-07
     323.6307938691    2.676e-07     0 0 0 6 3 4      0 0 0 5 0 5      24ToDiCoUb_pred.919     3.552e-01       1.639e-19        3.804e-07
     323.9296463072    3.959e-07     0 0 0 8 5 4      0 0 0 7 4 3      24ToDiCoUb_pred.920     8.885e+00       2.816e-19        4.985e-07
     324.0367879785    4.895e-07     2 0 0 6 6 1      0 2 1 7 4 4      24ToDiCoUb_pred.921     1.196e-06       6.462e-41        5.409e-07
     324.5655132458    3.195e-07     0 0 2 6 4 2      2 0 0 6 3 3      24ToDiCoUb_pred.922     3.006e-09       6.339e-44        4.903e-07
     325.5812055235    3.271e-07     2 0 0 7 2 5      2 0 0 6 1 6      24ToDiCoUb_pred.923     4.398e-01       8.730e-35        4.458e-07
     325.8642875566    3.405e-07     0 0 0 5 5 1      0 0 0 5 2 4      24ToDiCoUb_pred.924     3.779e-03       3.128e-22        4.527e-07
     327.3203462010    2.103e-07     2 0 0 4 4 0      2 0 0 3 1 3      24ToDiCoUb_pred.925     7.243e-03       1.189e-36        2.840e-07
     327.5571195423    3.107e-07     0 0 0 7 6 2      0 0 0 6 5 1      24ToDiCoUb_pred.926     1.378e+01       1.553e-19        5.222e-07
     327.5957639918    4.800e-07     0 0 0 7 6 1      0 0 0 6 5 2      24ToDiCoUb_pred.927     1.379e+01       4.661e-19        5.676e-07
     327.8196402076    9.222e-07     0 1 0 6 6 1      0 1 0 5 5 0      24ToDiCoUb_pred.928     1.604e+01       2.935e-22        9.707e-07&&
     327.8220425278    1.136e-06     0 1 0 6 6 0      0 1 0 5 5 1      24ToDiCoUb_pred.929     1.604e+01       9.783e-23        1.152e-06
     327.8623271453    2.437e-07     0 0 2 6 2 5      1 2 0 5 5 0      24ToDiCoUb_pred.930     1.299e-04       2.019e-38        3.353e-07
     328.1676458685    2.241e-07     0 0 0 8 5 3      0 0 0 7 4 4      24ToDiCoUb_pred.931     9.127e+00       9.608e-20        5.117e-07
     328.4300988919    8.238e-07     1 1 1 6 4 3      1 1 1 6 1 6      24ToDiCoUb_pred.932     1.609e-02       3.689e-40        8.457e-07
     328.4689179939    2.491e-07     0 0 2 2 2 1      2 0 0 1 1 0      24ToDiCoUb_pred.933     5.107e-05       2.219e-38        2.491e-07
     328.8662550477    8.247e-07     0 1 0 5 4 2      0 1 0 5 1 5      24ToDiCoUb_pred.934     1.064e-02       5.726e-25        8.465e-07
     329.0598358148    4.865e-07     1 0 1 7 7 0      1 0 1 6 6 1      24ToDiCoUb_pred.935     1.686e+01       5.977e-35        6.696e-07&
     329.0614473780    6.466e-07     1 0 1 7 7 1      1 0 1 6 6 0      24ToDiCoUb_pred.936     1.687e+01       1.794e-34        7.140e-07
     330.1509821038    8.928e-07     2 1 0 5 5 1      1 1 1 5 1 4      24ToDiCoUb_pred.937     3.235e-04       7.482e-42        9.130e-07
     330.9863728927    6.508e-07     1 1 1 6 3 4      1 1 1 5 0 5      24ToDiCoUb_pred.938     3.967e-01       1.587e-38        6.782e-07
     333.2994362020    3.156e-07     0 0 0 7 6 2      0 0 0 8 1 7      24ToDiCoUb_pred.939     8.262e-05       9.310e-25        5.251e-07
     334.1329917162    3.451e-07     0 0 2 7 3 4      2 0 0 6 4 3      24ToDiCoUb_pred.940     1.008e-02       4.578e-37        4.592e-07
     334.6073947097    3.498e-07     2 0 0 7 7 1      2 0 0 6 6 0      24ToDiCoUb_pred.941     1.803e+01       7.372e-35        5.779e-07&
     334.6173901046    4.014e-07     0 0 0 5 4 2      0 0 0 4 1 3      24ToDiCoUb_pred.942     8.640e-02       1.359e-20        4.445e-07
     335.1276651763    3.260e-07     0 0 2 2 2 0      2 0 0 1 1 1      24ToDiCoUb_pred.943     2.898e-05       4.169e-39        3.260e-07
     335.1574795637    1.494e-07     0 0 0 7 2 5      0 0 0 6 1 6      24ToDiCoUb_pred.944     5.166e-01       1.439e-19        3.377e-07
     335.2361676957    5.023e-07     1 0 1 7 6 1      1 0 1 7 3 4      24ToDiCoUb_pred.945     1.438e-02       1.130e-37        6.546e-07
     335.2562854033    2.312e-07     1 0 1 7 3 4      2 0 0 6 1 5      24ToDiCoUb_pred.946     9.065e-02       3.636e-36        4.276e-07
     335.6873553320    4.160e-07     0 0 0 6 5 2      0 0 0 6 2 5      24ToDiCoUb_pred.947     1.316e-02       1.895e-21        4.754e-07
     336.2681005421    2.175e-07     0 0 2 7 1 6      1 2 0 7 4 3      24ToDiCoUb_pred.948     1.567e-04       1.372e-38        3.729e-07
     336.6169605941    3.671e-07     2 1 0 5 5 0      1 1 1 4 3 1      24ToDiCoUb_pred.949     2.162e-03       1.500e-40        5.207e-07
     338.0129659366    8.597e-07     2 1 0 5 5 1      1 1 1 4 3 2      24ToDiCoUb_pred.950     1.900e-03       4.396e-41        8.806e-07
     339.6081156468    2.530e-07     2 0 0 6 4 3      2 0 0 5 1 4      24ToDiCoUb_pred.951     2.429e-01       4.854e-35        3.702e-07
     339.7935996892    3.699e-07     2 0 0 9 3 6      1 0 1 8 1 7      24ToDiCoUb_pred.952     6.842e-02       1.638e-36        4.781e-07
     340.1981307165    3.996e-07     0 0 2 6 4 3      2 0 0 6 3 4      24ToDiCoUb_pred.953     1.270e-05       8.101e-40        4.612e-07
     340.5494529119    3.467e-07     0 0 0 8 3 5      0 0 0 7 2 6      24ToDiCoUb_pred.954     1.819e+00       5.210e-20        5.085e-07
     340.8438961296    3.503e-07     0 0 0 6 6 1      0 0 0 7 1 6      24ToDiCoUb_pred.955     1.859e-05       1.252e-24        4.631e-07
     341.2647202919    2.533e-07     0 0 0 7 4 4      0 0 0 7 1 7      24ToDiCoUb_pred.956     1.932e-02       8.855e-22        4.717e-07
     341.6891183100    7.521e-07     0 1 0 6 5 1      0 1 0 6 2 4      24ToDiCoUb_pred.957     2.250e-02       3.313e-25        7.760e-07
     341.7996936150    4.837e-07     1 1 1 7 3 5      0 3 1 6 4 2      24ToDiCoUb_pred.958     2.070e-01       1.297e-38        5.707e-07
     342.2982886397    3.369e-07     0 0 2 5 0 5      2 0 0 4 1 4      24ToDiCoUb_pred.959     6.811e-04       2.593e-37        3.752e-07
     343.5110463186    3.413e-07     1 0 1 7 7 0      2 0 0 8 3 5      24ToDiCoUb_pred.960     1.440e-06       5.112e-42        5.728e-07
     344.6060105488    3.126e-07     0 0 2 7 4 4      2 0 0 7 3 5      24ToDiCoUb_pred.961     9.157e-05       9.935e-40        4.858e-07
     344.6222006009    4.463e-07     0 0 2 7 5 2      1 0 1 8 1 7      24ToDiCoUb_pred.962     1.187e-06       2.193e-41        5.394e-07
     344.6537154380    5.724e-07     1 1 1 5 4 2      1 1 1 4 1 3      24ToDiCoUb_pred.963     8.824e-02       1.030e-38        5.858e-07
     345.3032919027    3.369e-07     0 0 2 5 1 5      2 0 0 4 0 4      24ToDiCoUb_pred.964     3.489e-04       4.413e-38        3.872e-07
     345.8556923670    2.311e-07     0 0 0 4 4 0      0 0 0 3 1 3      24ToDiCoUb_pred.965     8.410e-03       1.961e-21        2.997e-07
     346.1082933964    3.222e-07     0 0 2 6 2 5      2 0 0 6 1 6      24ToDiCoUb_pred.966     1.024e-05       1.597e-39        4.422e-07
     347.4938215774    8.122e-07     0 1 0 8 5 4      0 1 0 7 4 3      24ToDiCoUb_pred.967     1.096e+01       1.066e-22        8.668e-07
     348.4648611874    8.579e-07     0 3 1 6 5 2      1 1 1 5 0 5      24ToDiCoUb_pred.968     2.895e-02       1.067e-39        8.789e-07
     349.5174688984    3.533e-07     0 0 2 6 5 1      2 0 0 6 4 2      24ToDiCoUb_pred.969     1.843e-04       2.239e-39        5.321e-07
     349.7558206117    2.989e-07     0 0 0 7 7 1      0 0 0 6 6 0      24ToDiCoUb_pred.970     2.069e+01       9.809e-20        5.486e-07&&
     349.7562599473    4.950e-07     0 0 0 7 7 0      0 0 0 6 6 1      24ToDiCoUb_pred.971     2.069e+01       2.943e-19        5.803e-07
     349.8392267093    6.159e-07     0 1 0 7 2 5      0 1 0 6 1 6      24ToDiCoUb_pred.972     6.659e-01       7.410e-23        6.576e-07
     350.0384408336    3.620e-07     0 0 0 7 5 3      0 0 0 7 2 6      24ToDiCoUb_pred.973     2.782e-02       6.726e-22        5.190e-07
     350.9457021914    4.790e-07     0 1 0 6 3 4      0 1 0 5 0 5      24ToDiCoUb_pred.974     4.220e-01       7.326e-23        5.667e-07
     351.7759943464    4.874e-07     0 0 0 8 6 3      0 0 0 7 5 2      24ToDiCoUb_pred.975     1.469e+01       2.183e-19        5.738e-07
     351.9952379156    2.617e-07     0 0 0 8 6 2      0 0 0 7 5 3      24ToDiCoUb_pred.976     1.471e+01       7.286e-20        5.293e-07
     352.1056391852    4.823e-07     1 0 1 6 6 0      0 5 0 5 0 5      24ToDiCoUb_pred.977     3.194e-04       1.463e-38        6.216e-07
     352.1743913734    6.757e-07     0 1 0 5 5 0      0 1 0 5 2 3      24ToDiCoUb_pred.978     5.361e-03       4.098e-25        6.871e-07
     352.5425114697    4.882e-07     1 0 1 6 6 0      0 0 2 5 2 3      24ToDiCoUb_pred.979     1.750e-03       8.010e-38        6.262e-07
     353.5793882980    5.159e-07     2 0 0 7 3 5      2 0 0 6 0 6      24ToDiCoUb_pred.980     4.337e-01       2.518e-35        5.500e-07
     354.4404078771    3.282e-07     2 0 0 7 6 2      1 0 1 7 2 5      24ToDiCoUb_pred.981     1.599e-03       1.484e-38        4.960e-07
     354.5888332688    2.542e-07     0 0 0 9 5 4      0 0 0 8 4 5      24ToDiCoUb_pred.982     9.680e+00       1.169e-19        5.381e-07
     355.6281527769    6.499e-07     0 1 0 6 4 3      0 1 0 6 1 6      24ToDiCoUb_pred.983     1.976e-02       1.856e-24        6.895e-07
     356.8884905003    4.065e-07     2 0 0 6 6 0      2 0 0 6 3 3      24ToDiCoUb_pred.984     3.704e-03       6.704e-38        5.509e-07
     357.1857406166    4.974e-07     0 1 0 4 4 1      0 1 0 3 1 2      24ToDiCoUb_pred.985     1.779e-02       4.273e-24        5.127e-07
     357.2672696156    3.525e-07     0 0 0 6 4 3      0 0 0 5 1 4      24ToDiCoUb_pred.986     2.689e-01       7.383e-20        4.210e-07
     359.0556334993    4.938e-07     2 0 0 8 6 3      0 4 0 7 7 0      24ToDiCoUb_pred.987     2.466e-05       3.091e-40        5.793e-07
     361.4842258373    2.816e-07     0 0 0 8 6 2      0 0 0 8 3 5      24ToDiCoUb_pred.988     3.774e-02       1.874e-22        5.190e-07
     361.6157330182    6.972e-07     1 1 1 7 4 4      1 1 1 7 1 7      24ToDiCoUb_pred.989     2.170e-02       7.702e-40        7.343e-07
     364.3603803102    6.769e-07     0 1 0 5 5 1      0 1 0 6 0 6      24ToDiCoUb_pred.990     2.746e-05       7.024e-28        7.033e-07
     365.1578368626    2.676e-07     2 0 0 7 7 1      0 0 2 8 0 8      24ToDiCoUb_pred.991     1.599e-07       6.584e-43        5.028e-07
     366.0614256880    3.375e-07     1 0 1 7 7 0      0 4 0 7 7 1      24ToDiCoUb_pred.992     1.180e-04       4.214e-40        5.706e-07&
     366.0623205054    5.366e-07     1 0 1 7 7 1      0 4 0 7 7 0      24ToDiCoUb_pred.993     1.180e-04       1.264e-39        6.162e-07
     366.3271134259    8.845e-07     1 1 1 6 4 3      1 1 1 5 1 4      24ToDiCoUb_pred.994     2.761e-01       6.378e-39        9.049e-07
     366.3735432681    3.938e-07     0 3 1 7 5 3      0 3 1 6 4 2      24ToDiCoUb_pred.995     1.447e+01       8.103e-37        4.968e-07
     366.6505770235    3.873e-07     2 0 0 5 4 1      2 0 0 4 1 4      24ToDiCoUb_pred.996     2.251e-02       7.662e-36        4.210e-07
     366.8191663864    3.057e-07     0 0 2 6 4 3      1 2 0 6 5 2      24ToDiCoUb_pred.997     2.172e-06       1.394e-40        4.304e-07
     366.9303719642    3.077e-07     2 0 0 7 7 1      0 0 2 6 4 2      24ToDiCoUb_pred.998     1.946e-02       8.017e-38        5.204e-07
     369.5665393807    4.031e-07     0 0 0 8 5 4      0 0 0 8 2 7      24ToDiCoUb_pred.999     4.540e-02       1.452e-21        5.042e-07
     369.9790102942    5.456e-07     1 1 1 7 5 3      1 1 1 7 2 6      24ToDiCoUb_pred.1000    3.385e-02       6.128e-40        6.240e-07
     369.9976495173    1.774e-07     0 0 0 7 3 5      0 0 0 6 0 6      24ToDiCoUb_pred.1001    4.911e-01       3.893e-20        3.804e-07
     371.3935273982    3.365e-07     2 0 0 6 4 2      0 2 1 5 4 1      24ToDiCoUb_pred.1002    6.947e-04       4.644e-38        4.496e-07
     372.2143538031    4.882e-07     0 1 0 6 5 2      0 1 0 7 0 7      24ToDiCoUb_pred.1003    9.638e-05       4.298e-27        5.745e-07
     373.8379135058    4.134e-07     0 0 0 7 6 1      0 0 0 7 3 4      24ToDiCoUb_pred.1004    1.474e-02       5.036e-22        5.125e-07
     374.1072294170    4.782e-07     2 0 0 6 6 1      2 0 0 6 3 4      24ToDiCoUb_pred.1005    2.541e-03       1.389e-37        5.307e-07
     374.4955535372    3.998e-07     0 0 0 8 7 2      0 0 0 7 6 1      24ToDiCoUb_pred.1006    2.182e+01       1.369e-19        6.203e-07&&
     374.5009408009    3.975e-07     0 0 0 8 7 1      0 0 0 7 6 2      24ToDiCoUb_pred.1007    2.182e+01       4.563e-20        6.080e-07
     376.0277738308    4.011e-07     0 4 0 8 8 0      1 0 1 8 4 5      24ToDiCoUb_pred.1008    6.919e-07       1.421e-42        6.104e-07
     376.2256070631    8.801e-07     0 1 0 5 4 2      0 1 0 4 1 3      24ToDiCoUb_pred.1009    8.697e-02       4.736e-24        9.006e-07
     376.2544308703    5.129e-07     1 0 1 7 2 5      2 0 0 6 0 6      24ToDiCoUb_pred.1010    9.527e-03       4.996e-37        5.472e-07
     377.1154504494    3.329e-07     2 0 0 7 6 2      2 0 0 7 3 5      24ToDiCoUb_pred.1011    1.168e-02       1.094e-37        4.991e-07
     377.6162845648    4.778e-07     1 1 1 7 3 5      1 1 1 6 0 6      24ToDiCoUb_pred.1012    5.227e-01       3.316e-38        5.657e-07
     378.5458828871    3.450e-07     0 0 0 8 4 5      0 0 0 8 1 8      24ToDiCoUb_pred.1013    2.338e-02       1.430e-21        4.591e-07
     381.9882642345    6.993e-07     0 1 0 5 5 1      0 1 0 5 2 4      24ToDiCoUb_pred.1014    4.669e-03       1.204e-25        7.249e-07
     382.2573606905    2.866e-07     0 0 2 6 4 2      1 0 1 6 2 5      24ToDiCoUb_pred.1015    2.116e-05       4.528e-40        4.420e-07
     382.6597091445    3.094e-07     0 2 1 8 7 1      0 0 2 7 3 4      24ToDiCoUb_pred.1016    2.304e-04       1.874e-39        5.624e-07
     383.5094302172    4.206e-07     0 0 0 6 6 0      0 0 0 6 3 3      24ToDiCoUb_pred.1017    3.799e-03       8.656e-23        4.619e-07
     384.8381260645    4.607e-07     0 0 0 7 4 4      0 0 0 6 1 5      24ToDiCoUb_pred.1018    6.067e-01       2.823e-20        4.987e-07
     385.5027882856    3.087e-07     0 0 0 5 4 1      0 0 0 4 1 4      24ToDiCoUb_pred.1019    2.679e-02       1.283e-20        3.501e-07
     389.7778999464    3.816e-07     2 0 0 5 5 0      1 0 1 4 1 3      24ToDiCoUb_pred.1020    9.740e-04       1.848e-37        4.457e-07
     390.1349470273    7.676e-07     0 1 0 4 4 0      0 1 0 3 1 3      24ToDiCoUb_pred.1021    9.592e-03       7.794e-25        7.909e-07
     390.8096103355    2.173e-07     0 0 2 6 2 5      2 0 0 5 1 4      24ToDiCoUb_pred.1022    5.026e-06       7.981e-40        3.468e-07
     391.5712301025    5.181e-07     0 1 0 6 5 2      0 1 0 6 2 5      24ToDiCoUb_pred.1023    1.658e-02       7.467e-25        6.001e-07
     392.0431173856    4.750e-07     2 0 0 5 5 0      2 0 0 5 0 5      24ToDiCoUb_pred.1024    2.267e-04       4.309e-38        5.029e-07
     392.5098449575    3.596e-07     0 0 2 7 1 6      2 0 0 6 2 5      24ToDiCoUb_pred.1025    2.328e-03       2.083e-37        4.270e-07
     393.1179314758    7.197e-07     1 1 1 7 4 4      1 1 1 6 1 5      24ToDiCoUb_pred.1026    6.232e-01       2.246e-38        7.556e-07
     396.0792522672    2.568e-07     0 0 0 6 6 1      0 0 0 6 3 4      24ToDiCoUb_pred.1027    3.803e-03       2.619e-22        4.688e-07
     396.4325378692    2.825e-07     0 0 0 8 2 6      0 0 0 7 1 7      24ToDiCoUb_pred.1028    6.040e-01       2.453e-20        4.880e-07
     397.3189015949    3.023e-07     0 0 0 9 3 6      0 0 0 8 2 7      24ToDiCoUb_pred.1029    1.888e+00       5.986e-20        4.772e-07
     397.5184698676    6.064e-07     0 1 0 6 4 3      0 1 0 5 1 4      24ToDiCoUb_pred.1030    2.695e-01       2.581e-23        6.486e-07
     398.1739486455    7.766e-07     0 1 0 7 3 5      0 1 0 6 0 6      24ToDiCoUb_pred.1031    6.010e-01       1.810e-23        7.997e-07
     399.3931908554    8.111e-07     1 1 1 5 4 1      1 1 1 4 1 4      24ToDiCoUb_pred.1032    2.958e-02       1.178e-39        8.332e-07
     399.4955335434    2.490e-07     0 0 0 7 6 2      0 0 0 7 3 5      24ToDiCoUb_pred.1033    1.417e-02       1.637e-22        4.880e-07
     400.3918851688    3.210e-07     0 5 0 4 1 4      2 0 0 3 2 1      24ToDiCoUb_pred.1034    2.478e-06       6.340e-40        3.210e-07
     400.7282650870    4.031e-07     2 0 0 6 6 1      1 2 0 6 5 2      24ToDiCoUb_pred.1035    5.224e-03       2.895e-37        5.042e-07
     401.1522576962    5.016e-07     2 0 0 5 5 1      2 0 0 4 2 2      24ToDiCoUb_pred.1036    1.464e-02       9.331e-37        5.366e-07
     402.1901342178    3.865e-07     0 3 1 7 5 3      1 1 1 6 0 6      24ToDiCoUb_pred.1037    1.703e-04       9.729e-42        4.911e-07
     402.5741995084    2.519e-07     0 0 2 6 4 2      0 0 2 5 1 5      24ToDiCoUb_pred.1038    4.332e-02       9.386e-37        4.203e-07
     404.1084474046    3.741e-07     0 4 0 7 7 0      1 2 0 7 4 3      24ToDiCoUb_pred.1039    1.664e-03       1.078e-37        4.813e-07
     404.9914233633    3.073e-07     1 0 1 8 4 5      0 2 1 8 3 6      24ToDiCoUb_pred.1040    2.048e-03       2.661e-38        5.028e-07
     405.4955035877    4.668e-07     0 0 0 8 6 3      0 0 0 8 3 6      24ToDiCoUb_pred.1041    3.274e-02       4.996e-22        5.565e-07
     406.4690034264    2.768e-07     1 0 1 8 4 5      2 0 0 8 0 8      24ToDiCoUb_pred.1042    6.820e-04       8.875e-39        4.978e-07
     408.1153712446    5.992e-07     2 1 0 5 5 0      1 1 1 5 1 5      24ToDiCoUb_pred.1043    1.892e-05       1.354e-42        6.419e-07
     409.6235267266    4.306e-07     0 4 0 7 7 1      2 0 0 6 2 4      24ToDiCoUb_pred.1044    4.087e-06       8.870e-41        4.710e-07
     411.9024450208    3.716e-07     0 0 0 7 7 1      0 0 0 8 2 6      24ToDiCoUb_pred.1045    7.892e-06       3.861e-26        5.914e-07
     412.0068607997    4.440e-07     2 0 0 6 4 2      2 0 0 5 1 5      24ToDiCoUb_pred.1046    4.032e-02       2.765e-36        4.968e-07
     414.5803379450    3.812e-07     2 0 0 6 6 0      1 0 1 6 2 5      24ToDiCoUb_pred.1047    5.976e-06       1.116e-40        5.084e-07
     416.6791074327    3.177e-07     2 0 0 6 5 2      2 0 0 5 2 3      24ToDiCoUb_pred.1048    6.198e-02       7.092e-36        4.390e-07
     416.7283887675    2.856e-07     0 0 0 5 5 0      0 0 0 5 0 5      24ToDiCoUb_pred.1049    2.696e-04       6.954e-23        3.932e-07
     417.6366961506    3.771e-07     2 0 0 5 5 0      2 0 0 4 2 3      24ToDiCoUb_pred.1050    1.216e-02       2.354e-36        4.419e-07
     417.7506745500    3.767e-07     1 0 1 7 6 2      0 0 2 6 2 5      24ToDiCoUb_pred.1051    2.704e-03       6.626e-38        4.833e-07
     417.7858172436    5.727e-07     2 0 0 6 5 1      2 0 0 6 0 6      24ToDiCoUb_pred.1052    8.820e-04       3.365e-38        6.037e-07
     418.4944883987    3.038e-07     0 0 0 8 4 5      0 0 0 7 1 6      24ToDiCoUb_pred.1053    1.054e+00       6.615e-20        4.290e-07
     418.7851442981    4.141e-07     0 0 2 5 3 3      2 0 0 4 2 2      24ToDiCoUb_pred.1054    2.646e-05       1.569e-39        4.559e-07
     419.8723975221    3.965e-07     0 0 0 8 3 6      0 0 0 7 0 7      24ToDiCoUb_pred.1055    6.185e-01       6.850e-20        4.585e-07
     424.2325133176    9.937e-07     0 1 0 6 6 1      0 1 0 7 1 6      24ToDiCoUb_pred.1056    2.267e-05       4.336e-28        1.020e-06
     424.4671366066    7.198e-07     0 1 0 8 5 4      0 1 0 8 2 7      24ToDiCoUb_pred.1057    6.058e-02       6.147e-25        7.809e-07
     426.2934947683    3.749e-07     0 0 0 5 5 1      0 0 0 4 2 2      24ToDiCoUb_pred.1058    1.538e-02       1.333e-21        4.207e-07
     426.8959803619    3.265e-07     2 0 0 8 6 3      0 0 2 7 1 6      24ToDiCoUb_pred.1059    1.128e-02       1.473e-37        4.929e-07
     427.0306655713    7.761e-07     0 1 0 8 4 5      0 1 0 8 1 8      24ToDiCoUb_pred.1060    3.585e-02       7.743e-25        8.095e-07
     427.5830082357    3.791e-07     0 2 1 8 7 2      2 0 0 8 3 5      24ToDiCoUb_pred.1061    1.086e-07       3.040e-43        5.962e-07
     430.2657055502    5.425e-07     0 1 0 5 4 1      0 1 0 4 1 4      24ToDiCoUb_pred.1062    3.133e-02       5.310e-24        5.893e-07
     431.1547245995    3.704e-07     0 0 0 6 4 2      0 0 0 5 1 5      24ToDiCoUb_pred.1063    5.026e-02       4.791e-21        4.167e-07
     432.4590733784    4.940e-07     1 1 1 6 5 1      0 3 1 6 4 2      24ToDiCoUb_pred.1064    1.246e-02       4.582e-40        5.795e-07
     433.9026673680    3.882e-07     1 0 1 7 7 1      0 0 2 7 1 6      24ToDiCoUb_pred.1065    8.446e-04       9.468e-39        5.358e-07
     434.8971767629    3.558e-07     2 0 0 6 6 0      0 0 2 5 1 5      24ToDiCoUb_pred.1066    1.065e-04       2.024e-39        4.897e-07
     438.0276309753    2.096e-07     0 0 2 6 4 2      2 0 0 6 1 5      24ToDiCoUb_pred.1067    3.815e-05       8.513e-40        4.164e-07
     438.2777624229    3.809e-07     1 0 1 7 6 2      2 0 0 7 2 5      24ToDiCoUb_pred.1068    1.220e-04       3.045e-39        4.866e-07
     439.0918895932    3.213e-07     0 4 0 8 8 1      0 0 2 7 3 4      24ToDiCoUb_pred.1069    4.672e-07       3.013e-42        5.690e-07
     440.7293244949    5.073e-07     2 0 0 5 5 1      1 0 1 4 1 4      24ToDiCoUb_pred.1070    1.700e-05       1.119e-39        5.420e-07
     441.1093205320    5.197e-07     1 0 1 6 6 0      1 2 0 7 4 3      24ToDiCoUb_pred.1071    4.816e-08       2.330e-42        6.015e-07
     441.7140092864    2.457e-07     0 0 0 5 5 0      0 0 0 4 2 3      24ToDiCoUb_pred.1072    1.390e-02       3.666e-21        3.367e-07
     441.9360635183    2.570e-07     0 0 0 6 5 1      0 0 0 6 0 6      24ToDiCoUb_pred.1073    1.012e-03       5.159e-23        4.233e-07
     442.0880767938    3.346e-07     0 0 0 6 5 2      0 0 0 5 2 3      24ToDiCoUb_pred.1074    6.525e-02       9.980e-21        4.513e-07
     445.1764748965    5.969e-07     1 1 1 6 4 2      1 1 1 5 1 5      24ToDiCoUb_pred.1075    5.502e-02       4.015e-39        6.397e-07
     446.1607630453    5.934e-07     1 0 1 6 6 0      2 0 0 5 4 1      24ToDiCoUb_pred.1076    2.493e-07       1.214e-41        6.365e-07
     446.3717083637    6.322e-07     1 0 1 6 6 1      2 0 0 5 4 2      24ToDiCoUb_pred.1077    2.283e-06       3.705e-41        6.604e-07
     446.6251165998    5.552e-07     1 0 1 6 6 1      2 0 0 6 2 4      24ToDiCoUb_pred.1078    1.658e-05       2.691e-40        5.871e-07
     448.1825894366    5.254e-07     2 0 0 6 5 1      2 0 0 5 2 4      24ToDiCoUb_pred.1079    4.251e-02       1.667e-36        5.590e-07
     449.5496946074    5.604e-07     0 1 0 8 3 6      0 1 0 7 0 7      24ToDiCoUb_pred.1080    7.725e-01       3.277e-23        6.370e-07
     450.1333876051    3.758e-07     0 2 1 8 7 2      0 4 0 7 7 1      24ToDiCoUb_pred.1081    3.227e-04       9.228e-40        5.940e-07&
     450.1338059595    5.359e-07     0 2 1 8 7 1      0 4 0 7 7 0      24ToDiCoUb_pred.1082    3.230e-04       2.771e-39        6.156e-07
     451.3733507132    1.115e-06     0 1 0 6 6 0      0 1 0 6 3 3      24ToDiCoUb_pred.1083    4.471e-03       2.925e-26        1.132e-06
     451.4314063765    5.506e-07     2 1 0 5 5 0      1 1 1 4 1 3      24ToDiCoUb_pred.1084    1.211e-03       9.010e-41        5.968e-07
     454.9672445762    8.055e-07     0 1 0 8 4 5      0 1 0 7 1 6      24ToDiCoUb_pred.1085    1.145e+00       2.540e-23        8.378e-07
     456.8731665925    1.915e-07     0 0 0 7 5 3      0 0 0 6 2 4      24ToDiCoUb_pred.1086    1.935e-01       5.032e-21        4.183e-07
     457.3583884055    6.226e-07     1 1 1 6 5 2      1 1 1 5 2 3      24ToDiCoUb_pred.1087    7.084e-02       8.904e-40        6.512e-07
     458.3622110967    4.210e-07     0 0 2 5 3 3      1 0 1 4 1 4      24ToDiCoUb_pred.1088    3.227e-06       1.986e-40        4.622e-07
     458.5791622783    1.764e-07     0 0 0 6 6 0      0 0 0 7 1 7      24ToDiCoUb_pred.1089    1.639e-06       3.974e-26        4.352e-07
     458.9151343594    4.127e-07     0 0 0 8 7 1      0 0 0 8 4 4      24ToDiCoUb_pred.1090    1.311e-02       2.931e-23        6.180e-07
     460.2688285991    3.701e-07     0 0 2 5 2 3      2 0 0 4 1 4      24ToDiCoUb_pred.1091    4.951e-06       1.149e-39        4.053e-07
     460.3501918200    4.711e-07     0 4 0 7 7 0      2 0 0 6 2 5      24ToDiCoUb_pred.1092    1.311e-04       8.947e-39        5.244e-07
     460.7057008836    3.623e-07     0 5 0 5 0 5      2 0 0 4 1 4      24ToDiCoUb_pred.1093    1.325e-06       3.068e-40        3.982e-07
     462.2504867201    8.761e-07     0 1 0 6 6 1      0 1 0 6 3 4      24ToDiCoUb_pred.1094    4.486e-03       8.907e-26        9.270e-07
     463.5771021565    3.213e-07     0 0 0 7 7 0      0 0 0 7 4 3      24ToDiCoUb_pred.1095    3.474e-03       5.355e-23        5.334e-07
     467.0702625981    3.498e-07     0 0 0 7 7 1      0 0 0 7 4 4      24ToDiCoUb_pred.1096    3.495e-03       1.803e-23        5.780e-07
     467.9815216532    3.286e-07     0 0 0 8 7 2      0 0 0 8 4 5      24ToDiCoUb_pred.1097    1.325e-02       8.977e-23        5.770e-07
     468.0214083705    5.565e-07     1 0 1 7 6 1      2 0 0 6 4 2      24ToDiCoUb_pred.1098    2.491e-04       2.138e-39        6.841e-07
     468.2148991937    4.162e-07     0 0 2 7 5 2      0 0 2 6 2 5      24ToDiCoUb_pred.1099    1.054e-01       2.124e-36        5.147e-07
     468.2756643281    4.882e-07     1 1 1 6 5 1      1 1 1 6 0 6      24ToDiCoUb_pred.1100    1.020e-03       3.894e-41        5.745e-07
     468.9521692387    3.984e-07     1 0 1 7 6 2      2 0 0 6 4 3      24ToDiCoUb_pred.1101    9.347e-06       2.409e-40        5.004e-07
     469.7017175362    3.228e-07     2 0 0 7 7 1      1 0 1 7 3 4      24ToDiCoUb_pred.1102    4.974e-05       2.224e-40        5.295e-07
     470.3506082298    3.273e-07     2 0 0 6 6 0      2 0 0 6 1 5      24ToDiCoUb_pred.1103    2.031e-04       4.008e-39        4.863e-07
     470.5130514291    4.874e-07     1 0 1 6 6 0      0 0 2 5 0 5      24ToDiCoUb_pred.1104    1.427e-07       7.131e-42        6.071e-07
     470.6843332496    3.238e-07     1 1 1 1 1 1      0 3 1 0 0 0      24ToDiCoUb_pred.1105    1.242e-04       7.249e-41        3.238e-07
     471.4533980221    3.853e-07     0 0 2 6 4 3      2 0 0 5 3 2      24ToDiCoUb_pred.1106    7.366e-06       5.148e-40        4.488e-07
     471.5825442196    2.780e-07     0 0 2 7 3 4      1 2 0 7 4 3      24ToDiCoUb_pred.1107    2.422e-04       1.205e-38        4.111e-07
     472.0318510031    4.134e-07     0 0 0 7 6 1      0 0 0 8 1 8      24ToDiCoUb_pred.1108    6.154e-06       2.282e-25        5.125e-07
     472.0770183518    2.913e-07     0 5 0 4 1 4      2 0 0 3 0 3      24ToDiCoUb_pred.1109    6.511e-07       1.781e-40        3.713e-07
     472.4239115548    3.272e-07     0 0 0 6 5 1      0 0 0 5 2 4      24ToDiCoUb_pred.1110    4.948e-02       2.606e-21        4.427e-07
     472.7569225057    3.665e-07     0 0 0 8 5 4      0 0 0 7 2 5      24ToDiCoUb_pred.1111    4.818e-01       1.677e-20        4.754e-07
     473.5919067634    4.205e-07     0 0 0 7 5 2      0 0 0 7 0 7      24ToDiCoUb_pred.1112    2.078e-03       1.651e-22        4.794e-07
     474.8271265717    3.386e-07     0 0 2 6 4 2      2 0 0 5 3 3      24ToDiCoUb_pred.1113    1.334e-05       3.096e-40        4.773e-07
     476.3364191337    8.734e-07     0 1 0 6 4 2      0 1 0 5 1 5      24ToDiCoUb_pred.1114    6.154e-02       2.107e-24        8.940e-07
     476.7413251470    4.925e-07     1 0 1 7 6 1      0 2 1 8 3 6      24ToDiCoUb_pred.1115    8.129e-06       7.047e-41        6.331e-07
     478.2189052101    4.741e-07     1 0 1 7 6 1      2 0 0 8 0 8      24ToDiCoUb_pred.1116    1.672e-08       1.453e-43        6.292e-07
     483.2398119535    6.775e-07     0 1 0 5 5 1      0 1 0 4 2 2      24ToDiCoUb_pred.1117    1.623e-02       4.584e-25        7.038e-07
     483.9847557623    2.116e-07     0 0 0 7 4 3      0 0 0 6 1 6      24ToDiCoUb_pred.1118    6.851e-02       1.030e-20        3.695e-07
     484.0156143354    3.860e-07     0 4 0 8 8 0      2 0 0 8 3 5      24ToDiCoUb_pred.1119    1.911e-06       4.317e-42        6.005e-07
     485.3765487039    5.589e-07     0 1 0 5 5 0      0 1 0 5 0 5      24ToDiCoUb_pred.1120    3.123e-04       2.653e-26        6.357e-07
     486.2171839593    2.418e-07     0 0 2 6 4 2      1 0 1 5 2 3      24ToDiCoUb_pred.1121    1.736e-07       4.085e-42        4.143e-07
     488.5643471141    5.817e-07     1 1 1 6 5 1      1 1 1 5 2 4      24ToDiCoUb_pred.1122    5.577e-02       2.181e-39        6.558e-07
     488.7419870666    4.200e-07     0 0 2 7 5 2      2 0 0 7 2 5      24ToDiCoUb_pred.1123    3.219e-05       6.649e-40        5.178e-07
     490.6774797267    4.250e-07     2 0 0 7 6 1      0 2 1 7 4 4      24ToDiCoUb_pred.1124    4.901e-06       1.526e-40        4.833e-07
     490.9802819289    3.080e-07     0 0 2 7 4 4      2 0 0 6 3 3      24ToDiCoUb_pred.1125    3.789e-04       4.610e-39        4.829e-07
     491.3656950436    4.730e-07     2 0 0 5 5 1      2 0 0 4 0 4      24ToDiCoUb_pred.1126    5.919e-04       4.128e-38        5.100e-07
     493.1543006762    5.047e-07     0 0 2 6 5 1      2 0 0 5 4 2      24ToDiCoUb_pred.1127    8.188e-04       1.117e-38        5.396e-07
     493.4077089124    4.040e-07     0 0 2 6 5 1      2 0 0 6 2 4      24ToDiCoUb_pred.1128    2.046e-05       2.792e-40        4.468e-07
     497.3510649474    5.934e-07     1 0 1 6 6 0      2 0 0 6 2 5      24ToDiCoUb_pred.1129    2.468e-05       1.275e-39        6.365e-07
     498.1267561658    6.288e-07     0 1 0 5 5 0      0 1 0 4 2 3      24ToDiCoUb_pred.1130    1.511e-02       1.305e-24        6.410e-07
     498.8885734160    6.185e-07     0 1 0 6 5 2      0 1 0 5 2 3      24ToDiCoUb_pred.1131    6.614e-02       3.312e-24        6.309e-07
     502.1525680509    4.234e-07     0 0 0 6 6 0      0 0 0 6 1 5      24ToDiCoUb_pred.1132    2.237e-04       5.718e-24        4.644e-07
     505.3624967226    4.663e-07     2 0 0 6 6 1      2 0 0 5 3 2      24ToDiCoUb_pred.1133    1.716e-02       1.062e-36        5.201e-07
     505.9848359461    8.707e-07     2 1 0 5 5 1      1 1 1 4 1 4      24ToDiCoUb_pred.1134    1.321e-05       3.499e-43        8.914e-07
     506.5659864082    5.429e-07     0 4 0 8 8 1      0 4 0 7 7 0      24ToDiCoUb_pred.1135    5.832e+01       4.070e-34        6.217e-07&
     506.5659937049    3.826e-07     0 4 0 8 8 0      0 4 0 7 7 1      24ToDiCoUb_pred.1136    5.832e+01       1.357e-34        5.984e-07
     506.9240605996    3.967e-07     0 0 0 7 5 2      0 0 0 6 2 5      24ToDiCoUb_pred.1137    1.103e-01       9.142e-21        4.587e-07
     507.1501038262    4.217e-07     2 0 0 6 6 0      2 0 0 5 3 3      24ToDiCoUb_pred.1138    1.276e-02       2.638e-37        5.394e-07
     508.9985816454    3.789e-07     0 0 2 5 3 3      2 0 0 4 0 4      24ToDiCoUb_pred.1139    2.883e-05       1.889e-39        4.243e-07
     509.2139952300    3.923e-07     0 0 0 7 7 0      0 0 0 8 2 7      24ToDiCoUb_pred.1140    1.900e-06       3.101e-26        5.388e-07
     510.2229390741    4.858e-07     1 0 1 7 7 0      2 0 0 6 5 1      24ToDiCoUb_pred.1141    1.169e-04       4.775e-40        6.118e-07
     510.3899343458    3.500e-07     1 0 1 7 7 1      2 0 0 6 5 2      24ToDiCoUb_pred.1142    4.296e-05       5.265e-40        5.395e-07
     511.0992174026    6.899e-07     0 1 0 6 5 1      0 1 0 6 0 6      24ToDiCoUb_pred.1143    1.253e-03       2.126e-26        7.158e-07
     511.5540901649    3.338e-07     0 0 2 6 4 3      1 2 0 5 5 0      24ToDiCoUb_pred.1144    8.882e-05       6.527e-39        4.055e-07
     511.8478830078    3.402e-07     0 0 0 8 5 3      0 0 0 8 0 8      24ToDiCoUb_pred.1145    3.090e-03       3.756e-23        5.040e-07
     511.9804565147    3.797e-07     0 0 0 7 6 1      0 0 0 7 1 6      24ToDiCoUb_pred.1146    1.269e-03       4.953e-23        4.857e-07
     517.9741528221    3.872e-07     0 2 1 8 7 1      0 0 2 7 1 6      24ToDiCoUb_pred.1147    5.338e-04       4.980e-39        5.351e-07
     518.5401612138    3.487e-07     2 0 0 6 6 0      1 0 1 5 2 3      24ToDiCoUb_pred.1148    4.585e-03       9.628e-38        4.846e-07
     519.4163938824    4.359e-07     0 0 2 7 5 2      2 0 0 6 4 3      24ToDiCoUb_pred.1149    2.323e-04       5.002e-39        5.308e-07
     520.0202665505    3.266e-07     0 0 0 5 5 1      0 0 0 4 0 4      24ToDiCoUb_pred.1150    6.466e-04       6.253e-23        3.954e-07
     523.4897218295    3.286e-07     2 0 0 7 6 2      2 0 0 6 3 3      24ToDiCoUb_pred.1151    6.229e-02       6.765e-37        4.963e-07
     527.0404314557    7.427e-07     0 1 0 8 5 4      0 1 0 7 2 5      24ToDiCoUb_pred.1152    4.559e-01       5.222e-24        8.021e-07
     527.8242886350    3.991e-07     0 0 2 7 3 4      2 0 0 6 2 5      24ToDiCoUb_pred.1153    2.816e-04       1.511e-38        4.608e-07
     528.7271013269    7.119e-07     0 1 0 6 5 1      0 1 0 5 2 4      24ToDiCoUb_pred.1154    5.394e-02       9.387e-25        7.370e-07
     528.7515630897    3.519e-07     0 0 0 8 6 2      0 0 0 8 1 7      24ToDiCoUb_pred.1155    3.593e-03       2.099e-23        5.477e-07
     529.3858365877    6.981e-07     0 1 0 7 4 3      0 1 0 6 1 6      24ToDiCoUb_pred.1156    8.995e-02       4.940e-24        7.351e-07
     529.8000564160    3.948e-07     0 0 2 6 4 3      2 0 0 6 1 6      24ToDiCoUb_pred.1157    1.104e-05       8.340e-40        4.976e-07
     534.3787438542    4.100e-07     2 0 0 6 5 2      2 0 0 5 0 5      24ToDiCoUb_pred.1158    2.517e-03       3.309e-37        4.420e-07
     536.2458917679    3.548e-07     0 0 0 6 6 1      0 0 0 5 3 2      24ToDiCoUb_pred.1159    1.689e-02       1.360e-21        4.230e-07
     540.7479211652    4.119e-07     2 0 0 7 6 1      2 0 0 6 3 4      24ToDiCoUb_pred.1160    4.126e-02       1.379e-36        4.719e-07
     541.0902431375    3.814e-07     0 0 0 6 6 0      0 0 0 5 3 3      24ToDiCoUb_pred.1161    1.684e-02       4.554e-22        4.265e-07
     545.2963941741    2.885e-07     0 0 0 8 4 4      0 0 0 7 1 7      24ToDiCoUb_pred.1162    7.267e-02       1.697e-21        4.915e-07
     545.4631888655    4.247e-07     2 0 0 6 6 1      1 2 0 5 5 0      24ToDiCoUb_pred.1163    1.016e-01       6.657e-36        4.831e-07
     546.3033302892    3.791e-07     0 0 0 8 5 3      0 0 0 7 2 6      24ToDiCoUb_pred.1164    1.888e-01       2.415e-21        5.311e-07
     548.6721293736    2.737e-07     0 0 2 7 4 4      1 0 1 6 2 5      24ToDiCoUb_pred.1165    6.829e-05       9.023e-40        4.337e-07
     551.7543254474    4.136e-07     1 0 1 7 7 0      1 0 1 7 2 5      24ToDiCoUb_pred.1166    8.629e-05       3.749e-40        5.562e-07
     554.6408556716    4.655e-07     0 0 0 7 6 2      0 0 0 6 3 3      24ToDiCoUb_pred.1167    6.184e-02       8.579e-22        5.032e-07
     561.9473306296    5.284e-07     0 4 0 7 7 1      2 0 0 6 0 6      24ToDiCoUb_pred.1168    1.384e-05       3.624e-40        5.619e-07
     563.2508425295    3.906e-07     0 0 0 6 5 2      0 0 0 5 0 5      24ToDiCoUb_pred.1169    2.909e-03       5.230e-22        4.750e-07
     563.7091551166    4.742e-07     2 0 0 6 6 1      2 0 0 6 1 6      24ToDiCoUb_pred.1170    1.781e-05       1.203e-39        5.626e-07
     567.2158126523    3.866e-07     0 0 0 7 6 1      0 0 0 6 3 4      24ToDiCoUb_pred.1171    6.024e-02       2.559e-21        4.911e-07
     567.3689568351    3.217e-07     2 0 0 7 6 1      1 2 0 6 5 2      24ToDiCoUb_pred.1172    1.064e-01       3.708e-36        4.418e-07
     569.2548491280    4.401e-07     0 0 0 8 6 3      0 0 0 7 3 4      24ToDiCoUb_pred.1173    1.559e-01       2.913e-21        5.343e-07
     574.4063332707    3.968e-07     0 4 0 8 8 1      0 0 2 7 1 6      24ToDiCoUb_pred.1174    2.321e-07       1.798e-42        5.421e-07
     574.4293680197    4.173e-07     1 0 1 7 7 0      2 0 0 7 3 5      24ToDiCoUb_pred.1175    5.440e-05       2.454e-40        5.589e-07
     574.5013733551    3.150e-07     0 0 2 6 4 3      2 0 0 5 1 4      24ToDiCoUb_pred.1176    3.308e-05       2.683e-39        4.150e-07
     581.1815692742    2.967e-07     2 0 0 7 6 2      1 0 1 6 2 5      24ToDiCoUb_pred.1177    8.831e-05       1.051e-39        4.486e-07
     584.8550510734    5.685e-07     1 1 1 6 5 2      1 1 1 5 0 5      24ToDiCoUb_pred.1178    1.483e-03       2.238e-41        5.997e-07
     587.6992332909    1.130e-06     0 1 0 6 6 0      0 1 0 6 1 5      24ToDiCoUb_pred.1179    2.055e-04       1.632e-27        1.146e-06
     588.6897332154    6.242e-07     0 1 0 5 5 1      0 1 0 4 0 4      24ToDiCoUb_pred.1180    6.335e-04       2.098e-26        6.527e-07
     589.9528229960    4.423e-07     0 1 0 7 0 7      0 0 0 8 7 2      24ToDiCoUb_pred.1181    1.812e-09       7.369e-31        5.762e-07
     591.6971608205    3.702e-07     0 0 0 9 5 4      0 0 0 8 2 7      24ToDiCoUb_pred.1182    2.640e-01       4.165e-21        5.229e-07
     594.9476604311    2.937e-07     0 0 0 8 6 2      0 0 0 7 3 5      24ToDiCoUb_pred.1183    1.408e-01       9.167e-22        5.122e-07
     597.8055979714    3.114e-07     0 0 0 6 6 1      0 0 0 6 1 6      24ToDiCoUb_pred.1184    2.153e-05       1.920e-24        4.344e-07
     598.0075944005    5.655e-07     1 0 1 6 6 0      2 0 0 5 2 3      24ToDiCoUb_pred.1185    2.208e-05       1.336e-39        6.415e-07
     598.9489205029    6.341e-07     1 0 1 6 6 1      2 0 0 6 0 6      24ToDiCoUb_pred.1186    2.380e-06       4.808e-41        6.622e-07
     599.0774345614    5.363e-07     1 1 1 7 5 3      0 3 1 6 4 2      24ToDiCoUb_pred.1187    7.943e-02       1.892e-39        6.159e-07
     602.4869582109    4.019e-07     2 0 0 7 7 1      2 0 0 6 4 2      24ToDiCoUb_pred.1188    1.595e-02       8.715e-38        5.656e-07
     603.4684334254    8.081e-07     0 1 0 6 6 1      0 1 0 5 3 2      24ToDiCoUb_pred.1189    1.788e-02       4.381e-25        8.884e-07
     604.4423996584    1.917e-07     0 0 2 7 4 4      2 0 0 6 1 5      24ToDiCoUb_pred.1190    5.197e-06       7.553e-41        4.076e-07
     606.4017217421    3.419e-07     1 0 1 7 6 2      1 2 0 7 4 3      24ToDiCoUb_pred.1191    3.238e-04       1.027e-38        4.568e-07
     606.9501136450    2.533e-07     0 0 2 6 4 2      0 2 1 5 4 1      24ToDiCoUb_pred.1192    4.459e-03       1.266e-37        3.913e-07
     607.5552387345    1.118e-06     0 1 0 6 6 0      0 1 0 5 3 3      24ToDiCoUb_pred.1193    1.785e-02       1.469e-25        1.134e-06
     607.7789906643    4.085e-07     0 0 0 8 7 1      0 0 0 8 2 6      24ToDiCoUb_pred.1194    6.071e-04       1.694e-24        6.153e-07
     608.4104720556    4.101e-07     2 0 0 6 6 1      2 0 0 5 1 4      24ToDiCoUb_pred.1195    3.994e-04       2.917e-38        4.912e-07
     611.2068749875    3.073e-07     2 0 0 7 7 1      0 2 1 8 3 6      24ToDiCoUb_pred.1196    1.291e-08       7.167e-44        5.028e-07
     611.9116483844    5.899e-07     1 0 1 7 6 1      2 0 0 6 2 4      24ToDiCoUb_pred.1197    1.627e-04       1.739e-39        6.200e-07
     612.4043783550    3.546e-07     0 0 0 7 7 0      0 0 0 7 2 5      24ToDiCoUb_pred.1198    7.756e-05       1.497e-24        5.119e-07
     612.6844550506    2.768e-07     2 0 0 7 7 1      2 0 0 8 0 8      24ToDiCoUb_pred.1199    2.793e-08       1.555e-43        4.978e-07
     612.9500720328    2.219e-07     0 0 0 7 5 3      0 0 0 6 0 6      24ToDiCoUb_pred.1200    6.777e-03       2.227e-22        4.030e-07
     629.3456926958    5.916e-07     1 0 1 6 6 1      2 0 0 5 2 4      24ToDiCoUb_pred.1201    4.831e-05       1.033e-39        6.217e-07
     629.7105877327    2.663e-07     0 0 0 7 6 2      0 0 0 7 1 7      24ToDiCoUb_pred.1202    8.754e-05       1.387e-24        4.788e-07
     632.0907307465    4.882e-07     0 1 0 6 5 2      0 1 0 5 0 5      24ToDiCoUb_pred.1203    3.058e-03       1.907e-25        5.745e-07
     634.8940255111    5.309e-07     1 1 1 7 5 3      1 1 1 6 0 6      24ToDiCoUb_pred.1204    6.373e-03       1.624e-40        6.113e-07
     635.8262873644    4.453e-07     0 2 1 8 7 2      1 0 1 7 2 5      24ToDiCoUb_pred.1205    5.817e-06       2.210e-41        5.802e-07
     636.9518395590    2.233e-07     2 0 0 7 6 2      2 0 0 6 1 5      24ToDiCoUb_pred.1206    2.696e-03       3.557e-38        4.234e-07
     637.0339756112    4.236e-07     0 0 0 7 7 1      0 0 0 6 4 2      24ToDiCoUb_pred.1207    1.880e-02       1.268e-22        5.637e-07
     638.0894235638    3.349e-07     0 0 0 7 7 0      0 0 0 6 4 3      24ToDiCoUb_pred.1208    1.881e-02       3.814e-22        5.298e-07
     639.2730908994    3.568e-07     2 0 0 6 6 0      0 2 1 5 4 1      24ToDiCoUb_pred.1209    4.164e-06       1.074e-40        4.650e-07
     645.6004332320    4.247e-07     0 0 0 6 6 1      0 0 0 5 1 4      24ToDiCoUb_pred.1210    4.138e-04       4.040e-23        4.830e-07
     645.7315128154    5.070e-07     0 0 2 6 5 1      2 0 0 6 0 6      24ToDiCoUb_pred.1211    2.821e-06       4.961e-41        5.417e-07
     646.9663504210    6.589e-07     0 1 0 6 0 6      0 0 0 7 7 1      24ToDiCoUb_pred.1212    3.249e-10       8.344e-32        6.860e-07
     647.5634470464    3.848e-07     0 0 2 6 4 2      2 0 0 5 1 5      24ToDiCoUb_pred.1213    1.421e-05       4.364e-40        4.447e-07
     650.7504997374    4.335e-07     0 0 0 7 7 1      0 0 0 8 0 8      24ToDiCoUb_pred.1214    7.388e-08       5.121e-28        5.712e-07
     656.8659463858    3.850e-07     0 0 2 7 5 2      1 2 0 7 4 3      24ToDiCoUb_pred.1215    1.107e-04       3.027e-39        4.899e-07
     658.5013299367    4.488e-07     0 2 1 8 7 2      2 0 0 7 3 5      24ToDiCoUb_pred.1216    2.721e-10       1.082e-45        5.828e-07
     659.4529561314    3.602e-07     0 0 0 8 7 2      0 0 0 7 4 3      24ToDiCoUb_pred.1217    6.565e-02       6.076e-22        5.578e-07
     662.6434661575    4.460e-07     1 0 1 7 6 2      2 0 0 6 2 5      24ToDiCoUb_pred.1218    2.121e-04       7.508e-39        5.019e-07
     662.9468082416    3.889e-07     0 0 0 8 7 1      0 0 0 7 4 4      24ToDiCoUb_pred.1219    6.567e-02       2.040e-22        6.024e-07
     667.4487866252    4.401e-07     0 0 0 8 6 3      0 0 0 8 1 8      24ToDiCoUb_pred.1220    1.956e-04       4.395e-24        5.343e-07
     668.9232092006    4.388e-07     0 0 0 8 5 4      0 0 0 7 0 7      24ToDiCoUb_pred.1221    1.118e-02       5.390e-22        4.955e-07
     673.2839935053    4.680e-07     0 0 0 7 6 2      0 0 0 6 1 5      24ToDiCoUb_pred.1222    2.974e-03       5.142e-23        5.054e-07
     676.1282850084    4.528e-07     0 0 2 6 5 1      2 0 0 5 2 4      24ToDiCoUb_pred.1223    3.259e-05       6.097e-40        4.914e-07
     678.6145332816    3.882e-07     1 1 1 6 0 6      1 0 1 7 7 1      24ToDiCoUb_pred.1224    2.519e-10       1.331e-46        5.358e-07
     679.8864243009    4.596e-07     2 0 0 6 6 0      2 0 0 5 1 5      24ToDiCoUb_pred.1225    5.122e-05       1.436e-39        5.108e-07
     680.9489599702    4.444e-07     2 0 0 8 6 3      0 2 1 7 4 4      24ToDiCoUb_pred.1226    1.701e-04       3.307e-39        5.005e-07
     685.2059470189    4.647e-07     0 0 0 7 7 1      0 0 0 7 2 6      24ToDiCoUb_pred.1227    2.445e-05       1.819e-25        5.952e-07
     687.9556469763    4.915e-07     1 0 1 7 7 1      0 2 1 7 4 4      24ToDiCoUb_pred.1228    8.060e-05       1.356e-39        5.428e-07
     691.2093872989    9.312e-07     0 1 0 6 6 1      0 1 0 6 1 6      24ToDiCoUb_pred.1229    2.290e-05       6.681e-28        9.592e-07
     692.2588934642    4.511e-07     0 4 0 8 8 0      1 0 1 7 2 5      24ToDiCoUb_pred.1230    1.697e-06       5.501e-42        5.847e-07
     705.0898492049    4.248e-07     0 0 0 8 7 2      0 0 0 8 2 7      24ToDiCoUb_pred.1231    1.241e-04       1.265e-24        5.629e-07
     707.3973921369    4.086e-07     0 0 0 8 6 3      0 0 0 7 1 6      24ToDiCoUb_pred.1232    1.036e-02       2.534e-22        5.087e-07
     708.4741687831    2.838e-07     1 1 1 6 1 6      2 0 0 7 7 1      24ToDiCoUb_pred.1233    1.201e-08       2.249e-45        5.066e-07
     713.1076908012    4.798e-07     0 0 2 7 5 2      2 0 0 6 2 5      24ToDiCoUb_pred.1234    4.561e-05       1.407e-39        5.322e-07
     714.4311242313    3.955e-07     0 3 1 6 4 2      1 0 1 7 7 1      24ToDiCoUb_pred.1235    1.306e-06       6.263e-43        5.411e-07
     714.9339360365    4.545e-07     0 4 0 8 8 0      2 0 0 7 3 5      24ToDiCoUb_pred.1236    3.574e-05       1.217e-40        5.873e-07
     715.7072308220    6.220e-07     1 0 1 6 6 0      2 0 0 5 0 5      24ToDiCoUb_pred.1237    4.098e-06       3.145e-40        6.436e-07
     718.4328795990    3.471e-07     0 0 0 6 6 0      0 0 0 5 1 5      24ToDiCoUb_pred.1238    5.797e-05       2.200e-24        3.961e-07
     720.8036393998    4.139e-07     1 0 1 7 7 0      2 0 0 6 3 3      24ToDiCoUb_pred.1239    3.416e-05       2.060e-40        5.564e-07
     730.3498468647    4.072e-07     2 0 0 7 6 1      2 0 0 6 1 6      24ToDiCoUb_pred.1240    2.159e-04       1.041e-38        5.075e-07
     733.0997043895    9.013e-07     0 1 0 6 6 1      0 1 0 5 1 4      24ToDiCoUb_pred.1241    3.300e-04       1.056e-26        9.302e-07
     738.0260884148    4.803e-07     1 0 1 7 7 1      2 0 0 6 3 4      24ToDiCoUb_pred.1242    1.728e-04       3.249e-39        5.326e-07
     738.9900828342    7.079e-07     0 1 0 8 5 4      0 1 0 7 0 7      24ToDiCoUb_pred.1243    1.339e-02       2.303e-25        7.700e-07
     746.3771982249    4.471e-07     2 0 0 7 7 1      2 0 0 6 2 4      24ToDiCoUb_pred.1244    1.488e-04       1.097e-39        4.861e-07
     764.2354522875    6.647e-07     1 0 1 7 6 1      2 0 0 6 0 6      24ToDiCoUb_pred.1245    1.179e-05       1.742e-40        6.916e-07
     764.6471240848    3.966e-07     1 0 1 7 7 1      1 2 0 6 5 2      24ToDiCoUb_pred.1246    4.842e-04       9.678e-39        5.062e-07
     766.4718006715    3.927e-07     0 1 0 6 2 5      0 0 0 7 7 0      24ToDiCoUb_pred.1247    8.044e-08       4.503e-29        5.792e-07
     768.9421583564    3.442e-07     0 0 0 7 6 1      0 0 0 6 1 6      24ToDiCoUb_pred.1248    2.585e-04       1.661e-23        4.585e-07
     772.0271324304    4.908e-07     0 2 1 8 7 1      0 2 1 7 4 4      24ToDiCoUb_pred.1249    7.022e-02       1.076e-36        5.421e-07
     778.4954868444    3.890e-07     1 0 1 7 7 0      1 0 1 6 2 5      24ToDiCoUb_pred.1250    1.017e-04       7.010e-40        5.143e-07
     785.8286769709    4.112e-07     0 1 0 7 0 7      0 0 0 7 7 0      24ToDiCoUb_pred.1251    1.594e-08       9.817e-30        5.527e-07
     792.0406727777    3.487e-07     0 0 0 7 7 1      0 0 0 6 2 4      24ToDiCoUb_pred.1252    1.435e-04       1.363e-24        5.098e-07
     801.9024743745    4.485e-07     0 1 0 7 2 5      0 0 0 8 7 2      24ToDiCoUb_pred.1253    4.599e-06       1.052e-27        6.184e-07
     803.0258825958    3.581e-07     1 1 1 7 2 6      0 4 0 8 8 1      24ToDiCoUb_pred.1254    1.745e-10       3.904e-47        5.564e-07
     808.2802323299    3.902e-07     0 0 0 8 7 2      0 0 0 7 2 5      24ToDiCoUb_pred.1255    1.222e-03       1.586e-23        5.372e-07
     808.5706650499    4.781e-07     0 0 0 7 7 0      0 0 0 7 0 7      24ToDiCoUb_pred.1256    9.472e-07       2.812e-26        5.306e-07
     811.1339055934    1.101e-06     0 1 0 6 6 0      0 1 0 5 1 5      24ToDiCoUb_pred.1257    5.498e-05       7.065e-28        1.118e-06
     816.3764495136    7.238e-07     0 1 0 6 2 4      0 0 0 7 7 1      24ToDiCoUb_pred.1258    4.362e-07       7.213e-29        7.485e-07
     825.1627146204    3.085e-07     0 0 0 8 6 2      0 0 0 7 1 7      24ToDiCoUb_pred.1259    6.284e-04       6.771e-24        5.035e-07
     826.5588012024    6.178e-07     0 1 0 6 1 6      0 0 0 7 6 1      24ToDiCoUb_pred.1260    1.876e-06       2.165e-27        6.593e-07
     828.4593128790    4.984e-07     0 4 0 8 8 1      0 2 1 7 4 4      24ToDiCoUb_pred.1261    1.784e-07       2.388e-42        5.490e-07
     834.2657571292    3.364e-07     1 0 1 7 7 0      2 0 0 6 1 5      24ToDiCoUb_pred.1262    6.779e-06       5.366e-41        4.925e-07
     841.9028188861    4.573e-07     0 0 0 7 7 0      0 0 0 6 2 5      24ToDiCoUb_pred.1263    6.653e-05       2.149e-24        5.120e-07
     842.9397186236    4.782e-07     1 1 1 6 1 6      1 0 1 7 6 1      24ToDiCoUb_pred.1264    2.165e-06       5.592e-43        6.362e-07
     846.6270453808    4.656e-07     0 0 0 8 7 1      0 0 0 8 0 8      24ToDiCoUb_pred.1265    4.218e-06       2.011e-26        5.959e-07
     859.4580630444    3.475e-07     1 1 1 7 2 6      0 2 1 8 7 1      24ToDiCoUb_pred.1266    2.570e-06       6.628e-43        5.496e-07
     875.8927005312    3.665e-07     1 1 1 6 0 6      2 0 0 7 6 1      24ToDiCoUb_pred.1267    2.625e-06       2.223e-42        4.754e-07
     877.7706882773    2.672e-07     0 1 0 5 1 5      0 0 0 6 6 0      24ToDiCoUb_pred.1268    5.772e-07       3.843e-28        4.975e-07
     881.0824926623    4.947e-07     0 0 0 8 7 1      0 0 0 7 2 6      24ToDiCoUb_pred.1269    3.656e-04       1.907e-24        6.189e-07
     892.3773963370    6.994e-07     1 1 1 5 1 5      1 0 1 6 6 0      24ToDiCoUb_pred.1270    8.518e-07       1.117e-42        7.363e-07
     894.5605853000    6.803e-07     1 1 1 6 1 5      0 0 2 7 5 2      24ToDiCoUb_pred.1271    1.387e-06       7.497e-43        7.182e-07
     898.1187395615    7.245e-07     0 1 0 7 1 6      0 0 0 8 6 3      24ToDiCoUb_pred.1272    1.960e-04       8.597e-26        7.602e-07
     898.7010021279    5.420e-07     2 0 0 7 7 1      2 0 0 6 0 6      24ToDiCoUb_pred.1273    4.621e-06       4.996e-41        5.746e-07
     904.4757692237    4.094e-07     0 1 0 8 2 7      0 0 0 8 7 2      24ToDiCoUb_pred.1274    3.781e-07       7.764e-29        5.907e-07
     911.7092914809    3.741e-07     0 3 1 6 4 2      2 0 0 7 6 1      24ToDiCoUb_pred.1275    2.951e-05       2.312e-41        4.814e-07
     922.3245575444    4.863e-07     1 1 1 6 3 4      2 0 0 7 7 1      24ToDiCoUb_pred.1276    1.843e-06       2.080e-43        6.122e-07
     923.5466435617    3.841e-07     1 1 1 5 1 4      0 0 2 6 5 1      24ToDiCoUb_pred.1277    2.396e-07       7.805e-44        5.689e-07
     925.4761328202    4.215e-07     0 1 0 7 0 7      0 0 0 8 5 4      24ToDiCoUb_pred.1278    4.087e-04       3.617e-25        5.191e-07
     925.9455793614    6.187e-07     1 1 1 5 0 5      2 0 0 6 6 0      24ToDiCoUb_pred.1279    4.187e-07       2.018e-43        6.474e-07
     926.0553185664    6.916e-07     0 1 0 8 1 8      0 0 0 8 6 3      24ToDiCoUb_pred.1280    6.959e-09       3.259e-30        7.289e-07&
     926.0627837576    6.565e-07     1 1 1 7 1 7      0 0 2 7 5 2      24ToDiCoUb_pred.1281    4.868e-07       2.838e-43        6.957e-07
     927.6280141144    4.763e-07     1 0 1 7 7 1      2 0 0 6 1 6      24ToDiCoUb_pred.1282    6.617e-07       2.014e-41        5.645e-07
     930.0739351255    4.187e-07     0 1 0 6 1 5      0 0 0 7 6 2      24ToDiCoUb_pred.1283    6.067e-05       1.857e-26        5.928e-07
     939.8030458391    6.897e-07     0 3 1 6 5 2      2 0 0 7 7 1      24ToDiCoUb_pred.1284    2.890e-05       3.144e-42        8.290e-07
     943.5295484985    3.486e-07     1 1 1 7 2 6      1 0 1 7 7 1      24ToDiCoUb_pred.1285    8.636e-09       2.798e-45        5.503e-07
     945.0248099437    6.569e-07     1 1 1 6 1 5      1 0 1 7 6 2      24ToDiCoUb_pred.1286    7.094e-05       4.402e-41        6.961e-07
     948.1175782181    3.662e-07     0 0 0 7 7 1      0 0 0 6 0 6      24ToDiCoUb_pred.1287    2.690e-06       3.853e-26        4.973e-07
     950.5362355046    2.782e-07     1 1 1 7 2 6      2 0 0 8 6 3      24ToDiCoUb_pred.1288    1.359e-04       4.492e-41        5.086e-07
     955.8050444968    5.527e-07     0 1 0 5 1 4      0 0 0 6 6 1      24ToDiCoUb_pred.1289    8.779e-06       1.486e-26        5.988e-07
     958.2685566159    5.653e-07     1 1 1 5 0 5      0 0 2 6 4 2      24ToDiCoUb_pred.1290    5.744e-08       3.029e-44        5.967e-07
     961.4436580956    2.094e-07     1 1 1 6 1 6      0 0 2 6 5 1      24ToDiCoUb_pred.1291    1.207e-08       4.296e-45        4.690e-07
     970.3292358742    5.409e-07     1 1 1 5 1 4      1 0 1 6 6 1      24ToDiCoUb_pred.1292    1.271e-05       4.719e-42        6.846e-07
     976.5270084013    6.322e-07     1 1 1 7 1 7      1 0 1 7 6 2      24ToDiCoUb_pred.1293    1.771e-08       1.189e-44        6.728e-07
     981.4490842528    5.950e-07     0 1 0 7 4 3      0 0 0 8 7 2      24ToDiCoUb_pred.1294    2.646e-03       4.088e-25        7.003e-07
     982.1338566062    5.910e-07     0 1 0 6 0 6      0 0 0 7 5 3      24ToDiCoUb_pred.1295    3.483e-04       2.051e-25        6.210e-07
     997.6953615874    6.002e-07     0 1 0 6 1 6      0 0 0 6 6 1      24ToDiCoUb_pred.1296    5.546e-08       1.020e-28        6.428e-07
     997.7783283494    4.178e-07     0 1 0 7 2 5      0 0 0 7 7 0      24ToDiCoUb_pred.1297    1.642e-08       6.363e-30        5.966e-07
    1003.5672544171    5.124e-07     0 1 0 6 4 3      0 0 0 7 7 0      24ToDiCoUb_pred.1298    8.209e-04       2.726e-25        6.316e-07
    1004.3512867992    9.035e-07     0 1 0 6 4 2      0 0 0 7 7 1      24ToDiCoUb_pred.1299    8.268e-04       9.138e-26        9.235e-07
    1004.4465190248    5.050e-07     0 0 0 8 7 2      0 0 0 7 0 7      24ToDiCoUb_pred.1300    1.350e-05       2.980e-25        5.551e-07
    1007.5965134853    8.730e-07     1 1 1 6 4 3      1 0 1 7 7 0      24ToDiCoUb_pred.1301    8.360e-04       6.881e-41        8.936e-07
    1008.2262504082    4.345e-07     1 1 1 6 1 6      1 0 1 6 6 1      24ToDiCoUb_pred.1302    8.587e-08       3.495e-44        6.041e-07
    1008.4924238554    4.905e-07     1 1 1 6 4 2      1 0 1 7 7 1      24ToDiCoUb_pred.1303    8.723e-04       2.150e-40        6.139e-07
    1017.8684576081    3.525e-07     0 1 0 8 2 7      0 0 0 9 5 4      24ToDiCoUb_pred.1304    2.229e-02       6.304e-24        5.528e-07
    1018.6948403735    5.176e-07     1 1 1 6 3 3      0 0 2 7 5 2      24ToDiCoUb_pred.1305    3.880e-05       1.627e-41        5.997e-07
    1022.2447094933    5.416e-07     1 1 1 5 2 4      2 0 0 6 6 1      24ToDiCoUb_pred.1306    6.570e-06       7.827e-42        6.205e-07
    1024.2437734257    4.903e-07     0 3 1 6 5 1      0 0 2 7 5 2      24ToDiCoUb_pred.1307    1.931e-03       8.010e-40        5.763e-07
    1028.3125673362    6.291e-07     0 1 0 7 3 5      0 0 0 8 6 2      24ToDiCoUb_pred.1308    9.902e-03       1.111e-24        7.308e-07
    1032.1677635816    4.215e-07     0 1 0 5 0 5      0 0 0 6 5 2      24ToDiCoUb_pred.1309    1.998e-04       6.221e-25        5.190e-07
    1033.8700293488    5.599e-07     1 1 1 7 4 4      0 4 0 8 8 1      24ToDiCoUb_pred.1310    5.745e-09       7.862e-46        6.707e-07
    1038.9342504540    2.809e-07     1 1 1 5 3 2      0 0 2 6 5 1      24ToDiCoUb_pred.1311    1.603e-08       4.146e-45        5.050e-07
    1042.5333922793    4.396e-07     1 1 1 6 0 6      2 0 0 6 6 1      24ToDiCoUb_pred.1312    4.156e-07       5.630e-43        5.339e-07
    1045.2278402814    2.570e-07     1 1 1 6 1 6      0 4 0 7 7 1      24ToDiCoUb_pred.1313    3.371e-07       1.530e-43        4.921e-07
    1051.2638166118    5.771e-07     0 1 0 7 3 4      0 0 0 8 6 3      24ToDiCoUb_pred.1314    1.272e-02       4.100e-24        6.518e-07
    1053.4422420293    6.687e-07     1 1 1 5 2 3      2 0 0 6 6 0      24ToDiCoUb_pred.1315    1.612e-05       6.034e-42        6.954e-07
    1055.5177017812    5.312e-07     0 1 0 6 3 4      0 0 0 7 6 1      24ToDiCoUb_pred.1316    4.929e-03       3.531e-24        6.115e-07
    1056.1538081939    4.736e-07     1 1 1 5 2 4      0 0 2 6 4 3      24ToDiCoUb_pred.1317    4.392e-05       5.786e-41        5.622e-07
    1056.7901073849    6.202e-07     1 1 1 6 3 4      1 0 1 7 6 1      24ToDiCoUb_pred.1318    2.108e-03       3.502e-40        7.231e-07
    1066.3998177032    3.771e-07     0 1 0 6 3 3      0 0 0 7 6 2      24ToDiCoUb_pred.1319    5.489e-03       1.285e-24        5.643e-07
    1069.1590650172    4.864e-07     1 1 1 6 3 3      1 0 1 7 6 2      24ToDiCoUb_pred.1320    2.659e-04       1.295e-40        5.730e-07
    1073.7058833048    5.200e-07     1 1 1 5 1 5      2 0 0 6 5 2      24ToDiCoUb_pred.1321    7.996e-05       1.763e-40        5.687e-07
    1074.2685956796    7.898e-07     0 3 1 6 5 2      1 0 1 7 6 1      24ToDiCoUb_pred.1322    8.563e-02       1.377e-38        9.140e-07
    1074.7079980695    4.572e-07     0 3 1 6 5 1      1 0 1 7 6 2      24ToDiCoUb_pred.1323    8.856e-02       4.270e-38        5.484e-07
    1075.3781362138    5.534e-07     0 1 0 4 0 4      0 0 0 5 5 1      24ToDiCoUb_pred.1324    5.659e-05       9.036e-26        5.854e-07
    1076.4424909799    3.525e-07     1 1 1 6 0 6      0 0 2 6 4 3      24ToDiCoUb_pred.1325    1.516e-10       2.273e-46        4.648e-07
    1078.3499832291    4.461e-07     0 3 1 6 4 2      2 0 0 6 6 1      24ToDiCoUb_pred.1326    3.708e-06       4.699e-42        5.392e-07
    1079.8439874662    6.260e-07     1 1 1 6 1 5      0 0 2 7 3 4      24ToDiCoUb_pred.1327    3.078e-04       2.831e-40        6.670e-07
    1081.3493551362    3.819e-07     0 1 0 5 3 3      0 0 0 6 6 0      24ToDiCoUb_pred.1328    1.602e-03       7.092e-25        5.330e-07
    1085.4363154609    4.368e-07     0 1 0 5 3 2      0 0 0 6 6 1      24ToDiCoUb_pred.1329    1.664e-03       2.193e-24        5.315e-07
    1085.7168427666    4.732e-07     1 1 1 5 3 2      1 0 1 6 6 1      24ToDiCoUb_pred.1330    1.581e-04       4.707e-41        6.325e-07
    1085.7652192838    6.197e-07     1 1 1 5 2 3      0 0 2 6 4 2      24ToDiCoUb_pred.1331    1.434e-05       5.917e-42        6.485e-07
    1090.3022097974    5.531e-07     1 1 1 7 4 4      0 2 1 8 7 1      24ToDiCoUb_pred.1332    3.528e-03       5.713e-40        6.651e-07
    1093.5356751837    7.085e-07     0 1 0 7 1 6      0 0 0 7 6 1      24ToDiCoUb_pred.1333    3.001e-05       2.314e-26        7.450e-07
    1100.3516231986    3.756e-07     0 1 0 8 2 7      0 0 0 7 7 0      24ToDiCoUb_pred.1334    1.551e-07       5.619e-29        5.678e-07
    1100.5525821367    4.700e-07     1 1 1 4 1 4      0 0 2 5 3 3      24ToDiCoUb_pred.1335    2.386e-05       2.505e-41        5.072e-07
    1101.2053605798    3.681e-07     0 1 0 6 1 5      0 0 0 6 6 0      24ToDiCoUb_pred.1336    5.445e-06       2.748e-27        5.582e-07
    1101.4505589580    4.382e-07     0 1 0 6 2 5      0 0 0 7 5 2      24ToDiCoUb_pred.1337    1.560e-02       2.197e-23        5.327e-07
    1110.3172111538    7.647e-07     1 1 1 6 1 5      1 0 1 6 6 0      24ToDiCoUb_pred.1338    7.781e-06       7.857e-42        7.986e-07
    1111.3461859237    6.001e-07     1 1 1 7 1 7      0 0 2 7 3 4      24ToDiCoUb_pred.1339    6.501e-06       6.519e-42        6.427e-07
    1111.5162037966    5.550e-07     0 1 0 6 1 6      0 0 0 7 4 3      24ToDiCoUb_pred.1340    1.300e-02       3.360e-23        6.009e-07
    1112.2590819296    3.605e-07     0 3 1 6 4 2      0 0 2 6 4 3      24ToDiCoUb_pred.1341    2.182e-05       3.067e-41        4.709e-07
    1118.1854687385    5.486e-07     1 1 1 4 1 4      2 0 0 5 5 1      24ToDiCoUb_pred.1342    1.490e-05       1.652e-41        5.809e-07
    1120.8074352574    4.024e-07     0 1 0 7 0 7      0 0 0 7 5 2      24ToDiCoUb_pred.1343    1.340e-04       2.104e-25        5.037e-07
    1121.4722541886    6.749e-07     0 1 0 8 1 8      0 0 0 7 6 1      24ToDiCoUb_pred.1344    2.308e-07       1.919e-28        7.131e-07
    1135.5199811965    6.299e-07     0 1 0 5 2 4      0 0 0 6 5 1      24ToDiCoUb_pred.1345    8.803e-03       7.568e-24        6.582e-07
    1137.4257841987    4.776e-07     0 1 0 7 2 5      0 0 0 8 5 4      24ToDiCoUb_pred.1346    8.128e-02       4.797e-23        5.656e-07
    1140.0322711854    4.601e-07     1 1 1 3 1 3      0 5 0 4 1 4      24ToDiCoUb_pred.1347    4.673e-03       1.905e-38        5.145e-07
    1140.8077157481    3.874e-07     1 1 1 7 2 6      2 0 0 7 6 1      24ToDiCoUb_pred.1348    5.075e-05       2.954e-41        4.917e-07
    1141.8194096114    7.436e-07     1 1 1 7 1 7      1 0 1 6 6 0      24ToDiCoUb_pred.1349    2.389e-08       2.634e-44        7.784e-07
    1143.7859486529    4.101e-07     1 1 1 4 0 4      0 5 0 5 0 5      24ToDiCoUb_pred.1350    1.616e-03       5.904e-39        4.101e-07
    1144.2228209373    4.170e-07     1 1 1 4 0 4      0 0 2 5 2 3      24ToDiCoUb_pred.1351    8.388e-05       3.066e-40        4.170e-07
    1147.3180842812    6.742e-07     1 1 1 6 1 5      0 4 0 7 7 0      24ToDiCoUb_pred.1352    3.696e-06       4.187e-42        7.124e-07
    1149.2707561876    8.787e-08     0 3 1 0 0 0      2 0 0 1 0 1      24ToDiCoUb_pred.1353    9.233e-05       8.911e-40        8.787e-08
    1151.4923391335    5.063e-07     1 1 1 5 1 4      2 0 0 6 5 1      24ToDiCoUb_pred.1354    1.874e-03       1.198e-39        6.282e-07
    1151.5439556988    6.625e-07     0 1 0 6 2 4      0 0 0 7 5 3      24ToDiCoUb_pred.1355    3.661e-02       1.576e-23        6.895e-07
    1153.1478651207    6.050e-07     0 1 0 6 0 6      0 0 0 6 5 1      24ToDiCoUb_pred.1356    9.312e-05       9.177e-26        6.344e-07
    1165.0488432768    3.549e-07     0 1 0 5 1 5      0 0 0 6 4 2      24ToDiCoUb_pred.1357    1.405e-02       2.169e-23        5.141e-07
    1165.3699209121    5.673e-07     0 1 0 5 2 3      0 0 0 6 5 2      24ToDiCoUb_pred.1358    1.401e-02       3.433e-23        5.808e-07
    1165.9400098818    4.355e-07     0 1 0 4 2 3      0 0 0 5 5 0      24ToDiCoUb_pred.1359    3.100e-03       1.266e-23        4.529e-07
    1169.5356393706    5.738e-07     1 1 1 7 3 5      0 0 2 7 5 2      24ToDiCoUb_pred.1360    1.553e-05       5.721e-42        6.488e-07
    1172.7254746415    5.215e-07     1 1 1 4 1 3      2 0 0 5 5 0      24ToDiCoUb_pred.1361    5.809e-04       1.758e-39        5.701e-07
    1174.0073662227    6.286e-07     0 1 0 8 4 5      0 0 0 8 7 2      24ToDiCoUb_pred.1362    8.401e-04       1.033e-25        7.291e-07
    1174.3736952515    5.538e-07     1 1 1 7 4 4      1 0 1 7 7 1      24ToDiCoUb_pred.1363    2.484e-04       5.232e-41        6.656e-07
    1174.5269444987    3.773e-07     0 1 0 7 0 7      0 0 0 8 3 6      24ToDiCoUb_pred.1364    2.429e-01       4.514e-22        4.839e-07
    1175.2940468569    4.470e-07     1 1 1 6 3 4      0 0 2 6 5 1      24ToDiCoUb_pred.1365    3.739e-06       8.959e-43        5.815e-07
    1176.1932357251    2.506e-07     1 1 1 6 5 2      2 0 0 7 7 1      24ToDiCoUb_pred.1366    1.118e-03       7.820e-41        5.239e-07
    1177.3249382278    5.723e-07     0 1 0 7 4 3      0 0 0 7 7 0      24ToDiCoUb_pred.1367    2.284e-04       6.387e-26        6.811e-07
    1178.6902173436    2.491e-07     0 1 0 5 0 5      0 0 0 5 5 0      24ToDiCoUb_pred.1368    3.171e-05       1.549e-25        4.454e-07
    1178.8202827387    6.502e-07     1 1 1 7 1 7      0 4 0 7 7 0      24ToDiCoUb_pred.1369    4.532e-06       5.615e-42        6.898e-07
    1180.8280574757    6.129e-07     0 1 0 4 2 2      0 0 0 5 5 1      24ToDiCoUb_pred.1370    3.812e-03       5.059e-24        6.419e-07
    1181.3803822576    5.124e-07     1 1 1 7 4 4      2 0 0 8 6 3      24ToDiCoUb_pred.1371    3.094e-03       6.665e-40        6.316e-07
    1187.0216432996    6.710e-07     0 1 0 7 1 6      0 0 0 8 4 5      24ToDiCoUb_pred.1372    3.387e-01       3.497e-22        7.094e-07
    1189.3893536675    3.907e-07     1 1 1 6 1 6      2 0 0 6 5 1      24ToDiCoUb_pred.1373    9.600e-05       6.804e-41        5.394e-07
    1192.7725351516    6.625e-07     0 3 1 6 5 2      0 0 2 6 5 1      24ToDiCoUb_pred.1374    2.498e-05       5.813e-42        8.066e-07
    1193.8251428627    6.072e-07     1 1 1 5 0 5      2 0 0 6 4 2      24ToDiCoUb_pred.1375    4.353e-03       4.679e-39        6.364e-07
    1194.1094890236    5.003e-07     0 3 1 7 5 3      0 0 2 7 5 2      24ToDiCoUb_pred.1376    2.293e-04       8.106e-41        5.849e-07
    1203.9782425397    4.438e-07     1 1 1 6 3 3      0 0 2 7 3 4      24ToDiCoUb_pred.1377    4.539e-04       3.367e-40        5.373e-07
    1204.9104310556    8.359e-07     1 1 1 6 4 3      2 0 0 7 6 2      24ToDiCoUb_pred.1378    2.035e-03       3.071e-40        8.574e-07
    1205.7705911051    4.735e-07     1 1 1 6 4 2      2 0 0 7 6 1      24ToDiCoUb_pred.1379    1.565e-03       7.074e-40        5.621e-07
    1209.5271755919    4.116e-07     0 3 1 6 5 1      0 0 2 7 3 4      24ToDiCoUb_pred.1380    1.758e-04       1.292e-40        5.110e-07
    1211.2556079313    4.895e-07     0 1 0 4 1 4      0 0 0 5 4 1      24ToDiCoUb_pred.1381    1.079e-02       7.749e-23        5.409e-07
    1212.2467168337    2.803e-07     0 1 0 8 2 7      0 0 0 9 3 6      24ToDiCoUb_pred.1382    8.751e-01       4.508e-22        5.098e-07
    1214.9582223046    6.354e-07     0 1 0 8 1 8      0 0 0 8 4 5      24ToDiCoUb_pred.1383    6.823e-03       7.624e-24        6.758e-07
    1215.1584311437    6.016e-07     1 1 1 6 1 5      0 0 2 7 1 6      24ToDiCoUb_pred.1384    2.183e-02       3.069e-38        6.442e-07
    1216.0415097734    5.726e-07     1 1 1 5 1 5      2 0 0 5 5 0      24ToDiCoUb_pred.1385    2.289e-05       7.878e-41        6.171e-07
    1218.5198025662    4.105e-07     0 1 0 6 1 5      0 0 0 7 4 4      24ToDiCoUb_pred.1386    2.383e-01       1.741e-22        5.871e-07
    1218.5811355184    6.242e-07     0 1 0 8 3 6      0 0 0 8 6 3      24ToDiCoUb_pred.1387    5.180e-03       1.413e-24        6.938e-07
    1219.9998640143    5.458e-07     1 1 1 7 3 5      1 0 1 7 6 2      24ToDiCoUb_pred.1388    1.167e-03       5.052e-40        6.242e-07
    1222.0766391695    5.872e-07     1 1 1 6 3 4      1 0 1 6 6 1      24ToDiCoUb_pred.1389    3.097e-04       8.622e-41        6.950e-07
    1223.7646942239    6.095e-07     0 1 0 7 3 5      0 0 0 7 6 2      24ToDiCoUb_pred.1390    2.352e-03       4.838e-25        7.140e-07
    1225.0356606336    7.338e-07     1 1 1 8 1 7      0 0 2 7 5 2      24ToDiCoUb_pred.1391    4.489e-07       1.710e-43        7.690e-07
    1225.0862791218    5.757e-07     0 1 0 6 0 6      0 0 0 7 3 5      24ToDiCoUb_pred.1392    2.797e-01       3.468e-22        6.066e-07
    1226.6542621663    2.612e-07     0 1 0 6 3 4      0 0 0 6 6 1      24ToDiCoUb_pred.1393    6.465e-04       7.906e-25        5.937e-07
    1227.7051715857    2.746e-07     2 1 0 1 1 1      0 0 2 2 2 0      24ToDiCoUb_pred.1394    8.546e-04       1.337e-39        3.344e-07
    1228.5724882629    5.908e-07     1 1 1 5 4 2      2 0 0 6 6 1      24ToDiCoUb_pred.1395    1.136e-03       9.411e-40        6.038e-07
    1228.7438859719    8.188e-07     1 1 1 5 4 1      2 0 0 6 6 0      24ToDiCoUb_pred.1396    1.063e-03       2.935e-40        8.408e-07
    1229.8642615452    6.900e-07     1 1 1 8 1 7      2 0 0 9 3 6      24ToDiCoUb_pred.1397    4.327e-02       1.674e-38        7.274e-07
    1230.9207400408    2.961e-07     1 1 1 6 1 6      1 0 1 7 2 5      24ToDiCoUb_pred.1398    2.498e-01       2.024e-37        4.754e-07
    1234.4514662273    4.441e-07     1 1 1 6 3 3      1 0 1 6 6 0      24ToDiCoUb_pred.1399    7.935e-05       6.496e-41        6.939e-07
    1234.6934128143    1.765e-07     2 1 0 1 1 0      0 0 2 2 2 1      24ToDiCoUb_pred.1400    1.017e-03       4.754e-39        2.160e-07
    1234.9268595276    4.814e-07     2 1 0 3 1 3      2 0 0 4 4 0      24ToDiCoUb_pred.1401    5.265e-03       1.205e-38        5.178e-07
    1237.4198709562    8.280e-07     1 1 1 6 4 3      0 0 2 7 4 4      24ToDiCoUb_pred.1402    2.849e-02       4.776e-39        8.498e-07
    1237.5312431576    3.200e-07     0 1 0 6 3 3      0 0 0 6 6 0      24ToDiCoUb_pred.1403    7.334e-04       2.938e-25        5.278e-07
    1237.8410725129    4.323e-07     1 1 1 4 0 4      2 0 0 5 4 1      24ToDiCoUb_pred.1404    2.629e-03       1.296e-38        4.323e-07
    1239.5551274642    7.642e-07     0 3 1 6 5 2      1 0 1 6 6 1      24ToDiCoUb_pred.1405    1.573e-02       4.257e-39        8.920e-07
    1239.8455712135    4.151e-07     1 1 1 5 2 4      0 0 2 6 2 5      24ToDiCoUb_pred.1406    2.916e-03       6.831e-39        5.139e-07
    1239.9990790479    4.411e-07     0 1 0 8 2 7      0 0 0 8 5 4      24ToDiCoUb_pred.1407    1.273e-02       7.176e-24        5.351e-07&
    1240.0003992796    4.119e-07     0 3 1 6 5 1      1 0 1 6 6 0      24ToDiCoUb_pred.1408    1.616e-02       1.311e-38        6.738e-07
    1242.9698393930    4.635e-07     1 1 1 4 2 2      0 5 0 5 0 5      24ToDiCoUb_pred.1409    2.103e-04       6.516e-40        4.800e-07
    1243.4067116775    4.696e-07     1 1 1 4 2 2      0 0 2 5 2 3      24ToDiCoUb_pred.1410    1.852e-04       5.741e-40        4.859e-07
    1244.1382081133    4.994e-07     0 1 0 5 1 4      0 0 0 6 4 3      24ToDiCoUb_pred.1411    1.281e-01       5.234e-22        5.499e-07
    1244.5737136673    4.680e-07     0 3 1 7 5 3      1 0 1 7 6 2      24ToDiCoUb_pred.1412    3.114e-02       1.296e-38        5.574e-07
    1246.6606296013    5.746e-07     1 1 1 7 1 7      0 0 2 7 1 6      24ToDiCoUb_pred.1413    9.597e-06       1.480e-41        6.190e-07
    1246.6807522339    5.570e-07     0 1 0 7 3 4      0 0 0 7 6 1      24ToDiCoUb_pred.1414    3.144e-03       1.870e-24        6.340e-07
    1251.3495026383    4.025e-07     0 1 0 3 1 3      0 0 0 4 4 0      24ToDiCoUb_pred.1415    4.865e-03       1.538e-23        4.455e-07
    1253.5957826131    3.012e-07     1 1 1 6 1 6      2 0 0 7 3 5      24ToDiCoUb_pred.1416    1.452e-02       1.267e-38        4.786e-07
    1258.2954056870    3.861e-07     1 1 1 1 0 1      0 0 2 2 2 0      24ToDiCoUb_pred.1417    1.070e-05       1.594e-41        4.307e-07
    1259.0782290427    4.712e-07     1 1 1 6 3 4      0 4 0 7 7 1      24ToDiCoUb_pred.1418    4.577e-05       1.437e-41        6.002e-07
    1260.1342539995    2.688e-07     1 1 1 6 0 6      0 0 2 6 2 5      24ToDiCoUb_pred.1419    7.789e-04       2.088e-39        4.050e-07
    1260.1950191339    5.825e-07     1 1 1 6 5 1      0 0 2 7 5 2      24ToDiCoUb_pred.1420    3.164e-02       8.711e-39        6.565e-07
    1260.3434799951    5.344e-07     0 1 0 6 1 6      0 0 0 7 2 5      24ToDiCoUb_pred.1421    4.292e-01       1.783e-21        5.819e-07
    1261.0668632264    7.793e-07     1 1 1 5 4 1      0 0 2 6 4 2      24ToDiCoUb_pred.1422    9.603e-03       2.946e-39        8.023e-07
    1262.1933608967    3.878e-07     1 1 1 4 0 4      0 0 2 5 0 5      24ToDiCoUb_pred.1423    1.337e-03       7.138e-39        3.878e-07
    1262.4815869634    5.292e-07     1 1 1 5 4 2      0 0 2 6 4 3      24ToDiCoUb_pred.1424    1.724e-02       1.595e-38        5.437e-07
    1264.2478718794    4.368e-07     1 1 1 4 1 4      0 0 2 5 1 5      24ToDiCoUb_pred.1425    7.931e-04       1.402e-39        4.766e-07
    1264.6722355687    6.932e-07     0 1 0 7 1 6      0 0 0 6 6 1      24ToDiCoUb_pred.1426    3.463e-07       4.599e-28        7.305e-07
    1265.3552498109    4.840e-07     0 1 0 4 1 3      0 0 0 5 4 2      24ToDiCoUb_pred.1427    5.053e-02       1.110e-22        5.895e-07
    1266.8799460259    4.333e-07     1 1 1 5 3 2      2 0 0 6 5 1      24ToDiCoUb_pred.1428    6.167e-07       3.263e-43        5.710e-07
    1268.5244521462    2.052e-07     1 1 1 4 3 2      0 0 2 5 3 3      24ToDiCoUb_pred.1429    2.317e-03       1.836e-39        4.882e-07
    1271.4523393547    2.589e-07     1 1 1 6 3 3      0 4 0 7 7 0      24ToDiCoUb_pred.1430    3.613e-04       3.339e-40        5.927e-07
    1271.7878122421    3.110e-07     0 1 0 5 0 5      0 0 0 6 3 4      24ToDiCoUb_pred.1431    2.966e-01       1.959e-21        4.341e-07
    1272.6872642256    4.557e-07     0 1 0 6 2 5      0 0 0 6 5 2      24ToDiCoUb_pred.1432    5.079e-03       1.235e-23        5.472e-07
    1274.0855426290    4.596e-07     1 1 1 4 1 3      0 5 0 4 1 4      24ToDiCoUb_pred.1433    2.100e-05       8.831e-41        5.140e-07
    1274.3911528388    4.460e-07     1 1 1 3 0 3      2 0 0 4 4 0      24ToDiCoUb_pred.1434    8.583e-04       1.846e-39        4.851e-07
    1275.4998852773    7.121e-07     1 1 1 8 1 7      1 0 1 7 6 2      24ToDiCoUb_pred.1435    1.183e-06       5.313e-43        7.484e-07
    1276.3864359790    3.975e-07     1 1 1 5 1 4      0 0 2 5 3 3      24ToDiCoUb_pred.1436    3.687e-04       3.526e-40        5.443e-07
    1276.4684622186    7.928e-07     0 1 0 9 1 8      0 0 0 8 6 3      24ToDiCoUb_pred.1437    3.246e-07       9.025e-29        8.255e-07
    1276.5567173374    6.791e-07     0 3 1 6 5 2      0 4 0 7 7 1      24ToDiCoUb_pred.1438    2.957e-03       9.036e-40        8.202e-07
    1277.0012724069    1.988e-07     0 3 1 6 5 1      0 4 0 7 7 0      24ToDiCoUb_pred.1439    2.637e-03       2.416e-39        5.690e-07
    1280.6613418724    2.747e-07     1 1 1 6 0 6      2 0 0 7 2 5      24ToDiCoUb_pred.1440    1.057e-02       3.032e-38        4.089e-07
    1282.0796051947    6.369e-07     0 1 0 5 2 4      0 0 0 5 5 1      24ToDiCoUb_pred.1441    1.593e-03       2.195e-24        6.649e-07
    1284.3057268138    3.584e-07     0 1 0 3 1 2      0 0 0 4 4 1      24ToDiCoUb_pred.1442    1.263e-02       1.138e-22        4.260e-07
    1284.8418820363    4.844e-07     2 1 0 2 1 1      0 0 2 2 2 0      24ToDiCoUb_pred.1443    5.147e-04       1.226e-39        5.206e-07
    1286.0285252039    5.515e-07     0 1 0 6 1 6      0 0 0 6 4 3      24ToDiCoUb_pred.1444    8.428e-03       3.811e-23        5.976e-07
    1286.1573387480    4.530e-07     1 1 1 4 3 2      2 0 0 5 5 1      24ToDiCoUb_pred.1445    3.825e-04       3.213e-40        5.643e-07
    1287.4000546071    5.931e-07     0 1 0 8 4 5      0 0 0 9 5 4      24ToDiCoUb_pred.1446    6.023e+00       1.070e-21        6.987e-07
    1287.5399204239    3.756e-07     1 1 1 4 3 1      2 0 0 5 5 0      24ToDiCoUb_pred.1447    2.808e-04       7.059e-40        4.899e-07
    1291.0470659022    4.349e-07     1 1 1 5 2 4      2 0 0 6 4 3      24ToDiCoUb_pred.1448    1.495e-02       4.146e-38        5.300e-07
    1291.6456981216    6.049e-07     1 1 1 6 1 5      2 0 0 6 5 2      24ToDiCoUb_pred.1449    1.535e-03       2.773e-39        6.472e-07
    1292.0441405250    4.215e-07     0 1 0 7 0 7      0 0 0 6 5 2      24ToDiCoUb_pred.1450    6.837e-06       1.862e-26        5.190e-07
    1294.0193225808    5.130e-07     1 1 1 5 1 4      2 0 0 5 5 1      24ToDiCoUb_pred.1451    3.962e-04       4.018e-40        6.135e-07
    1295.9508449492    2.792e-07     0 3 1 6 4 2      0 0 2 6 2 5      24ToDiCoUb_pred.1452    2.496e-05       6.329e-41        4.120e-07
    1299.7074891190    6.123e-07     0 1 0 6 0 6      0 0 0 5 5 1      24ToDiCoUb_pred.1453    3.161e-06       5.009e-27        6.413e-07
    1301.3420373737    5.129e-07     1 1 1 5 1 5      2 0 0 6 3 4      24ToDiCoUb_pred.1454    1.075e-01       4.895e-37        5.622e-07
    1304.8441451019    3.177e-07     1 1 1 2 0 2      0 0 2 2 2 1      24ToDiCoUb_pred.1455    2.215e-05       1.546e-40        3.177e-07
    1307.4484074963    4.572e-07     1 1 1 7 2 6      2 0 0 6 6 1      24ToDiCoUb_pred.1456    1.970e-06       1.967e-42        5.484e-07
    1308.1788877824    6.195e-07     0 1 0 7 3 5      0 0 0 8 4 4      24ToDiCoUb_pred.1457    4.318e+00       1.172e-21        7.226e-07
    1310.6587855656    4.592e-07     1 1 1 6 5 2      1 0 1 7 6 1      24ToDiCoUb_pred.1458    1.027e+01       1.114e-36        6.500e-07&
    1310.6592437776    5.549e-07     1 1 1 6 5 1      1 0 1 7 6 2      24ToDiCoUb_pred.1459    1.027e+01       3.342e-36        6.322e-07
    1311.3357486882    2.985e-07     1 1 1 6 0 6      2 0 0 6 4 3      24ToDiCoUb_pred.1460    4.242e-03       1.348e-38        4.253e-07
    1311.8923746741    5.008e-07     0 1 0 5 2 3      0 0 0 5 5 0      24ToDiCoUb_pred.1461    2.595e-03       1.025e-23        5.161e-07
    1312.7146018263    3.738e-07     0 1 0 5 1 5      0 0 0 5 4 2      24ToDiCoUb_pred.1462    6.238e-03       1.557e-23        5.029e-07
    1313.4830612650    4.964e-07     0 1 0 4 0 4      0 0 0 5 3 3      24ToDiCoUb_pred.1463    2.637e-01       9.013e-22        5.319e-07
    1314.2834505130    2.330e-07     1 1 1 6 1 6      0 0 2 5 3 3      24ToDiCoUb_pred.1464    5.396e-08       5.755e-44        4.388e-07
    1316.4779328221    2.849e-07     0 3 1 6 4 2      2 0 0 7 2 5      24ToDiCoUb_pred.1465    4.045e-04       1.098e-39        4.158e-07
    1316.9723940770    5.797e-07     0 1 0 7 4 3      0 0 0 8 5 4      24ToDiCoUb_pred.1466    7.543e+00       3.328e-21        6.541e-07
    1317.4015777608    5.168e-07     1 1 1 5 1 5      0 5 0 4 1 4      24ToDiCoUb_pred.1467    6.019e-04       2.895e-39        5.658e-07
    1318.9294137396    3.849e-07     0 1 0 6 2 5      0 0 0 7 3 4      24ToDiCoUb_pred.1468    2.186e+00       6.199e-21        4.898e-07
    1320.0555404432    2.610e-07     0 1 0 5 1 5      0 0 0 6 2 4      24ToDiCoUb_pred.1469    6.861e-01       1.755e-21        4.543e-07
    1321.1475669111    6.291e-07     1 1 1 4 2 3      2 0 0 5 4 2      24ToDiCoUb_pred.1470    1.957e-03       2.829e-39        6.574e-07
    1321.3218055305    6.581e-07     1 1 1 5 2 3      2 0 0 6 4 2      24ToDiCoUb_pred.1471    9.980e-02       8.770e-38        6.852e-07
    1322.5579642134    6.751e-07     0 1 0 6 2 4      0 0 0 6 5 1      24ToDiCoUb_pred.1472    1.237e-02       9.287e-24        7.015e-07
    1323.1478965792    5.780e-07     1 1 1 7 1 7      2 0 0 6 5 2      24ToDiCoUb_pred.1473    3.333e-05       6.622e-41        6.221e-07
    1327.9630730437    4.854e-07     1 1 1 5 1 5      1 2 0 6 5 2      24ToDiCoUb_pred.1474    2.673e-04       1.329e-39        5.372e-07
    1328.5631057270    5.081e-07     2 1 0 3 1 3      0 0 2 2 2 0      24ToDiCoUb_pred.1475    4.202e-05       1.311e-40        5.427e-07
    1331.9163371148    3.994e-07     1 1 1 6 1 6      2 0 0 5 5 1      24ToDiCoUb_pred.1476    4.640e-06       5.251e-42        5.222e-07
    1332.7570866359    4.609e-07     0 1 0 7 2 5      0 0 0 7 5 2      24ToDiCoUb_pred.1477    3.804e-02       4.236e-23        5.515e-07
    1333.4890780975    4.485e-07     0 1 0 4 1 4      0 0 0 4 4 1      24ToDiCoUb_pred.1478    2.641e-03       2.838e-23        5.042e-07
    1335.3355310626    8.779e-07     2 1 0 5 5 1      2 0 0 6 6 0      24ToDiCoUb_pred.1479    1.529e+01       3.578e-36        8.984e-07
    1335.3501792013    5.347e-07     2 1 0 5 5 0      2 0 0 6 6 1      24ToDiCoUb_pred.1480    1.528e+01       1.073e-35        6.145e-07
    1336.5007989427    4.919e-07     1 1 1 4 1 4      2 0 0 5 3 3      24ToDiCoUb_pred.1481    3.234e-01       7.273e-37        5.276e-07
    1336.6627303363    5.395e-07     0 1 0 6 5 2      0 0 0 7 6 1      24ToDiCoUb_pred.1482    1.231e+01       5.524e-21        6.187e-07
    1336.6899629810    4.135e-07     0 1 0 6 5 1      0 0 0 7 6 2      24ToDiCoUb_pred.1483    1.231e+01       1.841e-21        6.186e-07
    1337.0249632531    4.833e-07     1 1 1 4 2 2      2 0 0 5 4 1      24ToDiCoUb_pred.1484    1.210e-02       5.119e-38        4.991e-07
    1337.4619746405    6.137e-07     1 1 1 5 0 5      2 0 0 5 4 2      24ToDiCoUb_pred.1485    2.437e-03       4.202e-39        6.427e-07
    1337.7153828766    5.339e-07     1 1 1 5 0 5      2 0 0 6 2 4      24ToDiCoUb_pred.1486    2.101e-02       3.625e-38        5.670e-07
    1338.2862900390    3.437e-07     0 1 0 7 0 7      0 0 0 7 3 4      24ToDiCoUb_pred.1487    5.728e-02       1.821e-22        4.581e-07
    1338.5460127036    5.054e-07     0 1 0 6 4 3      0 0 0 7 5 2      24ToDiCoUb_pred.1488    9.223e+00       8.825e-21        5.892e-07
    1339.1484889390    8.410e-07     0 1 0 6 6 1      0 0 0 7 7 0      24ToDiCoUb_pred.1489    1.556e+01       2.920e-21        9.185e-07&&
    1339.1487732590    1.125e-06     0 1 0 6 6 0      0 0 0 7 7 1      24ToDiCoUb_pred.1490    1.556e+01       9.733e-22        1.141e-06
    1339.2926862173    4.086e-07     1 1 1 6 3 3      0 0 2 7 1 6      24ToDiCoUb_pred.1491    6.888e-01       7.982e-37        5.086e-07
    1339.4929370588    4.146e-07     1 1 1 5 2 4      0 5 0 5 0 5      24ToDiCoUb_pred.1492    6.998e-06       2.284e-41        5.135e-07
    1339.5187929844    8.552e-07     0 1 0 6 4 2      0 0 0 7 5 3      24ToDiCoUb_pred.1493    9.249e+00       2.948e-21        8.763e-07
    1339.9298093433    4.214e-07     1 1 1 5 2 4      0 0 2 5 2 3      24ToDiCoUb_pred.1494    1.335e-03       4.360e-39        5.190e-07
    1340.1667203499    5.083e-07     0 1 0 7 3 4      0 0 0 8 4 5      24ToDiCoUb_pred.1495    5.186e+00       4.208e-21        5.917e-07
    1340.4751043754    4.567e-07     0 1 0 6 3 4      0 0 0 7 4 3      24ToDiCoUb_pred.1496    5.938e+00       1.058e-20        5.480e-07
    1341.3575061968    3.742e-07     1 1 1 7 2 6      0 0 2 6 4 3      24ToDiCoUb_pred.1497    3.879e-07       4.339e-43        4.814e-07
    1344.8416192695    3.734e-07     0 3 1 6 5 1      0 0 2 7 1 6      24ToDiCoUb_pred.1498    7.339e-02       8.435e-38        4.808e-07
    1347.1523396379    3.079e-07     0 3 1 6 4 2      2 0 0 6 4 3      24ToDiCoUb_pred.1499    1.254e-05       3.776e-41        4.319e-07
    1347.8908563303    4.310e-07     1 1 1 4 1 4      1 0 1 5 2 3      24ToDiCoUb_pred.1500    6.698e-01       1.565e-36        4.714e-07
    1348.4849845189    4.151e-07     1 1 1 3 2 2      2 0 0 4 4 1      24ToDiCoUb_pred.1501    6.744e-05       3.890e-40        4.334e-07
    1349.3797776194    4.060e-07     0 1 0 3 0 3      0 0 0 4 3 2      24ToDiCoUb_pred.1502    1.682e-01       2.294e-21        4.060e-07
    1354.6020447753    5.142e-07     1 1 1 3 2 1      2 0 0 4 4 0      24ToDiCoUb_pred.1503    8.879e-04       1.691e-39        5.484e-07
    1354.8190415367    5.082e-07     1 1 1 7 3 5      0 0 2 7 3 4      24ToDiCoUb_pred.1504    5.120e-03       3.466e-39        5.916e-07
    1354.8456851440    3.680e-07     0 1 0 6 3 3      0 0 0 7 4 4      24ToDiCoUb_pred.1505    6.374e+00       3.771e-21        5.582e-07
    1356.7991441299    4.323e-07     1 1 1 4 0 4      2 0 0 4 4 1      24ToDiCoUb_pred.1506    8.025e-04       5.879e-39        4.323e-07
    1359.7816198448    2.681e-07     1 1 1 6 0 6      0 5 0 5 0 5      24ToDiCoUb_pred.1507    5.462e-06       2.045e-41        4.045e-07
    1360.2184921293    2.785e-07     1 1 1 6 0 6      0 0 2 5 2 3      24ToDiCoUb_pred.1508    1.149e-07       4.304e-43        4.115e-07
    1361.0825513429    3.368e-07     0 1 0 5 5 1      0 0 0 6 6 0      24ToDiCoUb_pred.1509    1.532e+01       4.297e-21        5.701e-07&&
    1361.0851086788    3.887e-07     0 1 0 5 5 0      0 0 0 6 6 1      24ToDiCoUb_pred.1510    1.532e+01       1.289e-20        6.599e-07
    1361.3772516369    4.439e-07     1 1 1 4 2 2      0 0 2 5 0 5      24ToDiCoUb_pred.1511    6.664e-03       3.061e-38        4.610e-07
    1362.0730394592    4.377e-07     1 1 1 5 1 4      2 0 0 6 3 3      24ToDiCoUb_pred.1512    2.876e-01       3.667e-37        5.744e-07
    1362.6037173257    6.142e-07     0 1 0 5 2 4      0 0 0 6 3 3      24ToDiCoUb_pred.1513    3.579e+00       6.461e-21        6.432e-07
    1363.0626374130    8.157e-07     0 1 0 5 4 2      0 0 0 6 5 1      24ToDiCoUb_pred.1514    1.155e+01       6.910e-21        8.378e-07
    1363.2637402456    4.414e-07     0 1 0 5 4 1      0 0 0 6 5 2      24ToDiCoUb_pred.1515    1.155e+01       2.073e-20        5.353e-07
    1367.6585083171    8.412e-07     2 1 0 5 5 1      0 0 2 6 4 2      24ToDiCoUb_pred.1516    7.457e-03       1.947e-39        8.625e-07
    1368.0273990382    4.747e-07     1 1 1 3 0 3      0 0 2 2 2 0      24ToDiCoUb_pred.1517    9.356e-07       2.754e-42        5.116e-07
    1368.6275101357    2.164e-07     0 1 0 5 3 3      0 0 0 6 4 2      24ToDiCoUb_pred.1518    7.884e+00       8.837e-21        5.485e-07
    1369.2592779018    4.657e-07     2 1 0 5 5 0      0 0 2 6 4 3      24ToDiCoUb_pred.1519    2.912e-03       2.293e-39        5.556e-07
    1369.3625647180    6.792e-07     2 1 0 4 3 1      2 0 0 5 4 2      24ToDiCoUb_pred.1520    1.001e+01       1.347e-35        7.055e-07
    1369.8832201976    6.072e-07     0 1 0 8 4 5      0 0 0 7 7 0      24ToDiCoUb_pred.1521    1.250e-05       2.932e-27        7.106e-07
    1371.5116623848    8.695e-07     1 1 1 6 4 3      2 0 0 6 6 0      24ToDiCoUb_pred.1522    1.127e-03       2.955e-40        8.902e-07
    1371.6518625012    5.388e-07     1 1 1 7 4 4      2 0 0 7 6 1      24ToDiCoUb_pred.1523    3.519e-03       1.421e-39        6.181e-07
    1372.4112828532    5.321e-07     1 1 1 6 4 2      2 0 0 6 6 1      24ToDiCoUb_pred.1524    9.594e-04       7.537e-40        6.123e-07
    1373.7694790774    2.300e-07     0 1 0 5 3 2      0 0 0 6 4 3      24ToDiCoUb_pred.1525    8.062e+00       2.705e-20        4.758e-07
    1375.0861114892    4.598e-07     0 1 0 4 1 4      0 0 0 5 2 3      24ToDiCoUb_pred.1526    1.228e+00       1.520e-20        5.142e-07
    1375.5001163005    3.060e-07     1 1 1 2 2 0      0 0 2 2 2 1      24ToDiCoUb_pred.1527    2.909e-04       1.828e-39        3.304e-07
    1377.4577710224    4.688e-07     1 1 1 3 1 3      2 0 0 4 3 2      24ToDiCoUb_pred.1528    7.297e-02       6.475e-37        5.222e-07
    1378.4930777778    6.545e-07     0 1 0 7 1 6      0 0 0 7 4 3      24ToDiCoUb_pred.1529    2.020e-01       3.930e-22        6.938e-07
    1379.3928911897    4.235e-07     0 3 1 7 5 3      0 0 2 7 3 4      24ToDiCoUb_pred.1530    2.808e-04       1.834e-40        5.207e-07
    1379.7452108118    4.322e-07     0 1 0 2 0 2      0 0 0 3 3 1      24ToDiCoUb_pred.1531    5.860e-02       2.921e-22        4.725e-07
    1380.2316012500    5.886e-07     0 1 0 6 0 6      0 0 0 6 3 3      24ToDiCoUb_pred.1532    1.060e-01       2.204e-22        6.188e-07
    1385.2922652244    5.085e-07     1 1 1 7 3 5      1 0 1 6 6 0      24ToDiCoUb_pred.1533    5.383e-05       4.043e-41        7.368e-07
    1386.4765958772    4.391e-07     0 1 0 7 2 5      0 0 0 8 3 6      24ToDiCoUb_pred.1534    4.494e+00       6.006e-21        5.335e-07
    1387.3355036270    4.350e-07     0 1 0 4 1 3      0 0 0 4 4 0      24ToDiCoUb_pred.1535    1.249e-02       4.135e-23        5.499e-07
    1387.5228777903    4.341e-07     0 1 0 4 4 1      0 0 0 5 5 0      24ToDiCoUb_pred.1536    1.492e+01       4.311e-20        4.516e-07
    1387.5456003867    7.699e-07     0 1 0 4 4 0      0 0 0 5 5 1      24ToDiCoUb_pred.1537    1.492e+01       1.437e-20        7.932e-07
    1388.4835155793    4.360e-07     0 1 0 6 1 5      0 0 0 6 4 2      24ToDiCoUb_pred.1538    1.334e-01       1.717e-22        5.730e-07
    1388.8999884113    2.834e-07     1 1 1 4 3 1      0 5 0 4 1 4      24ToDiCoUb_pred.1539    3.435e-05       1.217e-40        4.234e-07
    1389.2812695475    4.427e-07     1 1 1 4 1 3      2 0 0 5 3 2      24ToDiCoUb_pred.1540    5.904e-01       3.655e-36        4.990e-07
    1389.6879038682    4.397e-07     1 1 1 4 0 4      2 0 0 5 2 3      24ToDiCoUb_pred.1541    4.428e-02       3.629e-37        4.397e-07
    1390.5218213395    4.865e-07     0 1 0 5 1 4      0 0 0 5 4 1      24ToDiCoUb_pred.1542    5.558e-02       3.708e-22        5.383e-07
    1391.7740428714    2.989e-07     1 1 1 5 3 2      0 0 2 5 3 3      24ToDiCoUb_pred.1543    1.408e-03       1.134e-39        4.771e-07
    1392.3877033825    4.151e-07     2 1 0 3 3 0      2 0 0 4 4 1      24ToDiCoUb_pred.1544    1.378e+01       7.456e-35        4.334e-07
    1394.4458566833    7.566e-07     0 1 0 9 1 8      0 0 0 10 2 9     24ToDiCoUb_pred.1545    5.859e+00       2.424e-21        7.908e-07
    1394.4744790911    3.873e-07     0 1 0 4 3 2      0 0 0 5 4 1      24ToDiCoUb_pred.1546    1.044e+01       5.666e-20        4.990e-07
    1394.4963782144    6.490e-07     0 1 0 6 2 4      0 0 0 7 3 5      24ToDiCoUb_pred.1547    4.814e+00       4.614e-21        6.765e-07
    1394.6858403489    5.303e-07     2 1 0 3 1 3      2 0 0 4 2 2      24ToDiCoUb_pred.1548    2.163e+00       8.452e-36        5.636e-07
    1394.8961196782    5.759e-07     0 1 0 7 3 5      0 0 0 6 6 0      24ToDiCoUb_pred.1549    7.080e-05       2.579e-26        6.856e-07
    1395.5982107946    2.785e-07     0 3 1 6 4 2      0 5 0 5 0 5      24ToDiCoUb_pred.1550    3.861e-04       1.372e-39        4.115e-07
    1395.8025677551    4.055e-07     0 1 0 4 3 1      0 0 0 5 4 2      24ToDiCoUb_pred.1551    1.049e+01       1.896e-20        5.269e-07
    1396.0350830790    2.885e-07     0 3 1 6 4 2      0 0 2 5 2 3      24ToDiCoUb_pred.1552    6.216e-07       2.211e-42        4.183e-07
    1399.2042442809    3.726e-07     0 1 0 4 2 3      0 0 0 5 3 2      24ToDiCoUb_pred.1553    5.661e+00       4.999e-20        3.929e-07
    1399.9700539932    2.965e-07     1 1 1 6 1 6      2 0 0 6 3 3      24ToDiCoUb_pred.1554    3.127e-02       4.461e-38        4.756e-07
    1400.5895869535    3.600e-07     1 1 1 3 2 2      1 0 1 4 3 1      24ToDiCoUb_pred.1555    7.757e+00       5.343e-35        3.809e-07
    1400.8677091603    5.047e-07     2 1 0 3 2 2      2 0 0 4 3 1      24ToDiCoUb_pred.1556    6.798e+00       1.938e-35        5.517e-07
    1401.4565706236    3.376e-07     1 1 1 7 2 6      1 0 1 8 1 7      24ToDiCoUb_pred.1557    5.443e+00       7.474e-36        4.536e-07
    1403.2397424287    3.937e-07     1 1 1 6 3 4      2 0 0 6 5 1      24ToDiCoUb_pred.1558    2.081e-03       1.062e-39        6.396e-07
    1403.8346396393    8.324e-07     1 1 1 6 4 3      0 0 2 6 4 2      24ToDiCoUb_pred.1559    9.044e-03       2.649e-39        8.540e-07
    1404.9899695726    4.908e-07     0 1 0 5 2 3      0 0 0 6 3 4      24ToDiCoUb_pred.1560    5.509e+00       2.984e-20        5.064e-07
    1406.3203815538    4.628e-07     1 1 1 6 4 2      0 0 2 6 4 3      24ToDiCoUb_pred.1561    1.985e-03       1.751e-39        5.531e-07
    1406.4296567828    6.180e-07     0 1 0 8 1 8      0 0 0 7 4 3      24ToDiCoUb_pred.1562    8.229e-04       1.743e-24        6.595e-07
    1408.9037465646    3.796e-07     1 1 1 4 0 4      1 0 1 4 3 1      24ToDiCoUb_pred.1563    1.293e-01       1.132e-36        3.796e-07
    1409.4069294732    4.411e-07     1 1 1 5 3 2      2 0 0 5 5 1      24ToDiCoUb_pred.1564    3.122e-04       2.671e-40        5.548e-07
    1409.8661148774    4.238e-07     0 3 1 7 5 3      1 0 1 6 6 0      24ToDiCoUb_pred.1565    8.762e-04       6.354e-40        6.811e-07
    1410.3190627998    6.837e-07     1 1 1 8 1 7      0 0 2 7 3 4      24ToDiCoUb_pred.1566    8.092e-06       5.731e-42        7.214e-07
    1410.7827859532    5.127e-07     1 1 1 3 1 2      2 0 0 4 3 1      24ToDiCoUb_pred.1567    1.379e+00       3.876e-36        5.471e-07
    1411.9544517427    3.075e-07     0 1 0 5 0 5      0 0 0 5 3 2      24ToDiCoUb_pred.1568    1.480e-01       1.569e-21        3.842e-07
    1412.2541338081    2.940e-07     1 1 1 2 1 2      2 0 0 3 3 1      24ToDiCoUb_pred.1569    6.582e-05       2.102e-40        3.505e-07
    1413.9980711406    6.057e-07     0 1 0 8 3 6      0 0 0 7 6 1      24ToDiCoUb_pred.1570    2.772e-04       1.454e-25        6.772e-07
    1415.7799531952    4.134e-07     1 1 1 6 3 3      2 0 0 6 5 2      24ToDiCoUb_pred.1571    3.711e-07       5.585e-43        5.125e-07
    1417.8173126190    3.103e-07     0 1 0 7 3 4      0 0 0 6 6 1      24ToDiCoUb_pred.1572    1.007e-04       1.065e-25        6.169e-07
    1418.9329825269    5.620e-07     0 1 0 4 2 2      0 0 0 5 3 3      24ToDiCoUb_pred.1573    6.799e+00       1.993e-20        5.935e-07
    1419.2097179876    2.449e-07     0 1 0 6 2 5      0 0 0 5 5 0      24ToDiCoUb_pred.1574    2.218e-04       8.850e-25        4.780e-07
    1419.3172009351    3.728e-07     0 1 0 3 3 1      0 0 0 4 4 0      24ToDiCoUb_pred.1575    1.433e+01       3.526e-20        5.021e-07
    1419.5080290712    3.349e-07     0 1 0 3 3 0      0 0 0 4 4 1      24ToDiCoUb_pred.1576    1.434e+01       1.058e-19        4.064e-07
    1419.7648869039    4.143e-07     1 1 1 5 1 4      1 0 1 6 2 5      24ToDiCoUb_pred.1577    5.307e+00       8.245e-36        5.337e-07
    1420.7182307235    7.637e-07     0 3 1 6 5 2      2 0 0 6 5 1      24ToDiCoUb_pred.1578    3.768e-03       1.876e-39        8.494e-07
    1421.3288862474    3.786e-07     0 3 1 6 5 1      2 0 0 6 5 2      24ToDiCoUb_pred.1579    3.511e-03       5.243e-39        4.849e-07
    1422.2931383517    3.583e-07     1 1 1 7 3 5      0 4 0 7 7 0      24ToDiCoUb_pred.1580    6.041e-05       5.153e-41        6.424e-07
    1423.7041481277    3.702e-07     0 1 0 3 1 3      0 0 0 4 2 2      24ToDiCoUb_pred.1581    2.410e+00       1.362e-20        4.165e-07
    1424.1299708514    6.589e-07     0 1 0 7 1 6      0 0 0 8 2 7      24ToDiCoUb_pred.1582    5.905e+00       1.344e-20        6.979e-07
    1426.7744206827    1.361e-07     2 1 0 2 2 1      2 0 0 3 3 0      24ToDiCoUb_pred.1583    6.448e+00       6.050e-35        2.140e-07
    1426.8133803169    6.187e-07     1 1 1 7 5 3      0 0 2 7 5 2      24ToDiCoUb_pred.1584    5.085e-03       1.262e-39        6.889e-07
    1429.1627250376    1.615e-07     1 1 1 6 5 2      0 0 2 6 5 1      24ToDiCoUb_pred.1585    1.961e-05       3.185e-42        4.876e-07
    1429.3819616903    3.986e-07     1 1 1 4 1 3      1 2 0 5 5 0      24ToDiCoUb_pred.1586    7.152e-04       5.079e-39        4.603e-07
    1429.9450514362    5.214e-07     0 1 0 3 2 2      0 0 0 4 3 1      24ToDiCoUb_pred.1587    8.614e+00       3.467e-20        5.553e-07
    1430.4351652235    3.099e-07     1 1 1 2 1 1      2 0 0 3 3 0      24ToDiCoUb_pred.1588    6.337e+00       5.916e-35        3.511e-07
    1432.2197418889    3.082e-07     1 1 1 4 3 2      0 0 2 5 1 5      24ToDiCoUb_pred.1589    1.421e-02       1.959e-38        4.563e-07
    1432.4121384301    5.398e-07     0 1 0 6 1 6      0 0 0 5 4 1      24ToDiCoUb_pred.1590    8.437e-04       6.270e-24        5.869e-07
    1432.5973046794    5.018e-07     1 1 1 5 1 5      2 0 0 5 3 2      24ToDiCoUb_pred.1591    5.029e-02       3.580e-37        5.521e-07
    1433.5480609189    4.789e-07     1 1 1 5 2 4      2 0 0 5 4 1      24ToDiCoUb_pred.1592    1.083e-02       4.874e-38        5.314e-07
    1433.6086498313    5.149e-07     0 1 0 4 0 4      0 0 0 4 3 1      24ToDiCoUb_pred.1593    1.305e-01       6.718e-22        5.491e-07
    1433.9813245902    6.507e-07     1 1 1 6 1 5      2 0 0 5 5 0      24ToDiCoUb_pred.1594    9.649e-05       2.828e-40        6.902e-07
    1434.1501336601    4.984e-07     1 1 1 3 0 3      2 0 0 4 2 2      24ToDiCoUb_pred.1595    1.020e-01       3.770e-37        5.337e-07
    1434.2629071476    5.358e-07     2 1 0 3 1 3      1 0 1 4 1 4      24ToDiCoUb_pred.1596    1.117e-04       5.003e-40        5.687e-07
    1434.6948556424    3.076e-07     0 1 0 5 1 5      0 0 0 4 4 0      24ToDiCoUb_pred.1597    3.635e-04       1.376e-24        4.558e-07
    1435.3303814851    4.229e-07     0 1 0 8 2 7      0 0 0 7 5 2      24ToDiCoUb_pred.1598    1.301e-03       1.417e-24        5.202e-07
    1436.4802275363    3.437e-07     0 1 0 7 0 7      0 0 0 8 1 8      24ToDiCoUb_pred.1599    7.775e+00       3.460e-20        4.581e-07
    1436.6554869869    4.760e-07     0 1 0 6 1 5      0 0 0 7 2 6      24ToDiCoUb_pred.1600    5.828e+00       8.859e-21        6.040e-07
    1436.8181976112    4.283e-07     0 1 0 3 2 1      0 0 0 4 3 2      24ToDiCoUb_pred.1601    9.109e+00       1.096e-19        4.460e-07
    1439.8592221289    5.388e-07     1 1 1 4 2 3      2 0 0 4 4 0      24ToDiCoUb_pred.1602    1.680e-03       3.644e-39        5.716e-07
    1440.0817257217    3.911e-07     1 1 1 5 1 4      0 0 2 5 1 5      24ToDiCoUb_pred.1603    4.334e-03       7.224e-39        5.159e-07
    1443.5569072788    3.180e-07     1 1 1 3 2 2      0 0 2 2 2 1      24ToDiCoUb_pred.1604    4.139e-04       3.308e-39        3.415e-07
    1444.4923058171    3.600e-07     2 1 0 3 3 0      1 0 1 4 3 1      24ToDiCoUb_pred.1605    1.183e-02       7.663e-38        3.809e-07
    1444.7711288020    3.000e-07     1 1 1 6 3 4      1 0 1 7 2 5      24ToDiCoUb_pred.1606    1.103e+00       6.497e-37        5.866e-07
    1445.4784213000    5.180e-07     1 1 1 6 5 1      0 0 2 7 3 4      24ToDiCoUb_pred.1607    7.868e-03       4.057e-39        6.001e-07
    1446.1733499830    4.776e-07     1 1 1 5 4 2      0 0 2 6 2 5      24ToDiCoUb_pred.1608    3.398e-03       5.860e-39        4.936e-07
    1446.4780887550    3.198e-07     0 1 0 3 0 3      0 0 0 3 3 0      24ToDiCoUb_pred.1609    5.485e-02       1.044e-21        3.198e-07
    1446.8669880048    2.225e-07     0 3 1 7 5 3      0 4 0 7 7 0      24ToDiCoUb_pred.1610    3.581e-03       2.952e-39        5.777e-07
    1447.9516034356    4.805e-07     0 1 0 5 1 4      0 0 0 6 2 5      24ToDiCoUb_pred.1611    5.794e+00       4.714e-20        5.328e-07
    1448.2382909746    5.393e-07     1 1 1 3 2 1      0 0 2 2 2 0      24ToDiCoUb_pred.1612    4.353e-04       1.144e-39        5.720e-07
    1448.7853011916    2.175e-07     1 1 1 6 0 6      1 2 0 7 4 3      24ToDiCoUb_pred.1613    5.524e-08       2.804e-43        3.729e-07
    1452.0665498563    6.226e-07     0 1 0 8 1 8      0 0 0 8 2 7      24ToDiCoUb_pred.1614    4.432e+00       1.100e-20        6.638e-07
    1453.8367437049    3.596e-07     1 1 1 6 0 6      2 0 0 5 4 1      24ToDiCoUb_pred.1615    5.205e-04       2.692e-39        4.270e-07
    1455.3013333111    5.680e-07     0 1 0 6 0 6      0 0 0 7 1 7      24ToDiCoUb_pred.1616    8.091e+00       2.181e-20        5.992e-07
    1455.9830348701    4.833e-07     1 1 1 4 2 2      2 0 0 4 4 1      24ToDiCoUb_pred.1617    1.419e-03       9.031e-39        4.991e-07
    1456.1736298583    5.208e-07     1 1 1 5 0 5      2 0 0 4 4 0      24ToDiCoUb_pred.1618    2.324e-04       6.023e-40        5.546e-07
    1456.2592976739    4.603e-07     1 1 1 4 1 4      2 0 0 4 3 1      24ToDiCoUb_pred.1619    4.676e-02       1.586e-37        4.983e-07
    1456.5097666900    5.523e-07     0 1 0 6 1 6      0 0 0 7 0 7      24ToDiCoUb_pred.1620    8.068e+00       6.521e-20        5.983e-07
    1456.8870439129    2.416e-07     0 1 0 2 2 1      0 0 0 3 3 0      24ToDiCoUb_pred.1621    1.340e+01       1.796e-19        2.718e-07
    1457.0427440873    6.168e-07     0 1 0 7 3 5      0 0 0 8 2 6      24ToDiCoUb_pred.1622    2.698e+00       1.219e-21        7.202e-07
    1457.0719567485    3.485e-07     0 1 0 6 2 5      0 0 0 7 1 6      24ToDiCoUb_pred.1623    5.282e+00       2.404e-20        4.618e-07
    1457.6619014378    2.607e-07     1 1 1 6 1 6      1 0 1 6 2 5      24ToDiCoUb_pred.1624    4.386e+00       7.641e-36        4.256e-07
    1457.9003493027    3.926e-07     1 1 1 5 2 4      0 0 2 5 0 5      24ToDiCoUb_pred.1625    1.464e-02       7.170e-38        4.958e-07
    1458.2669716328    5.664e-07     0 1 0 2 2 0      0 0 0 3 3 1      24ToDiCoUb_pred.1626    1.354e+01       6.045e-20        5.977e-07
    1458.3698906428    4.482e-07     2 1 0 2 1 1      2 0 0 3 2 2      24ToDiCoUb_pred.1627    7.796e+00       3.355e-35        4.872e-07
    1459.2609419047    4.651e-07     0 1 0 4 1 3      0 0 0 5 2 4      24ToDiCoUb_pred.1628    5.995e+00       2.545e-20        5.525e-07
    1462.2496170968    7.199e-07     0 3 1 6 5 2      1 0 1 7 2 5      24ToDiCoUb_pred.1629    1.265e-02       7.274e-39        8.103e-07
    1463.3540744114    2.283e-07     2 1 0 1 1 0      1 0 1 2 1 1      24ToDiCoUb_pred.1630    4.176e-01       4.230e-36        2.283e-07
    1464.9050578050    4.044e-07     0 1 0 2 1 2      0 0 0 3 2 1      24ToDiCoUb_pred.1631    5.004e+00       9.474e-20        4.368e-07
    1464.9586373083    6.641e-07     1 1 1 5 2 3      2 0 0 5 4 2      24ToDiCoUb_pred.1632    3.697e-02       5.317e-38        6.910e-07
    1465.2120455445    5.912e-07     1 1 1 5 2 3      2 0 0 6 2 4      24ToDiCoUb_pred.1633    1.818e-01       2.617e-37        6.213e-07
    1467.4461713743    3.051e-07     1 1 1 6 3 4      2 0 0 7 3 5      24ToDiCoUb_pred.1634    3.575e-01       2.279e-37        5.892e-07
    1468.0176072541    1.203e-07     2 1 0 1 1 1      2 0 0 2 2 0      24ToDiCoUb_pred.1635    9.638e+00       3.398e-35        2.256e-07
    1468.6237860160    4.090e-07     1 1 1 4 1 4      0 2 1 5 4 1      24ToDiCoUb_pred.1636    6.885e-04       2.437e-39        4.513e-07
    1469.1175882116    6.816e-07     0 1 0 6 2 4      0 0 0 5 5 1      24ToDiCoUb_pred.1637    5.706e-04       7.084e-25        7.078e-07
    1469.2114107520    6.079e-07     1 1 1 6 1 5      0 2 1 7 4 4      24ToDiCoUb_pred.1638    1.344e-02       4.451e-38        6.500e-07
    1470.0694542723    3.036e-07     1 1 1 2 0 2      2 0 0 3 2 1      24ToDiCoUb_pred.1639    2.803e-01       3.446e-36        3.036e-07
    1472.0511464601    3.454e-07     0 1 0 3 1 2      0 0 0 4 2 3      24ToDiCoUb_pred.1640    6.689e+00       1.144e-19        4.151e-07
    1472.6009781640    4.123e-07     1 1 1 3 1 3      2 0 0 3 3 0      24ToDiCoUb_pred.1641    1.407e-02       1.735e-37        4.442e-07
    1472.6979968222    4.635e-07     1 1 1 5 1 5      1 2 0 5 5 0      24ToDiCoUb_pred.1642    7.405e-04       6.056e-39        5.175e-07
    1473.5141579462    2.563e-07     0 1 0 5 0 5      0 0 0 6 1 6      24ToDiCoUb_pred.1643    8.369e+00       1.099e-19        3.968e-07
    1473.7272004588    5.042e-07     1 1 1 3 0 3      1 0 1 4 1 4      24ToDiCoUb_pred.1644    8.194e+00       3.477e-35        5.391e-07
    1475.5351571886    3.654e-07     1 1 1 5 1 4      2 0 0 6 1 5      24ToDiCoUb_pred.1645    3.716e-06       7.012e-42        5.127e-07
    1475.7365633328    1.445e-07     2 1 0 1 1 0      2 0 0 2 2 1      24ToDiCoUb_pred.1646    1.220e+01       1.291e-34        1.445e-07
    1475.9453173502    4.136e-07     1 1 1 6 5 2      1 0 1 6 6 1      24ToDiCoUb_pred.1647    3.062e+00       5.855e-37        6.187e-07&
    1475.9516449877    5.182e-07     1 1 1 6 5 1      1 0 1 6 6 0      24ToDiCoUb_pred.1648    3.063e+00       1.757e-36        7.435e-07
    1476.1324458836    2.840e-07     0 1 0 5 1 5      0 0 0 6 0 6      24ToDiCoUb_pred.1649    8.301e+00       3.630e-20        4.403e-07
    1476.4288330479    3.023e-07     0 1 0 7 0 7      0 0 0 7 1 6      24ToDiCoUb_pred.1650    4.744e+00       2.427e-20        4.280e-07
    1477.2776049606    5.929e-07     1 1 1 7 5 3      1 0 1 7 6 2      24ToDiCoUb_pred.1651    4.537e+00       1.342e-36        6.658e-07
    1477.4606463516    3.507e-07     1 1 1 5 3 2      2 0 0 6 3 3      24ToDiCoUb_pred.1652    1.119e-02       1.213e-38        5.112e-07
    1477.7931596148    7.281e-07     1 1 1 8 1 7      0 4 0 7 7 0      24ToDiCoUb_pred.1653    4.439e-07       3.976e-43        7.636e-07
    1477.9787402557    2.220e-07     1 1 1 6 1 6      0 0 2 5 1 5      24ToDiCoUb_pred.1654    3.932e-03       7.355e-39        4.031e-07
    1478.1890320887    2.325e-07     1 1 1 6 0 6      0 0 2 5 0 5      24ToDiCoUb_pred.1655    4.354e-03       2.452e-38        3.818e-07
    1481.2468551594    6.161e-07     0 1 0 5 2 4      0 0 0 6 1 5      24ToDiCoUb_pred.1656    4.516e+00       1.229e-20        6.450e-07
    1481.7783138327    5.533e-07     0 1 0 8 4 5      0 0 0 9 3 6      24ToDiCoUb_pred.1657    1.212e+00       4.187e-22        6.652e-07
    1484.6018921413    2.302e-07     0 3 1 6 4 2      1 2 0 7 4 3      24ToDiCoUb_pred.1658    1.598e-03       7.727e-39        3.804e-07
    1484.7383628210    4.789e-07     1 1 1 5 2 4      2 0 0 6 2 5      24ToDiCoUb_pred.1659    1.905e-01       1.025e-36        5.314e-07
    1484.8992776963    5.034e-07     2 1 0 3 1 3      2 0 0 4 0 4      24ToDiCoUb_pred.1660    8.014e+00       4.285e-35        5.383e-07
    1484.9246596691    7.220e-07     0 3 1 6 5 2      2 0 0 7 3 5      24ToDiCoUb_pred.1661    4.255e-03       2.649e-39        8.122e-07
    1487.3484939004    4.594e-07     0 1 0 2 1 1      0 0 0 3 2 2      24ToDiCoUb_pred.1662    8.403e+00       5.293e-20        4.974e-07
    1487.4596261424    3.180e-07     2 1 0 3 3 0      0 0 2 2 2 1      24ToDiCoUb_pred.1663    1.397e-04       1.052e-39        3.415e-07
    1488.0742199358    5.965e-07     2 1 0 4 3 1      2 0 0 4 4 0      24ToDiCoUb_pred.1664    3.874e+00       7.868e-36        6.263e-07
    1488.8717946083    4.899e-07     1 1 1 4 2 2      2 0 0 5 2 3      24ToDiCoUb_pred.1665    6.530e-02       4.664e-37        5.055e-07
    1489.0498907264    3.991e-07     0 1 0 8 2 7      0 0 0 8 3 6      24ToDiCoUb_pred.1666    7.742e+00       1.017e-20        5.010e-07
    1489.3023805739    4.314e-07     0 1 0 6 3 4      0 0 0 7 2 5      24ToDiCoUb_pred.1667    1.951e+00       5.812e-21        5.271e-07
    1489.6533346546    3.674e-07     0 3 1 6 4 2      2 0 0 5 4 1      24ToDiCoUb_pred.1668    2.341e-06       1.153e-41        4.336e-07
    1489.8419205262    5.344e-07     0 1 0 6 1 6      0 0 0 6 2 5      24ToDiCoUb_pred.1669    4.931e+00       4.479e-20        5.819e-07
    1490.0391867797    6.156e-07     1 1 1 5 0 5      2 0 0 6 0 6      24ToDiCoUb_pred.1670    7.523e-02       2.196e-37        6.445e-07
    1490.1334852143    4.778e-07     1 1 1 7 3 5      0 0 2 7 1 6      24ToDiCoUb_pred.1671    6.623e-01       7.159e-37        5.657e-07
    1490.8256977265    4.706e-07     0 1 0 4 0 4      0 0 0 5 1 5      24ToDiCoUb_pred.1672    8.598e+00       5.407e-20        5.078e-07
    1490.9439630733    5.459e-07     1 1 1 5 1 5      2 0 0 6 1 6      24ToDiCoUb_pred.1673    1.066e-01       9.306e-37        5.924e-07
    1492.3292448805    4.083e-07     1 1 1 4 1 3      2 0 0 5 1 4      24ToDiCoUb_pred.1674    1.052e-02       9.320e-38        4.688e-07
    1496.2488772249    4.830e-07     0 1 0 4 1 4      0 0 0 5 0 5      24ToDiCoUb_pred.1675    8.382e+00       1.580e-19        5.351e-07
    1496.6234494732    8.101e-07     1 1 1 5 4 1      2 0 0 6 4 2      24ToDiCoUb_pred.1676    1.446e-03       9.913e-40        8.323e-07
    1496.8063298310    4.582e-07     2 1 0 3 2 2      2 0 0 3 3 1      24ToDiCoUb_pred.1677    3.407e+00       1.357e-35        4.963e-07&
    1496.8081632394    3.567e-07     1 1 1 3 2 2      1 0 1 4 1 3      24ToDiCoUb_pred.1678    2.209e+00       2.128e-35        3.778e-07
    1497.3748446717    4.949e-07     1 1 1 5 4 2      2 0 0 6 4 3      24ToDiCoUb_pred.1679    2.942e-05       6.072e-41        5.103e-07
    1498.6078413554    2.968e-07     1 1 1 1 0 1      2 0 0 2 2 0      24ToDiCoUb_pred.1680    1.231e+00       4.166e-36        3.529e-07
    1498.8031475495    3.202e-07     0 1 0 1 1 1      0 0 0 2 2 0      24ToDiCoUb_pred.1681    1.115e+01       5.836e-20        3.728e-07
    1498.8747390837    5.906e-07     0 1 0 6 0 6      0 0 0 6 1 5      24ToDiCoUb_pred.1682    5.164e+00       1.622e-20        6.207e-07
    1500.7136092096    5.811e-07     1 1 1 7 1 7      0 2 1 7 4 4      24ToDiCoUb_pred.1683    9.871e-03       3.616e-38        6.250e-07
    1501.9863591031    5.030e-07     2 1 0 3 2 2      2 0 0 4 1 3      24ToDiCoUb_pred.1684    2.303e+00       9.340e-36        5.502e-07
    1502.0911143335    4.738e-07     2 1 0 3 1 3      2 0 0 3 2 2      24ToDiCoUb_pred.1685    5.303e+00       3.013e-35        5.108e-07
    1503.9937919035    4.776e-07     0 1 0 7 2 5      0 0 0 6 5 2      24ToDiCoUb_pred.1686    3.259e-03       6.557e-24        5.655e-07
    1504.0957153298    3.331e-07     1 1 1 4 3 1      2 0 0 5 3 2      24ToDiCoUb_pred.1687    2.814e-03       1.487e-38        4.049e-07
    1504.1215512433    5.882e-07     1 1 1 4 2 3      2 0 0 5 2 4      24ToDiCoUb_pred.1688    1.882e-01       5.113e-37        6.184e-07
    1504.4726689522    3.824e-07     1 1 1 4 3 2      2 0 0 5 3 3      24ToDiCoUb_pred.1689    1.956e-01       3.474e-37        5.093e-07
    1505.0270456070    3.596e-07     1 1 1 6 0 6      2 0 0 6 2 5      24ToDiCoUb_pred.1690    2.205e-05       1.365e-40        4.270e-07
    1505.1223228504    3.765e-07     1 1 1 4 0 4      1 0 1 4 1 3      24ToDiCoUb_pred.1691    6.156e+00       7.540e-35        3.765e-07
    1505.6041876744    2.487e-07     0 1 0 1 1 0      0 0 0 2 2 1      24ToDiCoUb_pred.1692    1.316e+01       2.060e-19        2.781e-07
    1506.6059852113    8.381e-07     1 1 1 6 4 3      1 0 1 7 3 4      24ToDiCoUb_pred.1693    7.310e-01       3.064e-37        8.595e-07
    1506.6202939201    3.489e-07     0 1 0 5 1 5      0 0 0 5 2 4      24ToDiCoUb_pred.1694    5.239e+00       2.551e-20        4.590e-07
    1506.7214066239    4.526e-07     1 1 1 3 1 2      2 0 0 3 3 1      24ToDiCoUb_pred.1695    1.063e+00       4.178e-36        4.912e-07
    1507.0582798217    3.522e-07     0 1 0 3 0 3      0 0 0 4 1 4      24ToDiCoUb_pred.1696    8.840e+00       2.082e-19        3.522e-07
    1507.3875402896    4.427e-07     1 1 1 4 0 4      2 0 0 5 0 5      24ToDiCoUb_pred.1697    6.309e-02       7.791e-37        4.427e-07
    1507.4840392566    5.612e-07     0 1 0 8 3 6      0 0 0 8 4 5      24ToDiCoUb_pred.1698    9.108e+00       6.625e-21        6.377e-07
    1507.7992907213    2.777e-07     0 1 0 6 5 2      0 0 0 6 6 1      24ToDiCoUb_pred.1699    3.145e+00       2.550e-21        6.012e-07
    1507.8213884353    3.622e-07     0 1 0 6 5 1      0 0 0 6 6 0      24ToDiCoUb_pred.1700    3.145e+00       8.501e-22        5.855e-07
    1508.0215237453    7.594e-07     0 1 0 8 5 4      0 0 0 8 6 3      24ToDiCoUb_pred.1701    6.834e+00       1.220e-21        8.176e-07
    1508.0876373047    4.368e-07     1 1 1 4 2 2      1 0 1 4 3 1      24ToDiCoUb_pred.1702    7.000e+00       5.350e-35        4.542e-07
    1508.5587857450    4.396e-07     0 1 0 4 2 3      0 0 0 5 1 4      24ToDiCoUb_pred.1703    3.440e+00       4.449e-20        4.569e-07
    1509.2371194175    4.603e-07     1 1 1 4 1 4      2 0 0 5 1 5      24ToDiCoUb_pred.1704    1.201e-01       4.909e-37        4.983e-07
    1509.5306760469    6.142e-07     0 1 0 8 4 5      0 0 0 8 5 4      24ToDiCoUb_pred.1705    8.405e+00       3.203e-21        6.848e-07
    1509.6222614113    8.212e-07     0 1 0 5 4 2      0 0 0 5 5 1      24ToDiCoUb_pred.1706    3.501e+00       3.484e-21        8.430e-07
    1509.7827179712    5.207e-07     0 1 0 6 4 3      0 0 0 6 5 2      24ToDiCoUb_pred.1707    5.686e+00       9.838e-21        6.024e-07&&
    1509.7861940076    2.815e-07     0 1 0 5 4 1      0 0 0 5 5 0      24ToDiCoUb_pred.1708    3.503e+00       1.045e-20        4.643e-07
    1510.5328014990    8.650e-07     0 1 0 6 4 2      0 0 0 6 5 1      24ToDiCoUb_pred.1709    5.700e+00       3.284e-21        8.858e-07
    1511.5110424659    4.683e-07     1 1 1 4 1 3      2 0 0 4 3 2      24ToDiCoUb_pred.1710    1.972e+00       1.870e-35        5.218e-07
    1511.9014358960    5.111e-07     1 1 1 3 1 2      2 0 0 4 1 3      24ToDiCoUb_pred.1711    5.141e-02       2.058e-37        5.456e-07
    1512.2105616646    6.039e-07     0 1 0 7 3 5      0 0 0 7 4 4      24ToDiCoUb_pred.1712    8.492e+00       4.657e-21        7.093e-07
    1512.3036965143    5.660e-07     0 1 0 7 4 3      0 0 0 7 5 2      24ToDiCoUb_pred.1713    7.285e+00       6.306e-21        6.420e-07&&
    1512.3073128861    3.560e-07     0 1 0 6 2 5      0 0 0 6 3 4      24ToDiCoUb_pred.1714    7.752e+00       4.284e-20        4.675e-07
    1512.3346527850    4.519e-07     1 1 1 5 1 4      2 0 0 5 3 3      24ToDiCoUb_pred.1715    5.076e+00       1.091e-35        5.633e-07
    1512.7552915057    4.453e-07     0 1 0 5 1 4      0 0 0 4 4 1      24ToDiCoUb_pred.1716    3.422e-03       3.496e-23        5.013e-07
    1512.9469072234    2.197e-07     1 1 1 6 5 2      0 4 0 7 7 1      24ToDiCoUb_pred.1717    6.706e-05       1.461e-41        5.098e-07&
    1512.9525181151    3.721e-07     1 1 1 6 5 1      0 4 0 7 7 0      24ToDiCoUb_pred.1718    6.727e-05       4.396e-41        6.502e-07
    1513.4321717226    1.726e-07     1 1 1 6 1 6      2 0 0 6 1 5      24ToDiCoUb_pred.1719    2.842e-02       6.025e-38        3.990e-07
    1514.0056230384    2.444e-07     0 3 1 6 4 2      0 0 2 5 0 5      24ToDiCoUb_pred.1720    4.051e-05       2.175e-40        3.892e-07
    1514.3610255966    5.603e-07     1 1 1 3 2 1      2 0 0 4 2 2      24ToDiCoUb_pred.1721    2.420e-02       8.025e-38        5.919e-07
    1514.7073348673    3.865e-07     0 3 1 7 5 3      0 0 2 7 1 6      24ToDiCoUb_pred.1722    9.139e-03       9.561e-39        4.911e-07
    1514.9874257827    4.524e-07     0 1 0 6 3 4      0 0 0 6 4 3      24ToDiCoUb_pred.1723    7.549e+00       2.463e-20        5.444e-07
    1515.8627263398    3.000e-07     1 1 1 4 3 2      1 0 1 5 2 3      24ToDiCoUb_pred.1724    6.707e-01       1.240e-36        4.508e-07
    1516.2932686852    4.199e-07     0 1 0 5 3 3      0 0 0 5 4 2      24ToDiCoUb_pred.1725    6.149e+00       1.152e-20        5.380e-07
    1516.7079492573    3.969e-07     0 1 0 4 3 2      0 0 0 4 4 1      24ToDiCoUb_pred.1726    3.962e+00       3.294e-20        4.588e-07
    1517.4309199099    3.411e-07     0 1 0 3 1 3      0 0 0 4 0 4      24ToDiCoUb_pred.1727    8.124e+00       6.377e-20        3.909e-07
    1517.7828215712    3.455e-07     0 1 0 4 3 1      0 0 0 4 4 0      24ToDiCoUb_pred.1728    3.980e+00       1.101e-20        4.822e-07
    1519.2818521906    5.988e-07     1 1 1 6 1 5      2 0 0 6 3 4      24ToDiCoUb_pred.1729    1.122e+00       4.435e-36        6.416e-07
    1520.1530923036    3.387e-07     0 1 0 5 3 2      0 0 0 5 4 1      24ToDiCoUb_pred.1730    6.256e+00       3.494e-20        4.623e-07
    1520.1845302459    5.881e-07     0 1 0 5 2 4      0 0 0 5 3 3      24ToDiCoUb_pred.1731    7.369e+00       2.301e-20        6.183e-07
    1520.4359589727    5.718e-07     1 1 1 5 0 5      2 0 0 5 2 4      24ToDiCoUb_pred.1732    1.605e-03       5.216e-39        6.028e-07
    1521.2344977438    4.382e-07     0 1 0 4 1 4      0 0 0 4 2 3      24ToDiCoUb_pred.1733    5.512e+00       1.135e-19        4.950e-07
    1521.3089932069    3.860e-07     0 1 0 5 0 5      0 0 0 5 1 4      24ToDiCoUb_pred.1734    5.872e+00       9.126e-20        4.495e-07
    1522.6860676829    3.508e-07     0 1 0 2 0 2      0 0 0 3 1 3      24ToDiCoUb_pred.1735    9.447e+00       7.751e-20        3.994e-07
    1523.6342073022    3.236e-07     0 1 0 5 3 3      0 0 0 6 2 4      24ToDiCoUb_pred.1736    1.310e+00       2.518e-21        4.930e-07
    1523.7247101727    3.847e-07     1 1 1 5 1 4      1 0 1 5 2 3      24ToDiCoUb_pred.1737    5.241e+00       1.172e-35        5.111e-07
    1524.3635710075    4.697e-07     1 1 1 3 0 3      2 0 0 4 0 4      24ToDiCoUb_pred.1738    4.869e-02       2.471e-37        5.070e-07
    1524.6669594437    3.519e-07     1 1 1 3 2 2      2 0 0 4 2 3      24ToDiCoUb_pred.1739    1.524e-01       1.620e-36        3.733e-07
    1524.8093981570    3.963e-07     0 1 0 6 3 3      0 0 0 6 4 2      24ToDiCoUb_pred.1740    7.931e+00       8.470e-21        5.434e-07
    1525.0492692164    2.967e-07     1 1 1 7 2 6      0 0 2 6 2 5      24ToDiCoUb_pred.1741    4.904e-03       1.037e-38        4.240e-07
    1525.1543177047    4.167e-07     2 1 0 2 1 1      2 0 0 2 2 0      24ToDiCoUb_pred.1742    5.959e+00       3.245e-35        4.584e-07
    1525.4994154389    4.383e-07     0 1 0 4 2 3      0 0 0 4 3 2      24ToDiCoUb_pred.1743    6.458e+00       8.868e-20        4.556e-07
    1527.3203539763    6.371e-07     0 1 0 7 1 6      0 0 0 7 2 5      24ToDiCoUb_pred.1744    9.512e+00       3.109e-20        6.774e-07
    1527.8194298304    4.813e-07     1 1 1 3 1 3      2 0 0 4 1 4      24ToDiCoUb_pred.1745    1.406e-01       2.108e-36        5.088e-07
    1528.1338392742    3.384e-07     1 1 1 6 3 4      0 0 2 5 3 3      24ToDiCoUb_pred.1746    4.412e-03       3.484e-39        5.574e-07
    1528.5682225935    5.144e-07     0 1 0 3 2 2      0 0 0 3 3 1      24ToDiCoUb_pred.1747    4.545e+00       2.586e-20        5.487e-07
    1530.3271746283    2.689e-07     2 1 0 1 1 1      2 0 0 2 0 2      24ToDiCoUb_pred.1748    5.317e+00       2.336e-35        3.298e-07
    1530.8621430930    3.006e-07     2 1 0 2 2 1      2 0 0 3 1 2      24ToDiCoUb_pred.1749    9.153e-01       1.238e-35        3.254e-07
    1531.6381548281    4.864e-07     0 1 0 7 3 4      0 0 0 7 4 3      24ToDiCoUb_pred.1750    9.508e+00       1.499e-20        5.730e-07
    1531.6641891855    3.110e-07     0 1 0 7 0 7      0 0 0 6 3 4      24ToDiCoUb_pred.1751    3.375e-02       2.098e-22        4.341e-07
    1532.2318209886    5.078e-07     0 1 0 4 0 4      0 0 0 3 3 1      24ToDiCoUb_pred.1752    1.141e-02       8.308e-23        5.425e-07
    1532.9811190547    3.720e-07     1 1 1 4 0 4      2 0 0 4 2 3      24ToDiCoUb_pred.1753    1.570e-02       2.123e-37        3.720e-07
    1533.1822550853    3.784e-07     0 1 0 3 1 3      0 0 0 3 2 2      24ToDiCoUb_pred.1754    5.558e+00       4.613e-20        4.238e-07
    1533.5048066990    3.262e-07     1 1 1 2 0 2      1 0 1 2 1 1      24ToDiCoUb_pred.1755    9.829e+00       1.511e-34        3.262e-07
    1533.9165087469    3.477e-07     0 1 0 3 2 1      0 0 0 3 3 0      24ToDiCoUb_pred.1756    4.747e+00       8.039e-20        3.693e-07
    1534.5228876338    4.097e-07     1 1 1 2 1 1      2 0 0 3 1 2      24ToDiCoUb_pred.1757    2.771e-01       3.730e-36        4.282e-07
    1535.1524937962    3.210e-07     1 1 1 5 3 2      1 0 1 6 2 5      24ToDiCoUb_pred.1758    4.275e-01       5.683e-37        4.650e-07
    1535.6452800123    4.718e-07     1 1 1 5 1 5      2 0 0 5 1 4      24ToDiCoUb_pred.1759    5.413e-02       5.536e-37        5.250e-07
    1536.1492741288    4.514e-07     0 1 0 6 1 5      0 0 0 5 4 2      24ToDiCoUb_pred.1760    1.530e-02       3.300e-23        5.630e-07
    1537.8124141702    5.613e-07     0 1 0 6 0 6      0 0 0 5 3 3      24ToDiCoUb_pred.1761    3.423e-02       1.234e-22        5.928e-07
    1538.2496229008    3.845e-07     0 1 0 5 0 5      0 0 0 4 3 2      24ToDiCoUb_pred.1762    2.650e-02       4.375e-22        4.482e-07
    1538.2905233860    5.133e-07     0 1 0 3 2 2      0 0 0 4 1 3      24ToDiCoUb_pred.1763    2.267e+00       1.335e-20        5.477e-07&
    1538.2925542493    5.910e-07     1 1 1 7 4 4      2 0 0 6 6 1      24ToDiCoUb_pred.1764    2.072e-04       1.496e-40        6.641e-07
    1539.0585710932    5.784e-07     0 1 0 4 2 2      0 0 0 4 3 1      24ToDiCoUb_pred.1765    7.324e+00       3.273e-20        6.090e-07&&
    1539.0607120043    2.153e-07     0 1 0 1 0 1      0 0 0 2 1 2      24ToDiCoUb_pred.1766    1.162e+01       2.279e-19        2.153e-07
    1540.2997653230    3.819e-07     0 1 0 2 1 2      0 0 0 3 0 3      24ToDiCoUb_pred.1767    7.225e+00       1.785e-19        3.892e-07
    1540.7108821030    3.567e-07     2 1 0 3 3 0      1 0 1 4 1 3      24ToDiCoUb_pred.1768    3.036e-02       2.760e-37        3.778e-07
    1540.7254254708    3.169e-07     1 1 1 2 2 0      2 0 0 3 2 1      24ToDiCoUb_pred.1769    2.997e-03       3.355e-38        3.169e-07
    1540.8436365567    3.674e-07     0 3 1 6 4 2      2 0 0 6 2 5      24ToDiCoUb_pred.1770    2.631e-04       1.554e-39        4.336e-07
    1541.5554076447    4.378e-07     1 1 1 3 0 3      2 0 0 3 2 2      24ToDiCoUb_pred.1771    6.393e-02       3.449e-37        4.776e-07
    1541.7545874553    3.564e-07     1 1 1 2 0 2      2 0 0 3 0 3      24ToDiCoUb_pred.1772    4.063e-02       6.436e-37        3.564e-07
    1541.9541217811    5.067e-07     0 1 0 4 0 4      0 0 0 4 1 3      24ToDiCoUb_pred.1773    7.103e+00       5.354e-20        5.414e-07
    1542.1597840163    3.667e-07     0 1 0 2 1 2      0 0 0 2 2 1      24ToDiCoUb_pred.1774    4.787e+00       1.191e-19        3.873e-07
    1543.4902127458    3.636e-07     0 1 0 6 1 5      0 0 0 6 2 4      24ToDiCoUb_pred.1775    1.068e+01       2.365e-20        5.201e-07
    1544.1964074727    2.719e-07     1 1 1 4 3 1      1 2 0 5 5 0      24ToDiCoUb_pred.1776    1.225e-04       7.457e-40        3.563e-07
    1545.1566090732    4.472e-07     0 1 0 5 2 3      0 0 0 5 3 2      24ToDiCoUb_pred.1777    9.494e+00       8.407e-20        4.643e-07
    1545.5763570893    3.020e-07     1 1 1 7 2 6      2 0 0 7 2 5      24ToDiCoUb_pred.1778    1.238e-01       2.818e-37        4.277e-07
    1545.6123275690    6.963e-07     0 3 1 6 5 2      0 0 2 5 3 3      24ToDiCoUb_pred.1779    4.284e-05       3.307e-41        7.894e-07
    1545.6335064773    6.614e-07     1 1 1 8 1 7      0 0 2 7 1 6      24ToDiCoUb_pred.1780    1.077e-04       1.227e-40        7.003e-07
    1545.7667258761    5.269e-07     1 1 1 6 3 4      2 0 0 5 5 1      24ToDiCoUb_pred.1781    8.466e-05       7.120e-41        6.251e-07
    1545.8207158284    4.772e-07     1 1 1 5 4 2      0 5 0 5 0 5      24ToDiCoUb_pred.1782    4.603e-03       1.129e-38        4.931e-07
    1545.8872956204    2.741e-07     1 1 1 2 0 2      2 0 0 2 2 1      24ToDiCoUb_pred.1783    1.452e-01       2.334e-36        2.741e-07
    1545.9028878605    5.754e-07     1 1 1 6 1 5      1 2 0 6 5 2      24ToDiCoUb_pred.1784    1.437e-03       6.239e-39        6.198e-07
    1546.2575881128    4.831e-07     1 1 1 5 4 2      0 0 2 5 2 3      24ToDiCoUb_pred.1785    2.543e-02       6.242e-38        4.989e-07
    1546.9553072779    2.752e-07     1 1 1 2 1 2      2 0 0 3 1 3      24ToDiCoUb_pred.1786    1.480e-01       7.587e-37        3.349e-07
    1549.6417003426    6.604e-07     0 1 0 6 2 4      0 0 0 6 3 3      24ToDiCoUb_pred.1787    1.139e+01       1.880e-20        6.875e-07
    1550.2316673190    3.170e-07     1 1 1 6 1 6      2 0 0 5 3 3      24ToDiCoUb_pred.1788    4.720e-02       1.141e-37        4.622e-07&
    1550.2359414175    4.106e-07     0 1 0 7 2 5      0 0 0 7 3 4      24ToDiCoUb_pred.1789    1.256e+01       2.978e-20        5.102e-07
    1550.7840506481    5.716e-07     1 1 1 7 1 7      2 0 0 6 3 4      24ToDiCoUb_pred.1790    4.501e-03       1.970e-38        6.163e-07
    1552.1979183446    3.922e-07     1 1 1 4 1 4      2 0 0 3 3 1      24ToDiCoUb_pred.1791    6.076e-03       2.893e-38        4.362e-07
    1552.3365490502    6.415e-07     2 1 0 4 3 1      2 0 0 5 2 4      24ToDiCoUb_pred.1792    4.063e-01       1.036e-36        6.693e-07
    1552.5061325359    4.789e-07     1 1 1 5 2 4      2 0 0 4 4 1      24ToDiCoUb_pred.1793    7.286e-04       4.986e-39        5.314e-07
    1552.9510409215    4.061e-07     2 1 0 5 5 0      0 0 2 6 2 5      24ToDiCoUb_pred.1794    1.688e-03       2.525e-39        5.066e-07
    1553.0053991852    6.515e-07     0 1 0 7 1 6      0 0 0 6 4 3      24ToDiCoUb_pred.1795    3.476e-02       1.245e-22        6.910e-07
    1553.9380923952    5.654e-07     1 1 1 3 2 1      1 0 1 4 1 4      24ToDiCoUb_pred.1796    2.871e-01       1.096e-36        5.968e-07
    1554.3523248974    4.567e-07     0 1 0 5 1 4      0 0 0 5 2 3      24ToDiCoUb_pred.1797    1.158e+01       1.372e-19        5.114e-07
    1554.8270775978    5.246e-07     1 1 1 5 1 5      2 0 0 4 3 2      24ToDiCoUb_pred.1798    2.122e-02       2.324e-37        5.729e-07
    1555.2569329813    5.995e-07     0 1 0 8 1 8      0 0 0 7 2 5      24ToDiCoUb_pred.1799    4.707e-02       1.682e-22        6.422e-07
    1555.4693326141    2.905e-07     1 1 1 5 3 2      0 0 2 5 1 5      24ToDiCoUb_pred.1800    5.819e-04       8.317e-40        4.445e-07
    1556.0248674852    4.600e-07     0 1 0 6 4 3      0 0 0 7 3 4      24ToDiCoUb_pred.1801    5.983e-01       1.220e-21        5.508e-07
    1556.8968924395    4.477e-07     1 1 1 1 1 0      2 0 0 2 1 1      24ToDiCoUb_pred.1802    3.574e-02       1.351e-37        4.867e-07
    1557.3779476167    4.585e-07     1 1 1 4 1 4      2 0 0 4 1 3      24ToDiCoUb_pred.1803    8.934e-02       4.334e-37        4.966e-07
    1557.4860001515    4.214e-07     0 1 0 2 1 1      0 0 0 2 2 0      24ToDiCoUb_pred.1804    6.895e+00       5.571e-20        4.626e-07
    1557.6091474189    2.819e-07     0 1 0 0 0 0      0 0 0 1 1 1      24ToDiCoUb_pred.1805    2.427e+01       6.346e-20        3.404e-07
    1558.1155796638    4.779e-07     1 1 1 6 3 3      2 0 0 5 5 0      24ToDiCoUb_pred.1806    1.013e-05       2.515e-41        5.658e-07
    1558.3049826490    3.592e-07     0 1 0 4 3 2      0 0 0 5 2 3      24ToDiCoUb_pred.1807    7.997e-01       7.711e-21        4.699e-07
    1558.5308544220    3.343e-07     0 1 0 3 0 3      0 0 0 3 1 2      24ToDiCoUb_pred.1808    8.953e+00       2.532e-19        3.343e-07
    1559.6901491164    4.908e-07     0 1 0 4 1 3      0 0 0 4 2 2      24ToDiCoUb_pred.1809    1.152e+01       6.978e-20        5.266e-07
    1560.2570637651    4.087e-07     0 1 0 3 1 2      0 0 0 3 2 1      24ToDiCoUb_pred.1810    1.002e+01       2.342e-19        4.408e-07
    1560.9174087295    3.820e-07     1 1 1 1 0 1      2 0 0 2 0 2      24ToDiCoUb_pred.1811    4.979e-02       2.103e-37        4.271e-07
    1561.6217247066    2.105e-07     1 1 1 6 1 6      1 0 1 5 2 3      24ToDiCoUb_pred.1812    5.152e-02       1.297e-37        3.968e-07
    1563.2452141708    7.682e-07     0 3 1 6 5 2      2 0 0 5 5 1      24ToDiCoUb_pred.1813    2.758e-05       2.268e-41        8.386e-07
    1563.6645127160    4.482e-07     0 3 1 6 5 1      2 0 0 5 5 0      24ToDiCoUb_pred.1814    2.760e-05       6.805e-41        5.409e-07
    1564.8762522672    3.671e-07     0 1 0 1 1 1      0 0 0 2 0 2      24ToDiCoUb_pred.1815    5.347e+00       3.540e-20        4.138e-07
    1565.3713659568    7.442e-07     0 1 0 9 1 8      0 0 0 8 4 5      24ToDiCoUb_pred.1816    6.000e-02       4.524e-23        7.790e-07
    1566.0232057556    5.484e-07     0 1 0 7 4 3      0 0 0 8 3 6      24ToDiCoUb_pred.1817    4.933e-01       5.171e-22        6.265e-07
    1566.6207521922    4.819e-07     1 1 1 7 3 5      2 0 0 6 5 2      24ToDiCoUb_pred.1818    4.004e-04       5.681e-40        5.692e-07
    1566.8476413306    3.131e-07     1 1 1 1 1 1      2 0 0 2 1 2      24ToDiCoUb_pred.1819    8.690e-02       1.049e-36        3.220e-07
    1568.5696783073    3.519e-07     2 1 0 3 3 0      2 0 0 4 2 3      24ToDiCoUb_pred.1820    2.671e-01       2.683e-36        3.733e-07
    1568.8755413954    4.441e-07     2 1 0 3 1 3      2 0 0 2 2 0      24ToDiCoUb_pred.1821    3.067e-01       2.210e-36        4.833e-07
    1568.9398095799    2.888e-07     0 1 0 2 2 1      0 0 0 3 1 2      24ToDiCoUb_pred.1822    1.141e+00       2.275e-20        2.888e-07
    1569.7886139184    4.055e-07     0 1 0 2 0 2      0 0 0 2 1 1      24ToDiCoUb_pred.1823    1.104e+01       1.072e-19        4.481e-07
    1572.2016529499    5.294e-07     1 1 1 7 4 4      0 0 2 6 4 3      24ToDiCoUb_pred.1824    4.086e-03       3.330e-39        6.100e-07
    1572.9813695647    4.399e-07     0 1 0 6 3 3      0 0 0 7 2 6      24ToDiCoUb_pred.1825    3.595e-01       4.560e-22        5.760e-07
    1576.1853556469    1.912e-07     0 1 0 1 0 1      0 0 0 1 1 0      24ToDiCoUb_pred.1826    1.268e+01       2.841e-19        1.912e-07
    1576.2507639051    3.238e-07     1 1 1 7 2 6      2 0 0 6 4 3      24ToDiCoUb_pred.1827    1.293e-02       3.285e-38        4.434e-07
    1576.6887005743    4.918e-07     1 1 1 3 1 3      2 0 0 3 1 2      24ToDiCoUb_pred.1828    1.279e-01       2.283e-36        5.073e-07
    1577.1051020837    3.791e-07     1 1 1 1 1 0      1 0 1 1 0 1      24ToDiCoUb_pred.1829    1.016e+01       4.128e-35        4.063e-07
    1577.2750479016    4.922e-07     0 1 0 7 3 4      0 0 0 8 2 7      24ToDiCoUb_pred.1830    2.195e-01       4.075e-22        5.780e-07
    1577.4050863181    5.471e-07     1 1 1 7 1 7      1 2 0 6 5 2      24ToDiCoUb_pred.1831    5.241e-03       2.522e-38        5.935e-07
    1577.5828743997    3.935e-07     0 1 0 5 3 2      0 0 0 6 2 5      24ToDiCoUb_pred.1832    4.768e-01       3.269e-21        4.559e-07
    1580.5761250171    1.399e-07     2 1 0 1 1 0      2 0 0 1 0 1      24ToDiCoUb_pred.1833    1.062e+01       1.631e-34        1.399e-07
    1580.7928649776    4.882e-07     1 1 1 6 5 1      0 0 2 7 1 6      24ToDiCoUb_pred.1834    2.879e-02       2.397e-38        5.745e-07
    1582.4712155000    8.448e-07     0 1 0 6 4 2      0 0 0 7 3 5      24ToDiCoUb_pred.1835    4.588e-01       3.417e-22        8.661e-07
    1583.6702925262    5.794e-07     1 1 1 5 2 3      2 0 0 4 4 0      24ToDiCoUb_pred.1836    2.775e-03       6.083e-39        6.100e-07
    1585.3948922741    4.439e-07     1 1 1 5 2 4      2 0 0 5 2 3      24ToDiCoUb_pred.1837    9.971e-02       7.679e-37        5.374e-07
    1587.4638850788    4.812e-07     2 1 0 2 1 1      2 0 0 2 0 2      24ToDiCoUb_pred.1838    8.486e+00       5.776e-35        5.176e-07
    1589.7082598489    3.827e-07     0 1 0 4 3 1      0 0 0 5 2 4      24ToDiCoUb_pred.1839    4.755e-01       1.702e-21        4.852e-07
    1590.0121445734    4.026e-07     1 1 1 6 4 2      0 0 2 6 2 5      24ToDiCoUb_pred.1840    1.071e-03       1.806e-39        5.039e-07
    1590.1463735422    8.037e-07     0 1 0 5 4 2      0 0 0 6 3 3      24ToDiCoUb_pred.1841    3.825e-01       5.074e-22        8.260e-07
    1590.9227640810    2.547e-07     1 1 1 5 3 2      2 0 0 6 1 5      24ToDiCoUb_pred.1842    1.235e-02       2.005e-38        4.408e-07
    1591.1946018452    3.916e-07     0 3 1 7 5 3      2 0 0 6 5 2      24ToDiCoUb_pred.1843    3.522e-04       4.844e-40        4.951e-07
    1591.6718464245    4.367e-07     0 1 0 3 3 1      0 0 0 4 2 2      24ToDiCoUb_pred.1844    3.765e-01       1.703e-21        4.766e-07
    1591.9983938755    3.713e-07     1 1 1 2 1 2      2 0 0 2 1 1      24ToDiCoUb_pred.1845    1.398e-01       8.423e-37        4.175e-07
    1593.3456658256    4.618e-07     1 1 1 6 3 3      0 2 1 7 4 4      24ToDiCoUb_pred.1846    8.164e-02       2.300e-37        5.160e-07
    1594.4966998136    3.777e-07     0 1 0 3 2 1      0 0 0 4 1 4      24ToDiCoUb_pred.1847    3.428e-01       7.214e-21        3.977e-07
    1596.2426419880    5.131e-07     0 1 0 6 1 6      0 0 0 5 2 3      24ToDiCoUb_pred.1848    1.433e-01       1.902e-21        5.624e-07
    1596.2756189884    5.392e-07     0 1 0 4 2 2      0 0 0 5 1 5      24ToDiCoUb_pred.1849    1.958e-01       1.074e-21        5.720e-07
    1598.1003906609    2.670e-07     2 1 0 1 1 1      2 0 0 0 0 0      24ToDiCoUb_pred.1850    7.343e+00       4.113e-35        3.282e-07
    1598.8945988778    4.309e-07     0 3 1 6 5 1      0 2 1 7 4 4      24ToDiCoUb_pred.1851    7.149e-01       2.000e-36        4.886e-07
    1599.6182029503    5.830e-07     1 1 1 4 2 3      2 0 0 4 2 2      24ToDiCoUb_pred.1852    4.876e-02       1.864e-37        6.134e-07
    1601.2078285038    5.071e-07     0 1 0 2 2 0      0 0 0 3 1 3      24ToDiCoUb_pred.1853    3.877e-01       2.877e-21        5.418e-07
    1602.5412952283    3.635e-07     1 1 1 1 1 1      2 0 0 1 1 0      24ToDiCoUb_pred.1854    5.147e-02       7.066e-37        3.635e-07
    1602.8837889061    3.375e-07     0 1 0 5 4 1      0 0 0 6 3 4      24ToDiCoUb_pred.1855    3.444e-01       1.434e-21        4.535e-07
    1603.2150945639    8.698e-07     2 1 0 5 5 1      2 0 0 6 4 2      24ToDiCoUb_pred.1856    9.080e-02       5.426e-38        8.905e-07
    1603.3197613364    3.313e-07     0 1 0 3 1 3      0 0 0 2 2 0      24ToDiCoUb_pred.1857    4.281e-01       4.570e-21        3.823e-07
    1604.1525356102    4.263e-07     2 1 0 5 5 0      2 0 0 6 4 3      24ToDiCoUb_pred.1858    8.945e-02       1.609e-37        5.229e-07&
    1604.1607778976    3.386e-07     1 1 1 2 2 0      1 0 1 2 1 1      24ToDiCoUb_pred.1859    4.393e+00       6.174e-35        3.386e-07
    1604.3062135906    4.341e-07     1 1 1 4 2 2      1 0 1 4 1 3      24ToDiCoUb_pred.1860    6.700e+00       7.225e-35        4.516e-07
    1604.5744629440    5.348e-07     1 1 1 3 2 1      2 0 0 4 0 4      24ToDiCoUb_pred.1861    6.914e-03       3.167e-38        5.679e-07
    1604.6107349705    4.319e-07     1 1 1 5 2 4      1 0 1 4 3 1      24ToDiCoUb_pred.1862    6.490e-01       5.356e-36        4.895e-07
    1605.6835750601    3.115e-07     1 1 1 6 0 6      2 0 0 5 2 3      24ToDiCoUb_pred.1863    2.130e-02       1.890e-37        4.345e-07
    1606.5714310298    4.926e-07     1 1 1 4 2 2      2 0 0 5 0 5      24ToDiCoUb_pred.1864    8.423e-03       9.159e-38        5.081e-07
    1606.6542496076    4.118e-07     1 1 1 4 1 3      2 0 0 3 3 0      24ToDiCoUb_pred.1865    8.988e-02       1.198e-36        4.437e-07
    1606.7163152767    4.581e-07     0 1 0 5 2 3      0 0 0 6 1 6      24ToDiCoUb_pred.1866    9.446e-02       1.044e-21        4.747e-07
    1607.0495011319    3.825e-07     0 1 0 5 1 5      0 0 0 4 2 2      24ToDiCoUb_pred.1867    2.623e-01       1.829e-21        4.275e-07
    1607.1436906628    2.485e-07     1 1 1 4 3 1      2 0 0 5 1 4      24ToDiCoUb_pred.1868    5.419e-03       4.141e-38        3.671e-07
    1607.2534487175    3.209e-07     0 1 0 3 3 0      0 0 0 4 2 3      24ToDiCoUb_pred.1869    3.029e-01       4.346e-21        3.950e-07
    1608.3398347066    4.055e-07     1 1 1 3 0 3      2 0 0 2 2 0      24ToDiCoUb_pred.1870    5.910e-01       4.053e-36        4.481e-07
    1608.7822164492    3.285e-07     1 1 1 3 2 2      2 0 0 3 2 1      24ToDiCoUb_pred.1871    2.764e-03       3.973e-38        3.285e-07
    1609.4404150487    4.897e-07     0 1 0 4 1 4      0 0 0 3 2 1      24ToDiCoUb_pred.1872    4.187e-01       1.183e-20        5.168e-07
    1610.5392324463    4.066e-07     1 1 1 6 4 2      2 0 0 7 2 5      24ToDiCoUb_pred.1873    5.164e-03       9.382e-39        5.070e-07
    1612.0967824831    5.585e-07     1 1 1 7 5 3      0 0 2 7 3 4      24ToDiCoUb_pred.1874    5.355e-02       2.563e-38        6.353e-07
    1612.2066035197    2.848e-07     1 1 1 2 1 2      1 0 1 1 0 1      24ToDiCoUb_pred.1875    6.557e+00       4.249e-35        3.201e-07
    1612.4105586539    3.460e-07     1 1 1 2 2 0      2 0 0 3 0 3      24ToDiCoUb_pred.1876    3.312e-03       4.797e-38        3.678e-07
    1613.2973710166    4.172e-07     1 1 1 1 1 0      2 0 0 1 1 1      24ToDiCoUb_pred.1877    1.104e-01       5.113e-37        4.172e-07
    1613.8204427544    4.539e-07     1 1 1 6 3 4      2 0 0 6 3 3      24ToDiCoUb_pred.1878    2.305e-02       2.476e-38        5.868e-07
    1615.9326106796    5.663e-07     1 1 1 5 0 5      2 0 0 4 2 2      24ToDiCoUb_pred.1879    5.383e-02       2.464e-37        5.976e-07
    1616.5432668189    2.888e-07     1 1 1 2 2 0      2 0 0 2 2 1      24ToDiCoUb_pred.1880    3.418e-01       5.025e-36        2.888e-07
    1616.7114703733    2.638e-07     0 1 0 1 1 0      0 0 0 1 0 1      24ToDiCoUb_pred.1881    1.096e+01       2.555e-19        2.638e-07
    1617.0963760603    3.269e-07     1 1 1 4 0 4      2 0 0 3 2 1      24ToDiCoUb_pred.1882    1.601e-01       2.929e-36        3.269e-07
    1617.5358494476    6.659e-07     1 1 1 5 2 3      2 0 0 6 0 6      24ToDiCoUb_pred.1883    9.817e-03       2.432e-38        6.927e-07
    1620.7871121895    3.710e-07     0 1 0 4 4 1      0 0 0 5 3 2      24ToDiCoUb_pred.1884    1.810e-01       1.192e-21        3.913e-07
    1621.6201329304    4.663e-07     0 1 0 6 5 2      0 0 0 7 4 3      24ToDiCoUb_pred.1885    2.214e-01       2.700e-22        5.560e-07
    1621.7662995812    5.071e-07     1 1 1 3 2 1      2 0 0 3 2 2      24ToDiCoUb_pred.1886    4.888e-01       2.383e-36        5.418e-07
    1622.1475537987    1.712e-07     2 1 0 2 2 1      2 0 0 2 1 2      24ToDiCoUb_pred.1887    2.355e+00       4.422e-35        1.871e-07
    1622.5977265746    3.600e-07     0 1 0 4 2 3      0 0 0 3 3 0      24ToDiCoUb_pred.1888    4.516e-01       8.790e-21        3.809e-07
    1623.5591048691    4.581e-07     0 1 0 2 1 1      0 0 0 2 0 2      24ToDiCoUb_pred.1889    8.883e+00       9.108e-20        4.963e-07
    1624.2311676833    4.238e-07     1 1 1 4 3 2      2 0 0 4 3 1      24ToDiCoUb_pred.1890    1.225e-04       3.342e-40        4.789e-07
    1624.7114324037    6.421e-07     0 1 0 6 2 4      0 0 0 7 1 7      24ToDiCoUb_pred.1891    4.428e-02       9.581e-23        6.698e-07
    1625.1358304217    4.053e-07     0 1 0 6 5 1      0 0 0 7 4 4      24ToDiCoUb_pred.1892    2.170e-01       8.933e-23        6.131e-07
    1625.6505254378    7.300e-07     0 1 0 4 4 0      0 0 0 5 3 3      24ToDiCoUb_pred.1893    1.750e-01       3.910e-22        7.545e-07
    1625.8082983395    3.268e-07     1 1 1 2 1 1      2 0 0 2 1 2      24ToDiCoUb_pred.1894    7.493e-01       1.401e-35        3.354e-07
    1626.3254882483    3.665e-07     1 1 1 4 3 1      2 0 0 4 3 2      24ToDiCoUb_pred.1895    1.087e-01       8.904e-37        4.328e-07
    1627.7222596774    3.682e-07     1 1 1 5 3 2      2 0 0 5 3 3      24ToDiCoUb_pred.1896    1.225e+00       2.273e-36        4.987e-07
    1627.8274293578    3.995e-07     0 1 0 2 0 2      0 0 0 1 1 1      24ToDiCoUb_pred.1897    3.792e+00       4.540e-20        4.427e-07
    1628.6906247621    3.807e-07     1 1 1 1 0 1      2 0 0 0 0 0      24ToDiCoUb_pred.1898    7.454e-02       4.020e-37        4.258e-07
    1631.1851087695    5.050e-07     2 1 0 3 1 3      2 0 0 2 0 2      24ToDiCoUb_pred.1899    7.422e+00       6.699e-35        5.399e-07
    1631.2989310492    7.201e-07     0 3 1 6 5 2      2 0 0 6 3 3      24ToDiCoUb_pred.1900    2.485e-06       2.613e-42        8.104e-07
    1631.5075033008    4.414e-07     2 1 0 3 2 2      2 0 0 3 1 3      24ToDiCoUb_pred.1901    3.238e+00       2.090e-35        4.854e-07
    1632.0931515162    4.874e-07     1 1 1 5 1 4      2 0 0 4 3 1      24ToDiCoUb_pred.1902    1.563e-01       5.162e-37        5.360e-07
    1632.1650097949    4.302e-07     1 1 1 4 2 2      2 0 0 4 2 3      24ToDiCoUb_pred.1903    5.954e-01       7.104e-36        4.478e-07
    1632.3007173766    5.042e-07     1 1 1 7 4 4      1 0 1 8 1 7      24ToDiCoUb_pred.1904    1.629e-02       1.650e-38        5.882e-07
    1634.9670684044    3.475e-07     0 1 0 1 1 1      0 0 0 0 0 0      24ToDiCoUb_pred.1905    7.618e+00       6.497e-20        3.475e-07
    1635.6517712831    3.865e-07     0 1 0 3 1 2      0 0 0 3 0 3      24ToDiCoUb_pred.1906    6.391e+00       1.961e-19        3.938e-07
    1636.5956560255    3.094e-07     1 1 1 4 3 2      0 2 1 5 4 1      24ToDiCoUb_pred.1907    5.746e-01       1.639e-36        4.297e-07
    1637.5117899764    3.715e-07     0 1 0 3 1 2      0 0 0 2 2 1      24ToDiCoUb_pred.1908    1.143e+00       3.531e-20        3.919e-07
    1637.6817422505    5.721e-07     0 1 0 4 2 2      0 0 0 3 3 1      24ToDiCoUb_pred.1909    5.357e-01       3.415e-21        6.031e-07
    1638.2735225014    3.622e-07     0 1 0 5 3 3      0 0 0 4 4 0      24ToDiCoUb_pred.1910    3.479e-01       1.010e-21        4.944e-07
    1639.1123170650    2.818e-07     1 1 1 5 3 2      1 0 1 5 2 3      24ToDiCoUb_pred.1911    3.847e+00       7.437e-36        4.388e-07
    1639.1952697489    5.879e-07     1 1 1 4 2 3      1 0 1 4 1 4      24ToDiCoUb_pred.1912    2.725e+00       1.202e-35        6.181e-07
    1639.3912258860    8.613e-07     1 1 1 6 4 3      2 0 0 6 4 2      24ToDiCoUb_pred.1913    2.130e-03       1.439e-39        8.822e-07
    1639.8758396884    4.964e-07     1 1 1 5 4 2      2 0 0 5 4 1      24ToDiCoUb_pred.1914    5.927e-03       2.040e-38        5.117e-07
    1640.2602812510    8.151e-07     1 1 1 5 4 1      2 0 0 5 4 2      24ToDiCoUb_pred.1915    3.014e-03       3.459e-39        8.371e-07
    1640.3101188123    6.038e-07     0 1 0 5 2 4      0 0 0 4 3 1      24ToDiCoUb_pred.1916    7.456e-01       3.586e-21        6.332e-07
    1640.5136894871    7.568e-07     1 1 1 5 4 1      2 0 0 6 2 4      24ToDiCoUb_pred.1917    1.798e-03       2.065e-39        7.805e-07
    1641.2136392621    4.230e-07     1 1 1 6 4 2      2 0 0 6 4 3      24ToDiCoUb_pred.1918    2.263e-03       4.596e-39        5.203e-07
    1641.4225800937    4.407e-07     1 1 1 3 1 2      2 0 0 3 1 3      24ToDiCoUb_pred.1919    5.286e-02       3.370e-37        4.802e-07
    1641.5001660098    3.205e-07     0 3 1 6 4 2      2 0 0 5 2 3      24ToDiCoUb_pred.1920    1.378e-04       1.170e-39        4.410e-07
    1642.3865624698    3.497e-07     0 1 0 5 3 2      0 0 0 4 4 1      24ToDiCoUb_pred.1921    3.557e-01       3.084e-21        4.187e-07
    1642.5700061707    5.587e-07     1 1 1 7 5 3      1 0 1 6 6 0      24ToDiCoUb_pred.1922    1.995e-01       1.067e-37        7.723e-07
    1643.4161072641    4.498e-07     1 1 1 6 3 3      2 0 0 6 3 4      24ToDiCoUb_pred.1923    1.881e+00       6.356e-36        5.053e-07
    1644.4576398583    3.921e-07     1 1 1 5 1 4      0 2 1 5 4 1      24ToDiCoUb_pred.1924    2.022e-02       6.981e-38        4.926e-07
    1645.9692744138    3.820e-07     0 1 0 3 2 1      0 0 0 3 1 2      24ToDiCoUb_pred.1925    6.867e+00       1.742e-19        3.820e-07
    1647.4040430430    5.710e-07     0 1 0 4 2 2      0 0 0 4 1 3      24ToDiCoUb_pred.1926    7.681e+00       5.073e-20        6.021e-07
    1647.8332007572    6.367e-07     2 1 0 4 3 1      2 0 0 4 2 2      24ToDiCoUb_pred.1927    3.868e+00       1.393e-35        6.647e-07
    1647.9326216405    6.256e-07     1 1 1 5 2 3      2 0 0 5 2 4      24ToDiCoUb_pred.1928    8.181e-01       2.264e-36        6.541e-07
    1648.3103747393    5.463e-07     0 1 0 2 2 0      0 0 0 2 1 1      24ToDiCoUb_pred.1929    4.764e+00       4.195e-20        5.786e-07
    1648.3607063424    4.511e-07     0 1 0 5 5 1      0 0 0 6 4 2      24ToDiCoUb_pred.1930    1.008e-01       7.797e-23        5.846e-07
    1648.3988724526    3.338e-07     1 1 1 2 1 2      2 0 0 1 1 1      24ToDiCoUb_pred.1931    1.086e-02       8.029e-38        3.338e-07
    1648.4298789148    4.106e-07     0 1 0 7 2 5      0 0 0 8 1 8      24ToDiCoUb_pred.1932    2.144e-02       7.249e-23        5.102e-07
    1648.9650403163    4.181e-07     0 3 1 6 5 1      2 0 0 6 3 4      24ToDiCoUb_pred.1933    2.220e-01       7.451e-37        4.773e-07
    1649.4182722952    5.362e-07     0 1 0 5 5 0      0 0 0 6 4 3      24ToDiCoUb_pred.1934    1.002e-01       2.334e-22        6.159e-07
    1650.5371194962    5.894e-07     1 1 1 6 1 5      2 0 0 5 3 2      24ToDiCoUb_pred.1935    1.597e-01       1.013e-36        6.327e-07
    1650.7268573047    2.717e-07     1 1 1 2 0 2      2 0 0 1 0 1      24ToDiCoUb_pred.1936    9.856e-02       2.313e-36        2.717e-07
    1652.4002790390    2.923e-07     0 1 0 3 0 3      0 0 0 2 1 2      24ToDiCoUb_pred.1937    6.348e+00       2.521e-19        2.923e-07
    1652.4739523868    3.531e-07     0 1 0 6 2 5      0 0 0 5 3 2      24ToDiCoUb_pred.1938    7.698e-01       7.045e-21        4.215e-07
    1652.5984067668    4.056e-07     2 1 0 5 5 0      0 5 0 5 0 5      24ToDiCoUb_pred.1939    2.120e-03       4.551e-39        5.062e-07
    1652.6849353128    3.285e-07     2 1 0 3 3 0      2 0 0 3 2 1      24ToDiCoUb_pred.1940    2.500e+00       3.406e-35        3.285e-07
    1652.8092362667    3.675e-07     0 1 0 8 2 7      0 0 0 7 3 4      24ToDiCoUb_pred.1941    3.864e-01       9.136e-22        4.762e-07
    1653.0352790513    4.125e-07     2 1 0 5 5 0      0 0 2 5 2 3      24ToDiCoUb_pred.1942    1.158e-02       2.488e-38        5.118e-07
    1653.2670667152    3.772e-07     0 1 0 2 1 2      0 0 0 1 0 1      24ToDiCoUb_pred.1943    7.146e+00       2.655e-19        3.772e-07
    1653.4169208987    4.550e-07     0 1 0 4 1 3      0 0 0 4 0 4      24ToDiCoUb_pred.1944    4.339e+00       3.689e-20        5.066e-07
    1654.5111505373    5.045e-07     0 1 0 5 2 3      0 0 0 5 1 4      24ToDiCoUb_pred.1945    7.162e+00       9.414e-20        5.196e-07
    1655.5096774783    5.714e-07     1 1 1 5 0 5      1 0 1 4 1 4      24ToDiCoUb_pred.1946    9.110e+00       4.816e-35        6.025e-07
    1656.3051717332    3.944e-07     0 1 0 6 4 3      0 0 0 5 5 0      24ToDiCoUb_pred.1947    2.638e-01       7.734e-22        5.403e-07
    1657.0924254972    8.701e-07     0 1 0 6 4 2      0 0 0 5 5 1      24ToDiCoUb_pred.1948    2.646e-01       2.583e-22        8.908e-07
    1657.1084206094    4.128e-07     1 1 1 6 5 2      2 0 0 6 5 1      24ToDiCoUb_pred.1949    1.801e-02       6.594e-39        5.556e-07
    1657.2801319555    4.922e-07     1 1 1 6 5 1      2 0 0 6 5 2      24ToDiCoUb_pred.1950    1.590e-02       1.747e-38        5.780e-07
    1657.8412076964    2.518e-07     2 1 0 2 2 1      2 0 0 1 1 0      24ToDiCoUb_pred.1951    3.140e+00       6.714e-35        2.518e-07
    1661.3710390089    4.381e-07     0 1 0 6 3 4      0 0 0 5 4 1      24ToDiCoUb_pred.1952    7.018e-01       3.879e-21        5.326e-07
    1661.5019522372    3.754e-07     1 1 1 2 1 1      2 0 0 1 1 0      24ToDiCoUb_pred.1953    2.821e+00       6.006e-35        3.754e-07
    1661.8727012739    4.808e-07     1 1 1 4 1 3      2 0 0 4 1 4      24ToDiCoUb_pred.1954    1.166e-03       1.900e-38        5.084e-07
    1662.8092341969    2.388e-07     0 1 0 2 2 1      0 0 0 2 1 2      24ToDiCoUb_pred.1955    3.089e+00       8.654e-20        2.388e-07
    1664.2281280722    4.581e-07     1 1 1 5 4 2      0 0 2 5 0 5      24ToDiCoUb_pred.1956    1.487e-02       5.592e-38        4.747e-07
    1667.9741112800    4.252e-07     1 1 1 3 1 3      2 0 0 2 1 2      24ToDiCoUb_pred.1957    1.700e-05       4.227e-40        4.319e-07
    1668.2848381763    6.622e-07     0 1 0 6 2 4      0 0 0 6 1 5      24ToDiCoUb_pred.1958    5.809e+00       1.473e-20        6.891e-07
    1669.1682560740    4.926e-07     0 1 0 4 1 3      0 0 0 3 2 2      24ToDiCoUb_pred.1959    2.403e+00       2.164e-20        5.324e-07
    1669.3928660540    3.768e-07     0 1 0 3 1 3      0 0 0 2 0 2      24ToDiCoUb_pred.1960    7.694e+00       1.045e-19        4.224e-07
    1670.0371429341    3.690e-07     1 1 1 6 3 3      1 2 0 6 5 2      24ToDiCoUb_pred.1961    2.652e-03       9.868e-39        4.774e-07
    1670.6494020807    4.714e-07     1 1 1 3 0 3      2 0 0 2 0 2      24ToDiCoUb_pred.1962    1.001e-01       8.613e-37        5.086e-07
    1671.4517802312    5.033e-07     0 1 0 5 2 3      0 0 0 4 3 2      24ToDiCoUb_pred.1963    1.139e+00       1.593e-20        5.185e-07
    1671.5090794646    4.482e-07     0 1 0 3 2 2      0 0 0 3 1 3      24ToDiCoUb_pred.1964    3.320e+00       3.166e-20        4.872e-07&
    1671.5122901991    4.314e-07     1 1 1 6 3 4      1 0 1 6 2 5      24ToDiCoUb_pred.1965    3.057e+00       4.052e-36        5.471e-07
    1672.2175688759    3.495e-07     1 1 1 3 2 2      1 0 1 2 1 1      24ToDiCoUb_pred.1966    4.538e+00       8.218e-35        3.495e-07
    1672.4751567066    4.132e-07     0 1 0 6 3 3      0 0 0 5 4 2      24ToDiCoUb_pred.1967    7.536e-01       1.372e-21        5.328e-07
    1674.1272472255    8.367e-07     0 1 0 6 6 1      0 0 0 7 5 2      24ToDiCoUb_pred.1968    5.914e-02       3.622e-23        8.898e-07
    1674.3162794442    1.087e-06     0 1 0 6 6 0      0 0 0 7 5 3      24ToDiCoUb_pred.1969    5.907e-02       1.207e-23        1.104e-06
    1675.1726778597    4.406e-07     0 1 0 4 0 4      0 0 0 3 1 3      24ToDiCoUb_pred.1970    8.283e+00       1.011e-19        4.802e-07
    1675.5150906331    4.800e-07     0 1 0 5 1 4      0 0 0 5 0 5      24ToDiCoUb_pred.1971    3.027e+00       5.563e-20        5.324e-07
    1675.5860759863    3.295e-07     0 3 1 6 5 1      1 2 0 6 5 2      24ToDiCoUb_pred.1972    2.642e-02       9.766e-38        4.476e-07
    1676.5505898984    5.112e-07     2 1 0 3 2 2      2 0 0 2 1 1      24ToDiCoUb_pred.1973    4.258e+00       3.239e-35        5.457e-07
    1677.2089894269    4.238e-07     1 1 1 4 3 2      2 0 0 5 1 5      24ToDiCoUb_pred.1974    1.331e-03       4.407e-39        4.789e-07
    1679.4677483848    4.119e-07     0 1 0 4 3 2      0 0 0 5 0 5      24ToDiCoUb_pred.1975    1.625e-02       2.432e-22        4.926e-07
    1679.5708792981    4.266e-07     1 1 1 7 5 3      0 4 0 7 7 0      24ToDiCoUb_pred.1976    3.333e-05       2.040e-41        6.828e-07
    1679.7111127425    3.425e-07     0 1 0 5 3 3      0 0 0 6 0 6      24ToDiCoUb_pred.1977    1.802e-02       6.089e-23        4.801e-07
    1679.8160953235    3.149e-07     0 1 0 6 3 3      0 0 0 6 2 4      24ToDiCoUb_pred.1978    6.016e+00       1.125e-20        4.873e-07
    1680.4654310266    4.627e-07     0 1 0 7 3 4      0 0 0 7 2 5      24ToDiCoUb_pred.1979    6.485e+00       1.752e-20        5.531e-07&
    1680.4673496323    3.567e-07     1 1 1 3 2 2      2 0 0 3 0 3      24ToDiCoUb_pred.1980    3.063e-02       5.719e-37        3.778e-07
    1682.1742746777    4.824e-07     0 1 0 7 3 5      0 0 0 6 4 2      24ToDiCoUb_pred.1981    9.455e-01       9.576e-22        6.977e-07
    1682.3546543923    2.236e-07     1 1 1 6 1 6      0 2 1 5 4 1      24ToDiCoUb_pred.1982    3.703e-03       1.444e-38        3.728e-07
    1683.1779176413    3.890e-07     0 1 0 4 2 3      0 0 0 4 1 4      24ToDiCoUb_pred.1983    2.977e+00       7.229e-20        4.085e-07
    1683.5404017819    5.797e-07     0 1 0 7 4 3      0 0 0 6 5 2      24ToDiCoUb_pred.1984    5.842e-01       9.384e-22        6.541e-07
    1683.9835958615    3.062e-07     0 1 0 5 3 2      0 0 0 5 2 3      24ToDiCoUb_pred.1985    5.001e+00       5.048e-20        4.307e-07
    1684.6000577973    3.014e-07     1 1 1 3 2 2      2 0 0 2 2 1      24ToDiCoUb_pred.1986    1.286e-01       2.438e-36        3.014e-07
    1684.8351225667    4.713e-07     0 1 0 4 1 4      0 0 0 3 0 3      24ToDiCoUb_pred.1987    8.733e+00       3.247e-19        4.773e-07
    1685.0709732598    4.874e-07     1 1 1 5 1 4      2 0 0 5 1 5      24ToDiCoUb_pred.1988    3.377e-03       1.354e-38        5.360e-07
    1685.3986182067    3.959e-07     0 1 0 3 3 1      0 0 0 4 0 4      24ToDiCoUb_pred.1989    8.222e-03       5.233e-23        4.544e-07
    1685.4686672688    4.943e-07     0 1 0 6 3 4      0 0 0 7 0 7      24ToDiCoUb_pred.1990    1.515e-02       9.149e-23        5.452e-07
    1686.4656666913    5.062e-07     1 1 1 3 1 2      2 0 0 2 1 1      24ToDiCoUb_pred.1991    6.948e-01       5.224e-36        5.410e-07
    1686.8990918144    3.784e-07     1 1 1 4 1 4      2 0 0 3 1 3      24ToDiCoUb_pred.1992    9.018e-03       6.999e-38        4.238e-07
    1687.4102675558    6.413e-07     2 1 0 4 3 1      1 0 1 4 1 4      24ToDiCoUb_pred.1993    3.258e-03       1.356e-38        6.691e-07
    1688.3784844264    3.767e-07     0 1 0 7 2 5      0 0 0 7 1 6      24ToDiCoUb_pred.1994    4.388e+00       1.717e-20        4.833e-07
    1688.5507266430    4.794e-07     1 1 1 3 2 1      2 0 0 2 2 0      24ToDiCoUb_pred.1995    1.834e-01       1.141e-36        5.160e-07
    1688.7815092433    3.765e-07     1 1 1 4 0 4      2 0 0 3 0 3      24ToDiCoUb_pred.1996    8.638e-02       2.053e-36        3.765e-07
    1688.9907784938    7.061e-07     0 3 1 6 5 2      1 0 1 6 2 5      24ToDiCoUb_pred.1997    3.943e-02       5.119e-38        7.821e-07
    1689.6595104187    4.021e-07     1 1 1 6 4 2      0 5 0 5 0 5      24ToDiCoUb_pred.1998    8.739e-04       2.121e-39        5.035e-07
    1689.8316402976    5.585e-07     1 1 1 4 2 3      2 0 0 4 0 4      24ToDiCoUb_pred.1999    5.213e-02       2.769e-37        5.902e-07
    1690.0963827032    4.092e-07     1 1 1 6 4 2      0 0 2 5 2 3      24ToDiCoUb_pred.2000    4.958e-03       1.204e-38        5.091e-07
    1690.1374670606    4.136e-07     0 1 0 4 3 1      0 0 0 4 2 2      24ToDiCoUb_pred.2001    3.843e+00       1.983e-20        4.555e-07
    1690.6378116390    5.571e-07     1 1 1 6 1 5      1 2 0 5 5 0      24ToDiCoUb_pred.2002    7.652e-04       5.614e-39        6.028e-07
    1691.0661415905    4.964e-07     1 1 1 5 4 2      2 0 0 6 2 5      24ToDiCoUb_pred.2003    1.518e-03       6.301e-39        5.117e-07
    1691.8291290170    4.091e-07     1 1 1 6 3 4      0 0 2 5 1 5      24ToDiCoUb_pred.2004    1.019e-01       1.455e-37        5.297e-07
    1694.1674104940    4.300e-07     0 1 0 6 4 3      0 0 0 7 1 6      24ToDiCoUb_pred.2005    1.728e-02       5.821e-23        5.260e-07
    1695.4593660225    3.883e-07     0 1 0 3 3 0      0 0 0 3 2 1      24ToDiCoUb_pred.2006    2.505e+00       4.959e-20        4.219e-07
    1695.8907988039    4.911e-07     0 1 0 7 3 5      0 0 0 8 0 8      24ToDiCoUb_pred.2007    1.086e-02       1.157e-23        7.037e-07
    1695.9281251031    3.644e-07     0 1 0 5 0 5      0 0 0 4 1 4      24ToDiCoUb_pred.2008    9.713e+00       2.840e-19        4.001e-07
    1697.5271667074    5.664e-07     0 1 0 5 2 4      0 0 0 5 1 5      24ToDiCoUb_pred.2009    2.511e+00       1.489e-20        5.977e-07
    1698.6398069827    3.247e-07     1 1 1 6 5 2      1 0 1 7 2 5      24ToDiCoUb_pred.2010    9.439e-04       4.024e-40        4.937e-07
    1698.9554737348    5.414e-07     0 1 0 8 3 6      0 0 0 7 4 3      24ToDiCoUb_pred.2011    1.018e+00       1.479e-21        6.204e-07
    1699.5671181861    3.805e-07     0 1 0 6 1 5      0 0 0 6 0 6      24ToDiCoUb_pred.2012    2.248e+00       8.769e-21        5.079e-07
    1699.9338778396    2.173e-07     0 1 0 2 2 1      0 0 0 1 1 0      24ToDiCoUb_pred.2013    6.041e+00       1.940e-19        2.173e-07
    1700.5007111520    4.349e-07     0 1 0 5 1 4      0 0 0 4 2 3      24ToDiCoUb_pred.2014    3.787e+00       7.628e-20        4.921e-07
    1700.7762729141    3.353e-07     0 1 0 5 1 5      0 0 0 4 0 4      24ToDiCoUb_pred.2015    9.851e+00       9.676e-20        4.026e-07
    1700.8293112564    4.292e-07     1 1 1 5 2 4      1 0 1 4 1 3      24ToDiCoUb_pred.2016    4.852e+00       5.690e-35        4.870e-07
    1701.1499533821    4.387e-07     0 1 0 3 3 1      0 0 0 3 2 2      24ToDiCoUb_pred.2017    2.358e+00       1.590e-20        4.830e-07
    1703.0945286956    5.140e-07     1 1 1 5 2 4      2 0 0 5 0 5      24ToDiCoUb_pred.2018    6.051e-02       7.158e-37        5.399e-07
    1703.4384593674    7.443e-07     0 1 0 8 5 4      0 0 0 7 6 1      24ToDiCoUb_pred.2019    4.695e-01       1.699e-22        8.036e-07
    1704.4533689036    3.852e-07     0 1 0 4 3 2      0 0 0 4 2 3      24ToDiCoUb_pred.2020    3.213e+00       5.271e-20        4.488e-07
    1704.8619784841    6.013e-07     0 1 0 8 4 5      0 0 0 7 5 2      24ToDiCoUb_pred.2021    8.615e-01       6.653e-22        6.732e-07
    1705.1887364058    5.358e-07     1 1 1 5 1 5      2 0 0 4 1 4      24ToDiCoUb_pred.2022    2.266e-02       4.287e-37        5.607e-07
    1706.1460480270    5.412e-07     1 1 1 5 0 5      2 0 0 4 0 4      24ToDiCoUb_pred.2023    6.911e-02       4.401e-37        5.738e-07&
    1706.1504762355    4.824e-07     0 1 0 7 3 4      0 0 0 6 4 3      24ToDiCoUb_pred.2024    1.141e+00       3.388e-21        5.696e-07
    1706.3491901788    5.418e-07     0 1 0 2 2 0      0 0 0 1 1 1      24ToDiCoUb_pred.2025    4.998e+00       5.446e-20        5.745e-07
    1707.0234769348    5.320e-07     1 1 1 4 2 3      2 0 0 3 2 2      24ToDiCoUb_pred.2026    9.763e-02       5.524e-37        5.652e-07
    1707.2225132628    6.362e-07     0 1 0 6 2 4      0 0 0 5 3 3      24ToDiCoUb_pred.2027    1.813e+00       5.306e-21        6.642e-07
    1708.7895113759    8.051e-07     0 1 0 5 4 2      0 0 0 6 1 5      24ToDiCoUb_pred.2028    8.671e-03       1.774e-23        8.274e-07
    1708.8837778901    6.273e-07     1 1 1 6 1 5      2 0 0 6 1 6      24ToDiCoUb_pred.2029    1.222e-02       9.602e-38        6.682e-07
    1709.3076173117    6.927e-07     0 3 1 6 5 2      0 0 2 5 1 5      24ToDiCoUb_pred.2030    5.816e-04       8.138e-40        7.701e-07
    1710.1989607791    3.979e-07     0 1 0 5 3 3      0 0 0 5 2 4      24ToDiCoUb_pred.2031    3.454e+00       1.306e-20        4.973e-07
    1710.7419720179    4.914e-07     1 1 1 4 1 3      2 0 0 3 1 2      24ToDiCoUb_pred.2032    3.931e-01       7.665e-36        5.069e-07
    1713.7003164086    2.511e-07     1 1 1 7 2 6      1 2 0 7 4 3      24ToDiCoUb_pred.2033    2.858e-02       1.197e-37        3.934e-07
    1714.0336585902    3.094e-07     0 1 0 6 2 5      0 0 0 6 1 6      24ToDiCoUb_pred.2034    2.067e+00       2.372e-20        4.330e-07
    1715.1550506317    5.385e-07     0 1 0 6 0 6      0 0 0 5 1 5      24ToDiCoUb_pred.2035    1.081e+01       7.422e-20        5.713e-07
    1716.1202877395    3.495e-07     2 1 0 3 3 0      1 0 1 2 1 1      24ToDiCoUb_pred.2036    3.116e-01       5.358e-36        3.495e-07
    1716.2802668004    4.112e-07     1 1 1 4 2 2      2 0 0 3 2 1      24ToDiCoUb_pred.2037    3.081e-03       5.004e-38        4.112e-07
    1717.4054077238    5.340e-07     0 1 0 6 1 6      0 0 0 5 0 5      24ToDiCoUb_pred.2038    1.085e+01       2.243e-19        5.815e-07
    1718.6116257001    4.922e-07     0 1 0 3 2 2      0 0 0 2 1 1      24ToDiCoUb_pred.2039    4.998e+00       5.668e-20        5.279e-07
    1718.8008211050    4.742e-07     0 1 0 6 3 4      0 0 0 6 2 5      24ToDiCoUb_pred.2040    3.354e+00       2.290e-20        5.271e-07
    1720.1697883540    3.672e-07     1 1 1 4 3 2      2 0 0 3 3 1      24ToDiCoUb_pred.2041    1.057e-01       4.099e-37        4.139e-07
    1721.3148495550    3.294e-07     1 1 1 6 5 2      2 0 0 7 3 5      24ToDiCoUb_pred.2042    8.505e-03       3.943e-39        4.968e-07
    1721.3828285033    2.865e-07     1 1 1 2 2 0      2 0 0 1 0 1      24ToDiCoUb_pred.2043    5.644e-03       1.218e-37        2.865e-07
    1721.4686953899    2.909e-07     1 1 1 4 3 1      2 0 0 3 3 0      24ToDiCoUb_pred.2044    5.784e-02       6.716e-37        3.345e-07
    1722.9679877937    3.659e-07     1 1 1 6 1 6      2 0 0 5 1 5      24ToDiCoUb_pred.2045    3.202e-02       1.451e-37        4.285e-07
    1723.3832114816    4.052e-07     1 1 1 6 0 6      2 0 0 5 0 5      24ToDiCoUb_pred.2046    5.623e-02       7.677e-37        4.375e-07
    1723.4866406713    6.522e-07     0 1 0 7 1 6      0 0 0 7 0 7      24ToDiCoUb_pred.2047    1.756e+00       1.170e-20        6.916e-07
    1724.3700684959    3.567e-07     2 1 0 3 3 0      2 0 0 3 0 3      24ToDiCoUb_pred.2048    3.328e-02       5.902e-37        3.778e-07
    1725.3498176262    4.218e-07     1 1 1 4 3 2      2 0 0 4 1 3      24ToDiCoUb_pred.2049    1.384e-02       5.471e-38        4.771e-07
    1727.2825604839    3.846e-07     1 1 1 6 3 4      2 0 0 6 1 5      24ToDiCoUb_pred.2050    6.870e-02       1.119e-37        5.266e-07
    1728.5027766609    3.014e-07     2 1 0 3 3 0      2 0 0 2 2 1      24ToDiCoUb_pred.2051    5.511e+00       9.923e-35        3.014e-07
    1728.6881074607    4.253e-07     1 1 1 5 2 4      2 0 0 4 2 3      24ToDiCoUb_pred.2052    4.677e-02       6.081e-37        4.836e-07
    1729.7825512959    5.259e-07     0 1 0 7 4 3      0 0 0 7 3 4      24ToDiCoUb_pred.2053    3.783e+00       7.206e-21        6.069e-07
    1730.0549662227    4.311e-07     0 1 0 6 1 5      0 0 0 5 2 4      24ToDiCoUb_pred.2054    5.240e+00       2.288e-20        5.242e-07
    1730.1416536536    4.383e-07     0 1 0 4 4 1      0 0 0 5 1 4      24ToDiCoUb_pred.2055    2.145e-03       2.110e-23        4.556e-07
    1730.3462460854    5.188e-07     0 1 0 7 3 5      0 0 0 7 2 6      24ToDiCoUb_pred.2056    3.066e+00       3.709e-21        7.233e-07
    1733.2118014590    4.857e-07     1 1 1 5 1 4      2 0 0 4 1 3      24ToDiCoUb_pred.2057    2.902e-01       1.390e-36        5.344e-07
    1733.3905348896    2.563e-07     0 1 0 7 0 7      0 0 0 6 1 6      24ToDiCoUb_pred.2058    1.170e+01       1.515e-19        3.968e-07
    1734.6504922415    3.931e-07     0 1 0 4 2 3      0 0 0 3 1 2      24ToDiCoUb_pred.2059    4.835e+00       1.420e-19        3.931e-07
    1737.6165376282    8.536e-07     0 1 0 6 4 2      0 0 0 6 3 3      24ToDiCoUb_pred.2060    3.143e+00       4.128e-21        8.747e-07
    1738.0466381045    6.144e-07     2 1 0 4 3 1      2 0 0 4 0 4      24ToDiCoUb_pred.2061    6.740e-02       3.384e-37        6.434e-07
    1739.8386990309    3.458e-07     0 1 0 3 2 1      0 0 0 2 1 2      24ToDiCoUb_pred.2062    2.733e+00       9.792e-20        3.458e-07
    1740.3859763477    6.014e-07     1 1 1 7 1 7      2 0 0 6 1 6      24ToDiCoUb_pred.2063    3.756e-02       3.283e-37        6.439e-07
    1743.0504284067    3.343e-07     0 1 0 5 4 1      0 0 0 5 3 2      24ToDiCoUb_pred.2064    2.503e+00       1.742e-20        4.059e-07
    1743.4292733475    6.207e-07     1 1 1 5 2 3      2 0 0 4 2 2      24ToDiCoUb_pred.2065    3.420e-02       1.345e-37        6.493e-07
    1743.6138405640    3.836e-07     0 1 0 7 2 5      0 0 0 6 3 4      24ToDiCoUb_pred.2066    2.610e+00       1.253e-20        4.888e-07
    1744.1864648226    5.240e-07     1 1 1 7 3 5      0 2 1 7 4 4      24ToDiCoUb_pred.2067    1.057e+00       2.868e-36        5.724e-07
    1744.5923668083    5.467e-07     0 1 0 8 3 6      0 0 0 8 2 7      24ToDiCoUb_pred.2068    2.696e+00       4.638e-21        6.250e-07
    1744.7610487786    6.785e-07     0 3 1 6 5 2      2 0 0 6 1 5      24ToDiCoUb_pred.2069    1.909e-03       3.047e-39        7.680e-07
    1745.7761140042    7.427e-07     0 1 0 4 4 0      0 0 0 4 3 1      24ToDiCoUb_pred.2070    1.619e+00       5.625e-21        7.668e-07
    1746.6535306268    4.711e-07     2 1 0 5 5 0      2 0 0 5 4 1      24ToDiCoUb_pred.2071    1.118e+00       3.392e-36        5.243e-07
    1746.8519263417    8.744e-07     2 1 0 5 5 1      2 0 0 5 4 2      24ToDiCoUb_pred.2072    1.117e+00       1.130e-36        8.950e-07
    1747.0822833475    4.369e-07     0 1 0 4 4 1      0 0 0 4 3 2      24ToDiCoUb_pred.2073    1.607e+00       1.683e-20        4.543e-07
    1747.1053345778    8.204e-07     2 1 0 5 5 1      2 0 0 6 2 4      24ToDiCoUb_pred.2074    3.153e-04       3.194e-40        8.423e-07
    1747.4112261607    5.309e-07     1 1 1 7 5 3      0 0 2 7 1 6      24ToDiCoUb_pred.2075    2.558e-01       2.012e-37        6.113e-07
    1747.4807584085    4.111e-07     1 1 1 5 3 2      2 0 0 4 3 1      24ToDiCoUb_pred.2076    5.876e-02       1.693e-37        4.676e-07
    1747.7271864624    7.839e-07     0 1 0 5 4 2      0 0 0 5 3 3      24ToDiCoUb_pred.2077    2.431e+00       5.744e-21        8.068e-07
    1748.6555907621    5.968e-07     0 1 0 5 2 4      0 0 0 4 1 3      24ToDiCoUb_pred.2078    5.184e+00       3.715e-20        6.266e-07
    1749.4027666316    4.361e-07     0 1 0 6 4 3      0 0 0 6 3 4      24ToDiCoUb_pred.2079    2.885e+00       1.192e-20        5.310e-07
    1750.8602940171    5.364e-07     1 1 1 3 2 1      2 0 0 2 0 2      24ToDiCoUb_pred.2080    1.611e-02       1.262e-37        5.693e-07
    1751.0031737640    3.675e-07     0 1 0 8 2 7      0 0 0 8 1 8      24ToDiCoUb_pred.2081    1.386e+00       4.707e-21        4.762e-07
    1751.4232196762    6.155e-07     0 1 0 8 1 8      0 0 0 7 0 7      24ToDiCoUb_pred.2082    1.249e+01       9.135e-20        6.572e-07
    1753.5850948292    5.640e-07     1 1 1 6 1 5      2 0 0 5 1 4      24ToDiCoUb_pred.2083    2.243e-01       2.080e-36        6.092e-07
    1755.2384747417    5.904e-07     2 1 0 4 3 1      2 0 0 3 2 2      24ToDiCoUb_pred.2084    3.972e+00       2.126e-35        6.205e-07
    1755.8934159695    4.778e-07     1 1 1 7 4 4      0 0 2 6 2 5      24ToDiCoUb_pred.2085    4.299e-02       6.862e-38        5.657e-07
    1756.8187945075    6.371e-07     0 1 0 7 1 6      0 0 0 6 2 5      24ToDiCoUb_pred.2086    6.607e+00       4.983e-20        6.775e-07
    1758.5814877254    5.847e-07     0 1 0 8 4 5      0 0 0 8 3 6      24ToDiCoUb_pred.2087    3.127e+00       2.947e-21        6.585e-07
    1758.8339113054    4.964e-07     1 1 1 5 4 2      2 0 0 4 4 1      24ToDiCoUb_pred.2088    4.071e-02       2.172e-37        5.117e-07
    1758.9719364688    7.476e-07     1 1 1 5 4 1      2 0 0 4 4 0      24ToDiCoUb_pred.2089    3.935e-02       6.994e-38        7.716e-07
    1759.1998024313    4.121e-07     0 3 1 6 4 2      2 0 0 5 0 5      24ToDiCoUb_pred.2090    7.964e-07       1.044e-41        4.440e-07
    1759.8452467507    2.917e-07     1 1 1 5 3 2      0 2 1 5 4 1      24ToDiCoUb_pred.2091    7.198e-01       2.170e-36        4.172e-07
    1761.8284938509    4.232e-07     0 1 0 6 2 5      0 0 0 5 1 4      24ToDiCoUb_pred.2092    5.922e+00       8.114e-20        4.818e-07
    1764.0820560803    4.675e-07     1 1 1 6 3 4      2 0 0 5 3 3      24ToDiCoUb_pred.2093    1.305e+00       2.436e-36        5.760e-07
    1768.7603144756    4.424e-07     0 3 1 7 5 3      0 2 1 7 4 4      24ToDiCoUb_pred.2094    4.094e+00       1.080e-35        4.987e-07
    1769.9420608240    3.808e-07     1 1 1 7 2 6      2 0 0 6 2 5      24ToDiCoUb_pred.2095    3.761e-04       1.943e-39        4.450e-07
    1770.4474091289    4.415e-07     0 1 0 6 5 2      0 0 0 7 2 5      24ToDiCoUb_pred.2096    1.444e-03       3.046e-24        5.355e-07
    1770.8540735404    3.648e-07     0 1 0 3 3 0      0 0 0 3 0 3      24ToDiCoUb_pred.2097    3.450e-02       9.033e-22        3.725e-07
    1771.0058190106    3.830e-07     2 1 0 5 5 0      0 0 2 5 0 5      24ToDiCoUb_pred.2098    8.329e-05       2.766e-40        4.883e-07
    1771.2874596332    4.042e-07     0 1 0 3 3 1      0 0 0 2 2 0      24ToDiCoUb_pred.2099    5.882e+00       5.146e-20        4.470e-07
    1772.7140922338    3.489e-07     0 1 0 3 3 0      0 0 0 2 2 1      24ToDiCoUb_pred.2100    5.803e+00       1.530e-19        3.705e-07
    1774.6713745697    4.372e-07     1 1 1 6 3 3      2 0 0 5 3 2      24ToDiCoUb_pred.2101    2.713e-02       1.488e-37        4.941e-07
    1775.4721134679    4.030e-07     1 1 1 6 3 4      1 0 1 5 2 3      24ToDiCoUb_pred.2102    2.092e+00       4.074e-36        5.250e-07
    1776.4205038424    4.811e-07     1 1 1 7 4 4      2 0 0 7 2 5      24ToDiCoUb_pred.2103    3.718e-02       6.408e-38        5.685e-07
    1776.6871470562    3.824e-07     1 1 1 4 3 1      2 0 0 4 1 4      24ToDiCoUb_pred.2104    5.018e-03       7.155e-38        4.165e-07
    1778.6631917655    3.703e-07     1 1 1 6 4 2      1 2 0 7 4 3      24ToDiCoUb_pred.2105    7.261e-01       2.447e-36        4.784e-07
    1780.2203076219    4.045e-07     0 3 1 6 5 1      2 0 0 5 3 2      24ToDiCoUb_pred.2106    6.205e-03       3.383e-38        4.654e-07
    1780.6225991216    5.133e-07     0 1 0 4 2 2      0 0 0 3 1 3      24ToDiCoUb_pred.2107    1.414e+00       1.528e-20        5.477e-07
    1781.5605443750    7.288e-07     0 3 1 6 5 2      2 0 0 5 3 3      24ToDiCoUb_pred.2108    1.867e-02       3.417e-38        8.027e-07
    1782.0025174549    2.684e-07     1 1 1 6 5 2      0 0 2 5 3 3      24ToDiCoUb_pred.2109    7.642e-03       4.440e-39        4.586e-07
    1783.0063401462    6.253e-07     1 1 1 5 2 3      1 0 1 4 1 4      24ToDiCoUb_pred.2110    5.015e-01       2.286e-36        6.538e-07
    1783.0280576638    8.660e-07     1 1 1 6 4 3      2 0 0 5 4 2      24ToDiCoUb_pred.2111    7.835e-02       8.995e-38        8.867e-07
    1783.2814659000    8.114e-07     1 1 1 6 4 3      2 0 0 6 2 4      24ToDiCoUb_pred.2112    1.680e-02       1.930e-38        8.335e-07
    1783.7146342788    4.681e-07     1 1 1 6 4 2      2 0 0 5 4 1      24ToDiCoUb_pred.2113    6.518e-02       2.241e-37        5.217e-07
    1783.8642388429    3.704e-07     0 1 0 4 3 1      0 0 0 4 0 4      24ToDiCoUb_pred.2114    7.622e-02       5.568e-22        4.323e-07
    1787.9653999835    4.341e-07     1 1 1 4 2 2      2 0 0 3 0 3      24ToDiCoUb_pred.2115    2.924e-02       6.201e-37        4.516e-07
    1790.9517792756    3.292e-07     0 1 0 8 2 7      0 0 0 7 1 6      24ToDiCoUb_pred.2116    7.882e+00       3.107e-20        4.473e-07
    1791.7226710436    5.028e-07     1 1 1 5 4 2      2 0 0 5 2 3      24ToDiCoUb_pred.2117    6.755e-03       4.074e-38        5.180e-07
    1792.6592862086    4.429e-07     0 1 0 4 3 2      0 0 0 3 2 1      24ToDiCoUb_pred.2118    4.582e+00       1.043e-19        4.727e-07
    1792.8374933902    8.165e-07     1 1 1 5 4 1      2 0 0 6 0 6      24ToDiCoUb_pred.2119    1.259e-03       2.540e-39        8.385e-07
    1792.9506017626    6.891e-07     0 3 1 6 5 2      1 0 1 5 2 3      24ToDiCoUb_pred.2120    2.126e-02       4.060e-38        7.669e-07
    1794.2569062611    5.135e-07     1 1 1 7 3 5      2 0 0 6 3 4      24ToDiCoUb_pred.2121    6.588e-01       2.155e-36        5.627e-07
    1795.0995434348    4.704e-07     0 1 0 6 5 1      0 0 0 6 4 2      24ToDiCoUb_pred.2122    1.756e+00       1.354e-21        5.997e-07
    1795.8018855214    5.243e-07     0 1 0 5 5 0      0 0 0 5 4 1      24ToDiCoUb_pred.2123    1.099e+00       4.400e-21        6.055e-07
    1796.0264648919    4.661e-07     0 1 0 5 5 1      0 0 0 5 4 2      24ToDiCoUb_pred.2124    1.097e+00       1.465e-21        5.748e-07
    1796.1324543378    4.621e-07     0 1 0 6 5 2      0 0 0 6 4 3      24ToDiCoUb_pred.2125    1.747e+00       4.056e-21        5.525e-07
    1796.9244274834    7.086e-07     0 1 0 8 5 4      0 0 0 8 4 5      24ToDiCoUb_pred.2126    2.457e+00       1.258e-21        7.706e-07
    1797.8438325290    4.711e-07     2 1 0 5 5 0      2 0 0 6 2 5      24ToDiCoUb_pred.2127    8.741e-05       3.210e-40        5.243e-07
    1799.6155740182    4.158e-07     0 1 0 4 3 1      0 0 0 3 2 2      24ToDiCoUb_pred.2128    4.248e+00       3.292e-20        4.622e-07&
    1799.6157584241    5.475e-07     1 1 1 6 5 1      2 0 0 5 5 0      24ToDiCoUb_pred.2129    3.563e-02       6.634e-38        6.257e-07
    1799.6354040568    4.210e-07     1 1 1 6 5 2      2 0 0 5 5 1      24ToDiCoUb_pred.2130    3.595e-02       2.232e-38        5.389e-07
    1799.6864860856    6.671e-07     1 1 1 8 1 7      0 2 1 7 4 4      24ToDiCoUb_pred.2131    6.055e-03       1.749e-38        7.057e-07
    1800.4585801521    4.111e-07     1 1 1 5 3 2      2 0 0 5 1 5      24ToDiCoUb_pred.2132    6.481e-03       2.276e-38        4.676e-07
    1802.4796935085    7.333e-07     0 1 0 9 1 8      0 0 0 8 2 7      24ToDiCoUb_pred.2133    8.737e+00       1.574e-20        7.686e-07
    1802.9931618994    7.126e-07     0 1 0 4 4 0      0 0 0 5 1 5      24ToDiCoUb_pred.2134    1.622e-04       6.978e-25        7.377e-07
    1803.3674035089    3.816e-07     0 1 0 5 5 1      0 0 0 6 2 4      24ToDiCoUb_pred.2135    2.440e-04       3.350e-25        5.328e-07
    1804.6101346102    2.879e-07     0 1 0 5 4 1      0 0 0 6 1 6      24ToDiCoUb_pred.2136    3.214e-04       2.816e-24        4.179e-07
    1805.1463615973    3.666e-07     0 1 0 5 3 2      0 0 0 5 0 5      24ToDiCoUb_pred.2137    8.123e-02       1.286e-21        4.554e-07
    1807.0949106582    4.951e-07     1 1 1 7 4 4      2 0 0 6 4 3      24ToDiCoUb_pred.2138    1.314e-01       2.541e-37        5.804e-07
    1808.0669226625    3.794e-07     1 1 1 6 4 2      0 0 2 5 0 5      24ToDiCoUb_pred.2139    5.576e-03       2.100e-38        4.855e-07
    1810.6281679908    4.277e-07     0 1 0 5 3 3      0 0 0 4 2 2      24ToDiCoUb_pred.2140    3.932e+00       2.161e-20        4.684e-07
    1810.9385137401    4.512e-07     1 1 1 5 4 2      1 0 1 4 3 1      24ToDiCoUb_pred.2141    4.091e+00       2.651e-35        4.681e-07
    1812.6862696893    8.395e-07     0 1 0 6 4 2      0 0 0 7 1 7      24ToDiCoUb_pred.2142    3.263e-04       5.673e-25        8.609e-07
    1814.7720667126    3.925e-07     1 1 1 6 3 3      1 2 0 5 5 0      24ToDiCoUb_pred.2143    3.960e-03       2.522e-38        4.551e-07
    1818.8307559141    4.299e-07     0 3 1 7 5 3      2 0 0 6 3 4      24ToDiCoUb_pred.2144    6.058e-03       1.929e-38        4.876e-07
    1820.3209997648    3.557e-07     0 3 1 6 5 1      1 2 0 5 5 0      24ToDiCoUb_pred.2145    2.768e-02       1.752e-37        4.237e-07
    1820.8779419311    4.444e-07     1 1 1 7 3 5      1 2 0 6 5 2      24ToDiCoUb_pred.2146    3.790e-04       1.369e-39        5.378e-07
    1823.2342655832    7.840e-07     1 1 1 5 4 1      2 0 0 5 2 4      24ToDiCoUb_pred.2147    8.158e-03       1.845e-38        8.069e-07
    1823.8984931385    5.346e-07     1 1 1 7 5 3      2 0 0 6 5 2      24ToDiCoUb_pred.2148    6.679e-02       6.994e-38        6.145e-07
    1825.2015425668    4.047e-07     0 1 0 6 3 4      0 0 0 5 2 3      24ToDiCoUb_pred.2149    3.717e+00       3.775e-20        5.055e-07
    1825.5564178002    3.956e-07     1 1 1 4 3 1      2 0 0 3 1 2      24ToDiCoUb_pred.2150    9.581e-03       1.641e-37        4.147e-07
    1827.9764887931    5.259e-07     0 1 0 7 4 3      0 0 0 8 1 8      24ToDiCoUb_pred.2151    1.998e-04       5.494e-25        6.069e-07
    1829.1302824336    4.610e-07     0 1 0 5 2 3      0 0 0 4 1 4      24ToDiCoUb_pred.2152    7.077e-01       1.779e-20        4.775e-07
    1830.1319821161    3.364e-07     0 1 0 5 3 2      0 0 0 4 2 3      24ToDiCoUb_pred.2153    3.064e+00       5.329e-20        4.076e-07
    1833.0180329637    4.455e-07     1 1 1 6 3 3      2 0 0 6 1 6      24ToDiCoUb_pred.2154    5.649e-03       3.858e-38        5.387e-07
    1833.6427106949    5.978e-07     1 1 1 5 2 3      2 0 0 4 0 4      24ToDiCoUb_pred.2155    4.475e-02       2.467e-37        6.275e-07
    1834.8458445859    5.335e-07     1 1 1 6 5 1      0 2 1 7 4 4      24ToDiCoUb_pred.2156    1.325e-01       2.815e-37        5.811e-07
    1834.9049361809    4.681e-07     1 1 1 6 4 2      2 0 0 6 2 5      24ToDiCoUb_pred.2157    1.426e-02       5.942e-38        5.217e-07
    1835.8930007639    3.342e-07     0 1 0 6 3 3      0 0 0 6 0 6      24ToDiCoUb_pred.2158    5.523e-02       1.847e-22        4.742e-07
    1837.1809718442    5.391e-07     0 1 0 7 3 5      0 0 0 6 2 4      24ToDiCoUb_pred.2159    3.848e+00       6.942e-21        6.549e-07
    1837.3605643508    4.374e-07     0 1 0 3 3 1      0 0 0 2 0 2      24ToDiCoUb_pred.2160    2.805e-02       3.145e-22        4.818e-07
    1838.5669660159    4.135e-07     0 3 1 6 5 1      2 0 0 6 1 6      24ToDiCoUb_pred.2161    6.155e-04       4.178e-39        5.126e-07
    1843.2715148424    5.077e-07     0 1 0 6 5 1      0 0 0 7 2 6      24ToDiCoUb_pred.2162    1.822e-04       1.684e-25        6.293e-07
    1844.1805944831    3.583e-07     0 1 0 4 4 1      0 0 0 3 3 0      24ToDiCoUb_pred.2163    5.405e+00       8.146e-20        3.793e-07
    1844.3992851615    7.378e-07     0 1 0 4 4 0      0 0 0 3 3 1      24ToDiCoUb_pred.2164    5.398e+00       2.714e-20        7.621e-07
    1845.3302879587    1.095e-06     0 1 0 6 6 0      0 0 0 6 5 1      24ToDiCoUb_pred.2165    7.563e-01       2.921e-22        1.111e-06
    1845.3639524931    8.460e-07     0 1 0 6 6 1      0 0 0 6 5 2      24ToDiCoUb_pred.2166    7.562e-01       8.763e-22        8.986e-07
    1845.4517915841    3.444e-07     0 3 1 7 5 3      1 2 0 6 5 2      24ToDiCoUb_pred.2167    6.032e-02       2.121e-37        4.586e-07
    1847.7827499333    5.203e-07     0 1 0 8 3 6      0 0 0 7 2 5      24ToDiCoUb_pred.2168    4.280e+00       1.084e-20        6.020e-07
    1848.5994083514    4.090e-07     1 1 1 5 3 2      2 0 0 4 1 3      24ToDiCoUb_pred.2169    2.094e-02       8.815e-38        4.658e-07
    1852.4049698709    4.077e-07     0 1 0 5 4 1      0 0 0 5 1 4      24ToDiCoUb_pred.2170    2.892e-02       3.033e-22        4.682e-07
    1853.2316676175    5.548e-07     0 1 0 5 5 0      0 0 0 6 2 5      24ToDiCoUb_pred.2171    6.300e-05       3.131e-25        6.006e-07
    1854.1215859540    7.370e-07     0 1 0 4 4 0      0 0 0 4 1 3      24ToDiCoUb_pred.2172    6.539e-03       3.410e-23        7.613e-07
    1854.8709618239    3.461e-07     1 1 1 4 3 2      2 0 0 3 1 3      24ToDiCoUb_pred.2173    5.945e-03       3.817e-38        4.007e-07
    1856.2596754619    8.550e-07     0 1 0 6 4 2      0 0 0 6 1 5      24ToDiCoUb_pred.2174    6.620e-02       1.356e-22        8.760e-07
    1865.5635815595    8.119e-07     2 1 0 5 5 1      2 0 0 4 4 0      24ToDiCoUb_pred.2175    4.932e+00       7.794e-36        8.340e-07
    1865.6116022438    4.711e-07     2 1 0 5 5 0      2 0 0 4 4 1      24ToDiCoUb_pred.2176    4.935e+00       2.340e-35        5.243e-07
    1866.3808488004    3.909e-07     0 1 0 6 3 3      0 0 0 5 2 4      24ToDiCoUb_pred.2177    2.050e+00       7.691e-21        4.916e-07
    1867.6891209351    3.251e-07     1 1 1 6 5 2      2 0 0 6 3 3      24ToDiCoUb_pred.2178    8.611e-03       6.909e-39        4.939e-07
    1867.8527750288    7.957e-07     0 1 0 5 4 2      0 0 0 4 3 1      24ToDiCoUb_pred.2179    4.364e+00       1.619e-20        8.183e-07
    1867.9250943047    4.998e-07     0 1 0 7 4 3      0 0 0 7 1 6      24ToDiCoUb_pred.2180    9.359e-02       2.993e-22        5.844e-07
    1868.0539937266    4.224e-07     0 1 0 4 3 2      0 0 0 3 0 3      24ToDiCoUb_pred.2181    8.254e-02       2.497e-21        4.291e-07
    1869.3455995648    4.063e-07     0 1 0 5 4 1      0 0 0 4 3 2      24ToDiCoUb_pred.2182    4.326e+00       4.838e-20        4.670e-07
    1876.6317177215    5.218e-07     0 1 0 7 3 4      0 0 0 7 0 7      24ToDiCoUb_pred.2183    2.755e-02       1.549e-22        5.704e-07
    1877.7193499027    3.767e-07     1 1 1 6 3 3      2 0 0 5 1 4      24ToDiCoUb_pred.2184    3.347e-02       2.707e-37        4.636e-07
    1883.2682829549    3.382e-07     0 3 1 6 5 1      2 0 0 5 1 4      24ToDiCoUb_pred.2185    5.015e-03       4.032e-38        4.329e-07
    1884.5651497243    6.162e-07     0 1 0 6 2 4      0 0 0 5 1 5      24ToDiCoUb_pred.2186    3.624e-01       2.061e-21        6.451e-07
    1884.9162860244    5.232e-07     1 1 1 6 5 1      2 0 0 6 3 4      24ToDiCoUb_pred.2187    2.145e-02       5.511e-38        5.716e-07
    1889.5694061323    4.337e-07     0 1 0 6 4 3      0 0 0 5 3 2      24ToDiCoUb_pred.2188    3.685e+00       2.580e-20        4.910e-07
    1891.6061020071    8.101e-07     0 1 0 6 6 1      0 0 0 7 3 4      24ToDiCoUb_pred.2189    1.533e-05       2.117e-26        8.649e-07
    1895.1973505484    8.350e-07     0 1 0 6 4 2      0 0 0 5 3 3      24ToDiCoUb_pred.2190    3.553e+00       8.439e-21        8.566e-07
    1896.2050431536    4.100e-07     1 1 1 6 3 4      0 2 1 5 4 1      24ToDiCoUb_pred.2191    1.821e-04       5.589e-40        5.070e-07
    1898.5003619821    4.355e-07     2 1 0 5 5 0      2 0 0 5 2 3      24ToDiCoUb_pred.2192    1.295e-03       6.957e-39        5.305e-07
    1899.4291384809    8.757e-07     2 1 0 5 5 1      2 0 0 6 0 6      24ToDiCoUb_pred.2193    1.957e-05       3.518e-41        8.963e-07
    1904.3549397730    3.860e-07     0 1 0 5 3 3      0 0 0 4 0 4      24ToDiCoUb_pred.2194    1.233e-01       9.661e-22        4.458e-07
    1904.7607855498    3.875e-07     0 1 0 4 4 1      0 0 0 4 1 4      24ToDiCoUb_pred.2195    1.057e-03       2.005e-23        4.070e-07
    1907.1570900259    4.486e-07     1 1 1 5 4 2      1 0 1 4 1 3      24ToDiCoUb_pred.2196    2.837e-02       2.647e-37        4.656e-07
    1909.4223074651    5.055e-07     1 1 1 5 4 2      2 0 0 5 0 5      24ToDiCoUb_pred.2197    6.282e-04       5.913e-39        5.206e-07
    1909.9638715578    5.029e-07     0 1 0 7 3 4      0 0 0 6 2 5      24ToDiCoUb_pred.2198    1.254e+00       8.002e-21        5.531e-07
    1911.5373216944    4.555e-07     1 1 1 6 5 1      1 2 0 6 5 2      24ToDiCoUb_pred.2199    1.570e+00       4.460e-36        5.470e-07
    1913.6835314483    6.933e-07     0 3 1 6 5 2      0 2 1 5 4 1      24ToDiCoUb_pred.2200    8.089e+00       2.438e-35        7.547e-07
    1917.2687019598    1.079e-06     0 1 0 6 6 0      0 0 0 7 3 5      24ToDiCoUb_pred.2201    5.882e-06       2.985e-27        1.096e-06
    1917.7162046785    4.232e-07     2 1 0 5 5 0      1 0 1 4 3 1      24ToDiCoUb_pred.2202    1.798e-03       1.039e-38        4.818e-07
    1918.0067187080    4.149e-07     0 1 0 5 5 1      0 0 0 4 4 0      24ToDiCoUb_pred.2203    4.656e+00       9.867e-21        5.341e-07
    1918.0353556876    5.246e-07     0 1 0 5 5 0      0 0 0 4 4 1      24ToDiCoUb_pred.2204    4.655e+00       2.960e-20        5.729e-07
    1918.7309172901    7.800e-07     1 1 1 5 4 1      2 0 0 4 2 2      24ToDiCoUb_pred.2205    5.601e-03       1.819e-38        8.030e-07
    1922.3408332657    5.636e-07     0 1 0 8 4 5      0 0 0 7 3 4      24ToDiCoUb_pred.2206    3.013e+00       5.268e-21        6.399e-07
    1923.1604504424    5.051e-07     0 1 0 7 4 3      0 0 0 6 3 4      24ToDiCoUb_pred.2207    2.885e+00       1.138e-20        5.889e-07
    1925.0698229240    7.677e-07     0 1 0 5 4 2      0 0 0 5 1 5      24ToDiCoUb_pred.2208    2.266e-03       1.045e-23        7.911e-07
    1925.3809683798    2.928e-07     1 1 1 6 5 2      1 0 1 6 2 5      24ToDiCoUb_pred.2209    3.594e-03       3.591e-39        4.460e-07
    1929.8259106738    8.455e-07     2 1 0 5 5 1      2 0 0 5 2 4      24ToDiCoUb_pred.2210    6.078e-04       1.227e-39        8.668e-07
    1935.0158862302    4.448e-07     1 1 1 5 4 2      2 0 0 4 2 3      24ToDiCoUb_pred.2211    8.461e-03       8.781e-38        4.619e-07
    1935.5614656340    4.323e-07     1 1 1 6 4 2      2 0 0 5 2 3      24ToDiCoUb_pred.2212    1.096e-02       6.695e-38        5.278e-07
    1935.6052698030    8.673e-07     1 1 1 6 4 3      2 0 0 6 0 6      24ToDiCoUb_pred.2213    3.359e-03       6.871e-39        8.880e-07
    1936.8183765550    5.020e-07     1 1 1 6 3 4      2 0 0 5 1 5      24ToDiCoUb_pred.2214    7.430e-03       2.665e-38        5.493e-07
    1942.5160675640    4.481e-07     0 1 0 6 5 2      0 0 0 5 4 1      24ToDiCoUb_pred.2215    3.888e+00       1.572e-20        5.409e-07
    1942.7653019843    4.848e-07     0 1 0 6 5 1      0 0 0 5 4 2      24ToDiCoUb_pred.2216    3.883e+00       5.239e-21        5.901e-07
    1944.5444631616    4.509e-07     1 1 1 7 4 4      1 2 0 7 4 3      24ToDiCoUb_pred.2217    7.663e-01       2.494e-36        5.432e-07
    1945.3401862681    3.408e-07     0 1 0 7 2 5      0 0 0 6 1 6      24ToDiCoUb_pred.2218    1.970e-01       2.025e-21        4.559e-07
    1945.6978071977    2.589e-07     1 1 1 6 5 2      0 0 2 5 1 5      24ToDiCoUb_pred.2219    1.897e-04       2.049e-40        4.245e-07
    1946.3643083026    4.521e-07     0 1 0 6 3 4      0 0 0 5 0 5      24ToDiCoUb_pred.2220    1.270e-01       2.044e-21        5.267e-07
    1950.1062406013    4.043e-07     0 1 0 6 5 1      0 0 0 6 2 4      24ToDiCoUb_pred.2221    4.384e-03       6.084e-24        5.493e-07
    1951.1291123358    3.990e-07     0 1 0 6 4 3      0 0 0 6 1 6      24ToDiCoUb_pred.2222    2.688e-03       2.381e-23        5.009e-07
    1954.2968648497    7.513e-07     0 3 1 6 5 2      2 0 0 5 1 5      24ToDiCoUb_pred.2223    2.940e-05       1.036e-40        7.837e-07
    1956.2333601501    3.916e-07     0 1 0 4 4 1      0 0 0 3 1 2      24ToDiCoUb_pred.2224    4.935e-03       1.140e-22        3.916e-07
    1958.3079840888    7.837e-07     1 1 1 5 4 1      1 0 1 4 1 4      24ToDiCoUb_pred.2225    4.780e-03       1.806e-38        8.066e-07
    1959.4443089492    3.977e-07     0 1 0 5 5 1      0 0 0 6 0 6      24ToDiCoUb_pred.2226    1.198e-07       2.976e-28        5.209e-07
    1959.6323890793    4.967e-07     0 1 0 5 5 0      0 0 0 5 2 3      24ToDiCoUb_pred.2227    8.328e-04       6.209e-24        5.817e-07
    1966.0020419960    8.368e-07     1 1 1 6 4 3      2 0 0 5 2 4      24ToDiCoUb_pred.2228    1.228e-02       2.822e-38        8.583e-07
    1966.6136958239    5.032e-07     0 1 0 6 5 2      0 0 0 7 0 7      24ToDiCoUb_pred.2229    2.894e-09       1.284e-29        5.533e-07
    1976.1982469786    7.904e-07     0 1 0 5 4 2      0 0 0 4 1 3      24ToDiCoUb_pred.2230    2.125e-02       1.192e-22        8.131e-07
    1981.1512386646    2.180e-07     1 1 1 6 5 2      2 0 0 6 1 5      24ToDiCoUb_pred.2231    3.628e-04       4.491e-40        4.206e-07
    1983.8588319607    5.097e-07     1 1 1 7 3 5      2 0 0 6 1 6      24ToDiCoUb_pred.2232    7.443e-03       5.008e-38        5.929e-07
    1987.3401420325    6.932e-07     0 1 0 4 4 0      0 0 0 3 1 3      24ToDiCoUb_pred.2233    1.586e-03       1.376e-23        7.190e-07
    1988.3958619616    6.930e-07     0 1 0 8 5 4      0 0 0 7 4 3      24ToDiCoUb_pred.2234    2.954e+00       3.134e-21        7.563e-07
    1989.9321569857    4.464e-07     0 1 0 5 5 1      0 0 0 5 2 4      24ToDiCoUb_pred.2235    3.934e-04       1.099e-24        5.368e-07
    1991.8864062551    7.747e-07     0 1 0 6 6 1      0 0 0 5 5 0      24ToDiCoUb_pred.2236    3.821e+00       7.747e-21        8.582e-07&&
    1991.8899119570    1.099e-06     0 1 0 6 6 0      0 0 0 5 5 1      24ToDiCoUb_pred.2237    3.821e+00       2.582e-21        1.115e-06
    1993.2578772846    5.506e-07     0 1 0 7 3 5      0 0 0 6 0 6      24ToDiCoUb_pred.2238    1.069e-01       3.499e-22        6.452e-07
    1998.9239475964    4.925e-07     0 1 0 6 4 3      0 0 0 5 1 4      24ToDiCoUb_pred.2239    5.515e-02       5.871e-22        5.436e-07
    1999.9458496601    4.835e-07     0 1 0 6 5 2      0 0 0 6 2 5      24ToDiCoUb_pred.2240    1.184e-03       5.972e-24        5.355e-07
    2000.7862075770    5.341e-07     1 1 1 7 4 4      2 0 0 6 2 5      24ToDiCoUb_pred.2241    1.494e-02       6.042e-38        5.816e-07
    2001.4642057690    5.729e-07     1 1 1 7 5 3      0 2 1 7 4 4      24ToDiCoUb_pred.2242    8.260e-01       1.702e-36        6.174e-07
    2008.4326816137    4.254e-07     0 3 1 7 5 3      2 0 0 6 1 6      24ToDiCoUb_pred.2243    4.996e-05       3.280e-40        5.222e-07
    2008.9443546375    7.620e-07     1 1 1 5 4 1      2 0 0 4 0 4      24ToDiCoUb_pred.2244    3.757e-04       1.726e-39        7.855e-07
    2013.9347809644    4.204e-07     2 1 0 5 5 0      1 0 1 4 1 3      24ToDiCoUb_pred.2245    6.236e-05       5.217e-40        4.794e-07
    2016.1715533301    5.123e-07     1 1 1 6 5 1      2 0 0 5 3 2      24ToDiCoUb_pred.2246    5.032e-03       2.139e-38        5.617e-07
    2016.1999984036    5.067e-07     2 1 0 5 5 0      2 0 0 5 0 5      24ToDiCoUb_pred.2247    2.750e-05       2.322e-40        5.330e-07
    2017.9507342610    3.438e-07     1 1 1 6 5 2      2 0 0 5 3 3      24ToDiCoUb_pred.2248    1.137e-04       1.622e-40        4.810e-07
    2020.5347707630    5.636e-07     0 1 0 8 4 5      0 0 0 8 1 8      24ToDiCoUb_pred.2249    1.387e-03       3.538e-24        6.399e-07
    2025.3225623808    8.418e-07     2 1 0 5 5 1      2 0 0 4 2 2      24ToDiCoUb_pred.2250    1.321e-03       3.851e-39        8.632e-07
    2027.0241017671    3.873e-07     0 1 0 5 4 1      0 0 0 4 1 4      24ToDiCoUb_pred.2251    3.408e-03       6.976e-23        4.211e-07
    2029.3407916486    2.491e-07     1 1 1 6 5 2      1 0 1 5 2 3      24ToDiCoUb_pred.2252    1.230e-02       1.834e-38        4.186e-07
    2029.7486450159    7.934e-07     0 1 0 6 6 1      0 0 0 7 1 6      24ToDiCoUb_pred.2253    4.701e-07       1.103e-27        8.493e-07
    2034.0327550351    6.971e-07     0 1 0 8 5 4      0 0 0 8 2 7      24ToDiCoUb_pred.2254    2.320e-03       2.936e-24        7.601e-07
    2041.7935771686    4.164e-07     2 1 0 5 5 0      2 0 0 4 2 3      24ToDiCoUb_pred.2255    9.525e-04       8.879e-39        4.758e-07
    2043.9490366282    5.735e-07     0 1 0 8 3 6      0 0 0 7 0 7      24ToDiCoUb_pred.2256    8.068e-02       4.333e-22        6.180e-07
    2051.5346472075    5.633e-07     1 1 1 7 5 3      2 0 0 6 3 4      24ToDiCoUb_pred.2257    1.548e-02       3.874e-38        6.085e-07
    2053.2611020555    5.040e-07     1 1 1 6 4 2      2 0 0 5 0 5      24ToDiCoUb_pred.2258    5.061e-04       4.869e-39        5.304e-07
    2056.2722454729    4.748e-07     1 1 1 6 5 1      1 2 0 5 5 0      24ToDiCoUb_pred.2259    5.275e-01       2.617e-36        5.277e-07
    2060.4833762746    5.394e-07     0 1 0 8 4 5      0 0 0 7 1 6      24ToDiCoUb_pred.2260    1.279e-01       3.810e-22        6.186e-07
    2064.8996291795    8.453e-07     2 1 0 5 5 1      1 0 1 4 1 4      24ToDiCoUb_pred.2261    5.029e-08       1.709e-43        8.666e-07
    2072.4140240880    1.086e-06     0 1 0 6 6 0      0 0 0 6 3 3      24ToDiCoUb_pred.2262    7.156e-05       6.608e-26        1.102e-06
    2072.5399870099    8.199e-07     0 1 0 6 4 2      0 0 0 5 1 5      24ToDiCoUb_pred.2263    4.119e-03       1.937e-23        8.418e-07
    2074.5182117240    5.195e-07     1 1 1 6 5 1      2 0 0 6 1 6      24ToDiCoUb_pred.2264    8.548e-06       4.558e-41        6.014e-07
    2078.1556828775    5.011e-07     1 1 1 7 5 3      1 2 0 6 5 2      24ToDiCoUb_pred.2265    8.820e-01       2.446e-36        5.855e-07
    2080.7951548151    5.360e-07     0 1 0 5 5 0      0 0 0 5 0 5      24ToDiCoUb_pred.2266    2.762e-06       3.292e-26        6.003e-07
    2084.9840011536    7.968e-07     0 1 0 6 6 1      0 0 0 6 3 4      24ToDiCoUb_pred.2267    4.744e-05       1.380e-25        8.524e-07
    2090.3613641975    4.731e-07     0 1 0 5 5 1      0 0 0 4 2 2      24ToDiCoUb_pred.2268    8.271e-04       3.411e-24        5.102e-07
    2105.7807753339    5.158e-07     0 1 0 5 5 0      0 0 0 4 2 3      24ToDiCoUb_pred.2269    5.814e-04       7.639e-24        5.648e-07
    2106.1831460417    4.195e-07     0 1 0 6 5 1      0 0 0 6 0 6      24ToDiCoUb_pred.2270    3.836e-06       9.746e-27        5.377e-07
    2106.3465711219    4.155e-07     0 1 0 6 5 2      0 0 0 5 2 3      24ToDiCoUb_pred.2271    3.423e-03       2.611e-23        5.142e-07
    2115.5359997282    8.251e-07     2 1 0 5 5 1      2 0 0 4 0 4      24ToDiCoUb_pred.2272    2.693e-05       1.116e-40        8.469e-07
    2119.2195286631    4.618e-07     1 1 1 6 5 1      2 0 0 5 1 4      24ToDiCoUb_pred.2273    4.826e-04       3.064e-39        5.351e-07
    2124.8867961465    4.734e-07     0 1 0 7 4 3      0 0 0 6 1 6      24ToDiCoUb_pred.2274    3.378e-03       2.911e-23        5.620e-07
    2136.6709940782    4.659e-07     0 1 0 6 5 1      0 0 0 5 2 4      24ToDiCoUb_pred.2275    1.608e-03       4.604e-24        5.532e-07
    2137.2231381601    6.766e-07     0 1 0 8 5 4      0 0 0 7 2 5      24ToDiCoUb_pred.2276    2.426e-02       4.592e-23        7.413e-07
    2147.4837561491    1.075e-06     0 1 0 6 6 0      0 0 0 7 1 7      24ToDiCoUb_pred.2277    2.209e-07       2.737e-28        1.091e-06
    2150.0737213342    2.603e-07     1 1 1 6 5 2      0 2 1 5 4 1      24ToDiCoUb_pred.2278    5.678e-01       1.356e-36        3.959e-07
    2184.0881359797    4.358e-07     0 1 0 5 5 1      0 0 0 4 0 4      24ToDiCoUb_pred.2279    4.928e-06       2.936e-26        4.895e-07
    2190.6870547357    3.894e-07     1 1 1 6 5 2      2 0 0 5 1 5      24ToDiCoUb_pred.2280    3.702e-05       1.038e-40        4.487e-07
    2191.0571619217    1.087e-06     0 1 0 6 6 0      0 0 0 6 1 5      24ToDiCoUb_pred.2281    7.673e-07       1.128e-27        1.103e-06
    2225.1506406542    7.954e-07     0 1 0 6 6 1      0 0 0 5 3 2      24ToDiCoUb_pred.2282    8.102e-05       4.091e-25        8.281e-07
    2227.5093368576    4.618e-07     0 1 0 6 5 2      0 0 0 5 0 5      24ToDiCoUb_pred.2283    1.068e-05       1.313e-25        5.351e-07
    2229.9948370082    1.071e-06     0 1 0 6 6 0      0 0 0 5 3 3      24ToDiCoUb_pred.2284    6.825e-05       1.171e-25        1.088e-06
    2241.1365729071    5.599e-07     1 1 1 7 5 3      2 0 0 6 1 6      24ToDiCoUb_pred.2285    8.728e-05       4.602e-40        6.365e-07
    2286.7103468577    7.770e-07     0 1 0 6 6 1      0 0 0 6 1 6      24ToDiCoUb_pred.2286    6.491e-07       4.186e-27        8.340e-07
    2333.3894248550    7.183e-07     0 1 0 8 5 4      0 0 0 7 0 7      24ToDiCoUb_pred.2287    4.054e-08       1.671e-28        7.543e-07
    2334.5051821184    8.289e-07     0 1 0 6 6 1      0 0 0 5 1 4      24ToDiCoUb_pred.2288    7.530e-07       5.877e-27        8.603e-07
    2407.3374734697    1.059e-06     0 1 0 6 6 0      0 0 0 5 1 5      24ToDiCoUb_pred.2289    6.532e-07       2.277e-27        1.076e-06
    3117.2821831283    9.634e-07     0 1 3 6 0 6      1 1 1 7 5 3      24ToDiCoUb_pred.2290    7.100e-03       3.112e-43        1.001e-06
    3283.9005443114    9.405e-07     0 1 3 6 0 6      1 1 1 6 5 1      24ToDiCoUb_pred.2291    4.662e-03       4.139e-43        9.785e-07
    3303.3277609252    9.215e-07     0 1 3 4 1 3      2 1 0 5 5 0      24ToDiCoUb_pred.2292    4.894e-03       6.975e-43        9.215e-07
    3308.5591875736    9.118e-07     0 1 3 5 1 5      1 1 1 6 4 2      24ToDiCoUb_pred.2293    3.402e-03       4.934e-43        9.267e-07
    3345.6202912255    9.133e-07     0 1 3 5 1 5      2 1 0 5 5 0      24ToDiCoUb_pred.2294    9.173e-06       1.558e-45        9.281e-07
    3349.9860744217    8.920e-07     0 1 3 6 0 6      0 3 1 7 5 3      24ToDiCoUb_pred.2295    1.992e-03       2.342e-43        9.320e-07
    3374.5599240747    9.351e-07     0 1 3 6 0 6      1 1 1 7 3 5      24ToDiCoUb_pred.2296    1.406e-01       1.837e-41        9.734e-07
    3410.1054518637    9.144e-07     0 1 3 4 1 3      1 1 1 5 4 2      24ToDiCoUb_pred.2297    2.735e-01       6.147e-41        9.144e-07
    3452.3979821639    9.126e-07     0 1 3 5 1 5      1 1 1 5 4 2      24ToDiCoUb_pred.2298    4.410e-03       1.182e-42        9.211e-07
    3519.8517900195    8.863e-07     0 1 3 6 0 6      0 3 1 6 5 1      24ToDiCoUb_pred.2299    1.728e-02       4.202e-42        9.266e-07
    3525.4007230717    9.017e-07     0 1 3 6 0 6      1 1 1 6 3 3      24ToDiCoUb_pred.2300    1.351e-01       3.367e-41        9.414e-07
    3570.1292790765    2.022e-06     0 1 3 3 2 2      1 1 1 4 3 1      24ToDiCoUb_pred.2301    4.817e-01       2.348e-40        2.026e-06
    3579.7145589819    8.927e-07     0 1 3 3 1 3      1 1 1 4 2 2      24ToDiCoUb_pred.2302    1.209e-01       8.360e-41        8.927e-07
    3582.9699898698    8.613e-07     0 1 3 4 0 4      1 1 1 4 3 1      24ToDiCoUb_pred.2303    1.323e+00       8.233e-40        8.646e-07
    3602.6204871977    8.644e-07     0 1 3 5 1 5      0 3 1 6 4 2      24ToDiCoUb_pred.2304    1.909e-05       9.750e-45        8.801e-07
    3616.4332306332    9.255e-07     0 1 3 4 1 3      1 1 1 5 2 4      24ToDiCoUb_pred.2305    4.421e-01       2.409e-40        9.255e-07
    3618.0327796877    9.786e-07     0 1 3 6 0 6      1 1 1 7 1 7      24ToDiCoUb_pred.2306    6.965e-01       2.586e-40        1.005e-06
    3638.4370781475    8.611e-07     0 1 3 5 1 5      1 1 1 6 0 6      24ToDiCoUb_pred.2307    6.236e-01       3.718e-40        8.768e-07
    3643.3098904696    8.578e-07     0 1 3 3 1 3      2 1 0 3 3 0      24ToDiCoUb_pred.2308    2.948e-02       2.681e-41        8.578e-07
    3649.5349781452    9.947e-07     0 1 3 6 0 6      1 1 1 6 1 5      24ToDiCoUb_pred.2309    2.113e-01       8.985e-41        1.021e-06
    3654.4684005203    9.395e-07     0 1 3 4 0 4      1 1 1 5 1 5      24ToDiCoUb_pred.2310    5.503e-01       4.661e-40        9.425e-07
    3658.7257609335    9.174e-07     0 1 3 5 1 5      1 1 1 5 2 4      24ToDiCoUb_pred.2311    2.149e-02       1.398e-41        9.321e-07
    3678.8984497221    8.572e-07     0 1 3 3 1 3      1 1 1 4 0 4      24ToDiCoUb_pred.2312    4.387e-01       4.652e-40        8.572e-07
    3684.9437248588    2.043e-06     0 1 3 3 2 2      1 1 1 4 1 3      24ToDiCoUb_pred.2313    1.698e-02       1.358e-41        2.047e-06
    3687.2126093332    8.578e-07     0 1 3 3 1 3      1 1 1 3 2 2      24ToDiCoUb_pred.2314    9.777e-02       1.075e-40        8.578e-07
    3697.7844356522    9.093e-07     0 1 3 4 0 4      1 1 1 4 1 3      24ToDiCoUb_pred.2315    3.851e-01       3.932e-40        9.124e-07
    3712.9563282990    9.074e-07     0 1 3 4 1 3      1 1 1 4 2 2      24ToDiCoUb_pred.2316    2.300e-01       1.901e-40        9.074e-07
    3755.2488585993    9.056e-07     0 1 3 5 1 5      1 1 1 4 2 2      24ToDiCoUb_pred.2317    6.172e-02       6.094e-41        9.141e-07
    3755.2694003115    8.534e-07     0 1 3 3 1 3      1 1 1 2 2 0      24ToDiCoUb_pred.2318    1.584e-03       2.337e-42        8.534e-07
    3776.5516597866    8.730e-07     0 1 3 4 1 3      2 1 0 3 3 0      24ToDiCoUb_pred.2319    2.288e-02       2.489e-41        8.730e-07
    3812.1402190392    8.724e-07     0 1 3 4 1 3      1 1 1 4 0 4      24ToDiCoUb_pred.2320    1.166e-01       1.481e-40        8.724e-07
    3818.9969963024    2.044e-06     0 1 3 3 2 2      1 1 1 3 1 3      24ToDiCoUb_pred.2321    1.836e-01       2.623e-40        2.047e-06
    3820.4543786502    8.730e-07     0 1 3 4 1 3      1 1 1 3 2 2      24ToDiCoUb_pred.2322    1.482e-02       1.951e-41        8.730e-07
    3825.9253715101    8.485e-07     0 1 3 3 1 3      1 1 1 2 0 2      24ToDiCoUb_pred.2323    1.434e-01       2.873e-40        8.485e-07
    3831.8377070957    9.095e-07     0 1 3 4 0 4      1 1 1 3 1 3      24ToDiCoUb_pred.2324    3.723e-02       6.792e-41        9.126e-07
    3854.4327493394    8.794e-07     0 1 3 5 1 5      1 1 1 4 0 4      24ToDiCoUb_pred.2325    1.257e-01       1.908e-40        8.794e-07
    3861.1628092429    2.025e-06     0 1 3 3 2 2      1 1 1 2 1 1      24ToDiCoUb_pred.2326    8.837e-01       1.516e-39        2.029e-06
    3864.8235537837    2.006e-06     0 1 3 3 2 2      2 1 0 2 2 1      24ToDiCoUb_pred.2327    5.716e-01       9.960e-40        2.010e-06
    3867.4747929621    9.455e-07     0 1 3 6 0 6      1 1 1 5 1 5      24ToDiCoUb_pred.2328    4.336e-02       4.736e-41        9.731e-07
    4430.7907419210    9.173e-07     0 1 3 6 0 6      1 0 1 7 7 1      24ToDiCoUb_pred.2329    2.638e-06       3.394e-44        9.563e-07
    4628.0689091706    8.835e-07     0 1 3 6 0 6      2 0 0 7 6 1      24ToDiCoUb_pred.2330    6.499e-05       2.000e-42        9.239e-07
    4646.1130588071    9.820e-07     0 1 3 5 1 5      1 0 1 6 6 0      24ToDiCoUb_pred.2331    1.247e-06       6.113e-44        9.958e-07
    4781.9501012897    1.079e-06     2 0 0 5 1 5      0 1 0 6 6 0      24ToDiCoUb_pred.2332    2.027e-07       1.254e-33        1.096e-06
    4794.7096009188    9.162e-07     0 1 3 6 0 6      2 0 0 6 6 1      24ToDiCoUb_pred.2333    3.387e-06       2.183e-43        9.552e-07
    4822.5634346912    1.058e-06     0 2 1 5 4 1      0 1 0 6 6 0      24ToDiCoUb_pred.2334    6.699e-02       4.075e-28        1.075e-06
    4827.4415457749    8.634e-07     0 1 3 5 1 5      2 0 0 6 5 2      24ToDiCoUb_pred.2335    2.133e-03       2.339e-40        8.791e-07
    4828.6186996193    8.778e-07     0 1 3 6 0 6      0 0 2 6 4 3      24ToDiCoUb_pred.2336    4.340e-03       3.252e-40        9.184e-07
    4853.4234800030    7.830e-07     2 0 0 5 1 4      0 1 0 6 6 1      24ToDiCoUb_pred.2337    3.766e-09       6.785e-35        8.284e-07
    4869.9117722801    6.696e-07     1 2 0 7 4 3      0 1 0 8 5 4      24ToDiCoUb_pred.2338    2.773e-01       2.744e-27        7.349e-07
    4895.6029406136    8.549e-07     0 1 3 3 1 3      0 5 0 4 1 4      24ToDiCoUb_pred.2339    3.899e-03       8.655e-40        8.549e-07
    4898.1247969420    8.184e-07     2 0 0 6 1 6      0 1 0 6 6 1      24ToDiCoUb_pred.2340    4.269e-08       8.924e-34        8.727e-07
    4898.9514360425    8.526e-07     0 1 3 4 0 4      0 5 0 5 0 5      24ToDiCoUb_pred.2341    2.168e-02       4.334e-39        8.559e-07
    4899.3883083270    8.559e-07     0 1 3 4 0 4      0 0 2 5 2 3      24ToDiCoUb_pred.2342    4.535e-01       9.076e-38        8.592e-07
    4916.3707631931    7.908e-07     1 2 0 5 5 0      0 1 0 6 6 1      24ToDiCoUb_pred.2343    4.828e-01       8.477e-27        8.236e-07
    4927.4846419432    9.044e-07     0 1 3 4 1 3      2 0 0 5 5 0      24ToDiCoUb_pred.2344    3.523e-03       6.059e-40        9.044e-07
    4943.2963643769    1.067e-06     1 0 1 5 2 3      0 1 0 6 6 0      24ToDiCoUb_pred.2345    1.941e-04       1.124e-30        1.084e-06
    4954.6864217645    1.093e-06     2 0 0 5 3 3      0 1 0 6 6 0      24ToDiCoUb_pred.2346    8.599e-05       4.955e-31        1.110e-06
    4956.4714553359    8.139e-07     2 0 0 5 3 2      0 1 0 6 6 1      24ToDiCoUb_pred.2347    1.749e-04       3.021e-30        8.458e-07
    4962.0895910213    5.499e-07     2 0 0 5 0 5      0 1 0 6 5 2      24ToDiCoUb_pred.2348    4.178e-05       1.737e-30        5.742e-07
    4969.7771722435    8.961e-07     0 1 3 5 1 5      2 0 0 5 5 0      24ToDiCoUb_pred.2349    4.724e-04       9.761e-41        9.112e-07
    4991.4859173609    1.068e-06     2 0 0 6 1 5      0 1 0 6 6 0      24ToDiCoUb_pred.2350    9.113e-08       6.115e-34        1.085e-06
    4993.0065599025    8.635e-07     0 1 3 4 0 4      2 0 0 5 4 1      24ToDiCoUb_pred.2351    3.894e-04       1.183e-40        8.668e-07
    5009.4580994529    5.102e-07     2 0 0 4 0 4      0 1 0 5 5 1      24ToDiCoUb_pred.2352    5.726e-06       1.300e-31        5.447e-07
    5012.3104626389    8.476e-07     0 1 3 6 0 6      0 0 2 6 2 5      24ToDiCoUb_pred.2353    1.250e+00       2.123e-37        8.897e-07
    5017.3588482863    8.421e-07     0 1 3 4 0 4      0 0 2 5 0 5      24ToDiCoUb_pred.2354    2.077e+01       7.033e-36        8.454e-07
    5026.9393488278    1.069e-06     0 0 2 5 1 5      0 1 0 6 6 0      24ToDiCoUb_pred.2355    1.431e-08       8.011e-35        1.086e-06
    5028.8447099307    8.702e-07     0 1 3 4 1 3      0 5 0 4 1 4      24ToDiCoUb_pred.2356    3.853e-02       1.042e-38        8.702e-07
    5032.8375505118    8.495e-07     0 1 3 6 0 6      2 0 0 7 2 5      24ToDiCoUb_pred.2357    3.411e-03       6.349e-40        8.915e-07
    5038.0357315994    6.281e-07     2 0 0 7 2 5      0 1 0 8 5 4      24ToDiCoUb_pred.2358    1.685e-03       1.558e-29        7.539e-07
    5047.2561876457    1.078e-06     1 0 1 6 2 5      0 1 0 6 6 0      24ToDiCoUb_pred.2359    5.565e-06       3.652e-32        1.095e-06
    5048.4293514148    5.587e-07     2 0 0 5 2 4      0 1 0 6 5 1      24ToDiCoUb_pred.2360    1.986e-04       2.658e-30        5.904e-07
    5055.0776998438    8.592e-07     0 1 3 5 1 5      2 0 0 6 3 4      24ToDiCoUb_pred.2361    2.140e-03       6.469e-40        8.749e-07
    5059.9483476532    5.386e-07     2 0 0 6 1 6      0 1 0 7 4 3      24ToDiCoUb_pred.2362    3.996e-04       1.719e-29        6.179e-07
    5060.0944700016    5.422e-07     1 0 1 4 1 4      0 1 0 5 5 1      24ToDiCoUb_pred.2363    9.189e-06       2.044e-31        5.748e-07
    5061.1056869716    7.747e-07     1 2 0 6 5 2      0 1 0 6 6 1      24ToDiCoUb_pred.2364    4.514e-02       8.838e-28        8.362e-07
    5063.5119573276    8.575e-07     0 1 3 6 0 6      2 0 0 6 4 3      24ToDiCoUb_pred.2365    4.253e-03       9.078e-40        8.991e-07
    5071.1372402309    8.616e-07     0 1 3 5 1 5      0 5 0 4 1 4      24ToDiCoUb_pred.2366    1.055e-03       3.430e-40        8.772e-07
    5078.8261236078    6.034e-07     2 0 0 6 0 6      0 1 0 6 5 1      24ToDiCoUb_pred.2367    1.511e-04       2.362e-30        6.329e-07
    5079.7892274428    4.850e-07     2 0 0 5 2 3      0 1 0 6 5 2      24ToDiCoUb_pred.2368    2.011e-04       7.976e-30        5.718e-07
    5081.6987355138    8.431e-07     0 1 3 5 1 5      1 2 0 6 5 2      24ToDiCoUb_pred.2369    7.748e-05       2.635e-41        8.591e-07
    5083.2101942988    5.413e-07     2 0 0 4 2 3      0 1 0 5 5 0      24ToDiCoUb_pred.2370    5.492e-05       3.632e-30        5.883e-07
    5087.7267226416    8.207e-07     2 0 0 6 3 4      0 1 0 6 6 1      24ToDiCoUb_pred.2371    1.075e-04       2.083e-30        8.524e-07
    5099.1239207262    2.023e-06     0 1 3 3 2 2      2 0 0 4 4 1      24ToDiCoUb_pred.2372    1.296e-03       5.235e-40        2.027e-06
    5099.6715368003    5.368e-07     2 0 0 4 2 2      0 1 0 5 5 1      24ToDiCoUb_pred.2373    4.796e-05       1.050e-30        5.697e-07
    5104.9480350903    1.099e-06     2 0 0 6 3 3      0 1 0 6 6 0      24ToDiCoUb_pred.2374    5.602e-05       3.594e-31        1.115e-06
    5107.0624328214    5.882e-07     0 2 1 7 4 4      0 1 0 8 4 5      24ToDiCoUb_pred.2375    1.476e+01       2.821e-25        6.316e-07
    5108.8037730639    6.135e-07     2 0 0 5 0 5      0 1 0 5 5 0      24ToDiCoUb_pred.2376    5.304e-06       4.244e-31        6.354e-07
    5111.0689905031    5.444e-07     1 0 1 4 1 3      0 1 0 5 5 0      24ToDiCoUb_pred.2377    1.811e-05       1.184e-30        5.911e-07
    5111.9578284843    8.474e-07     0 1 3 6 0 6      0 5 0 5 0 5      24ToDiCoUb_pred.2378    1.919e-02       5.090e-39        8.894e-07&
    5111.9646315195    8.635e-07     0 1 3 4 0 4      2 0 0 4 4 1      24ToDiCoUb_pred.2379    1.871e-03       9.668e-40        8.668e-07
    5112.3947007688    8.507e-07     0 1 3 6 0 6      0 0 2 5 2 3      24ToDiCoUb_pred.2380    9.771e-03       2.594e-39        8.926e-07
    5116.7475877495    8.454e-07     2 0 0 5 1 5      0 1 0 6 4 2      24ToDiCoUb_pred.2381    3.139e-04       8.634e-30        8.667e-07
    5133.0284404506    8.597e-07     0 1 3 3 1 3      2 0 0 4 3 2      24ToDiCoUb_pred.2382    2.921e-03       1.869e-39        8.597e-07
    5137.7971640801    8.274e-07     0 2 1 7 4 4      0 1 0 6 6 1      24ToDiCoUb_pred.2383    1.945e-04       4.264e-30        8.588e-07
    5144.0404368492    8.614e-07     0 1 3 4 1 3      2 0 0 5 3 2      24ToDiCoUb_pred.2384    9.169e-03       4.146e-39        8.614e-07
    5144.8533912578    8.672e-07     0 1 3 4 0 4      2 0 0 5 2 3      24ToDiCoUb_pred.2385    1.196e-03       7.159e-40        8.705e-07
    5151.2285231609    2.013e-06     0 1 3 3 2 2      1 0 1 4 3 1      24ToDiCoUb_pred.2386    1.017e-02       5.185e-39        2.017e-06
    5157.3609211510    8.186e-07     0 2 1 5 4 1      0 1 0 6 4 2      24ToDiCoUb_pred.2387    1.118e+01       3.027e-25        8.405e-07
    5159.3521605070    5.111e-07     1 2 0 7 4 3      0 1 0 8 3 6      24ToDiCoUb_pred.2388    3.387e-01       1.220e-26        5.941e-07
    5164.0692339542    8.383e-07     0 1 3 4 0 4      1 0 1 4 3 1      24ToDiCoUb_pred.2389    2.217e-01       1.446e-37        8.417e-07
    5165.9802358570    4.204e-07     2 0 0 4 1 4      0 1 0 5 4 1      24ToDiCoUb_pred.2390    1.974e-04       2.675e-29        4.517e-07
    5173.0017519687    1.120e-06     2 0 0 5 5 1      0 1 0 6 6 0      24ToDiCoUb_pred.2391    5.242e-02       2.771e-28        1.136e-06
    5173.0272502419    8.321e-07     2 0 0 5 5 0      0 1 0 6 6 1      24ToDiCoUb_pred.2392    5.246e-02       8.319e-28        8.896e-07
    5180.4457568959    5.172e-07     2 0 0 6 2 5      0 1 0 6 5 2      24ToDiCoUb_pred.2393    7.383e-05       3.328e-30        5.662e-07
    5182.1555180651    6.281e-07     1 0 1 8 1 7      0 1 0 8 5 4      24ToDiCoUb_pred.2394    3.791e-09       3.755e-35        7.688e-07
    5184.1411289920    8.396e-07     0 1 3 4 1 3      1 2 0 5 5 0      24ToDiCoUb_pred.2395    9.149e-05       4.944e-41        8.396e-07
    5186.3329671495    8.526e-07     0 1 3 5 1 5      2 0 0 5 3 2      24ToDiCoUb_pred.2396    4.979e-03       2.707e-39        8.685e-07
    5189.0047145249    4.105e-07     2 0 0 5 1 4      0 1 0 6 4 3      24ToDiCoUb_pred.2397    4.798e-04       3.864e-29        4.915e-07
    5190.6346385705    1.083e-06     0 0 2 5 3 3      0 1 0 6 6 0      24ToDiCoUb_pred.2398    5.523e-05       2.900e-31        1.100e-06
    5191.7513923649    7.009e-07     2 0 0 6 0 6      0 1 0 7 3 5      24ToDiCoUb_pred.2399    1.826e-03       4.729e-29        7.264e-07
    5194.1958434862    2.006e-06     0 1 3 3 2 2      0 0 2 2 2 1      24ToDiCoUb_pred.2400    9.288e+00       5.738e-36        2.010e-06
    5195.1681885073    5.425e-07     2 0 0 5 2 4      0 1 0 5 5 1      24ToDiCoUb_pred.2401    1.771e-05       4.568e-31        5.751e-07
    5200.9615098310    8.328e-07     0 1 3 6 0 6      1 2 0 7 4 3      24ToDiCoUb_pred.2402    1.270e-03       5.007e-40        8.755e-07
    5206.0129523443    8.699e-07     0 1 3 6 0 6      2 0 0 5 4 1      24ToDiCoUb_pred.2403    5.971e-03       2.410e-39        8.999e-07
    5207.2837704143    3.912e-07     0 0 2 5 0 5      0 1 0 6 5 2      24ToDiCoUb_pred.2404    5.752e-05       2.171e-30        5.329e-07&
    5207.2875667890    5.466e-07     1 0 1 4 3 1      0 1 0 5 5 0      24ToDiCoUb_pred.2405    2.731e-03       1.721e-28        5.931e-07
    5208.6324404632    6.940e-07     2 0 0 3 1 3      0 1 0 4 4 0      24ToDiCoUb_pred.2406    4.405e-05       2.758e-30        7.198e-07
    5216.0769236363    7.939e-07     2 0 0 4 1 3      0 1 0 5 4 2      24ToDiCoUb_pred.2407    3.178e-04       1.409e-29        8.165e-07
    5222.9292376828    4.696e-07     1 2 0 6 5 2      0 1 0 7 4 3      24ToDiCoUb_pred.2408    9.888e-02       3.992e-27        5.652e-07
    5225.5649607002    5.885e-07     2 0 0 6 0 6      0 1 0 5 5 1      24ToDiCoUb_pred.2409    2.969e-06       8.945e-32        6.187e-07
    5226.4336592923    8.306e-07     0 1 3 5 1 5      1 2 0 5 5 0      24ToDiCoUb_pred.2410    8.397e-06       5.456e-42        8.469e-07
    5226.5034094854    5.561e-07     2 0 0 5 2 3      0 1 0 5 5 0      24ToDiCoUb_pred.2411    1.965e-05       1.502e-30        6.333e-07
    5228.1716475922    8.146e-07     0 1 3 3 1 3      2 0 0 3 3 0      24ToDiCoUb_pred.2412    2.894e-03       2.834e-39        8.146e-07
    5230.3652407281    8.368e-07     0 1 3 6 0 6      0 0 2 5 0 5      24ToDiCoUb_pred.2413    1.704e+01       7.669e-36        8.794e-07
    5231.1499275109    5.199e-07     2 0 0 6 2 4      0 1 0 6 5 1      24ToDiCoUb_pred.2414    8.481e-05       1.249e-30        5.538e-07
    5231.4033357470    6.015e-07     2 0 0 5 4 2      0 1 0 6 5 1      24ToDiCoUb_pred.2415    3.546e-02       4.420e-28        6.311e-07
    5231.6360587981    5.172e-07     2 0 0 5 4 1      0 1 0 6 5 2      24ToDiCoUb_pred.2416    3.563e-02       1.332e-27        5.662e-07
    5233.7060314639    4.745e-07     2 0 0 6 1 6      0 1 0 6 4 3      24ToDiCoUb_pred.2417    4.610e-05       4.314e-30        5.629e-07
    5236.6875013113    4.307e-07     1 2 0 7 4 3      0 1 0 6 5 2      24ToDiCoUb_pred.2418    3.604e-03       1.834e-28        5.266e-07
    5239.3742813303    4.187e-07     2 0 0 3 1 2      0 1 0 4 4 1      24ToDiCoUb_pred.2419    1.020e-04       1.894e-29        4.368e-07
    5239.4949575316    4.267e-07     2 0 0 6 1 6      0 1 0 7 2 5      24ToDiCoUb_pred.2420    1.656e-03       1.590e-28        5.233e-07
    5243.2346195764    5.418e-07     2 0 0 5 0 5      0 1 0 6 3 4      24ToDiCoUb_pred.2421    1.361e-03       1.987e-28        5.664e-07
    5244.6796255434    8.793e-07     0 1 3 5 1 5      2 0 0 6 1 6      24ToDiCoUb_pred.2422    4.734e-01       3.342e-37        8.946e-07
    5247.0884121822    8.443e-07     0 1 3 4 1 3      2 0 0 5 1 4      24ToDiCoUb_pred.2423    4.584e-01       3.287e-37        8.443e-07
    5247.4470994467    2.012e-06     0 1 3 3 2 2      1 0 1 4 1 3      24ToDiCoUb_pred.2424    1.197e-03       9.387e-40        2.016e-06
    5249.5502733528    5.421e-07     2 0 0 6 3 4      0 1 0 7 4 3      24ToDiCoUb_pred.2425    2.199e-02       8.789e-28        5.890e-07
    5251.3223064704    1.100e-06     2 0 0 7 3 5      0 1 0 6 6 0      24ToDiCoUb_pred.2426    6.759e-06       4.728e-32        1.117e-06
    5251.9519977150    4.251e-07     1 2 0 5 5 0      0 1 0 6 4 3      24ToDiCoUb_pred.2427    3.994e-02       3.140e-27        4.835e-07
    5257.2032542464    8.699e-07     0 1 3 6 0 6      2 0 0 6 2 5      24ToDiCoUb_pred.2428    3.105e-02       1.576e-38        8.999e-07
    5259.3921692236    5.844e-07     2 0 0 4 4 1      0 1 0 5 5 0      24ToDiCoUb_pred.2429    4.718e-02       2.914e-27        6.281e-07
    5259.4305176216    4.885e-07     2 0 0 4 4 0      0 1 0 5 5 1      24ToDiCoUb_pred.2430    4.707e-02       9.691e-28        5.244e-07
    5260.2878102401    8.369e-07     0 1 3 4 0 4      1 0 1 4 1 3      24ToDiCoUb_pred.2431    4.013e-02       4.027e-38        8.403e-07
    5262.5530276793    8.687e-07     0 1 3 4 0 4      2 0 0 5 0 5      24ToDiCoUb_pred.2432    4.825e-01       4.892e-37        8.720e-07
    5264.2177518355    7.949e-07     2 0 0 5 1 5      0 1 0 5 4 2      24ToDiCoUb_pred.2433    8.251e-06       4.391e-31        8.175e-07
    5266.2702097676    8.748e-07     0 1 3 4 1 3      2 0 0 4 3 2      24ToDiCoUb_pred.2434    2.621e-02       2.048e-38        8.748e-07
    5270.4277349983    5.354e-07     2 0 0 6 2 5      0 1 0 7 3 4      24ToDiCoUb_pred.2435    9.649e-03       6.508e-28        5.828e-07
    5273.9973490427    1.099e-06     1 0 1 7 2 5      0 1 0 6 6 0      24ToDiCoUb_pred.2436    1.610e-06       1.117e-32        1.115e-06
    5275.3058956510    2.011e-06     0 1 3 3 2 2      2 0 0 4 2 3      24ToDiCoUb_pred.2437    3.933e-01       3.495e-37        2.015e-06
    5278.0938508366    8.298e-07     1 0 1 5 2 3      0 1 0 6 4 2      24ToDiCoUb_pred.2438    1.582e-02       4.090e-28        8.515e-07
    5283.3900992585    8.516e-07     0 1 3 3 1 3      2 0 0 4 1 4      24ToDiCoUb_pred.2439    4.963e-01       6.225e-37        8.516e-07
    5288.1466064443    8.349e-07     0 1 3 4 0 4      2 0 0 4 2 3      24ToDiCoUb_pred.2440    4.060e-02       4.616e-38        8.383e-07
    5288.2435520743    4.205e-07     2 0 0 4 1 4      0 1 0 4 4 1      24ToDiCoUb_pred.2441    3.381e-06       7.922e-31        4.386e-07
    5289.1912956596    4.683e-07     2 0 0 4 0 4      0 1 0 5 3 3      24ToDiCoUb_pred.2442    1.351e-03       1.071e-28        5.057e-07
    5289.3809424824    8.353e-07     0 1 3 5 1 5      2 0 0 5 1 4      24ToDiCoUb_pred.2443    3.309e-02       2.854e-38        8.515e-07
    5289.4839082243    8.630e-07     2 0 0 5 3 3      0 1 0 6 4 2      24ToDiCoUb_pred.2444    1.308e-02       3.367e-28        8.839e-07
    5292.0526898579    4.667e-07     2 0 0 5 3 2      0 1 0 6 4 3      24ToDiCoUb_pred.2445    2.670e-02       2.068e-27        5.204e-07
    5299.6207147913    5.521e-07     0 2 1 7 4 4      0 1 0 7 4 3      24ToDiCoUb_pred.2446    9.562e+00       4.327e-25        5.982e-07
    5304.7224250351    6.498e-07     2 0 0 5 1 5      0 1 0 6 2 4      24ToDiCoUb_pred.2447    2.878e-03       1.837e-28        6.772e-07
    5304.8310852370    7.663e-07     0 2 1 5 4 1      0 1 0 5 4 2      24ToDiCoUb_pred.2448    1.913e+01       1.003e-24        7.898e-07
    5308.5627400679    8.662e-07     0 1 3 5 1 5      2 0 0 4 3 2      24ToDiCoUb_pred.2449    1.366e-04       1.284e-40        8.818e-07
    5315.3628767105    7.730e-07     2 0 0 6 5 2      0 1 0 6 6 1      24ToDiCoUb_pred.2450    7.880e-04       1.399e-29        8.567e-07
    5315.5287354160    1.128e-06     2 0 0 6 5 1      0 1 0 6 6 0      24ToDiCoUb_pred.2451    8.021e-04       4.746e-30        1.144e-06
    5316.3418946650    4.060e-07     2 0 0 4 3 2      0 1 0 5 4 1      24ToDiCoUb_pred.2452    2.831e-02       3.623e-27        4.667e-07
    5317.1955735791    7.949e-07     2 0 0 4 3 1      0 1 0 5 4 2      24ToDiCoUb_pred.2453    3.261e-02       1.392e-27        8.175e-07
    5318.7194966926    4.978e-07     2 0 0 5 2 4      0 1 0 6 3 3      24ToDiCoUb_pred.2454    1.527e-02       6.851e-28        5.332e-07
    5325.2543103736    3.921e-07     0 0 2 5 2 3      0 1 0 6 5 2      24ToDiCoUb_pred.2455    6.923e-05       2.499e-30        5.546e-07
    5325.6911826581    3.848e-07     0 5 0 5 0 5      0 1 0 6 5 2      24ToDiCoUb_pred.2456    1.037e-05       3.742e-31        5.494e-07
    5326.2834038207    8.309e-07     2 0 0 6 1 5      0 1 0 6 4 2      24ToDiCoUb_pred.2457    4.875e-03       1.463e-28        8.525e-07
    5326.6694794137    4.524e-07     1 2 0 7 4 3      0 1 0 7 3 4      24ToDiCoUb_pred.2458    2.595e-01       1.977e-26        5.445e-07
    5327.1599389385    5.844e-07     2 0 0 6 2 5      0 1 0 5 5 0      24ToDiCoUb_pred.2459    5.039e-07       4.382e-32        6.281e-07
    5327.4761198262    4.553e-07     2 0 0 7 2 5      0 1 0 8 3 6      24ToDiCoUb_pred.2460    2.129e-02       7.190e-28        6.174e-07
    5328.7372105405    4.228e-07     2 0 0 3 0 3      0 1 0 4 3 2      24ToDiCoUb_pred.2461    9.605e-04       3.162e-28        4.814e-07
    5332.2593700025    8.507e-07     0 1 3 3 1 3      2 0 0 3 1 2      24ToDiCoUb_pred.2462    7.863e-02       1.228e-37        8.507e-07
    5335.5236922505    3.037e-07     2 0 0 5 1 4      0 1 0 5 4 1      24ToDiCoUb_pred.2463    1.315e-03       2.042e-28        4.065e-07
    5338.1535846609    7.407e-07     2 0 0 4 1 3      0 1 0 4 4 0      24ToDiCoUb_pred.2464    2.424e-04       1.858e-29        7.649e-07
    5339.8276662083    5.030e-07     1 0 1 4 1 4      0 1 0 5 3 3      24ToDiCoUb_pred.2465    1.193e-03       9.282e-29        5.380e-07
    5343.3336139330    7.016e-07     2 0 0 3 3 1      0 1 0 4 4 0      24ToDiCoUb_pred.2466    4.376e-02       2.604e-27        7.271e-07
    5343.4620037406    3.395e-07     2 0 0 3 3 0      0 1 0 4 4 1      24ToDiCoUb_pred.2467    4.465e-02       7.970e-27        3.616e-07
    5344.0751962679    6.304e-07     2 0 0 6 2 4      0 1 0 7 3 5      24ToDiCoUb_pred.2468    2.120e-02       5.182e-28        6.587e-07
    5345.3357584366    6.145e-07     0 2 1 5 4 1      0 1 0 6 2 4      24ToDiCoUb_pred.2469    2.269e-02       1.426e-27        6.434e-07
    5349.1162688856    5.476e-07     2 0 0 6 0 6      0 1 0 6 3 3      24ToDiCoUb_pred.2470    4.359e-04       2.285e-29        5.799e-07
    5353.9979524568    4.765e-07     0 0 2 5 0 5      0 1 0 5 5 0      24ToDiCoUb_pred.2471    8.866e-05       6.459e-30        5.984e-07
    5357.8597836996    8.621e-07     0 1 3 6 0 6      2 0 0 5 2 3      24ToDiCoUb_pred.2472    4.144e-03       3.304e-39        9.035e-07
    5358.8589875166    3.744e-07     2 0 0 4 2 3      0 1 0 5 3 2      24ToDiCoUb_pred.2473    2.269e-02       5.155e-27        4.395e-07
    5359.4211526566    2.007e-06     0 1 3 3 2 2      2 0 0 3 2 1      24ToDiCoUb_pred.2474    2.762e-01       3.579e-37        2.007e-06
    5360.9342559979    4.758e-07     2 0 0 5 2 3      0 1 0 6 3 4      24ToDiCoUb_pred.2475    2.209e-02       3.086e-27        5.640e-07
    5361.1154124298    5.050e-07     0 0 2 7 1 6      0 1 0 8 4 5      24ToDiCoUb_pred.2476    1.370e-02       2.376e-28        6.256e-07
    5361.4134169093    8.306e-07     0 1 3 4 1 3      2 0 0 3 3 0      24ToDiCoUb_pred.2477    2.650e-03       3.173e-39        8.306e-07
    5361.7368352876    8.328e-07     0 0 2 5 1 5      0 1 0 6 4 2      24ToDiCoUb_pred.2478    6.676e-05       1.672e-30        8.544e-07
    5361.8617861527    4.783e-07     2 0 0 2 0 2      0 1 0 3 3 1      24ToDiCoUb_pred.2479    3.628e-04       4.509e-29        5.150e-07
    5363.8740551905    4.891e-07     2 0 0 4 1 4      0 1 0 5 2 3      24ToDiCoUb_pred.2480    5.260e-03       1.730e-27        5.047e-07
    5372.2618634499    8.193e-07     0 1 3 4 0 4      2 0 0 3 2 1      24ToDiCoUb_pred.2481    4.396e-03       7.289e-39        8.193e-07
    5374.1370538147    4.768e-07     2 0 0 6 4 3      0 1 0 6 5 2      24ToDiCoUb_pred.2482    1.522e-02       6.374e-28        5.649e-07
    5375.0401675248    4.816e-07     2 0 0 6 4 2      0 1 0 6 5 1      24ToDiCoUb_pred.2483    1.645e-02       2.295e-28        6.247e-07
    5376.5940298205    4.041e-07     0 2 1 7 4 4      0 1 0 8 2 7      24ToDiCoUb_pred.2484    1.676e-02       1.071e-27        4.651e-07
    5377.8887646033    5.025e-07     2 0 0 6 2 4      0 1 0 5 5 1      24ToDiCoUb_pred.2485    8.181e-07       2.327e-32        5.375e-07
    5378.1421728395    5.865e-07     2 0 0 5 4 2      0 1 0 5 5 1      24ToDiCoUb_pred.2486    1.002e-02       2.411e-28        6.168e-07
    5378.3502408406    5.844e-07     2 0 0 5 4 1      0 1 0 5 5 0      24ToDiCoUb_pred.2487    1.016e-02       7.335e-28        6.281e-07
    5379.4047330070    4.972e-07     2 0 0 4 2 2      0 1 0 5 3 3      24ToDiCoUb_pred.2488    2.486e-02       1.906e-27        5.326e-07
    5380.2250091895    3.858e-07     2 0 0 6 1 6      0 1 0 5 4 1      24ToDiCoUb_pred.2489    4.346e-07       7.844e-32        4.905e-07
    5382.0536741054    8.440e-07     1 0 1 6 2 5      0 1 0 6 4 2      24ToDiCoUb_pred.2490    9.862e-03       2.898e-28        8.653e-07
    5384.4525662817    4.728e-07     2 0 0 5 0 5      0 1 0 5 3 2      24ToDiCoUb_pred.2491    1.113e-03       3.061e-28        5.008e-07
    5386.2944128601    7.418e-07     2 0 0 5 1 5      0 1 0 4 4 0      24ToDiCoUb_pred.2492    1.578e-06       1.452e-31        7.660e-07
    5386.7177837209    3.788e-07     1 0 1 4 1 3      0 1 0 5 3 2      24ToDiCoUb_pred.2493    5.828e-04       1.311e-28        4.433e-07
    5391.8501436884    7.705e-07     0 0 2 7 1 6      0 1 0 6 6 1      24ToDiCoUb_pred.2494    2.212e-05       4.403e-31        8.544e-07
    5392.4901599526    4.226e-07     2 0 0 3 2 2      0 1 0 4 3 1      24ToDiCoUb_pred.2495    3.229e-02       3.442e-27        4.637e-07
    5396.6869214935    3.944e-07     1 2 0 6 5 2      0 1 0 6 4 3      24ToDiCoUb_pred.2496    1.742e-01       1.533e-26        5.045e-07
    5398.4709754406    3.232e-07     1 2 0 5 5 0      0 1 0 5 4 1      24ToDiCoUb_pred.2497    1.087e-01       1.649e-26        3.968e-07
    5400.4223437235    4.438e-07     2 0 0 3 2 1      0 1 0 4 3 2      24ToDiCoUb_pred.2498    3.051e-02       9.779e-27        4.438e-07
    5402.4758475612    3.355e-07     1 2 0 6 5 2      0 1 0 7 2 5      24ToDiCoUb_pred.2499    7.947e-04       7.178e-29        4.599e-07
    5404.8114606305    3.628e-07     2 0 0 7 2 5      0 1 0 6 5 2      24ToDiCoUb_pred.2500    6.640e-07       3.172e-32        5.527e-07
    5409.6819965898    4.555e-07     2 0 0 4 0 4      0 1 0 4 3 1      24ToDiCoUb_pred.2501    9.228e-04       1.257e-28        4.939e-07
    5413.7085795918    7.424e-07     1 0 1 8 1 7      0 1 0 9 1 8      24ToDiCoUb_pred.2502    7.667e-02       2.145e-27        7.772e-07
    5415.3499833742    5.144e-07     2 0 0 3 1 3      0 1 0 4 2 2      24ToDiCoUb_pred.2503    1.015e-02       1.606e-27        5.486e-07
    5416.6318685756    8.669e-07     0 1 3 4 1 3      2 0 0 4 1 4      24ToDiCoUb_pred.2504    5.625e-02       8.630e-38        8.669e-07
    5421.8044225616    3.668e-07     2 0 0 2 2 1      0 1 0 3 3 0      24ToDiCoUb_pred.2505    4.721e-02       1.720e-26        3.668e-07
    5422.8565050833    2.011e-06     0 1 3 3 2 2      1 0 1 2 1 1      24ToDiCoUb_pred.2506    2.864e-02       4.933e-38        2.011e-06
    5423.3079571635    4.785e-07     2 0 0 6 3 4      0 1 0 6 4 3      24ToDiCoUb_pred.2507    2.479e-02       2.160e-27        5.310e-07
    5423.5447807082    8.079e-07     0 1 3 3 1 3      2 0 0 2 1 2      24ToDiCoUb_pred.2508    3.651e-01       8.588e-37        8.079e-07
    5423.5728120485    6.631e-07     2 0 0 6 2 5      0 1 0 7 1 6      24ToDiCoUb_pred.2509    1.988e-02       2.666e-27        7.020e-07
    5424.1713535268    4.134e-07     2 0 0 2 2 0      0 1 0 3 3 1      24ToDiCoUb_pred.2510    3.922e-02       4.763e-27        4.553e-07
    5425.3385485034    4.588e-07     0 0 2 6 2 5      0 1 0 6 5 2      24ToDiCoUb_pred.2511    3.476e-05       1.428e-30        5.498e-07
    5425.5640149226    7.783e-07     1 0 1 5 2 3      0 1 0 5 4 2      24ToDiCoUb_pred.2512    1.624e-02       8.136e-28        8.014e-07
    5425.9371307266    3.652e-07     2 0 0 3 0 3      0 1 0 3 3 0      24ToDiCoUb_pred.2513    3.864e-04       1.968e-28        4.317e-07
    5426.1001682704    3.242e-07     2 0 0 5 1 4      0 1 0 6 2 5      24ToDiCoUb_pred.2514    2.736e-02       6.381e-27        4.221e-07
    5426.9077462616    7.111e-07     0 2 1 5 4 1      0 1 0 4 4 0      24ToDiCoUb_pred.2515    6.051e+00       5.485e-25        7.363e-07
    5428.9557592923    6.263e-07     0 4 0 7 7 0      0 1 0 8 4 5      24ToDiCoUb_pred.2516    1.641e-06       2.775e-32        6.957e-07
    5429.0968832311    4.312e-07     2 0 0 6 3 4      0 1 0 7 2 5      24ToDiCoUb_pred.2517    1.320e-03       1.181e-28        4.888e-07
    5431.1062858396    2.012e-06     0 1 3 3 2 2      2 0 0 3 0 3      24ToDiCoUb_pred.2518    2.894e-02       5.174e-38        2.016e-06
    5434.1869114829    4.072e-07     1 0 1 2 1 1      0 1 0 3 3 0      24ToDiCoUb_pred.2519    9.777e-06       3.546e-30        4.072e-07
    5435.2389940047    2.003e-06     0 1 3 3 2 2      2 0 0 2 2 1      24ToDiCoUb_pred.2520    2.208e-01       4.022e-37        2.003e-06
    5436.9540723103    8.136e-07     2 0 0 5 3 3      0 1 0 5 4 2      24ToDiCoUb_pred.2521    4.293e-03       2.142e-28        8.357e-07
    5438.5716675834    3.761e-07     2 0 0 5 3 2      0 1 0 5 4 1      24ToDiCoUb_pred.2522    1.467e-02       2.193e-27        4.410e-07
    5438.6052108823    4.367e-07     2 0 0 4 3 2      0 1 0 4 4 1      24ToDiCoUb_pred.2523    8.541e-03       1.892e-27        4.541e-07
    5439.2722346037    7.418e-07     2 0 0 4 3 1      0 1 0 4 4 0      24ToDiCoUb_pred.2524    1.045e-02       7.714e-28        7.660e-07
    5439.7455215501    8.703e-07     2 0 0 6 3 3      0 1 0 6 4 2      24ToDiCoUb_pred.2525    1.714e-02       4.930e-28        8.909e-07
    5442.8043729406    5.855e-07     2 0 0 7 6 1      0 1 0 8 5 4      24ToDiCoUb_pred.2526    5.938e-03       4.705e-29        7.919e-07
    5443.6195798528    6.014e-07     2 0 0 4 1 3      0 1 0 5 2 4      24ToDiCoUb_pred.2527    2.718e-02       3.345e-27        6.309e-07
    5443.9469966329    8.369e-07     0 1 3 4 0 4      2 0 0 3 0 3      24ToDiCoUb_pred.2528    3.904e-01       8.932e-37        8.403e-07
    5451.4446089101    3.628e-07     2 0 0 6 1 6      0 1 0 7 0 7      24ToDiCoUb_pred.2529    4.001e-02       9.945e-27        4.726e-07
    5451.8779774590    5.916e-07     1 2 0 7 4 3      0 1 0 8 1 8      24ToDiCoUb_pred.2530    7.470e-04       9.986e-29        6.348e-07
    5455.0453792703    5.300e-07     2 0 0 5 2 4      0 1 0 6 1 5      24ToDiCoUb_pred.2531    1.544e-02       1.278e-27        5.633e-07
    5457.7870084677    3.716e-07     2 0 0 5 1 4      0 1 0 4 4 1      24ToDiCoUb_pred.2532    1.750e-04       4.705e-29        3.919e-07
    5458.3529563609    3.268e-07     2 0 0 2 1 2      0 1 0 3 2 1      24ToDiCoUb_pred.2533    2.018e-02       1.114e-26        3.354e-07
    5458.9243988759    8.165e-07     0 1 3 5 1 5      2 0 0 4 1 4      24ToDiCoUb_pred.2534    4.069e-01       7.512e-37        8.740e-07
    5459.6902488021    1.106e-06     0 4 0 7 7 1      0 1 0 6 6 0      24ToDiCoUb_pred.2535    4.462e-03       2.888e-29        1.122e-06&
    5459.6904905510    8.549e-07     0 4 0 7 7 0      0 1 0 6 6 1      24ToDiCoUb_pred.2536    4.461e-03       8.661e-29        9.070e-07
    5460.3183671385    4.911e-07     1 0 1 4 1 4      0 1 0 4 3 1      24ToDiCoUb_pred.2537    2.003e-03       2.677e-28        5.269e-07
    5460.9571492389    4.201e-07     2 0 0 3 1 2      0 1 0 4 2 3      24ToDiCoUb_pred.2538    2.847e-02       1.429e-26        4.382e-07
    5461.5907854510    5.086e-07     2 0 0 6 2 5      0 1 0 6 3 4      24ToDiCoUb_pred.2539    2.350e-02       3.738e-27        5.583e-07
    5464.1190319171    4.965e-07     2 0 0 6 4 3      0 1 0 7 3 4      24ToDiCoUb_pred.2540    1.528e-02       9.588e-28        5.816e-07
    5465.5011393196    8.660e-07     0 1 3 4 1 3      2 0 0 3 1 2      24ToDiCoUb_pred.2541    3.976e-01       7.598e-37        8.660e-07
    5466.0686881222    6.294e-07     1 0 1 5 2 3      0 1 0 6 2 4      24ToDiCoUb_pred.2542    2.612e-02       1.570e-27        6.577e-07
    5470.8014852095    4.021e-07     2 0 0 6 1 6      0 1 0 6 2 5      24ToDiCoUb_pred.2543    1.400e-02       3.796e-27        5.034e-07
    5471.5959062919    4.553e-07     1 0 1 8 1 7      0 1 0 8 3 6      24ToDiCoUb_pred.2544    1.108e-02       4.020e-28        6.356e-07
    5471.9684924162    4.773e-07     0 0 2 5 2 3      0 1 0 5 5 0      24ToDiCoUb_pred.2545    8.421e-06       5.873e-31        6.177e-07
    5472.1935201552    5.952e-07     2 0 0 5 0 5      0 1 0 6 1 6      24ToDiCoUb_pred.2546    4.145e-02       1.691e-26        6.177e-07
    5472.4053647007    4.712e-07     0 5 0 5 0 5      0 1 0 5 5 0      24ToDiCoUb_pred.2547    2.075e-06       1.447e-31        6.131e-07
    5473.3783986020    4.898e-07     0 2 1 7 4 4      0 1 0 6 4 3      24ToDiCoUb_pred.2548    1.163e+01       1.148e-24        5.412e-07
    5473.7535679066    7.794e-07     2 0 0 6 1 5      0 1 0 5 4 2      24ToDiCoUb_pred.2549    1.663e-03       9.674e-29        8.025e-07
    5474.1325241277    5.766e-07     2 0 0 5 1 5      0 1 0 6 0 6      24ToDiCoUb_pred.2550    4.019e-02       5.488e-27        6.074e-07
    5474.9013847140    5.034e-07     2 0 0 5 2 4      0 1 0 5 3 3      24ToDiCoUb_pred.2551    2.339e-02       2.116e-27        5.384e-07
    5475.5594201210    8.897e-07     0 1 3 6 0 6      2 0 0 5 0 5      24ToDiCoUb_pred.2552    4.194e-01       5.673e-37        9.049e-07
    5477.1864274217    4.667e-07     2 0 0 6 5 2      0 1 0 7 4 3      24ToDiCoUb_pred.2553    7.277e-03       2.672e-28        5.952e-07
    5477.4587455099    6.725e-07     2 0 0 5 3 3      0 1 0 6 2 4      24ToDiCoUb_pred.2554    5.668e-02       3.393e-27        6.991e-07
    5477.7679394423    5.541e-07     2 0 0 8 0 8      0 1 0 7 3 5      24ToDiCoUb_pred.2555    1.428e+00       4.344e-26        6.673e-07
    5479.1673246697    4.437e-07     0 2 1 7 4 4      0 1 0 7 2 5      24ToDiCoUb_pred.2556    3.676e-01       3.725e-26        4.999e-07
    5479.2455195054    5.586e-07     0 2 1 8 3 6      0 1 0 7 3 5      24ToDiCoUb_pred.2557    1.398e+01       4.251e-25        6.710e-07
    5479.4204164336    5.139e-07     2 0 0 2 1 1      0 1 0 3 2 2      24ToDiCoUb_pred.2558    3.360e-02       6.304e-27        5.482e-07
    5479.8145564639    6.297e-07     1 2 0 7 4 3      0 1 0 7 1 6      24ToDiCoUb_pred.2559    2.246e-02       3.404e-27        6.704e-07
    5482.9363600068    3.819e-07     1 0 1 4 3 1      0 1 0 5 3 2      24ToDiCoUb_pred.2560    5.163e-02       1.121e-26        4.460e-07
    5484.5376007291    4.188e-07     2 0 0 4 2 3      0 1 0 4 3 2      24ToDiCoUb_pred.2561    2.119e-02       8.467e-27        4.779e-07
    5485.4421514633    5.770e-07     2 0 0 6 0 6      0 1 0 6 1 5      24ToDiCoUb_pred.2562    1.363e-02       1.318e-27        6.077e-07
    5487.9654362819    6.157e-07     2 0 0 6 4 2      0 1 0 7 3 5      24ToDiCoUb_pred.2563    9.842e-03       2.281e-28        7.193e-07
    5488.4287989693    3.797e-07     0 0 2 5 0 5      0 1 0 6 3 4      24ToDiCoUb_pred.2564    8.112e-05       1.081e-29        5.246e-07
    5488.4902584808    4.643e-07     2 0 0 4 2 3      0 1 0 5 1 4      24ToDiCoUb_pred.2565    1.022e-02       4.157e-27        5.188e-07
    5489.0474514606    3.425e-07     1 2 0 5 5 0      0 1 0 6 2 5      24ToDiCoUb_pred.2566    2.216e-05       5.050e-30        4.127e-07
    5490.9557805887    4.452e-07     2 0 0 3 2 2      0 1 0 3 3 1      24ToDiCoUb_pred.2567    1.517e-02       2.517e-27        4.843e-07
    5491.7604080520    6.028e-07     2 0 0 5 1 5      0 1 0 5 2 4      24ToDiCoUb_pred.2568    1.585e-02       2.343e-27        6.323e-07
    5492.7699625185    4.275e-07     2 0 0 4 0 4      0 1 0 5 1 5      24ToDiCoUb_pred.2569    4.213e-02       8.335e-27        4.682e-07
    5493.3211888172    5.421e-07     2 0 0 1 1 1      0 1 0 2 2 0      24ToDiCoUb_pred.2570    4.276e-02       6.740e-27        5.421e-07
    5494.7934387329    3.883e-07     2 0 0 7 2 5      0 1 0 7 3 4      24ToDiCoUb_pred.2571    3.364e-02       2.408e-27        5.697e-07
    5496.4298561073    5.339e-07     0 0 2 7 3 4      0 1 0 8 4 5      24ToDiCoUb_pred.2572    4.423e-04       7.298e-30        6.492e-07
    5496.6913636783    9.279e-07     1 0 1 6 6 0      0 1 0 6 6 1      24ToDiCoUb_pred.2573    3.969e-01       6.588e-27        9.761e-07&&
    5496.6918386753    1.160e-06     1 0 1 6 6 1      0 1 0 6 6 0      24ToDiCoUb_pred.2574    3.969e-01       2.196e-27        1.176e-06
    5497.0762125210    3.994e-07     2 0 0 4 1 4      0 1 0 5 0 5      24ToDiCoUb_pred.2575    3.946e-02       2.362e-26        4.322e-07
    5497.6222639097    3.893e-07     2 0 0 3 2 1      0 1 0 3 3 0      24ToDiCoUb_pred.2576    1.368e-02       6.787e-27        3.893e-07
    5499.6887672971    2.800e-07     2 0 0 1 1 0      0 1 0 2 2 1      24ToDiCoUb_pred.2577    5.020e-02       2.382e-26        2.800e-07
    5499.8954339372    4.851e-07     2 0 0 4 2 2      0 1 0 4 3 1      24ToDiCoUb_pred.2578    2.103e-02       2.770e-27        5.213e-07
    5501.4400727886    4.539e-07     2 0 0 6 2 4      0 1 0 6 3 3      24ToDiCoUb_pred.2579    3.166e-02       1.569e-27        4.924e-07
    5501.6934810248    5.455e-07     2 0 0 5 4 2      0 1 0 6 3 3      24ToDiCoUb_pred.2580    8.655e-03       3.629e-28        5.779e-07
    5502.1522027032    3.954e-07     2 0 0 5 2 3      0 1 0 5 3 2      24ToDiCoUb_pred.2581    2.688e-02       7.081e-27        4.981e-07
    5505.2981569069    5.526e-07     2 0 0 6 0 6      0 1 0 5 3 3      24ToDiCoUb_pred.2582    5.479e-04       5.793e-29        5.847e-07
    5507.7992384285    8.966e-07     2 0 0 5 5 1      0 1 0 6 4 2      24ToDiCoUb_pred.2583    3.179e-03       7.547e-29        9.167e-07
    5507.8254081996    4.178e-07     1 0 1 7 3 4      0 1 0 6 5 1      24ToDiCoUb_pred.2584    4.878e-02       7.480e-28        5.922e-07
    5508.1476172259    4.765e-07     2 0 0 4 0 4      0 1 0 3 3 1      24ToDiCoUb_pred.2585    1.145e-04       2.427e-29        5.133e-07
    5508.6084847638    4.978e-07     2 0 0 5 5 0      0 1 0 6 4 3      24ToDiCoUb_pred.2586    3.042e-03       2.174e-28        5.889e-07
    5509.2069993735    7.815e-07     0 0 2 5 1 5      0 1 0 5 4 2      24ToDiCoUb_pred.2587    3.250e-05       1.579e-30        8.045e-07
    5509.8264199829    4.219e-07     2 0 0 4 1 4      0 1 0 4 2 3      24ToDiCoUb_pred.2588    1.778e-02       1.127e-26        4.399e-07
    5510.1311794942    5.087e-07     2 0 0 5 0 5      0 1 0 4 3 2      24ToDiCoUb_pred.2589    3.399e-04       1.645e-28        5.348e-07
    5511.9560817004    4.710e-07     2 0 0 3 0 3      0 1 0 4 1 4      24ToDiCoUb_pred.2590    4.263e-02       3.196e-26        5.248e-07
    5512.3963969334    4.228e-07     1 0 1 4 1 3      0 1 0 4 3 2      24ToDiCoUb_pred.2591    1.716e-03       6.787e-28        4.814e-07
    5512.7810873531    5.086e-07     2 0 0 5 4 1      0 1 0 6 3 4      24ToDiCoUb_pred.2592    7.222e-03       9.540e-28        5.583e-07
    5514.0838372458    5.473e-07     2 0 0 5 0 5      0 1 0 5 1 4      24ToDiCoUb_pred.2593    1.714e-02       8.442e-27        5.717e-07
    5514.2357139985    5.031e-07     2 0 0 4 3 2      0 1 0 5 2 3      24ToDiCoUb_pred.2594    2.136e-02       6.649e-27        5.183e-07
    5514.2582411063    6.307e-07     2 0 0 6 1 5      0 1 0 6 2 4      24ToDiCoUb_pred.2595    3.193e-02       2.229e-27        6.590e-07
    5514.7458575292    5.365e-07     0 2 1 5 4 1      0 1 0 6 0 6      24ToDiCoUb_pred.2596    7.591e-05       1.021e-29        5.695e-07
    5515.3205266058    4.792e-07     0 0 2 6 2 5      0 1 0 7 3 4      24ToDiCoUb_pred.2597    3.947e-04       2.431e-29        5.669e-07
    5516.3490546850    4.680e-07     1 0 1 4 1 3      0 1 0 5 1 4      24ToDiCoUb_pred.2598    6.865e-02       2.764e-26        5.221e-07
    5517.8325298664    4.203e-07     1 2 0 7 4 3      0 1 0 6 3 4      24ToDiCoUb_pred.2599    5.904e-02       1.062e-26        5.181e-07
    5520.7342916579    3.609e-07     1 2 0 5 5 0      0 1 0 4 4 1      24ToDiCoUb_pred.2600    7.762e-03       2.040e-27        3.818e-07
    5520.7999046360    4.418e-07     2 0 0 3 1 3      0 1 0 4 0 4      24ToDiCoUb_pred.2601    3.710e-02       9.431e-27        4.813e-07
    5520.8512358573    5.489e-07     2 0 0 6 4 3      0 1 0 5 5 0      24ToDiCoUb_pred.2602    9.305e-04       7.534e-29        6.270e-07
    5521.7790046173    4.627e-07     2 0 0 6 4 2      0 1 0 5 5 1      24ToDiCoUb_pred.2603    1.045e-03       2.820e-29        6.103e-07
    5522.9374778968    4.984e-07     2 0 0 3 2 2      0 1 0 4 1 3      24ToDiCoUb_pred.2604    5.372e-03       1.029e-27        5.337e-07
    5524.4635030312    4.494e-07     2 0 0 3 1 3      0 1 0 3 2 2      24ToDiCoUb_pred.2605    1.901e-02       4.912e-27        4.883e-07
    5525.4321250303    8.507e-07     0 0 2 5 3 3      0 1 0 6 4 2      24ToDiCoUb_pred.2606    2.821e-03       6.654e-29        8.719e-07
    5527.1645873660    7.897e-07     0 0 2 7 3 4      0 1 0 6 6 1      24ToDiCoUb_pred.2607    1.887e-05       3.575e-31        8.718e-07
    5529.1481436034    3.929e-07     2 0 0 5 3 2      0 1 0 6 2 5      24ToDiCoUb_pred.2608    7.322e-03       1.645e-27        4.553e-07
    5529.5134577502    5.133e-07     1 0 1 1 0 1      0 1 0 2 2 0      24ToDiCoUb_pred.2609    1.287e-03       2.002e-28        5.338e-07
    5529.5238381914    7.934e-07     1 0 1 6 2 5      0 1 0 5 4 2      24ToDiCoUb_pred.2610    3.403e-03       1.940e-28        8.160e-07
    5529.8294844495    4.158e-07     2 0 0 2 0 2      0 1 0 3 1 3      24ToDiCoUb_pred.2611    4.407e-02       1.165e-26        4.599e-07
    5532.3737414535    5.645e-07     0 2 1 5 4 1      0 1 0 5 2 4      24ToDiCoUb_pred.2612    6.957e-02       1.013e-26        5.959e-07
    5533.4175115840    4.478e-07     2 0 0 5 1 4      0 1 0 5 2 3      24ToDiCoUb_pred.2613    3.671e-02       1.387e-26        4.648e-07
    5535.0409624414    4.343e-07     2 0 0 4 4 1      0 1 0 5 3 2      24ToDiCoUb_pred.2614    3.732e-03       7.948e-28        4.916e-07
    5535.3824211949    2.104e-07     2 0 0 2 1 2      0 1 0 2 2 1      24ToDiCoUb_pred.2615    1.706e-02       1.332e-26        2.235e-07
    5539.1637138283    4.446e-07     2 0 0 4 4 0      0 1 0 5 3 3      24ToDiCoUb_pred.2616    3.424e-03       2.476e-28        4.838e-07
    5540.1293145340    5.266e-07     2 0 0 4 0 4      0 1 0 4 1 3      24ToDiCoUb_pred.2617    2.264e-02       5.542e-27        5.601e-07
    5543.2058992191    2.816e-07     1 2 0 6 5 2      0 1 0 5 4 1      24ToDiCoUb_pred.2618    1.334e-03       2.268e-28        4.222e-07
    5543.4063330673    4.652e-07     1 0 1 4 1 4      0 1 0 5 1 5      24ToDiCoUb_pred.2619    4.580e-02       8.896e-27        5.028e-07
    5543.4744309879    1.096e-06     0 0 2 6 5 1      0 1 0 6 6 0      24ToDiCoUb_pred.2620    1.729e-02       9.406e-29        1.112e-06
    5544.7382297956    6.028e-07     2 0 0 4 3 1      0 1 0 5 2 4      24ToDiCoUb_pred.2621    7.906e-03       9.379e-28        6.323e-07
    5544.8711275719    5.758e-07     2 0 0 4 1 3      0 1 0 4 2 2      24ToDiCoUb_pred.2622    3.880e-02       7.529e-27        6.067e-07
    5545.7913763528    2.799e-07     2 0 0 2 1 2      0 1 0 3 0 3      24ToDiCoUb_pred.2623    3.225e-02       2.639e-26        2.799e-07
    5547.5191690946    3.820e-07     2 0 0 1 0 1      0 1 0 2 1 2      24ToDiCoUb_pred.2624    5.182e-02       3.319e-26        3.820e-07
    5547.6406759472    7.240e-07     1 0 1 5 2 3      0 1 0 4 4 0      24ToDiCoUb_pred.2625    1.835e-03       1.592e-28        7.488e-07
    5549.6383670666    4.097e-07     2 0 0 3 1 2      0 1 0 3 2 1      24ToDiCoUb_pred.2626    3.492e-02       2.611e-26        4.282e-07
    5549.7116725732    6.333e-07     0 0 2 5 1 5      0 1 0 6 2 4      24ToDiCoUb_pred.2627    2.244e-04       1.308e-29        6.615e-07&
    5549.7216673943    5.659e-07     2 0 0 2 1 1      0 1 0 2 2 0      24ToDiCoUb_pred.2628    2.461e-02       6.335e-27        5.972e-07
    5550.0511568440    5.246e-07     2 0 0 3 3 1      0 1 0 4 2 2      24ToDiCoUb_pred.2629    7.364e-03       1.109e-27        5.583e-07
    5553.6736943996    4.625e-07     0 0 2 7 1 6      0 1 0 7 4 3      24ToDiCoUb_pred.2630    1.206e-03       4.969e-29        5.918e-07
    5553.7673945020    3.329e-07     0 5 0 4 1 4      0 1 0 5 4 1      24ToDiCoUb_pred.2631    3.210e-04       3.764e-29        4.580e-07
    5557.0067248189    3.883e-07     2 0 0 2 2 1      0 1 0 3 1 2      24ToDiCoUb_pred.2632    1.776e-03       1.188e-27        3.883e-07
    5558.7839877746    5.106e-07     1 0 1 4 1 4      0 1 0 3 3 1      24ToDiCoUb_pred.2633    2.940e-04       6.119e-29        5.452e-07
    5559.0307333349    7.618e-07     2 0 0 5 3 3      0 1 0 4 4 0      24ToDiCoUb_pred.2634    2.671e-04       2.307e-29        7.854e-07
    5560.8349838007    4.090e-07     2 0 0 5 3 2      0 1 0 4 4 1      24ToDiCoUb_pred.2635    1.228e-03       3.181e-28        4.276e-07
    5561.1394329840    3.861e-07     2 0 0 3 0 3      0 1 0 3 1 2      24ToDiCoUb_pred.2636    3.173e-02       2.968e-26        4.502e-07
    5565.0448716492    3.412e-07     2 0 0 3 3 0      0 1 0 4 2 3      24ToDiCoUb_pred.2637    5.066e-03       2.448e-27        3.632e-07
    5566.5728822037    4.057e-07     2 0 0 0 0 0      0 1 0 1 1 1      24ToDiCoUb_pred.2638    1.047e-01       9.079e-27        4.509e-07
    5569.3892137403    4.267e-07     1 0 1 2 1 1      0 1 0 3 1 2      24ToDiCoUb_pred.2639    5.801e-02       3.865e-26        4.267e-07
    5569.8269348891    3.908e-07     2 0 0 6 3 4      0 1 0 5 4 1      24ToDiCoUb_pred.2640    5.129e-03       8.638e-28        4.535e-07
    5570.0285113910    6.479e-07     1 0 1 6 2 5      0 1 0 6 2 4      24ToDiCoUb_pred.2641    6.476e-03       4.430e-28        6.754e-07
    5571.8429496382    3.998e-07     2 0 0 1 1 1      0 1 0 2 0 2      24ToDiCoUb_pred.2642    2.398e-02       5.382e-27        3.998e-07
    5572.0527305460    5.334e-07     0 0 2 6 2 5      0 1 0 5 5 0      24ToDiCoUb_pred.2643    5.917e-06       4.703e-31        6.134e-07
    5575.6632456344    4.906e-07     2 0 0 2 0 2      0 1 0 2 1 1      24ToDiCoUb_pred.2644    4.317e-02       1.403e-26        5.286e-07
    5578.1188285230    5.252e-07     2 0 0 6 1 6      0 1 0 5 2 3      24ToDiCoUb_pred.2645    1.285e-03       5.646e-28        5.398e-07
    5581.7375209152    3.605e-07     2 0 0 4 2 3      0 1 0 3 3 0      24ToDiCoUb_pred.2646    1.979e-03       1.225e-27        4.278e-07
    5582.9833998659    4.589e-07     2 0 0 4 2 2      0 1 0 5 1 5      24ToDiCoUb_pred.2647    2.011e-03       3.851e-28        4.970e-07
    5583.6412148834    4.905e-07     2 0 0 3 2 1      0 1 0 4 1 4      24ToDiCoUb_pred.2648    4.762e-03       3.479e-27        4.905e-07
    5584.0747654366    2.707e-07     2 0 0 1 0 1      0 1 0 1 1 0      24ToDiCoUb_pred.2649    5.286e-02       3.991e-26        2.707e-07
    5586.1197929302    8.719e-07     2 0 0 7 3 5      0 1 0 6 4 2      24ToDiCoUb_pred.2650    6.756e-03       2.126e-28        8.925e-07
    5587.2156856361    8.213e-07     2 0 0 6 3 3      0 1 0 5 4 2      24ToDiCoUb_pred.2651    2.615e-03       1.460e-28        8.432e-07
    5589.8931565767    5.708e-07     2 0 0 5 2 3      0 1 0 6 1 6      24ToDiCoUb_pred.2652    8.559e-04       3.347e-28        6.155e-07
    5590.7656850827    5.577e-07     1 0 1 4 1 4      0 1 0 4 1 3      24ToDiCoUb_pred.2653    4.001e-03       9.617e-28        5.894e-07
    5592.1390518236    3.392e-07     2 0 0 2 2 0      0 1 0 3 1 3      24ToDiCoUb_pred.2654    1.134e-02       2.931e-27        3.920e-07
    5593.0119557711    5.773e-07     2 0 0 5 1 5      0 1 0 4 2 2      24ToDiCoUb_pred.2655    1.672e-03       3.897e-28        6.080e-07
    5594.7647539919    5.081e-07     2 0 0 3 1 3      0 1 0 2 2 0      24ToDiCoUb_pred.2656    1.866e-03       6.616e-28        5.428e-07
    5595.3920856441    4.915e-07     2 0 0 5 2 4      0 1 0 4 3 1      24ToDiCoUb_pred.2657    3.742e-03       5.821e-28        5.272e-07
    5596.3647947741    4.390e-07     1 2 0 5 5 0      0 1 0 5 2 3      24ToDiCoUb_pred.2658    1.675e-04       6.187e-29        4.563e-07
    5598.3610545733    5.049e-07     2 0 0 4 2 2      0 1 0 3 3 1      24ToDiCoUb_pred.2659    1.931e-03       3.962e-28        5.398e-07
    5598.5076378106    4.115e-07     2 0 0 4 1 4      0 1 0 3 2 1      24ToDiCoUb_pred.2660    2.140e-03       2.022e-27        4.300e-07
    5602.8087321563    4.343e-07     2 0 0 6 2 5      0 1 0 5 3 2      24ToDiCoUb_pred.2661    4.702e-03       1.412e-27        4.916e-07
    5606.3993389287    3.806e-07     0 0 2 5 2 3      0 1 0 6 3 4      24ToDiCoUb_pred.2662    1.714e-03       2.189e-28        5.465e-07
    5606.8362112132    3.730e-07     0 5 0 5 0 5      0 1 0 6 3 4      24ToDiCoUb_pred.2663    1.185e-04       1.513e-29        5.413e-07
    5608.0352185711    3.599e-07     1 0 1 1 0 1      0 1 0 2 0 2      24ToDiCoUb_pred.2664    5.535e-02       1.226e-26        3.884e-07
    5608.6149732192    4.256e-07     1 0 1 4 3 1      0 1 0 4 3 2      24ToDiCoUb_pred.2665    4.302e-02       1.644e-26        4.839e-07
    5608.7948355025    8.701e-07     1 0 1 7 2 5      0 1 0 6 4 2      24ToDiCoUb_pred.2666    2.156e-03       6.730e-29        8.908e-07
    5609.0303115230    2.877e-07     0 0 2 6 4 3      0 1 0 6 5 2      24ToDiCoUb_pred.2667    1.058e-02       4.068e-28        5.952e-07
    5609.5963171195    3.652e-07     1 0 1 4 1 3      0 1 0 3 3 0      24ToDiCoUb_pred.2668    3.072e-04       1.882e-28        4.317e-07
    5610.5967537716    4.063e-07     0 0 2 6 4 2      0 1 0 6 5 1      24ToDiCoUb_pred.2669    1.025e-02       1.313e-28        5.841e-07
    5612.5676309709    4.705e-07     1 0 1 4 3 1      0 1 0 5 1 4      24ToDiCoUb_pred.2670    1.121e-04       4.360e-29        5.243e-07
    5614.4254989397    2.491e-07     1 2 0 6 5 2      0 1 0 7 0 7      24ToDiCoUb_pred.2671    7.482e-06       1.753e-30        4.013e-07
    5617.2641089673    6.620e-07     2 0 0 6 4 3      0 1 0 7 1 6      24ToDiCoUb_pred.2672    7.978e-05       9.972e-30        7.009e-07
    5620.0019367782    6.149e-07     2 0 0 7 2 5      0 1 0 8 1 8      24ToDiCoUb_pred.2673    2.032e-04       2.556e-29        6.566e-07
    5620.7506769567    5.828e-07     1 0 1 7 3 4      0 1 0 7 3 5      24ToDiCoUb_pred.2674    4.218e-03       1.075e-28        6.913e-07
    5621.5140412622    5.926e-07     0 4 0 7 7 0      0 1 0 7 4 3      24ToDiCoUb_pred.2675    3.289e-06       1.323e-31        6.655e-07
    5623.4372894898    2.602e-07     2 0 0 1 1 0      0 1 0 1 0 1      24ToDiCoUb_pred.2676    5.478e-02       4.537e-26        2.602e-07
    5626.6678319006    3.246e-07     2 0 0 3 1 2      0 1 0 2 2 1      24ToDiCoUb_pred.2677    4.763e-03       5.038e-27        3.476e-07
    5627.7203588357    6.818e-07     2 0 0 6 3 3      0 1 0 6 2 4      24ToDiCoUb_pred.2678    5.055e-02       3.387e-27        7.080e-07
    5627.8308159157    4.377e-07     2 0 0 5 2 3      0 1 0 4 3 2      24ToDiCoUb_pred.2679    4.516e-03       2.095e-27        5.323e-07
    5628.2434282153    4.316e-07     2 0 0 2 1 1      0 1 0 2 0 2      24ToDiCoUb_pred.2680    4.675e-02       1.714e-26        4.719e-07
    5629.6467456746    3.368e-07     0 0 2 5 0 5      0 1 0 5 3 2      24ToDiCoUb_pred.2681    6.986e-04       1.758e-28        4.529e-07
    5630.3427518814    5.524e-07     2 0 0 4 2 2      0 1 0 4 1 3      24ToDiCoUb_pred.2682    5.033e-02       1.193e-26        5.845e-07
    5630.6470094288    2.691e-07     0 0 2 7 1 6      0 1 0 8 2 7      24ToDiCoUb_pred.2683    1.841e-04       1.073e-29        4.569e-07
    5631.2490336298    5.698e-07     1 0 1 7 6 2      0 1 0 8 4 5      24ToDiCoUb_pred.2684    2.843e-04       4.469e-30        6.790e-07
    5631.2836603982    7.275e-07     0 0 2 5 1 5      0 1 0 4 4 0      24ToDiCoUb_pred.2685    2.911e-06       2.450e-31        7.521e-07
    5631.7834736673    5.207e-07     2 0 0 5 2 3      0 1 0 5 1 4      24ToDiCoUb_pred.2686    4.823e-02       2.277e-26        5.693e-07
    5632.8245661670    4.097e-07     2 0 0 3 2 1      0 1 0 3 1 2      24ToDiCoUb_pred.2687    4.679e-02       4.266e-26        4.097e-07
    5633.0758531841    7.432e-07     2 0 0 8 6 3      0 1 0 8 5 4      24ToDiCoUb_pred.2688    4.398e-02       3.687e-28        8.025e-07
    5633.6252891726    5.373e-07     0 2 1 5 4 1      0 1 0 4 2 2      24ToDiCoUb_pred.2689    1.301e-01       2.989e-26        5.702e-07
    5633.7823752391    3.035e-07     1 2 0 6 5 2      0 1 0 6 2 5      24ToDiCoUb_pred.2690    4.512e-04       1.154e-28        4.371e-07
    5634.3460982364    4.070e-07     2 0 0 2 0 2      0 1 0 1 1 1      24ToDiCoUb_pred.2691    1.705e-02       7.216e-27        4.520e-07
    5635.4787872149    5.535e-07     1 0 1 5 2 3      0 1 0 6 0 6      24ToDiCoUb_pred.2692    3.679e-04       4.740e-29        5.855e-07
    5636.4654869170    4.793e-07     2 0 0 5 3 2      0 1 0 5 2 3      24ToDiCoUb_pred.2693    4.429e-02       1.613e-26        4.952e-07
    5637.0767870585    3.863e-07     2 0 0 3 1 2      0 1 0 3 0 3      24ToDiCoUb_pred.2694    3.669e-02       4.068e-26        3.863e-07
    5637.7659553664    4.889e-07     2 0 0 6 2 4      0 1 0 6 1 5      24ToDiCoUb_pred.2695    4.225e-02       3.868e-27        5.249e-07
    5637.9728130085    4.276e-07     2 0 0 2 2 0      0 1 0 2 1 1      24ToDiCoUb_pred.2696    3.969e-02       1.261e-26        4.707e-07
    5638.0193636025    5.750e-07     2 0 0 5 4 2      0 1 0 6 1 5      24ToDiCoUb_pred.2697    4.314e-05       3.342e-30        6.058e-07
    5638.9132251986    3.883e-07     1 0 1 8 1 7      0 1 0 7 3 4      24ToDiCoUb_pred.2698    8.017e-03       6.177e-28        5.894e-07
    5640.0825401902    7.723e-07     1 0 1 7 7 1      0 1 0 8 5 4      24ToDiCoUb_pred.2699    1.873e-04       1.382e-30        8.295e-07
    5641.0465346096    3.681e-07     2 0 0 6 3 4      0 1 0 7 0 7      24ToDiCoUb_pred.2700    3.379e-04       7.844e-29        4.342e-07
    5642.0612315771    2.823e-07     2 0 0 1 1 1      0 1 0 0 0 0      24ToDiCoUb_pred.2701    3.818e-02       1.176e-26        2.823e-07
    5642.9197310261    4.390e-07     2 0 0 6 6 0      0 1 0 6 5 1      24ToDiCoUb_pred.2702    2.005e-02       2.538e-28        6.359e-07
    5642.9394102236    3.728e-07     2 0 0 6 6 1      0 1 0 6 5 2      24ToDiCoUb_pred.2703    2.001e-02       7.601e-28        6.506e-07
    5645.3303128026    4.094e-07     2 0 0 6 4 2      0 1 0 6 3 3      24ToDiCoUb_pred.2704    3.775e-02       1.777e-27        5.709e-07
    5645.9897775147    5.773e-07     2 0 0 4 3 1      0 1 0 4 2 2      24ToDiCoUb_pred.2705    3.610e-02       6.756e-27        6.080e-07
    5646.8688446025    6.021e-07     2 0 0 5 3 3      0 1 0 6 0 6      24ToDiCoUb_pred.2706    2.448e-06       3.141e-31        6.317e-07
    5647.4378713290    3.842e-07     2 0 0 4 3 2      0 1 0 5 0 5      24ToDiCoUb_pred.2707    6.363e-05       3.608e-29        4.479e-07
    5647.9385157831    6.516e-07     2 0 0 7 2 5      0 1 0 7 1 6      24ToDiCoUb_pred.2708    3.519e-02       5.020e-27        6.911e-07
    5650.3210488337    5.121e-07     2 0 0 4 1 3      0 1 0 4 0 4      24ToDiCoUb_pred.2709    2.775e-02       8.658e-27        5.465e-07&&
    5650.3262218758    9.067e-07     2 0 0 6 5 1      0 1 0 6 4 2      24ToDiCoUb_pred.2710    2.820e-02       7.518e-28        9.266e-07
    5650.9441112324    3.911e-07     2 0 0 6 5 2      0 1 0 6 4 3      24ToDiCoUb_pred.2711    2.568e-02       2.061e-27        5.379e-07
    5652.3587307790    3.837e-07     2 0 0 2 2 1      0 1 0 2 1 2      24ToDiCoUb_pred.2712    1.451e-02       1.492e-26        3.837e-07
    5653.1066711391    5.807e-07     1 0 1 5 2 3      0 1 0 5 2 4      24ToDiCoUb_pred.2713    1.559e-03       2.175e-28        6.113e-07
    5653.7260894769    3.283e-07     2 0 0 3 3 0      0 1 0 3 2 1      24ToDiCoUb_pred.2714    2.476e-02       1.784e-26        3.511e-07
    5653.9846472289    5.187e-07     2 0 0 4 1 3      0 1 0 3 2 2      24ToDiCoUb_pred.2715    1.073e-02       3.403e-27        5.527e-07
    5653.9990340584    4.343e-07     2 0 0 5 4 1      0 1 0 5 3 2      24ToDiCoUb_pred.2716    3.099e-02       7.731e-27        4.916e-07
    5655.1274624894    4.142e-07     2 0 0 5 5 0      0 1 0 5 4 1      24ToDiCoUb_pred.2717    1.763e-02       2.437e-27        5.201e-07
    5655.2694025145    8.491e-07     2 0 0 5 5 1      0 1 0 5 4 2      24ToDiCoUb_pred.2718    1.709e-02       7.881e-28        8.703e-07
    5655.2820823698    4.674e-07     2 0 0 6 4 3      0 1 0 6 3 4      24ToDiCoUb_pred.2719    3.478e-02       5.159e-27        5.569e-07
    5655.5010781058    4.537e-07     2 0 0 3 3 1      0 1 0 4 0 4      24ToDiCoUb_pred.2720    4.883e-05       1.183e-29        4.923e-07
    5656.4914389441    3.815e-07     2 0 0 3 0 3      0 1 0 2 1 2      24ToDiCoUb_pred.2721    2.892e-02       4.157e-26        4.462e-07
    5656.7330373001    2.789e-07     2 0 0 6 5 2      0 1 0 7 2 5      24ToDiCoUb_pred.2722    5.940e-06       4.894e-31        4.962e-07
    5657.6219608100    4.600e-07     2 0 0 6 2 4      0 1 0 5 3 3      24ToDiCoUb_pred.2723    8.034e-03       8.043e-28        4.980e-07
    5657.8753690461    5.505e-07     2 0 0 5 4 2      0 1 0 5 3 3      24ToDiCoUb_pred.2724    2.991e-02       2.534e-27        5.827e-07
    5658.5149143895    6.938e-07     1 0 1 6 6 0      0 1 0 7 4 3      24ToDiCoUb_pred.2725    1.095e-04       3.767e-30        7.570e-07
    5658.9234788855    2.738e-07     2 0 0 3 2 2      0 1 0 3 1 3      24ToDiCoUb_pred.2726    1.836e-02       6.489e-27        4.254e-07
    5659.1309433875    1.983e-07     2 0 0 2 1 2      0 1 0 1 0 1      24ToDiCoUb_pred.2727    3.533e-02       4.816e-26        1.983e-07
    5659.1646765010    4.612e-07     2 0 0 3 3 1      0 1 0 3 2 2      24ToDiCoUb_pred.2728    2.451e-02       6.036e-27        4.991e-07
    5659.6544147585    4.311e-07     2 0 0 4 4 0      0 1 0 4 3 1      24ToDiCoUb_pred.2729    2.056e-02       2.558e-27        4.714e-07
    5660.1880787908    4.380e-07     2 0 0 4 3 2      0 1 0 4 2 3      24ToDiCoUb_pred.2730    3.389e-02       2.035e-26        4.554e-07
    5660.4034109090    4.069e-07     2 0 0 6 3 4      0 1 0 6 2 5      24ToDiCoUb_pred.2731    1.524e-02       3.860e-27        4.675e-07
    5660.7195756539    4.732e-07     2 0 0 4 4 1      0 1 0 4 3 2      24ToDiCoUb_pred.2732    2.009e-02       7.535e-27        5.262e-07
    5661.9783704599    1.177e-06     1 0 1 7 6 1      0 1 0 6 6 0      24ToDiCoUb_pred.2733    6.289e-02       3.784e-28        1.193e-06&&
    5661.9837648884    8.144e-07     1 0 1 7 6 2      0 1 0 6 6 1      24ToDiCoUb_pred.2734    6.291e-02       1.136e-27        8.942e-07
    5662.8475730800    3.276e-07     0 0 2 2 2 1      0 1 0 3 3 0      24ToDiCoUb_pred.2735    1.024e-02       3.420e-27        4.004e-07
    5664.4837891953    4.815e-07     0 0 2 2 2 0      0 1 0 3 3 1      24ToDiCoUb_pred.2736    1.018e-02       1.134e-27        5.180e-07
    5664.4967285268    6.272e-07     2 0 0 5 3 3      0 1 0 5 2 4      24ToDiCoUb_pred.2737    3.221e-02       4.475e-27        6.556e-07
    5664.6722334056    5.145e-07     2 0 0 4 4 1      0 1 0 5 1 4      24ToDiCoUb_pred.2738    1.018e-05       3.887e-30        5.636e-07
    5664.7412197004    4.225e-07     1 0 1 2 1 1      0 1 0 2 1 2      24ToDiCoUb_pred.2739    1.484e-02       1.519e-26        4.225e-07
    5666.6196689144    2.739e-07     2 0 0 5 1 4      0 1 0 5 0 5      24ToDiCoUb_pred.2740    2.156e-02       1.484e-26        3.848e-07
    5667.7564718890    4.674e-07     2 0 0 4 2 3      0 1 0 4 1 4      24ToDiCoUb_pred.2741    1.862e-02       1.698e-26        5.216e-07
    5668.4656036560    6.492e-07     0 0 2 6 2 5      0 1 0 7 1 6      24ToDiCoUb_pred.2742    7.707e-04       9.460e-29        6.888e-07
    5672.9022891163    8.006e-07     0 0 2 5 3 3      0 1 0 5 4 2      24ToDiCoUb_pred.2743    9.984e-03       4.575e-28        8.230e-07
    5673.2865148129    3.524e-07     2 0 0 3 1 3      0 1 0 2 0 2      24ToDiCoUb_pred.2744    3.654e-02       1.846e-26        4.007e-07
    5676.0307107192    4.273e-07     0 5 0 4 1 4      0 1 0 4 4 1      24ToDiCoUb_pred.2745    3.899e-04       7.930e-29        4.451e-07
    5676.1153155227    4.138e-07     2 0 0 4 0 4      0 1 0 3 1 3      24ToDiCoUb_pred.2746    3.741e-02       1.690e-26        4.581e-07
    5676.8846573619    5.419e-07     2 0 0 9 3 6      0 1 0 8 4 5      24ToDiCoUb_pred.2747    9.163e-03       1.795e-28        6.557e-07
    5678.2535005100    2.222e-07     1 0 1 1 0 1      0 1 0 0 0 0      24ToDiCoUb_pred.2748    2.117e-02       6.436e-27        2.660e-07
    5678.4800515729    4.656e-07     2 0 0 5 2 4      0 1 0 5 1 5      24ToDiCoUb_pred.2749    1.748e-02       3.955e-27        5.032e-07
    5679.3698763763    3.732e-07     2 0 0 5 1 4      0 1 0 4 2 3      24ToDiCoUb_pred.2750    1.789e-02       1.304e-26        3.935e-07
    5681.7132582735    5.967e-07     0 0 2 7 5 2      0 1 0 8 4 5      24ToDiCoUb_pred.2751    2.766e-05       4.271e-31        7.017e-07
    5683.6683401989    5.551e-07     2 0 0 6 1 5      0 1 0 6 0 6      24ToDiCoUb_pred.2752    1.757e-02       2.630e-27        5.870e-07
    5685.9460578024    3.883e-07     2 0 0 4 1 4      0 1 0 3 0 3      24ToDiCoUb_pred.2753    3.982e-02       5.579e-26        3.883e-07
    5685.9564891856    3.503e-07     2 0 0 7 2 5      0 1 0 6 3 4      24ToDiCoUb_pred.2754    1.309e-02       2.216e-27        5.446e-07
    5688.9143271209    2.731e-07     2 0 0 2 2 1      0 1 0 1 1 0      24ToDiCoUb_pred.2755    4.176e-02       5.063e-26        2.731e-07
    5688.9881380772    4.938e-07     0 0 2 7 3 4      0 1 0 7 4 3      24ToDiCoUb_pred.2756    1.145e-02       4.496e-28        6.166e-07
    5690.5496860298    5.651e-07     2 0 0 6 2 5      0 1 0 6 1 6      24ToDiCoUb_pred.2757    1.592e-02       7.099e-27        6.102e-07
    5691.1169760481    3.826e-07     0 2 1 7 4 4      0 1 0 7 0 7      24ToDiCoUb_pred.2758    5.114e-03       1.346e-27        4.466e-07
    5693.3500506540    5.499e-07     2 0 0 5 0 5      0 1 0 4 1 4      24ToDiCoUb_pred.2759    4.305e-02       4.754e-26        5.742e-07
    5695.6152680932    4.710e-07     1 0 1 4 1 3      0 1 0 4 1 4      24ToDiCoUb_pred.2760    3.720e-03       3.358e-27        5.248e-07
    5695.7740757141    7.151e-07     2 0 0 5 5 1      0 1 0 6 2 4      24ToDiCoUb_pred.2761    8.800e-07       4.871e-32        7.401e-07
    5696.6556656105    3.284e-07     2 0 0 2 2 0      0 1 0 1 1 1      24ToDiCoUb_pred.2762    1.341e-02       5.552e-27        3.827e-07
    5698.4618770329    5.137e-07     2 0 0 5 1 5      0 1 0 4 0 4      24ToDiCoUb_pred.2763    4.364e-02       1.636e-26        5.480e-07
    5698.4873562913    4.579e-07     0 4 0 7 7 0      0 1 0 8 2 7      24ToDiCoUb_pred.2764    1.586e-07       9.025e-33        5.490e-07
    5699.0122896254    3.193e-07     0 0 2 6 4 3      0 1 0 7 3 4      24ToDiCoUb_pred.2765    3.623e-06       2.090e-31        6.111e-07
    5701.2962241232    5.822e-07     2 0 0 6 1 5      0 1 0 5 2 4      24ToDiCoUb_pred.2766    2.506e-02       4.062e-27        6.127e-07&&
    5701.2968160423    3.254e-07     1 0 1 2 1 1      0 1 0 1 1 0      24ToDiCoUb_pred.2767    1.165e-02       1.406e-26        3.254e-07
    5704.7572400704    3.779e-07     2 0 0 3 2 2      0 1 0 2 1 1      24ToDiCoUb_pred.2768    3.415e-02       1.484e-26        4.988e-07
    5705.8148934054    3.684e-07     1 0 1 4 3 1      0 1 0 3 3 0      24ToDiCoUb_pred.2769    2.337e-02       1.384e-26        4.344e-07
    5706.4835770585    4.490e-07     0 0 2 6 2 5      0 1 0 6 3 4      24ToDiCoUb_pred.2770    9.515e-03       1.386e-27        5.416e-07
    5708.8768237659    5.185e-07     2 0 0 6 0 6      0 1 0 5 1 5      24ToDiCoUb_pred.2771    4.700e-02       1.243e-26        5.525e-07
    5710.4738523475    4.201e-07     0 2 1 7 4 4      0 1 0 6 2 5      24ToDiCoUb_pred.2772    2.031e-01       5.832e-26        4.790e-07
    5711.3209858535    3.628e-07     2 0 0 6 1 6      0 1 0 5 0 5      24ToDiCoUb_pred.2773    4.704e-02       3.767e-26        4.726e-07
    5712.4479895321    8.334e-07     0 0 2 7 5 2      0 1 0 6 6 1      24ToDiCoUb_pred.2774    4.244e-03       7.526e-29        9.115e-07
    5713.4069623159    6.567e-07     0 0 2 5 3 3      0 1 0 6 2 4      24ToDiCoUb_pred.2775    1.531e-04       8.423e-30        6.838e-07
    5716.9398231726    3.818e-07     2 0 0 4 2 3      0 1 0 3 1 2      24ToDiCoUb_pred.2776    3.073e-02       3.497e-26        4.464e-07
    5717.3876995481    5.319e-07     0 0 2 5 0 5      0 1 0 6 1 6      24ToDiCoUb_pred.2777    2.016e-03       7.535e-28        5.796e-07
    5719.1217716658    5.580e-07     0 0 2 5 1 5      0 1 0 6 0 6      24ToDiCoUb_pred.2778    1.911e-03       2.391e-28        5.898e-07
    5723.5220225287    5.745e-07     0 0 2 6 4 2      0 1 0 7 3 5      24ToDiCoUb_pred.2779    2.589e-06       5.517e-32        6.844e-07
    5724.1540256443    7.718e-07     0 2 1 8 7 1      0 1 0 8 5 4      24ToDiCoUb_pred.2780    1.841e-02       1.495e-28        8.291e-07
    5725.2945576303    5.586e-07     0 0 2 8 0 8      0 1 0 7 3 5      24ToDiCoUb_pred.2781    3.227e-05       8.987e-31        6.711e-07
    5725.8394035883    5.580e-07     2 0 0 5 2 4      0 1 0 4 1 3      24ToDiCoUb_pred.2782    3.013e-02       8.439e-27        5.897e-07
    5726.7516860714    3.709e-07     1 0 1 4 1 4      0 1 0 3 1 3      24ToDiCoUb_pred.2783    2.847e-02       1.263e-26        4.935e-07
    5727.4313782103    3.860e-07     0 0 2 7 1 6      0 1 0 6 4 3      24ToDiCoUb_pred.2784    3.058e-03       2.757e-28        5.342e-07
    5728.1765721271    4.053e-07     2 0 0 3 2 1      0 1 0 2 1 2      24ToDiCoUb_pred.2785    9.589e-03       1.344e-26        4.053e-07
    5729.4659274617    5.185e-07     2 0 0 3 3 1      0 1 0 2 2 0      24ToDiCoUb_pred.2786    3.150e-02       1.065e-26        5.525e-07
    5729.5669521046    2.954e-07     1 2 0 5 5 0      0 1 0 5 0 5      24ToDiCoUb_pred.2787    7.602e-06       5.119e-30        3.745e-07
    5730.7555543108    2.127e-07     2 0 0 3 3 0      0 1 0 2 2 1      24ToDiCoUb_pred.2788    3.274e-02       3.338e-26        2.465e-07
    5732.2447611674    3.946e-07     2 0 0 7 6 1      0 1 0 8 3 6      24ToDiCoUb_pred.2789    5.049e-06       1.473e-31        6.633e-07
    5732.4400031204    5.145e-07     2 0 0 6 2 5      0 1 0 5 1 4      24ToDiCoUb_pred.2790    3.178e-02       1.712e-26        5.636e-07
    5732.9213883259    3.977e-07     2 0 0 6 6 1      0 1 0 7 3 4      24ToDiCoUb_pred.2791    1.126e-06       6.418e-32        6.651e-07
    5733.2203042780    3.255e-07     0 0 2 7 1 6      0 1 0 7 2 5      24ToDiCoUb_pred.2792    7.257e-03       6.716e-28        4.923e-07
    5736.7496555901    5.850e-07     0 0 2 5 1 5      0 1 0 5 2 4      24ToDiCoUb_pred.2793    5.597e-03       7.581e-28        6.153e-07
    5739.0752104344    4.683e-07     0 2 1 5 4 1      0 1 0 4 0 4      24ToDiCoUb_pred.2794    4.033e-03       1.491e-27        5.057e-07
    5739.4386104837    5.745e-07     1 0 1 6 2 5      0 1 0 6 0 6      24ToDiCoUb_pred.2795    2.266e-04       3.327e-29        6.054e-07
    5741.0997185526    4.620e-07     1 2 0 6 5 2      0 1 0 5 2 3      24ToDiCoUb_pred.2796    1.694e-04       7.027e-29        4.785e-07
    5741.1645094687    2.986e-07     2 0 0 3 3 0      0 1 0 3 0 3      24ToDiCoUb_pred.2797    2.064e-04       2.206e-28        2.986e-07
    5741.7399879319    5.651e-07     2 0 0 5 4 1      0 1 0 6 1 6      24ToDiCoUb_pred.2798    2.637e-06       9.773e-31        6.102e-07
    5742.3171595664    3.626e-07     1 2 0 5 5 0      0 1 0 4 2 3      24ToDiCoUb_pred.2799    1.637e-04       1.168e-28        3.834e-07
    5742.7423806872    4.013e-07     2 0 0 4 4 0      0 1 0 5 1 5      24ToDiCoUb_pred.2800    6.675e-06       1.208e-30        4.444e-07
    5744.7986193769    3.861e-07     1 0 1 4 1 3      0 1 0 3 1 2      24ToDiCoUb_pred.2801    1.779e-02       2.005e-26        4.502e-07
    5745.7039385094    4.294e-07     2 0 0 5 5 0      0 1 0 6 2 5      24ToDiCoUb_pred.2802    5.325e-07       1.108e-31        5.323e-07
    5746.7914304452    5.255e-07     1 2 0 7 4 3      0 1 0 6 1 6      24ToDiCoUb_pred.2803    9.189e-04       4.636e-28        5.737e-07
    5747.6172856340    3.700e-07     0 0 2 5 2 3      0 1 0 5 3 2      24ToDiCoUb_pred.2804    7.647e-03       1.846e-27        4.782e-07
    5748.0541579185    3.622e-07     0 5 0 5 0 5      0 1 0 5 3 2      24ToDiCoUb_pred.2805    1.159e-03       2.797e-28        4.722e-07
    5748.8692966185    4.280e-07     2 0 0 4 3 2      0 1 0 3 2 1      24ToDiCoUb_pred.2806    1.429e-02       1.280e-26        4.458e-07
    5751.4396987765    5.137e-07     2 0 0 4 3 1      0 1 0 4 0 4      24ToDiCoUb_pred.2807    4.242e-04       1.277e-28        5.480e-07
    5751.6612138355    4.950e-07     0 5 0 4 1 4      0 1 0 5 2 3      24ToDiCoUb_pred.2808    1.061e-04       3.036e-29        5.104e-07
    5754.3582188582    5.542e-07     1 0 1 5 2 3      0 1 0 4 2 2      24ToDiCoUb_pred.2809    4.694e-02       1.034e-26        5.862e-07
    5755.1032971717    5.203e-07     2 0 0 4 3 1      0 1 0 3 2 2      24ToDiCoUb_pred.2810    1.976e-02       6.049e-27        5.542e-07
    5755.3253588871    3.856e-07     0 0 2 5 0 5      0 1 0 4 3 2      24ToDiCoUb_pred.2811    6.023e-04       2.671e-28        4.903e-07
    5755.7444935656    3.960e-07     0 0 2 6 4 3      0 1 0 5 5 0      24ToDiCoUb_pred.2812    2.441e-03       1.818e-28        6.544e-07
    5755.8449997831    6.271e-07     2 0 0 6 6 0      0 1 0 7 3 5      24ToDiCoUb_pred.2813    1.387e-06       2.922e-32        7.291e-07
    5757.0664944079    6.007e-07     1 0 1 6 2 5      0 1 0 5 2 4      24ToDiCoUb_pred.2814    3.079e-02       4.894e-27        6.303e-07
    5757.3355908640    3.838e-07     0 0 2 6 4 2      0 1 0 5 5 1      24ToDiCoUb_pred.2815    2.420e-03       6.006e-29        5.687e-07
    5757.9194958400    4.225e-07     2 0 0 4 4 1      0 1 0 3 3 0      24ToDiCoUb_pred.2816    3.976e-02       2.312e-26        4.812e-07
    5758.1200353946    4.532e-07     2 0 0 4 4 0      0 1 0 3 3 1      24ToDiCoUb_pred.2817    3.946e-02       7.654e-27        4.918e-07
    5759.2780166388    4.777e-07     0 0 2 5 0 5      0 1 0 5 1 4      24ToDiCoUb_pred.2818    4.967e-03       2.243e-27        5.303e-07
    5764.1217232440    6.332e-07     1 0 1 8 1 7      0 1 0 8 1 8      24ToDiCoUb_pred.2819    1.338e-04       1.813e-29        6.737e-07
    5765.7482762458    6.028e-07     2 0 0 5 3 3      0 1 0 4 2 2      24ToDiCoUb_pred.2820    8.676e-04       1.903e-28        6.323e-07
    5765.9614531063    2.397e-07     0 0 2 7 3 4      0 1 0 8 2 7      24ToDiCoUb_pred.2821    1.968e-05       1.094e-30        4.886e-07
    5766.3287528701    2.676e-07     2 0 0 4 2 2      0 1 0 3 1 3      24ToDiCoUb_pred.2822    5.312e-03       2.325e-27        4.876e-07
    5767.7207542226    4.909e-07     2 0 0 6 3 4      0 1 0 5 2 3      24ToDiCoUb_pred.2823    4.044e-02       1.662e-26        5.064e-07
    5769.6676442474    3.525e-07     2 0 0 5 3 2      0 1 0 5 0 5      24ToDiCoUb_pred.2824    3.831e-04       2.544e-28        4.210e-07
    5774.0946302158    6.839e-07     2 0 0 7 3 5      0 1 0 6 2 4      24ToDiCoUb_pred.2825    3.283e-02       2.411e-27        7.100e-07
    5776.2534671536    5.678e-07     1 0 1 8 3 6      0 1 0 7 3 5      24ToDiCoUb_pred.2826    6.962e-02       1.905e-27        6.787e-07
    5777.0115224546    3.794e-07     0 0 2 7 4 4      0 1 0 6 5 1      24ToDiCoUb_pred.2827    5.977e-03       8.331e-29        5.779e-07
    5777.3460635391    7.996e-07     2 0 0 5 5 1      0 1 0 4 4 0      24ToDiCoUb_pred.2828    4.362e-02       3.489e-27        8.221e-07
    5777.3907787066    4.933e-07     2 0 0 5 5 0      0 1 0 4 4 1      24ToDiCoUb_pred.2829    4.341e-02       1.042e-26        5.088e-07
    5778.1155534773    2.239e-07     1 0 1 7 3 4      0 1 0 6 3 3      24ToDiCoUb_pred.2830    3.201e-02       1.659e-27        5.352e-07
    5778.3660699763    5.397e-07     2 0 0 5 4 2      0 1 0 4 3 1      24ToDiCoUb_pred.2831    2.661e-02       3.882e-27        5.724e-07
    5779.6776472709    4.732e-07     2 0 0 5 4 1      0 1 0 4 3 2      24ToDiCoUb_pred.2832    2.661e-02       1.170e-26        5.262e-07
    5780.5862060930    7.766e-07     0 4 0 8 8 1      0 1 0 8 5 4      24ToDiCoUb_pred.2833    9.763e-07       7.772e-33        8.336e-07
    5781.6561953803    4.480e-07     2 0 0 6 4 2      0 1 0 6 1 5      24ToDiCoUb_pred.2834    3.167e-04       2.757e-29        5.992e-07
    5782.4178517093    4.105e-07     2 0 0 5 3 2      0 1 0 4 2 3      24ToDiCoUb_pred.2835    1.252e-02       8.806e-27        4.290e-07
    5783.6303050226    5.145e-07     2 0 0 5 4 1      0 1 0 5 1 4      24ToDiCoUb_pred.2836    1.647e-04       7.374e-29        5.636e-07
    5789.6535922662    4.615e-07     2 0 0 6 6 1      0 1 0 5 5 0      24ToDiCoUb_pred.2837    4.272e-02       3.145e-27        7.052e-07&&
    5789.6585681185    4.182e-07     2 0 0 6 6 0      0 1 0 5 5 1      24ToDiCoUb_pred.2838    4.268e-02       1.047e-27        6.217e-07
    5790.1017327027    5.056e-07     2 0 0 4 4 0      0 1 0 4 1 3      24ToDiCoUb_pred.2839    8.334e-05       1.868e-29        5.404e-07
    5791.8338443791    4.735e-07     1 0 1 4 3 1      0 1 0 4 1 4      24ToDiCoUb_pred.2840    6.391e-05       5.580e-29        5.270e-07
    5792.0583022489    6.689e-07     1 0 1 8 1 7      0 1 0 7 1 6      24ToDiCoUb_pred.2841    2.365e-02       3.636e-27        7.074e-07
    5793.7761787223    6.982e-07     0 2 1 8 5 4      0 1 0 7 3 5      24ToDiCoUb_pred.2842    1.839e-01       5.001e-27        7.911e-07
    5794.4877352618    8.794e-07     0 4 0 7 7 1      0 1 0 6 4 2      24ToDiCoUb_pred.2843    5.890e-05       1.723e-30        8.999e-07
    5794.9789501409    7.479e-07     0 0 2 5 3 3      0 1 0 4 4 0      24ToDiCoUb_pred.2844    4.291e-04       3.411e-29        7.718e-07
    5795.2717250729    5.350e-07     0 4 0 7 7 0      0 1 0 6 4 3      24ToDiCoUb_pred.2845    5.880e-05       5.178e-30        6.148e-07
    5796.4439203004    1.113e-06     2 0 0 7 7 1      0 1 0 6 6 0      24ToDiCoUb_pred.2846    3.979e-02       2.284e-28        1.129e-06
    5796.5000290751    3.853e-07     2 0 0 6 4 3      0 1 0 5 3 2      24ToDiCoUb_pred.2847    1.756e-02       4.926e-27        4.901e-07
    5796.7696727881    6.816e-07     1 0 1 7 2 5      0 1 0 6 2 4      24ToDiCoUb_pred.2848    7.984e-03       5.819e-28        7.078e-07
    5797.1304579283    6.125e-07     2 0 0 6 3 3      0 1 0 6 0 6      24ToDiCoUb_pred.2849    1.942e-04       2.794e-29        6.415e-07
    5797.4630889580    2.768e-07     2 0 0 6 5 2      0 1 0 5 4 1      24ToDiCoUb_pred.2850    3.275e-02       5.091e-27        4.615e-07
    5797.7963859618    8.598e-07     2 0 0 6 5 1      0 1 0 5 4 2      24ToDiCoUb_pred.2851    3.185e-02       1.651e-27        8.807e-07
    5798.0498753374    3.508e-07     0 0 2 2 2 1      0 1 0 3 1 2      24ToDiCoUb_pred.2852    4.526e-04       2.782e-28        4.202e-07
    5801.0606511405    4.932e-07     0 4 0 7 7 0      0 1 0 7 2 5      24ToDiCoUb_pred.2853    4.746e-08       4.290e-33        5.788e-07
    5801.5122008239    4.396e-07     2 0 0 6 4 2      0 1 0 5 3 3      24ToDiCoUb_pred.2854    1.815e-02       1.728e-27        5.758e-07
    5807.9876882827    3.672e-07     2 0 0 3 3 1      0 1 0 2 0 2      24ToDiCoUb_pred.2855    1.676e-04       8.078e-29        4.138e-07
    5809.5209623552    3.681e-07     2 0 0 7 6 2      0 1 0 6 5 1      24ToDiCoUb_pred.2856    2.871e-02       3.957e-28        5.892e-07
    5809.5801019717    2.828e-07     2 0 0 7 6 1      0 1 0 6 5 2      24ToDiCoUb_pred.2857    2.841e-02       1.175e-27        6.036e-07
    5811.0496870755    5.235e-07     2 0 0 5 2 3      0 1 0 4 1 4      24ToDiCoUb_pred.2858    2.783e-03       2.950e-27        5.718e-07
    5814.7583418526    6.371e-07     2 0 0 6 3 3      0 1 0 5 2 4      24ToDiCoUb_pred.2859    7.806e-03       1.216e-27        6.651e-07
    5823.8073155996    5.324e-07     1 0 1 7 6 2      0 1 0 7 4 3      24ToDiCoUb_pred.2860    1.509e-04       5.654e-30        6.480e-07
    5831.4893251351    9.466e-07     1 0 1 6 6 1      0 1 0 6 4 2      24ToDiCoUb_pred.2861    1.381e-04       3.456e-30        9.657e-07
    5832.2725982002    6.453e-07     1 0 1 6 6 0      0 1 0 6 4 3      24ToDiCoUb_pred.2862    1.413e-04       1.065e-29        7.128e-07
    5832.4514874921    2.202e-07     0 0 2 2 2 0      0 1 0 3 1 3      24ToDiCoUb_pred.2863    7.256e-05       1.724e-29        4.633e-07
    5835.3582395075    5.535e-07     0 0 2 5 2 3      0 1 0 6 1 6      24ToDiCoUb_pred.2864    7.736e-04       2.776e-28        5.995e-07
    5835.7951117920    5.483e-07     0 5 0 5 0 5      0 1 0 6 1 6      24ToDiCoUb_pred.2865    3.704e-03       1.329e-27        5.947e-07
    5836.3077166104    4.057e-07     2 0 0 4 3 2      0 1 0 3 0 3      24ToDiCoUb_pred.2866    5.012e-04       6.665e-28        4.057e-07
    5838.0012033091    5.587e-07     0 0 2 5 1 5      0 1 0 4 2 2      24ToDiCoUb_pred.2867    8.670e-04       1.855e-28        5.904e-07
    5838.0615242679    6.110e-07     1 0 1 6 6 0      0 1 0 7 2 5      24ToDiCoUb_pred.2868    3.161e-06       2.445e-31        6.820e-07
    5838.3010591614    7.277e-07     2 0 0 6 5 1      0 1 0 6 2 4      24ToDiCoUb_pred.2869    4.192e-05       2.610e-30        7.523e-07
    5841.0171956627    3.892e-07     1 0 1 4 3 1      0 1 0 3 1 2      24ToDiCoUb_pred.2870    4.646e-05       5.065e-29        4.528e-07
    5843.9384468138    5.173e-07     2 0 0 4 4 1      0 1 0 4 1 4      24ToDiCoUb_pred.2871    2.153e-06       1.846e-30        5.662e-07
    5847.7015237638    3.628e-07     0 0 2 6 2 5      0 1 0 5 3 2      24ToDiCoUb_pred.2872    2.211e-03       6.094e-28        4.726e-07
    5852.1573666756    6.881e-07     0 0 2 6 4 3      0 1 0 7 1 6      24ToDiCoUb_pred.2873    1.382e-05       1.592e-30        7.256e-07
    5853.0212818229    5.529e-07     2 0 0 5 5 0      0 1 0 5 2 3      24ToDiCoUb_pred.2874    1.255e-05       4.238e-30        5.668e-07
    5859.8081401201    4.877e-07     1 0 1 5 2 3      0 1 0 4 0 4      24ToDiCoUb_pred.2875    1.373e-05       4.868e-30        5.237e-07
    5861.2006276689    4.183e-07     2 0 0 6 2 4      0 1 0 5 1 5      24ToDiCoUb_pred.2876    1.531e-03       3.842e-28        4.598e-07
    5861.4540359051    5.162e-07     2 0 0 5 4 2      0 1 0 5 1 5      24ToDiCoUb_pred.2877    2.371e-06       5.034e-31        5.504e-07
    5862.7458218879    4.230e-07     0 0 2 7 3 4      0 1 0 6 4 3      24ToDiCoUb_pred.2878    2.599e-03       2.236e-28        5.615e-07
    5864.6289147107    7.772e-07     2 0 0 8 6 3      0 1 0 9 1 8      24ToDiCoUb_pred.2879    4.552e-06       1.085e-31        8.106e-07
[truncated: 257,159 more chars]
