# Supplementary material for: All paths lead to hubs in the spectroscopic networks of water isotopologues H216O and H218O
Source: Commun Chem. 2024 Feb 16;7:34. doi: 10.1038/s42004-024-01103-8 (PMC10873357; doi:10.1038/s42004-024-01103-8)
Supplement: Supplementary file 2 — Supplementary Data 1 [file 42004_2024_1103_MOESM2_ESM.zip › SupplementaryData1/H216O/table_S4.txt]

%%%%%%%%%%%%%%%%%%%%%%%%%%%%%%%%%%%%%%%%%%%%%%%%%%%%%%%%%%%%%%%%%%%%%%%%%%%%%%%%%%%%%%%%%%%%%%%%%%%%%%%%%%%%%%%%%%%%%%%%%%
%
% Relative H2O-16 rovibrational energies derived from lines of table_S1.txt and table_S2.txt
%
%%%%%%%%%%%%%%%%%%%%%%%%%%%%%%%%%%%%%%%%%%%%%%%%%%%%%%%%%%%%%%%%%%%%%%%%%%%%%%%%%%%%%%%%%%%%%%%%%%%%%%%%%%%%%%%%%%%%%%%%%%
%
% Notes:
%       
%       (a) line tag                  : line identifier standing for
%                                       69Kukolich ~ 10.1063/1.1671623 (DOI),
%                                       06GoMaGuKn ~ 10.1016/j.jms.2006.09.012 (DOI),
%                                       09CaPuHaGa ~ 10.1016/j.cplett.2009.03.045 (DOI),
%                                       18KaStCaDa ~ 10.1063/1.5010957 (DOI),
%                                       18ChHuTaSu ~ 10.1016/J.JQSRT.2017.10.009 (DOI),
%                                       20ToFuSiCs ~ 10.1038/s41467-020-15430-6 (DOI),
%                                       22DiToScCo ~ 10.1080/00268976.2022.2050430 (DOI),
%                                       22KaLaChCa ~ 10.1039/D2CP02151J (DOI), and
%                                       24ToDiCoUb ~ this study (NICE-OHMS experiments)
%       (b) assignment                : rovibrational assignment of the state
%       (c) rel_ener                  : relative energy value in cm-1 (referenced to the ortho and para
%                                       ground rovibrational states and calculated from the core-to-state path; 
%                                       see the Methods section of this study and 20ToFuSiCs 
%                                       [DOI: 10.1038/s41467-020-15430-6])
%       (d) rel_ener_unc              : uncertainty of a particular relative energy in cm-1 (see Methods)
%       (e) core-to-state path        : see the Methods section in 20ToFuSiCs
%       (f) wave_nb                   : transition wavenumber in cm-1
%       (g) unc                       : wavenumber uncertainty in cm-1
%       (h) upper state (six columns) : rovibrational label (v_1, v_2, v_3, J, K_a, and K_c) 
%                                       of the upper state
%       (i) lower state (six columns) : rovibrational label (v_1, v_2, v_3, J, K_a, and K_c) 
%                                       of the lower state
%       (j) sign                      : sign of the transtion wavenumber within the core-to-state path (see Methods)
%
%%%%%%%%%%%%%%%%%%%%%%%%%%%%%%%%%%%%%%%%%%%%%%%%%%%%%%%%%%%%%%%%%%%%%%%%%%%%%%%%%%%%%%%%%%%%%%%%%%%%%%%%%%%%%%%%%%%%%%%%%%

    State # 1: 

        assignment         : 0 0 0 0 0 0
        rel_ener[cm-1]     : 0.0000000000
        rel_ener_unc[cm-1] : 0.000e+00       

    State # 2: 

        assignment         : 0 0 0 1 0 1
        rel_ener[cm-1]     : 0.0000000000
        rel_ener_unc[cm-1] : 0.000e+00       

    State # 3: 

        assignment         : 0 0 0 1 1 0
        rel_ener[cm-1]     : 18.5773848820
        rel_ener_unc[cm-1] : 1.001e-08

        core to state path : 

        sign        wave_nb/cm-1     unc/cm-1    upper state    lower state    line tag         
           1       18.5773848820    1.001e-08    0 0 0 1 1 0    0 0 0 1 0 1    09CaPuHaGa.6     

    State # 4: 

        assignment         : 0 0 0 1 1 1
        rel_ener[cm-1]     : 37.1371255110
        rel_ener_unc[cm-1] : 2.363e-07

        core to state path : 

        sign        wave_nb/cm-1     unc/cm-1    upper state    lower state    line tag         
           1     7272.9997734399    1.034e-07    1 0 1 1 0 1    0 0 0 0 0 0    20ToFuSiCs.106   
          -1     7136.8358525851    8.673e-08    1 0 1 1 0 1    0 0 0 2 2 0    20ToFuSiCs.33    
           1        6.1145663311    3.336e-08    0 0 0 3 1 3    0 0 0 2 2 0    06GoMaGuKn.1     
           1     7189.3442468289    8.006e-08    2 0 0 2 2 0    0 0 0 3 1 3    20ToFuSiCs.62    
          -1     7294.4856085039    1.735e-07    2 0 0 2 2 0    0 0 0 1 1 1    20ToFuSiCs.121   

    State # 5: 

        assignment         : 0 0 0 2 0 2
        rel_ener[cm-1]     : 70.0908161372
        rel_ener_unc[cm-1] : 2.247e-07

        core to state path : 

        sign        wave_nb/cm-1     unc/cm-1    upper state    lower state    line tag         
           1     7272.9997734399    1.034e-07    1 0 1 1 0 1    0 0 0 0 0 0    20ToFuSiCs.106   
          -1     7136.8358525851    8.673e-08    1 0 1 1 0 1    0 0 0 2 2 0    20ToFuSiCs.33    
           1     7202.0871488268    4.670e-08    2 0 0 3 1 3    0 0 0 2 2 0    20ToFuSiCs.67    
          -1     7268.1602535445    1.735e-07    2 0 0 3 1 3    0 0 0 2 0 2    20ToFuSiCs.102   

    State # 6: 

        assignment         : 0 0 0 2 1 1
        rel_ener[cm-1]     : 95.1759409505
        rel_ener_unc[cm-1] : 2.462e-07

        core to state path : 

        sign        wave_nb/cm-1     unc/cm-1    upper state    lower state    line tag         
           1     7272.9997734399    1.034e-07    1 0 1 1 0 1    0 0 0 0 0 0    20ToFuSiCs.106   
          -1     7136.8358525851    8.673e-08    1 0 1 1 0 1    0 0 0 2 2 0    20ToFuSiCs.33    
           1        6.1145663311    3.336e-08    0 0 0 3 1 3    0 0 0 2 2 0    06GoMaGuKn.1     
           1     7189.3442468289    8.006e-08    2 0 0 2 2 0    0 0 0 3 1 3    20ToFuSiCs.62    
          -1     7236.4467930644    1.868e-07    2 0 0 2 2 0    0 0 0 2 1 1    20ToFuSiCs.82    

    State # 7: 

        assignment         : 0 0 0 2 1 2
        rel_ener[cm-1]     : 55.7020285247
        rel_ener_unc[cm-1] : 9.957e-08

        core to state path : 

        sign        wave_nb/cm-1     unc/cm-1    upper state    lower state    line tag         
           1       18.5773848820    1.001e-08    0 0 0 1 1 0    0 0 0 1 0 1    09CaPuHaGa.6     
           1     7287.0484126122    7.005e-08    2 0 0 2 2 1    0 0 0 1 1 0    20ToFuSiCs.118   
          -1     7249.9237689695    7.005e-08    2 0 0 2 2 1    0 0 0 2 1 2    20ToFuSiCs.92    

    State # 8: 

        assignment         : 0 0 0 2 2 0
        rel_ener[cm-1]     : 136.1639208549
        rel_ener_unc[cm-1] : 1.350e-07

        core to state path : 

        sign        wave_nb/cm-1     unc/cm-1    upper state    lower state    line tag         
           1     7272.9997734399    1.034e-07    1 0 1 1 0 1    0 0 0 0 0 0    20ToFuSiCs.106   
          -1     7136.8358525851    8.673e-08    1 0 1 1 0 1    0 0 0 2 2 0    20ToFuSiCs.33    

    State # 9: 

        assignment         : 0 0 0 2 2 1
        rel_ener[cm-1]     : 111.1072826989
        rel_ener_unc[cm-1] : 8.806e-08

        core to state path : 

        sign        wave_nb/cm-1     unc/cm-1    upper state    lower state    line tag         
           1     7253.8936839165    5.337e-08    2 0 0 2 1 2    0 0 0 1 0 1    20ToFuSiCs.94    
          -1     7142.7864012176    7.005e-08    2 0 0 2 1 2    0 0 0 2 2 1    20ToFuSiCs.39    

    State # 10: 

        assignment         : 0 0 0 3 0 3
        rel_ener[cm-1]     : 112.9673013922
        rel_ener_unc[cm-1] : 9.621e-08

        core to state path : 

        sign        wave_nb/cm-1     unc/cm-1    upper state    lower state    line tag         
           1     7253.8936839165    5.337e-08    2 0 0 2 1 2    0 0 0 1 0 1    20ToFuSiCs.94    
          -1     7140.9263825243    8.006e-08    2 0 0 2 1 2    0 0 0 3 0 3    20ToFuSiCs.38    

    State # 11: 

        assignment         : 0 0 0 3 1 2
        rel_ener[cm-1]     : 149.5714531418
        rel_ener_unc[cm-1] : 1.904e-07

        core to state path : 

        sign        wave_nb/cm-1     unc/cm-1    upper state    lower state    line tag         
           1       18.5773848820    1.001e-08    0 0 0 1 1 0    0 0 0 1 0 1    09CaPuHaGa.6     
           1     7287.0484126122    7.005e-08    2 0 0 2 2 1    0 0 0 1 1 0    20ToFuSiCs.118   
          -1     7156.0543443525    1.768e-07    2 0 0 2 2 1    0 0 0 3 1 2    20ToFuSiCs.43    

    State # 12: 

        assignment         : 0 0 0 3 1 3
        rel_ener[cm-1]     : 142.2784871860
        rel_ener_unc[cm-1] : 1.390e-07

        core to state path : 

        sign        wave_nb/cm-1     unc/cm-1    upper state    lower state    line tag         
           1     7272.9997734399    1.034e-07    1 0 1 1 0 1    0 0 0 0 0 0    20ToFuSiCs.106   
          -1     7136.8358525851    8.673e-08    1 0 1 1 0 1    0 0 0 2 2 0    20ToFuSiCs.33    
           1        6.1145663311    3.336e-08    0 0 0 3 1 3    0 0 0 2 2 0    06GoMaGuKn.1     

    State # 13: 

        assignment         : 0 0 0 3 2 1
        rel_ener[cm-1]     : 188.3620089102
        rel_ener_unc[cm-1] : 2.203e-07

        core to state path : 

        sign        wave_nb/cm-1     unc/cm-1    upper state    lower state    line tag         
           1     7253.8936839165    5.337e-08    2 0 0 2 1 2    0 0 0 1 0 1    20ToFuSiCs.94    
          -1     7142.7864012176    7.005e-08    2 0 0 2 1 2    0 0 0 2 2 1    20ToFuSiCs.39    
           1     7338.1595343336    7.672e-08    2 0 0 3 3 0    0 0 0 2 2 1    20ToFuSiCs.147   
          -1     7260.9048081223    1.868e-07    2 0 0 3 3 0    0 0 0 3 2 1    20ToFuSiCs.97    

    State # 14: 

        assignment         : 0 0 0 3 2 2
        rel_ener[cm-1]     : 206.3014271059
        rel_ener_unc[cm-1] : 2.273e-07

        core to state path : 

        sign        wave_nb/cm-1     unc/cm-1    upper state    lower state    line tag         
           1     7272.9997734399    1.034e-07    1 0 1 1 0 1    0 0 0 0 0 0    20ToFuSiCs.106   
          -1     7136.8358525851    8.673e-08    1 0 1 1 0 1    0 0 0 2 2 0    20ToFuSiCs.33    
           1     7202.0871488268    4.670e-08    2 0 0 3 1 3    0 0 0 2 2 0    20ToFuSiCs.67    
          -1     7131.9496425757    1.768e-07    2 0 0 3 1 3    0 0 0 3 2 2    20ToFuSiCs.31    

    State # 15: 

        assignment         : 0 0 0 3 3 0
        rel_ener[cm-1]     : 261.6242188087
        rel_ener_unc[cm-1] : 1.637e-07

        core to state path : 

        sign        wave_nb/cm-1     unc/cm-1    upper state    lower state    line tag         
           1     7253.8936839165    5.337e-08    2 0 0 2 1 2    0 0 0 1 0 1    20ToFuSiCs.94    
          -1     7142.7864012176    7.005e-08    2 0 0 2 1 2    0 0 0 2 2 1    20ToFuSiCs.39    
           1     7338.1595343336    7.672e-08    2 0 0 3 3 0    0 0 0 2 2 1    20ToFuSiCs.147   
          -1     7172.6988908173    1.134e-07    2 0 0 3 3 0    0 0 0 4 2 3    20ToFuSiCs.56    
          -1       14.9437074064    1.668e-08    0 0 0 4 2 3    0 0 0 3 3 0    09CaPuHaGa.5     

    State # 16: 

        assignment         : 0 0 0 3 3 1
        rel_ener[cm-1]     : 285.2193440570
        rel_ener_unc[cm-1] : 2.882e-07

        core to state path : 

        sign        wave_nb/cm-1     unc/cm-1    upper state    lower state    line tag         
           1     7272.9997734399    1.034e-07    1 0 1 1 0 1    0 0 0 0 0 0    20ToFuSiCs.106   
          -1     7136.8358525851    8.673e-08    1 0 1 1 0 1    0 0 0 2 2 0    20ToFuSiCs.33    
           1        6.1145663311    3.336e-08    0 0 0 3 1 3    0 0 0 2 2 0    06GoMaGuKn.1     
           1     7256.1286738908    1.835e-07    2 0 0 3 2 2    0 0 0 3 1 3    20ToFuSiCs.95    
          -1     7113.1878170197    1.735e-07    2 0 0 3 2 2    0 0 0 3 3 1    20ToFuSiCs.20    

    State # 17: 

        assignment         : 0 0 0 4 0 4
        rel_ener[cm-1]     : 222.0527622813
        rel_ener_unc[cm-1] : 1.576e-07

        core to state path : 

        sign        wave_nb/cm-1     unc/cm-1    upper state    lower state    line tag         
           1     7272.9997734399    1.034e-07    1 0 1 1 0 1    0 0 0 0 0 0    20ToFuSiCs.106   
          -1     7136.8358525851    8.673e-08    1 0 1 1 0 1    0 0 0 2 2 0    20ToFuSiCs.33    
           1     7202.0871488268    4.670e-08    2 0 0 3 1 3    0 0 0 2 2 0    20ToFuSiCs.67    
          -1     7116.1983074004    6.671e-08    2 0 0 3 1 3    0 0 0 4 0 4    20ToFuSiCs.24    

    State # 18: 

        assignment         : 0 0 0 4 1 3
        rel_ener[cm-1]     : 275.4970432645
        rel_ener_unc[cm-1] : 2.862e-07

        core to state path : 

        sign        wave_nb/cm-1     unc/cm-1    upper state    lower state    line tag         
           1     7272.9997734399    1.034e-07    1 0 1 1 0 1    0 0 0 0 0 0    20ToFuSiCs.106   
          -1     7136.8358525851    8.673e-08    1 0 1 1 0 1    0 0 0 2 2 0    20ToFuSiCs.33    
           1        6.1145663311    3.336e-08    0 0 0 3 1 3    0 0 0 2 2 0    06GoMaGuKn.1     
           1     7256.1286738908    1.835e-07    2 0 0 3 2 2    0 0 0 3 1 3    20ToFuSiCs.95    
          -1     7122.9101178122    1.701e-07    2 0 0 3 2 2    0 0 0 4 1 3    20ToFuSiCs.30    

    State # 19: 

        assignment         : 0 0 0 4 1 4
        rel_ener[cm-1]     : 201.0440277420
        rel_ener_unc[cm-1] : 2.203e-07

        core to state path : 

        sign        wave_nb/cm-1     unc/cm-1    upper state    lower state    line tag         
           1     7253.8936839165    5.337e-08    2 0 0 2 1 2    0 0 0 1 0 1    20ToFuSiCs.94    
          -1     7142.7864012176    7.005e-08    2 0 0 2 1 2    0 0 0 2 2 1    20ToFuSiCs.39    
           1     7338.1595343336    7.672e-08    2 0 0 3 3 0    0 0 0 2 2 1    20ToFuSiCs.147   
          -1     7260.9048081223    1.868e-07    2 0 0 3 3 0    0 0 0 3 2 1    20ToFuSiCs.97    
           1       12.6820188318    3.336e-09    0 0 0 4 1 4    0 0 0 3 2 1    09CaPuHaGa.2     

    State # 20: 

        assignment         : 0 0 0 4 2 2
        rel_ener[cm-1]     : 315.7795340635
        rel_ener_unc[cm-1] : 2.133e-07

        core to state path : 

        sign        wave_nb/cm-1     unc/cm-1    upper state    lower state    line tag         
           1     7272.9997734399    1.034e-07    1 0 1 1 0 1    0 0 0 0 0 0    20ToFuSiCs.106   
          -1     7136.8358525851    8.673e-08    1 0 1 1 0 1    0 0 0 2 2 0    20ToFuSiCs.33    
           1     7336.7883222966    1.134e-07    2 0 0 3 3 1    0 0 0 2 2 0    20ToFuSiCs.146   
          -1     7157.1727090880    1.201e-07    2 0 0 3 3 1    0 0 0 4 2 2    20ToFuSiCs.45    

    State # 21: 

        assignment         : 0 0 0 4 2 3
        rel_ener[cm-1]     : 276.5679262151
        rel_ener_unc[cm-1] : 1.628e-07

        core to state path : 

        sign        wave_nb/cm-1     unc/cm-1    upper state    lower state    line tag         
           1     7253.8936839165    5.337e-08    2 0 0 2 1 2    0 0 0 1 0 1    20ToFuSiCs.94    
          -1     7142.7864012176    7.005e-08    2 0 0 2 1 2    0 0 0 2 2 1    20ToFuSiCs.39    
           1     7338.1595343336    7.672e-08    2 0 0 3 3 0    0 0 0 2 2 1    20ToFuSiCs.147   
          -1     7172.6988908173    1.134e-07    2 0 0 3 3 0    0 0 0 4 2 3    20ToFuSiCs.56    

    State # 22: 

        assignment         : 0 0 0 4 3 1
        rel_ener[cm-1]     : 383.8425152143
        rel_ener_unc[cm-1] : 3.005e-07

        core to state path : 

        sign        wave_nb/cm-1     unc/cm-1    upper state    lower state    line tag         
           1     7272.9997734399    1.034e-07    1 0 1 1 0 1    0 0 0 0 0 0    20ToFuSiCs.106   
          -1     7136.8358525851    8.673e-08    1 0 1 1 0 1    0 0 0 2 2 0    20ToFuSiCs.33    
           1     7336.7883222966    1.134e-07    2 0 0 3 3 1    0 0 0 2 2 0    20ToFuSiCs.146   
          -1     7157.1727090880    1.201e-07    2 0 0 3 3 1    0 0 0 4 2 2    20ToFuSiCs.45    
           1       10.8459332556    3.336e-08    0 0 0 5 1 5    0 0 0 4 2 2    06GoMaGuKn.3     
           1     7338.9459485635    1.167e-07    2 0 0 4 4 0    0 0 0 5 1 5    20ToFuSiCs.148   
          -1     7281.7289006683    1.735e-07    2 0 0 4 4 0    0 0 0 4 3 1    20ToFuSiCs.114   

    State # 23: 

        assignment         : 0 0 0 4 3 2
        rel_ener[cm-1]     : 358.7225299444
        rel_ener_unc[cm-1] : 2.989e-07

        core to state path : 

        sign        wave_nb/cm-1     unc/cm-1    upper state    lower state    line tag         
           1     7253.8936839165    5.337e-08    2 0 0 2 1 2    0 0 0 1 0 1    20ToFuSiCs.94    
          -1     7142.7864012176    7.005e-08    2 0 0 2 1 2    0 0 0 2 2 1    20ToFuSiCs.39    
           1     7338.1595343336    7.672e-08    2 0 0 3 3 0    0 0 0 2 2 1    20ToFuSiCs.147   
          -1     7172.6988908173    1.134e-07    2 0 0 3 3 0    0 0 0 4 2 3    20ToFuSiCs.56    
          -1       14.9437074064    1.668e-08    0 0 0 4 2 3    0 0 0 3 3 0    09CaPuHaGa.5     
           1     7231.7934732434    1.735e-07    1 0 1 4 1 3    0 0 0 3 3 0    20ToFuSiCs.78    
          -1     7134.6951621078    1.801e-07    1 0 1 4 1 3    0 0 0 4 3 2    20ToFuSiCs.32    

    State # 24: 

        assignment         : 0 0 0 4 4 0
        rel_ener[cm-1]     : 488.1341795530
        rel_ener_unc[cm-1] : 2.656e-07

        core to state path : 

        sign        wave_nb/cm-1     unc/cm-1    upper state    lower state    line tag         
           1     7272.9997734399    1.034e-07    1 0 1 1 0 1    0 0 0 0 0 0    20ToFuSiCs.106   
          -1     7136.8358525851    8.673e-08    1 0 1 1 0 1    0 0 0 2 2 0    20ToFuSiCs.33    
           1     7202.0871488268    4.670e-08    2 0 0 3 1 3    0 0 0 2 2 0    20ToFuSiCs.67    
          -1     7116.1983074004    6.671e-08    2 0 0 3 1 3    0 0 0 4 0 4    20ToFuSiCs.24    
           1     7334.4736131988    1.401e-07    0 2 1 5 4 1    0 0 0 4 0 4    20ToFuSiCs.144   
          -1     7109.8297861683    1.101e-07    0 2 1 5 4 1    0 0 0 6 0 6    20ToFuSiCs.18    
           1     7230.5627158539    8.006e-08    1 0 1 5 2 3    0 0 0 6 0 6    20ToFuSiCs.77    
          -1     7189.1251256127    8.673e-08    1 0 1 5 2 3    0 0 0 4 4 0    20ToFuSiCs.61    

    State # 25: 

        assignment         : 0 0 0 4 4 1
        rel_ener[cm-1]     : 464.3133458614
        rel_ener_unc[cm-1] : 1.888e-07

        core to state path : 

        sign        wave_nb/cm-1     unc/cm-1    upper state    lower state    line tag         
           1     7253.8936839165    5.337e-08    2 0 0 2 1 2    0 0 0 1 0 1    20ToFuSiCs.94    
          -1     7142.7864012176    7.005e-08    2 0 0 2 1 2    0 0 0 2 2 1    20ToFuSiCs.39    
           1     7338.1595343336    7.672e-08    2 0 0 3 3 0    0 0 0 2 2 1    20ToFuSiCs.147   
          -1     7172.6988908173    1.134e-07    2 0 0 3 3 0    0 0 0 4 2 3    20ToFuSiCs.56    
           1     7349.9711787346    4.670e-08    1 2 0 5 5 0    0 0 0 4 2 3    20ToFuSiCs.156   
          -1     7162.2257590883    8.339e-08    1 2 0 5 5 0    0 0 0 4 4 1    20ToFuSiCs.49    

    State # 26: 

        assignment         : 0 0 0 5 0 5
        rel_ener[cm-1]     : 301.5535467340
        rel_ener_unc[cm-1] : 2.603e-07

        core to state path : 

        sign        wave_nb/cm-1     unc/cm-1    upper state    lower state    line tag         
           1     7253.8936839165    5.337e-08    2 0 0 2 1 2    0 0 0 1 0 1    20ToFuSiCs.94    
          -1     7142.7864012176    7.005e-08    2 0 0 2 1 2    0 0 0 2 2 1    20ToFuSiCs.39    
           1     7338.1595343336    7.672e-08    2 0 0 3 3 0    0 0 0 2 2 1    20ToFuSiCs.147   
          -1     7172.6988908173    1.134e-07    2 0 0 3 3 0    0 0 0 4 2 3    20ToFuSiCs.56    
           1     7287.0238955444    1.001e-07    2 0 0 5 1 4    0 0 0 4 2 3    20ToFuSiCs.117   
          -1     7262.0382750256    1.768e-07    2 0 0 5 1 4    0 0 0 5 0 5    20ToFuSiCs.98    

    State # 27: 

        assignment         : 0 0 0 5 1 4
        rel_ener[cm-1]     : 375.6631596383
        rel_ener_unc[cm-1] : 3.008e-07

        core to state path : 

        sign        wave_nb/cm-1     unc/cm-1    upper state    lower state    line tag         
           1     7253.8936839165    5.337e-08    2 0 0 2 1 2    0 0 0 1 0 1    20ToFuSiCs.94    
          -1     7142.7864012176    7.005e-08    2 0 0 2 1 2    0 0 0 2 2 1    20ToFuSiCs.39    
           1     7338.1595343336    7.672e-08    2 0 0 3 3 0    0 0 0 2 2 1    20ToFuSiCs.147   
          -1     7172.6988908173    1.134e-07    2 0 0 3 3 0    0 0 0 4 2 3    20ToFuSiCs.56    
          -1       14.9437074064    1.668e-08    0 0 0 4 2 3    0 0 0 3 3 0    09CaPuHaGa.5     
           1     7328.0120495293    1.801e-07    1 0 1 4 3 1    0 0 0 3 3 0    20ToFuSiCs.139   
          -1     7213.9731086998    1.768e-07    1 0 1 4 3 1    0 0 0 5 1 4    20ToFuSiCs.71    

    State # 28: 

        assignment         : 0 0 0 5 1 5
        rel_ener[cm-1]     : 326.6254673191
        rel_ener_unc[cm-1] : 2.159e-07

        core to state path : 

        sign        wave_nb/cm-1     unc/cm-1    upper state    lower state    line tag         
           1     7272.9997734399    1.034e-07    1 0 1 1 0 1    0 0 0 0 0 0    20ToFuSiCs.106   
          -1     7136.8358525851    8.673e-08    1 0 1 1 0 1    0 0 0 2 2 0    20ToFuSiCs.33    
           1     7336.7883222966    1.134e-07    2 0 0 3 3 1    0 0 0 2 2 0    20ToFuSiCs.146   
          -1     7157.1727090880    1.201e-07    2 0 0 3 3 1    0 0 0 4 2 2    20ToFuSiCs.45    
           1       10.8459332556    3.336e-08    0 0 0 5 1 5    0 0 0 4 2 2    06GoMaGuKn.3     

    State # 29: 

        assignment         : 0 0 0 5 2 3
        rel_ener[cm-1]     : 422.7163124697
        rel_ener_unc[cm-1] : 2.142e-07

        core to state path : 

        sign        wave_nb/cm-1     unc/cm-1    upper state    lower state    line tag         
           1     7253.8936839165    5.337e-08    2 0 0 2 1 2    0 0 0 1 0 1    20ToFuSiCs.94    
          -1     7142.7864012176    7.005e-08    2 0 0 2 1 2    0 0 0 2 2 1    20ToFuSiCs.39    
           1     7338.1595343336    7.672e-08    2 0 0 3 3 0    0 0 0 2 2 1    20ToFuSiCs.147   
          -1     7172.6988908173    1.134e-07    2 0 0 3 3 0    0 0 0 4 2 3    20ToFuSiCs.56    
           1     7287.0238955444    1.001e-07    2 0 0 5 1 4    0 0 0 4 2 3    20ToFuSiCs.117   
          -1     7140.8755092898    9.673e-08    2 0 0 5 1 4    0 0 0 5 2 3    20ToFuSiCs.37    

    State # 30: 

        assignment         : 0 0 0 5 2 4
        rel_ener[cm-1]     : 416.2087412753
        rel_ener_unc[cm-1] : 2.709e-07

        core to state path : 

        sign        wave_nb/cm-1     unc/cm-1    upper state    lower state    line tag         
           1     7272.9997734399    1.034e-07    1 0 1 1 0 1    0 0 0 0 0 0    20ToFuSiCs.106   
          -1     7136.8358525851    8.673e-08    1 0 1 1 0 1    0 0 0 2 2 0    20ToFuSiCs.33    
           1     7202.0871488268    4.670e-08    2 0 0 3 1 3    0 0 0 2 2 0    20ToFuSiCs.67    
          -1     7116.1983074004    6.671e-08    2 0 0 3 1 3    0 0 0 4 0 4    20ToFuSiCs.24    
           1     7334.4736131988    1.401e-07    0 2 1 5 4 1    0 0 0 4 0 4    20ToFuSiCs.144   
          -1     7140.3176342048    1.701e-07    0 2 1 5 4 1    0 0 0 5 2 4    20ToFuSiCs.36    

    State # 31: 

        assignment         : 0 0 0 5 3 2
        rel_ener[cm-1]     : 485.0177011024
        rel_ener_unc[cm-1] : 1.898e-07

        core to state path : 

        sign        wave_nb/cm-1     unc/cm-1    upper state    lower state    line tag         
           1     7253.8936839165    5.337e-08    2 0 0 2 1 2    0 0 0 1 0 1    20ToFuSiCs.94    
          -1     7142.7864012176    7.005e-08    2 0 0 2 1 2    0 0 0 2 2 1    20ToFuSiCs.39    
           1     7338.1595343336    7.672e-08    2 0 0 3 3 0    0 0 0 2 2 1    20ToFuSiCs.147   
          -1     7172.6988908173    1.134e-07    2 0 0 3 3 0    0 0 0 4 2 3    20ToFuSiCs.56    
           1     7349.9711787346    4.670e-08    1 2 0 5 5 0    0 0 0 4 2 3    20ToFuSiCs.156   
          -1     7162.2257590883    8.339e-08    1 2 0 5 5 0    0 0 0 4 4 1    20ToFuSiCs.49    
           1       20.7043552410    2.001e-08    0 0 0 5 3 2    0 0 0 4 4 1    09CaPuHaGa.7     

    State # 32: 

        assignment         : 0 0 0 5 3 3
        rel_ener[cm-1]     : 503.9681037807
        rel_ener_unc[cm-1] : 2.676e-07

        core to state path : 

        sign        wave_nb/cm-1     unc/cm-1    upper state    lower state    line tag         
           1     7272.9997734399    1.034e-07    1 0 1 1 0 1    0 0 0 0 0 0    20ToFuSiCs.106   
          -1     7136.8358525851    8.673e-08    1 0 1 1 0 1    0 0 0 2 2 0    20ToFuSiCs.33    
           1     7336.7883222966    1.134e-07    2 0 0 3 3 1    0 0 0 2 2 0    20ToFuSiCs.146   
          -1     7157.1727090880    1.201e-07    2 0 0 3 3 1    0 0 0 4 2 2    20ToFuSiCs.45    
           1       10.8459332556    3.336e-08    0 0 0 5 1 5    0 0 0 4 2 2    06GoMaGuKn.3     
           1     7338.9459485635    1.167e-07    2 0 0 4 4 0    0 0 0 5 1 5    20ToFuSiCs.148   
          -1     7161.6033121020    1.067e-07    2 0 0 4 4 0    0 0 0 5 3 3    20ToFuSiCs.48    

    State # 33: 

        assignment         : 0 0 0 5 4 1
        rel_ener[cm-1]     : 586.5468160276
        rel_ener_unc[cm-1] : 2.721e-07

        core to state path : 

        sign        wave_nb/cm-1     unc/cm-1    upper state    lower state    line tag         
           1     7253.8936839165    5.337e-08    2 0 0 2 1 2    0 0 0 1 0 1    20ToFuSiCs.94    
          -1     7142.7864012176    7.005e-08    2 0 0 2 1 2    0 0 0 2 2 1    20ToFuSiCs.39    
           1     7338.1595343336    7.672e-08    2 0 0 3 3 0    0 0 0 2 2 1    20ToFuSiCs.147   
          -1     7172.6988908173    1.134e-07    2 0 0 3 3 0    0 0 0 4 2 3    20ToFuSiCs.56    
           1     7287.0238955444    1.001e-07    2 0 0 5 1 4    0 0 0 4 2 3    20ToFuSiCs.117   
          -1     7140.8755092898    9.673e-08    2 0 0 5 1 4    0 0 0 5 2 3    20ToFuSiCs.37    
           1     7348.5577162585    6.004e-08    1 2 0 6 5 2    0 0 0 5 2 3    20ToFuSiCs.154   
          -1     7184.7272127006    1.568e-07    1 2 0 6 5 2    0 0 0 5 4 1    20ToFuSiCs.60    

    State # 34: 

        assignment         : 0 0 0 5 4 2
        rel_ener[cm-1]     : 610.1144333691
        rel_ener_unc[cm-1] : 3.400e-07

        core to state path : 

        sign        wave_nb/cm-1     unc/cm-1    upper state    lower state    line tag         
           1     7272.9997734399    1.034e-07    1 0 1 1 0 1    0 0 0 0 0 0    20ToFuSiCs.106   
          -1     7136.8358525851    8.673e-08    1 0 1 1 0 1    0 0 0 2 2 0    20ToFuSiCs.33    
           1     7202.0871488268    4.670e-08    2 0 0 3 1 3    0 0 0 2 2 0    20ToFuSiCs.67    
          -1     7116.1983074004    6.671e-08    2 0 0 3 1 3    0 0 0 4 0 4    20ToFuSiCs.24    
           1     7334.4736131988    1.401e-07    0 2 1 5 4 1    0 0 0 4 0 4    20ToFuSiCs.144   
          -1     7109.8297861683    1.101e-07    0 2 1 5 4 1    0 0 0 6 0 6    20ToFuSiCs.18    
           1     7334.5225391227    1.735e-07    1 0 1 6 2 5    0 0 0 6 0 6    20ToFuSiCs.145   
          -1     7171.1046950654    1.701e-07    1 0 1 6 2 5    0 0 0 5 4 2    20ToFuSiCs.54    

    State # 35: 

        assignment         : 0 0 0 5 5 0
        rel_ener[cm-1]     : 718.2819355015
        rel_ener_unc[cm-1] : 2.947e-07

        core to state path : 

        sign        wave_nb/cm-1     unc/cm-1    upper state    lower state    line tag         
           1     7253.8936839165    5.337e-08    2 0 0 2 1 2    0 0 0 1 0 1    20ToFuSiCs.94    
          -1     7142.7864012176    7.005e-08    2 0 0 2 1 2    0 0 0 2 2 1    20ToFuSiCs.39    
           1     7338.1595343336    7.672e-08    2 0 0 3 3 0    0 0 0 2 2 1    20ToFuSiCs.147   
          -1     7172.6988908173    1.134e-07    2 0 0 3 3 0    0 0 0 4 2 3    20ToFuSiCs.56    
           1     7287.0238955444    1.001e-07    2 0 0 5 1 4    0 0 0 4 2 3    20ToFuSiCs.117   
          -1     7140.8755092898    9.673e-08    2 0 0 5 1 4    0 0 0 5 2 3    20ToFuSiCs.37    
           1     7348.5577162585    6.004e-08    1 2 0 6 5 2    0 0 0 5 2 3    20ToFuSiCs.154   
          -1     7012.6585542656    1.368e-07    1 2 0 6 5 2    0 0 0 7 2 5    20ToFuSiCs.1     
           1     7266.9157440045    1.268e-07    2 0 0 6 5 2    0 0 0 7 2 5    20ToFuSiCs.100   
          -1     7292.6007892133    5.003e-08    2 0 0 6 5 2    0 0 0 6 4 3    20ToFuSiCs.120   
          -1       14.6484937523    1.001e-08    0 0 0 6 4 3    0 0 0 5 5 0    09CaPuHaGa.3     

    State # 36: 

        assignment         : 0 0 0 5 5 1
        rel_ener[cm-1]     : 742.0730288318
        rel_ener_unc[cm-1] : 3.626e-07

        core to state path : 

        sign        wave_nb/cm-1     unc/cm-1    upper state    lower state    line tag         
           1     7272.9997734399    1.034e-07    1 0 1 1 0 1    0 0 0 0 0 0    20ToFuSiCs.106   
          -1     7136.8358525851    8.673e-08    1 0 1 1 0 1    0 0 0 2 2 0    20ToFuSiCs.33    
           1     7202.0871488268    4.670e-08    2 0 0 3 1 3    0 0 0 2 2 0    20ToFuSiCs.67    
          -1     7116.1983074004    6.671e-08    2 0 0 3 1 3    0 0 0 4 0 4    20ToFuSiCs.24    
           1     7334.4736131988    1.401e-07    0 2 1 5 4 1    0 0 0 4 0 4    20ToFuSiCs.144   
          -1     7109.8297861683    1.101e-07    0 2 1 5 4 1    0 0 0 6 0 6    20ToFuSiCs.18    
           1     7278.7522688379    9.006e-08    2 0 0 6 1 5    0 0 0 6 0 6    20ToFuSiCs.111   
          -1     7122.6753633976    6.671e-08    2 0 0 6 1 5    0 0 0 6 2 4    20ToFuSiCs.29    
           1     7321.8240846072    1.701e-07    0 0 2 5 3 3    0 0 0 6 2 4    20ToFuSiCs.136   
          -1     7166.8173874407    1.701e-07    0 0 2 5 3 3    0 0 0 6 4 2    20ToFuSiCs.53    
          -1       15.7071630868    6.671e-08    0 0 0 6 4 2    0 0 0 5 5 1    06GoMaGuKn.8     

    State # 37: 

        assignment         : 0 0 0 6 0 6
        rel_ener[cm-1]     : 446.6965893118
        rel_ener_unc[cm-1] : 2.379e-07

        core to state path : 

        sign        wave_nb/cm-1     unc/cm-1    upper state    lower state    line tag         
           1     7272.9997734399    1.034e-07    1 0 1 1 0 1    0 0 0 0 0 0    20ToFuSiCs.106   
          -1     7136.8358525851    8.673e-08    1 0 1 1 0 1    0 0 0 2 2 0    20ToFuSiCs.33    
           1     7202.0871488268    4.670e-08    2 0 0 3 1 3    0 0 0 2 2 0    20ToFuSiCs.67    
          -1     7116.1983074004    6.671e-08    2 0 0 3 1 3    0 0 0 4 0 4    20ToFuSiCs.24    
           1     7334.4736131988    1.401e-07    0 2 1 5 4 1    0 0 0 4 0 4    20ToFuSiCs.144   
          -1     7109.8297861683    1.101e-07    0 2 1 5 4 1    0 0 0 6 0 6    20ToFuSiCs.18    

    State # 38: 

        assignment         : 0 0 0 6 1 5
        rel_ener[cm-1]     : 542.9057788672
        rel_ener_unc[cm-1] : 3.246e-07

        core to state path : 

        sign        wave_nb/cm-1     unc/cm-1    upper state    lower state    line tag         
           1     7272.9997734399    1.034e-07    1 0 1 1 0 1    0 0 0 0 0 0    20ToFuSiCs.106   
          -1     7136.8358525851    8.673e-08    1 0 1 1 0 1    0 0 0 2 2 0    20ToFuSiCs.33    
           1     7336.7883222966    1.134e-07    2 0 0 3 3 1    0 0 0 2 2 0    20ToFuSiCs.146   
          -1     7157.1727090880    1.201e-07    2 0 0 3 3 1    0 0 0 4 2 2    20ToFuSiCs.45    
           1       10.8459332556    3.336e-08    0 0 0 5 1 5    0 0 0 4 2 2    06GoMaGuKn.3     
           1     7338.9459485635    1.167e-07    2 0 0 4 4 0    0 0 0 5 1 5    20ToFuSiCs.148   
          -1     7161.6033121020    1.067e-07    2 0 0 4 4 0    0 0 0 5 3 3    20ToFuSiCs.48    
           1     7280.0615590837    5.003e-08    2 0 0 6 2 4    0 0 0 5 3 3    20ToFuSiCs.113   
          -1     7241.1238839971    1.768e-07    2 0 0 6 2 4    0 0 0 6 1 5    20ToFuSiCs.85    

    State # 39: 

        assignment         : 0 0 0 6 1 6
        rel_ener[cm-1]     : 423.4579948989
        rel_ener_unc[cm-1] : 2.142e-07

        core to state path : 

        sign        wave_nb/cm-1     unc/cm-1    upper state    lower state    line tag         
           1     7253.8936839165    5.337e-08    2 0 0 2 1 2    0 0 0 1 0 1    20ToFuSiCs.94    
          -1     7142.7864012176    7.005e-08    2 0 0 2 1 2    0 0 0 2 2 1    20ToFuSiCs.39    
           1     7338.1595343336    7.672e-08    2 0 0 3 3 0    0 0 0 2 2 1    20ToFuSiCs.147   
          -1     7172.6988908173    1.134e-07    2 0 0 3 3 0    0 0 0 4 2 3    20ToFuSiCs.56    
           1     7287.0238955444    1.001e-07    2 0 0 5 1 4    0 0 0 4 2 3    20ToFuSiCs.117   
          -1     7140.8755092898    9.673e-08    2 0 0 5 1 4    0 0 0 5 2 3    20ToFuSiCs.37    
           1        0.7416824292    1.668e-09    0 0 0 6 1 6    0 0 0 5 2 3    69Kukolich.1     

    State # 40: 

        assignment         : 0 0 0 6 2 4
        rel_ener[cm-1]     : 602.7734947522
        rel_ener_unc[cm-1] : 2.630e-07

        core to state path : 

        sign        wave_nb/cm-1     unc/cm-1    upper state    lower state    line tag         
           1     7272.9997734399    1.034e-07    1 0 1 1 0 1    0 0 0 0 0 0    20ToFuSiCs.106   
          -1     7136.8358525851    8.673e-08    1 0 1 1 0 1    0 0 0 2 2 0    20ToFuSiCs.33    
           1     7202.0871488268    4.670e-08    2 0 0 3 1 3    0 0 0 2 2 0    20ToFuSiCs.67    
          -1     7116.1983074004    6.671e-08    2 0 0 3 1 3    0 0 0 4 0 4    20ToFuSiCs.24    
           1     7334.4736131988    1.401e-07    0 2 1 5 4 1    0 0 0 4 0 4    20ToFuSiCs.144   
          -1     7109.8297861683    1.101e-07    0 2 1 5 4 1    0 0 0 6 0 6    20ToFuSiCs.18    
           1     7278.7522688379    9.006e-08    2 0 0 6 1 5    0 0 0 6 0 6    20ToFuSiCs.111   
          -1     7122.6753633976    6.671e-08    2 0 0 6 1 5    0 0 0 6 2 4    20ToFuSiCs.29    

    State # 41: 

        assignment         : 0 0 0 6 2 5
        rel_ener[cm-1]     : 529.1170339315
        rel_ener_unc[cm-1] : 2.612e-07

        core to state path : 

        sign        wave_nb/cm-1     unc/cm-1    upper state    lower state    line tag         
           1     7253.8936839165    5.337e-08    2 0 0 2 1 2    0 0 0 1 0 1    20ToFuSiCs.94    
          -1     7142.7864012176    7.005e-08    2 0 0 2 1 2    0 0 0 2 2 1    20ToFuSiCs.39    
           1     7338.1595343336    7.672e-08    2 0 0 3 3 0    0 0 0 2 2 1    20ToFuSiCs.147   
          -1     7172.6988908173    1.134e-07    2 0 0 3 3 0    0 0 0 4 2 3    20ToFuSiCs.56    
           1     7349.9711787346    4.670e-08    1 2 0 5 5 0    0 0 0 4 2 3    20ToFuSiCs.156   
          -1     7162.2257590883    8.339e-08    1 2 0 5 5 0    0 0 0 4 4 1    20ToFuSiCs.49    
           1     7202.3264512311    1.735e-07    2 0 0 5 3 2    0 0 0 4 4 1    20ToFuSiCs.68    
          -1     7137.5227631610    5.003e-08    2 0 0 5 3 2    0 0 0 6 2 5    20ToFuSiCs.34    

    State # 42: 

        assignment         : 0 0 0 6 3 3
        rel_ener[cm-1]     : 661.5489167009
        rel_ener_unc[cm-1] : 3.211e-07

        core to state path : 

        sign        wave_nb/cm-1     unc/cm-1    upper state    lower state    line tag         
           1     7272.9997734399    1.034e-07    1 0 1 1 0 1    0 0 0 0 0 0    20ToFuSiCs.106   
          -1     7136.8358525851    8.673e-08    1 0 1 1 0 1    0 0 0 2 2 0    20ToFuSiCs.33    
           1     7336.7883222966    1.134e-07    2 0 0 3 3 1    0 0 0 2 2 0    20ToFuSiCs.146   
          -1     7157.1727090880    1.201e-07    2 0 0 3 3 1    0 0 0 4 2 2    20ToFuSiCs.45    
           1       10.8459332556    3.336e-08    0 0 0 5 1 5    0 0 0 4 2 2    06GoMaGuKn.3     
           1     7338.9459485635    1.167e-07    2 0 0 4 4 0    0 0 0 5 1 5    20ToFuSiCs.148   
          -1     7161.6033121020    1.067e-07    2 0 0 4 4 0    0 0 0 5 3 3    20ToFuSiCs.48    
           1     7280.0615590837    5.003e-08    2 0 0 6 2 4    0 0 0 5 3 3    20ToFuSiCs.113   
          -1     7122.4807461634    1.701e-07    2 0 0 6 2 4    0 0 0 6 3 3    20ToFuSiCs.28    

    State # 43: 

        assignment         : 0 0 0 6 3 4
        rel_ener[cm-1]     : 625.1843406031
        rel_ener_unc[cm-1] : 2.773e-07

        core to state path : 

        sign        wave_nb/cm-1     unc/cm-1    upper state    lower state    line tag         
           1     7253.8936839165    5.337e-08    2 0 0 2 1 2    0 0 0 1 0 1    20ToFuSiCs.94    
          -1     7142.7864012176    7.005e-08    2 0 0 2 1 2    0 0 0 2 2 1    20ToFuSiCs.39    
           1     7338.1595343336    7.672e-08    2 0 0 3 3 0    0 0 0 2 2 1    20ToFuSiCs.147   
          -1     7172.6988908173    1.134e-07    2 0 0 3 3 0    0 0 0 4 2 3    20ToFuSiCs.56    
           1     7287.0238955444    1.001e-07    2 0 0 5 1 4    0 0 0 4 2 3    20ToFuSiCs.117   
          -1     7140.8755092898    9.673e-08    2 0 0 5 1 4    0 0 0 5 2 3    20ToFuSiCs.37    
           1        0.7416824292    1.668e-09    0 0 0 6 1 6    0 0 0 5 2 3    69Kukolich.1     
           1     7312.8886591070    1.401e-07    0 0 2 5 0 5    0 0 0 6 1 6    20ToFuSiCs.130   
          -1     7111.1623134028    1.067e-07    0 0 2 5 0 5    0 0 0 6 3 4    20ToFuSiCs.19    

    State # 44: 

        assignment         : 0 0 0 6 4 2
        rel_ener[cm-1]     : 757.7801919186
        rel_ener_unc[cm-1] : 3.564e-07

        core to state path : 

        sign        wave_nb/cm-1     unc/cm-1    upper state    lower state    line tag         
           1     7272.9997734399    1.034e-07    1 0 1 1 0 1    0 0 0 0 0 0    20ToFuSiCs.106   
          -1     7136.8358525851    8.673e-08    1 0 1 1 0 1    0 0 0 2 2 0    20ToFuSiCs.33    
           1     7202.0871488268    4.670e-08    2 0 0 3 1 3    0 0 0 2 2 0    20ToFuSiCs.67    
          -1     7116.1983074004    6.671e-08    2 0 0 3 1 3    0 0 0 4 0 4    20ToFuSiCs.24    
           1     7334.4736131988    1.401e-07    0 2 1 5 4 1    0 0 0 4 0 4    20ToFuSiCs.144   
          -1     7109.8297861683    1.101e-07    0 2 1 5 4 1    0 0 0 6 0 6    20ToFuSiCs.18    
           1     7278.7522688379    9.006e-08    2 0 0 6 1 5    0 0 0 6 0 6    20ToFuSiCs.111   
          -1     7122.6753633976    6.671e-08    2 0 0 6 1 5    0 0 0 6 2 4    20ToFuSiCs.29    
           1     7321.8240846072    1.701e-07    0 0 2 5 3 3    0 0 0 6 2 4    20ToFuSiCs.136   
          -1     7166.8173874407    1.701e-07    0 0 2 5 3 3    0 0 0 6 4 2    20ToFuSiCs.53    

    State # 45: 

        assignment         : 0 0 0 6 4 3
        rel_ener[cm-1]     : 732.9304292538
        rel_ener_unc[cm-1] : 2.945e-07

        core to state path : 

        sign        wave_nb/cm-1     unc/cm-1    upper state    lower state    line tag         
           1     7253.8936839165    5.337e-08    2 0 0 2 1 2    0 0 0 1 0 1    20ToFuSiCs.94    
          -1     7142.7864012176    7.005e-08    2 0 0 2 1 2    0 0 0 2 2 1    20ToFuSiCs.39    
           1     7338.1595343336    7.672e-08    2 0 0 3 3 0    0 0 0 2 2 1    20ToFuSiCs.147   
          -1     7172.6988908173    1.134e-07    2 0 0 3 3 0    0 0 0 4 2 3    20ToFuSiCs.56    
           1     7287.0238955444    1.001e-07    2 0 0 5 1 4    0 0 0 4 2 3    20ToFuSiCs.117   
          -1     7140.8755092898    9.673e-08    2 0 0 5 1 4    0 0 0 5 2 3    20ToFuSiCs.37    
           1     7348.5577162585    6.004e-08    1 2 0 6 5 2    0 0 0 5 2 3    20ToFuSiCs.154   
          -1     7012.6585542656    1.368e-07    1 2 0 6 5 2    0 0 0 7 2 5    20ToFuSiCs.1     
           1     7266.9157440045    1.268e-07    2 0 0 6 5 2    0 0 0 7 2 5    20ToFuSiCs.100   
          -1     7292.6007892133    5.003e-08    2 0 0 6 5 2    0 0 0 6 4 3    20ToFuSiCs.120   

    State # 46: 

        assignment         : 0 0 0 6 5 1
        rel_ener[cm-1]     : 888.6326528301
        rel_ener_unc[cm-1] : 3.502e-07

        core to state path : 

        sign        wave_nb/cm-1     unc/cm-1    upper state    lower state    line tag         
           1     7272.9997734399    1.034e-07    1 0 1 1 0 1    0 0 0 0 0 0    20ToFuSiCs.106   
          -1     7136.8358525851    8.673e-08    1 0 1 1 0 1    0 0 0 2 2 0    20ToFuSiCs.33    
           1     7202.0871488268    4.670e-08    2 0 0 3 1 3    0 0 0 2 2 0    20ToFuSiCs.67    
          -1     7116.1983074004    6.671e-08    2 0 0 3 1 3    0 0 0 4 0 4    20ToFuSiCs.24    
           1     7334.4736131988    1.401e-07    0 2 1 5 4 1    0 0 0 4 0 4    20ToFuSiCs.144   
          -1     7109.8297861683    1.101e-07    0 2 1 5 4 1    0 0 0 6 0 6    20ToFuSiCs.18    
           1     7278.7522688379    9.006e-08    2 0 0 6 1 5    0 0 0 6 0 6    20ToFuSiCs.111   
          -1     7122.6753633976    6.671e-08    2 0 0 6 1 5    0 0 0 6 2 4    20ToFuSiCs.29    
          -1       16.2943101124    1.001e-07    0 0 0 6 2 4    0 0 0 7 1 7    06GoMaGuKn.10    
           1     7331.2432213989    8.006e-08    2 0 0 8 0 8    0 0 0 7 1 7    20ToFuSiCs.142   
          -1     7101.0281672096    5.003e-08    2 0 0 8 0 8    0 0 0 7 3 5    20ToFuSiCs.11    
           1     7244.0109047240    1.735e-07    1 0 1 7 3 4    0 0 0 7 3 5    20ToFuSiCs.88    
          -1     7172.0724907229    6.671e-08    1 0 1 7 3 4    0 0 0 6 5 1    20ToFuSiCs.55    

    State # 47: 

        assignment         : 0 0 0 6 5 2
        rel_ener[cm-1]     : 864.8043892635
        rel_ener_unc[cm-1] : 3.973e-07

        core to state path : 

        sign        wave_nb/cm-1     unc/cm-1    upper state    lower state    line tag         
           1     7253.8936839165    5.337e-08    2 0 0 2 1 2    0 0 0 1 0 1    20ToFuSiCs.94    
          -1     7142.7864012176    7.005e-08    2 0 0 2 1 2    0 0 0 2 2 1    20ToFuSiCs.39    
           1     7338.1595343336    7.672e-08    2 0 0 3 3 0    0 0 0 2 2 1    20ToFuSiCs.147   
          -1     7172.6988908173    1.134e-07    2 0 0 3 3 0    0 0 0 4 2 3    20ToFuSiCs.56    
           1     7287.0238955444    1.001e-07    2 0 0 5 1 4    0 0 0 4 2 3    20ToFuSiCs.117   
          -1     7140.8755092898    9.673e-08    2 0 0 5 1 4    0 0 0 5 2 3    20ToFuSiCs.37    
           1        0.7416824292    1.668e-09    0 0 0 6 1 6    0 0 0 5 2 3    69Kukolich.1     
           1     7312.8886591070    1.401e-07    0 0 2 5 0 5    0 0 0 6 1 6    20ToFuSiCs.130   
          -1     7111.1623134028    1.067e-07    0 0 2 5 0 5    0 0 0 6 3 4    20ToFuSiCs.19    
           1     7308.6900036191    1.001e-07    2 0 0 7 2 5    0 0 0 6 3 4    20ToFuSiCs.129   
          -1     7115.3121044726    1.067e-07    2 0 0 7 2 5    0 0 0 7 3 4    20ToFuSiCs.23    
           1     7319.5309553651    1.935e-07    0 0 2 6 4 3    0 0 0 7 3 4    20ToFuSiCs.135   
          -1     7102.0521005835    8.006e-08    0 0 2 6 4 3    0 0 0 7 5 2    20ToFuSiCs.12    
           1     8410.8190101834    9.340e-08    0 3 1 6 5 1    0 0 0 7 5 2    24ToDiCoUb.120   
          -1     8582.0557154510    8.339e-08    0 3 1 6 5 1    0 0 0 6 5 2    24ToDiCoUb.130   

    State # 48: 

        assignment         : 0 0 0 6 6 0
        rel_ener[cm-1]     : 1045.0583469181
        rel_ener_unc[cm-1] : 3.321e-07

        core to state path : 

        sign        wave_nb/cm-1     unc/cm-1    upper state    lower state    line tag         
           1     7272.9997734399    1.034e-07    1 0 1 1 0 1    0 0 0 0 0 0    20ToFuSiCs.106   
          -1     7136.8358525851    8.673e-08    1 0 1 1 0 1    0 0 0 2 2 0    20ToFuSiCs.33    
           1     7202.0871488268    4.670e-08    2 0 0 3 1 3    0 0 0 2 2 0    20ToFuSiCs.67    
          -1     7116.1983074004    6.671e-08    2 0 0 3 1 3    0 0 0 4 0 4    20ToFuSiCs.24    
           1     7334.4736131988    1.401e-07    0 2 1 5 4 1    0 0 0 4 0 4    20ToFuSiCs.144   
          -1     7109.8297861683    1.101e-07    0 2 1 5 4 1    0 0 0 6 0 6    20ToFuSiCs.18    
           1     7278.7522688379    9.006e-08    2 0 0 6 1 5    0 0 0 6 0 6    20ToFuSiCs.111   
          -1     7122.6753633976    6.671e-08    2 0 0 6 1 5    0 0 0 6 2 4    20ToFuSiCs.29    
          -1       16.2943101124    1.001e-07    0 0 0 6 2 4    0 0 0 7 1 7    06GoMaGuKn.10    
           1     7331.2432213989    8.006e-08    2 0 0 8 0 8    0 0 0 7 1 7    20ToFuSiCs.142   
          -1     7101.0281672096    5.003e-08    2 0 0 8 0 8    0 0 0 7 3 5    20ToFuSiCs.11    
           1     7348.5547853976    5.003e-08    0 0 2 8 0 8    0 0 0 7 3 5    20ToFuSiCs.153   
          -1     7115.0913508038    6.671e-08    0 0 2 8 0 8    0 0 0 8 3 5    20ToFuSiCs.22    
           1     7166.0502603271    7.672e-08    1 0 1 8 3 6    0 0 0 8 3 5    20ToFuSiCs.52    
          -1     7156.5612724053    7.005e-08    1 0 1 8 3 6    0 0 0 7 5 3    20ToFuSiCs.44    
          -1       14.5883144265    6.671e-08    0 0 0 7 5 3    0 0 0 6 6 0    06GoMaGuKn.5     

    State # 49: 

        assignment         : 0 0 0 6 6 1
        rel_ener[cm-1]     : 1021.2635928703
        rel_ener_unc[cm-1] : 3.780e-07

        core to state path : 

        sign        wave_nb/cm-1     unc/cm-1    upper state    lower state    line tag         
           1     7253.8936839165    5.337e-08    2 0 0 2 1 2    0 0 0 1 0 1    20ToFuSiCs.94    
          -1     7142.7864012176    7.005e-08    2 0 0 2 1 2    0 0 0 2 2 1    20ToFuSiCs.39    
           1     7338.1595343336    7.672e-08    2 0 0 3 3 0    0 0 0 2 2 1    20ToFuSiCs.147   
          -1     7172.6988908173    1.134e-07    2 0 0 3 3 0    0 0 0 4 2 3    20ToFuSiCs.56    
           1     7287.0238955444    1.001e-07    2 0 0 5 1 4    0 0 0 4 2 3    20ToFuSiCs.117   
          -1     7140.8755092898    9.673e-08    2 0 0 5 1 4    0 0 0 5 2 3    20ToFuSiCs.37    
           1        0.7416824292    1.668e-09    0 0 0 6 1 6    0 0 0 5 2 3    69Kukolich.1     
           1     7312.8886591070    1.401e-07    0 0 2 5 0 5    0 0 0 6 1 6    20ToFuSiCs.130   
          -1     7111.1623134028    1.067e-07    0 0 2 5 0 5    0 0 0 6 3 4    20ToFuSiCs.19    
           1     7308.6900036191    1.001e-07    2 0 0 7 2 5    0 0 0 6 3 4    20ToFuSiCs.129   
          -1     7115.3121044726    1.067e-07    2 0 0 7 2 5    0 0 0 7 3 4    20ToFuSiCs.23    
           1     7319.5309553651    1.935e-07    0 0 2 6 4 3    0 0 0 7 3 4    20ToFuSiCs.135   
          -1     7102.0521005835    8.006e-08    0 0 2 6 4 3    0 0 0 7 5 2    20ToFuSiCs.12    
          -1       14.7775016608    2.669e-08    0 0 0 7 5 2    0 0 0 6 6 1    09CaPuHaGa.4     

    State # 50: 

        assignment         : 0 0 0 7 0 7
        rel_ener[cm-1]     : 562.4491877678
        rel_ener_unc[cm-1] : 2.960e-07

        core to state path : 

        sign        wave_nb/cm-1     unc/cm-1    upper state    lower state    line tag         
           1     7253.8936839165    5.337e-08    2 0 0 2 1 2    0 0 0 1 0 1    20ToFuSiCs.94    
          -1     7142.7864012176    7.005e-08    2 0 0 2 1 2    0 0 0 2 2 1    20ToFuSiCs.39    
           1     7338.1595343336    7.672e-08    2 0 0 3 3 0    0 0 0 2 2 1    20ToFuSiCs.147   
          -1     7172.6988908173    1.134e-07    2 0 0 3 3 0    0 0 0 4 2 3    20ToFuSiCs.56    
           1     7349.9711787346    4.670e-08    1 2 0 5 5 0    0 0 0 4 2 3    20ToFuSiCs.156   
          -1     7162.2257590883    8.339e-08    1 2 0 5 5 0    0 0 0 4 4 1    20ToFuSiCs.49    
           1     7202.3264512311    1.735e-07    2 0 0 5 3 2    0 0 0 4 4 1    20ToFuSiCs.68    
          -1     7137.5227631610    5.003e-08    2 0 0 5 3 2    0 0 0 6 2 5    20ToFuSiCs.34    
           1     7268.7780304667    9.340e-08    2 0 0 6 3 4    0 0 0 6 2 5    20ToFuSiCs.103   
          -1     7235.4458766304    1.034e-07    2 0 0 6 3 4    0 0 0 7 0 7    20ToFuSiCs.81    

    State # 51: 

        assignment         : 0 0 0 7 1 6
        rel_ener[cm-1]     : 680.4196967407
        rel_ener_unc[cm-1] : 2.676e-07

        core to state path : 

        sign        wave_nb/cm-1     unc/cm-1    upper state    lower state    line tag         
           1     7253.8936839165    5.337e-08    2 0 0 2 1 2    0 0 0 1 0 1    20ToFuSiCs.94    
          -1     7142.7864012176    7.005e-08    2 0 0 2 1 2    0 0 0 2 2 1    20ToFuSiCs.39    
           1     7338.1595343336    7.672e-08    2 0 0 3 3 0    0 0 0 2 2 1    20ToFuSiCs.147   
          -1     7172.6988908173    1.134e-07    2 0 0 3 3 0    0 0 0 4 2 3    20ToFuSiCs.56    
           1     7287.0238955444    1.001e-07    2 0 0 5 1 4    0 0 0 4 2 3    20ToFuSiCs.117   
          -1     7140.8755092898    9.673e-08    2 0 0 5 1 4    0 0 0 5 2 3    20ToFuSiCs.37    
           1        0.7416824292    1.668e-09    0 0 0 6 1 6    0 0 0 5 2 3    69Kukolich.1     
           1     7342.2923900040    1.134e-07    1 2 0 7 4 3    0 0 0 6 1 6    20ToFuSiCs.150   
          -1     7085.3306881623    1.134e-07    1 2 0 7 4 3    0 0 0 7 1 6    20ToFuSiCs.8     

    State # 52: 

        assignment         : 0 0 0 7 1 7
        rel_ener[cm-1]     : 586.4791846398
        rel_ener_unc[cm-1] : 2.814e-07

        core to state path : 

        sign        wave_nb/cm-1     unc/cm-1    upper state    lower state    line tag         
           1     7272.9997734399    1.034e-07    1 0 1 1 0 1    0 0 0 0 0 0    20ToFuSiCs.106   
          -1     7136.8358525851    8.673e-08    1 0 1 1 0 1    0 0 0 2 2 0    20ToFuSiCs.33    
           1     7202.0871488268    4.670e-08    2 0 0 3 1 3    0 0 0 2 2 0    20ToFuSiCs.67    
          -1     7116.1983074004    6.671e-08    2 0 0 3 1 3    0 0 0 4 0 4    20ToFuSiCs.24    
           1     7334.4736131988    1.401e-07    0 2 1 5 4 1    0 0 0 4 0 4    20ToFuSiCs.144   
          -1     7109.8297861683    1.101e-07    0 2 1 5 4 1    0 0 0 6 0 6    20ToFuSiCs.18    
           1     7278.7522688379    9.006e-08    2 0 0 6 1 5    0 0 0 6 0 6    20ToFuSiCs.111   
          -1     7122.6753633976    6.671e-08    2 0 0 6 1 5    0 0 0 6 2 4    20ToFuSiCs.29    
          -1       16.2943101124    1.001e-07    0 0 0 6 2 4    0 0 0 7 1 7    06GoMaGuKn.10    

    State # 53: 

        assignment         : 0 0 0 7 2 5
        rel_ener[cm-1]     : 758.6154744627
        rel_ener_unc[cm-1] : 2.611e-07

        core to state path : 

        sign        wave_nb/cm-1     unc/cm-1    upper state    lower state    line tag         
           1     7253.8936839165    5.337e-08    2 0 0 2 1 2    0 0 0 1 0 1    20ToFuSiCs.94    
          -1     7142.7864012176    7.005e-08    2 0 0 2 1 2    0 0 0 2 2 1    20ToFuSiCs.39    
           1     7338.1595343336    7.672e-08    2 0 0 3 3 0    0 0 0 2 2 1    20ToFuSiCs.147   
          -1     7172.6988908173    1.134e-07    2 0 0 3 3 0    0 0 0 4 2 3    20ToFuSiCs.56    
           1     7287.0238955444    1.001e-07    2 0 0 5 1 4    0 0 0 4 2 3    20ToFuSiCs.117   
          -1     7140.8755092898    9.673e-08    2 0 0 5 1 4    0 0 0 5 2 3    20ToFuSiCs.37    
           1     7348.5577162585    6.004e-08    1 2 0 6 5 2    0 0 0 5 2 3    20ToFuSiCs.154   
          -1     7012.6585542656    1.368e-07    1 2 0 6 5 2    0 0 0 7 2 5    20ToFuSiCs.1     

    State # 54: 

        assignment         : 0 0 0 7 2 6
        rel_ener[cm-1]     : 709.6082205110
        rel_ener_unc[cm-1] : 4.043e-07

        core to state path : 

        sign        wave_nb/cm-1     unc/cm-1    upper state    lower state    line tag         
           1     7272.9997734399    1.034e-07    1 0 1 1 0 1    0 0 0 0 0 0    20ToFuSiCs.106   
          -1     7136.8358525851    8.673e-08    1 0 1 1 0 1    0 0 0 2 2 0    20ToFuSiCs.33    
           1     7202.0871488268    4.670e-08    2 0 0 3 1 3    0 0 0 2 2 0    20ToFuSiCs.67    
          -1     7116.1983074004    6.671e-08    2 0 0 3 1 3    0 0 0 4 0 4    20ToFuSiCs.24    
           1     7334.4736131988    1.401e-07    0 2 1 5 4 1    0 0 0 4 0 4    20ToFuSiCs.144   
          -1     7109.8297861683    1.101e-07    0 2 1 5 4 1    0 0 0 6 0 6    20ToFuSiCs.18    
           1     7278.7522688379    9.006e-08    2 0 0 6 1 5    0 0 0 6 0 6    20ToFuSiCs.111   
          -1     7122.6753633976    6.671e-08    2 0 0 6 1 5    0 0 0 6 2 4    20ToFuSiCs.29    
           1     7321.8240846072    1.701e-07    0 0 2 5 3 3    0 0 0 6 2 4    20ToFuSiCs.136   
          -1     7166.8173874407    1.701e-07    0 0 2 5 3 3    0 0 0 6 4 2    20ToFuSiCs.53    
           1     7227.5050553407    8.673e-08    2 0 0 7 3 5    0 0 0 6 4 2    20ToFuSiCs.73    
          -1     7275.6770267483    1.701e-07    2 0 0 7 3 5    0 0 0 7 2 6    20ToFuSiCs.110   

    State # 55: 

        assignment         : 0 0 0 7 3 4
        rel_ener[cm-1]     : 818.5622397495
        rel_ener_unc[cm-1] : 3.135e-07

        core to state path : 

        sign        wave_nb/cm-1     unc/cm-1    upper state    lower state    line tag         
           1     7253.8936839165    5.337e-08    2 0 0 2 1 2    0 0 0 1 0 1    20ToFuSiCs.94    
          -1     7142.7864012176    7.005e-08    2 0 0 2 1 2    0 0 0 2 2 1    20ToFuSiCs.39    
           1     7338.1595343336    7.672e-08    2 0 0 3 3 0    0 0 0 2 2 1    20ToFuSiCs.147   
          -1     7172.6988908173    1.134e-07    2 0 0 3 3 0    0 0 0 4 2 3    20ToFuSiCs.56    
           1     7287.0238955444    1.001e-07    2 0 0 5 1 4    0 0 0 4 2 3    20ToFuSiCs.117   
          -1     7140.8755092898    9.673e-08    2 0 0 5 1 4    0 0 0 5 2 3    20ToFuSiCs.37    
           1        0.7416824292    1.668e-09    0 0 0 6 1 6    0 0 0 5 2 3    69Kukolich.1     
           1     7312.8886591070    1.401e-07    0 0 2 5 0 5    0 0 0 6 1 6    20ToFuSiCs.130   
          -1     7111.1623134028    1.067e-07    0 0 2 5 0 5    0 0 0 6 3 4    20ToFuSiCs.19    
           1     7308.6900036191    1.001e-07    2 0 0 7 2 5    0 0 0 6 3 4    20ToFuSiCs.129   
          -1     7115.3121044726    1.067e-07    2 0 0 7 2 5    0 0 0 7 3 4    20ToFuSiCs.23    

    State # 56: 

        assignment         : 0 0 0 7 3 5
        rel_ener[cm-1]     : 816.6942388290
        rel_ener_unc[cm-1] : 2.968e-07

        core to state path : 

        sign        wave_nb/cm-1     unc/cm-1    upper state    lower state    line tag         
           1     7272.9997734399    1.034e-07    1 0 1 1 0 1    0 0 0 0 0 0    20ToFuSiCs.106   
          -1     7136.8358525851    8.673e-08    1 0 1 1 0 1    0 0 0 2 2 0    20ToFuSiCs.33    
           1     7202.0871488268    4.670e-08    2 0 0 3 1 3    0 0 0 2 2 0    20ToFuSiCs.67    
          -1     7116.1983074004    6.671e-08    2 0 0 3 1 3    0 0 0 4 0 4    20ToFuSiCs.24    
           1     7334.4736131988    1.401e-07    0 2 1 5 4 1    0 0 0 4 0 4    20ToFuSiCs.144   
          -1     7109.8297861683    1.101e-07    0 2 1 5 4 1    0 0 0 6 0 6    20ToFuSiCs.18    
           1     7278.7522688379    9.006e-08    2 0 0 6 1 5    0 0 0 6 0 6    20ToFuSiCs.111   
          -1     7122.6753633976    6.671e-08    2 0 0 6 1 5    0 0 0 6 2 4    20ToFuSiCs.29    
          -1       16.2943101124    1.001e-07    0 0 0 6 2 4    0 0 0 7 1 7    06GoMaGuKn.10    
           1     7331.2432213989    8.006e-08    2 0 0 8 0 8    0 0 0 7 1 7    20ToFuSiCs.142   
          -1     7101.0281672096    5.003e-08    2 0 0 8 0 8    0 0 0 7 3 5    20ToFuSiCs.11    

    State # 57: 

        assignment         : 0 0 0 7 4 3
        rel_ener[cm-1]     : 907.4427506612
        rel_ener_unc[cm-1] : 3.011e-07

        core to state path : 

        sign        wave_nb/cm-1     unc/cm-1    upper state    lower state    line tag         
           1     7253.8936839165    5.337e-08    2 0 0 2 1 2    0 0 0 1 0 1    20ToFuSiCs.94    
          -1     7142.7864012176    7.005e-08    2 0 0 2 1 2    0 0 0 2 2 1    20ToFuSiCs.39    
           1     7338.1595343336    7.672e-08    2 0 0 3 3 0    0 0 0 2 2 1    20ToFuSiCs.147   
          -1     7172.6988908173    1.134e-07    2 0 0 3 3 0    0 0 0 4 2 3    20ToFuSiCs.56    
           1     7287.0238955444    1.001e-07    2 0 0 5 1 4    0 0 0 4 2 3    20ToFuSiCs.117   
          -1     7140.8755092898    9.673e-08    2 0 0 5 1 4    0 0 0 5 2 3    20ToFuSiCs.37    
           1     7348.5577162585    6.004e-08    1 2 0 6 5 2    0 0 0 5 2 3    20ToFuSiCs.154   
          -1     7012.6585542656    1.368e-07    1 2 0 6 5 2    0 0 0 7 2 5    20ToFuSiCs.1     
           1     7266.9157440045    1.268e-07    2 0 0 6 5 2    0 0 0 7 2 5    20ToFuSiCs.100   
          -1     7118.0884678060    8.006e-08    2 0 0 6 5 2    0 0 0 7 4 3    20ToFuSiCs.25    

    State # 58: 

        assignment         : 0 0 0 7 4 4
        rel_ener[cm-1]     : 927.7439049317
        rel_ener_unc[cm-1] : 3.786e-07

        core to state path : 

        sign        wave_nb/cm-1     unc/cm-1    upper state    lower state    line tag         
           1     7272.9997734399    1.034e-07    1 0 1 1 0 1    0 0 0 0 0 0    20ToFuSiCs.106   
          -1     7136.8358525851    8.673e-08    1 0 1 1 0 1    0 0 0 2 2 0    20ToFuSiCs.33    
           1     7202.0871488268    4.670e-08    2 0 0 3 1 3    0 0 0 2 2 0    20ToFuSiCs.67    
          -1     7116.1983074004    6.671e-08    2 0 0 3 1 3    0 0 0 4 0 4    20ToFuSiCs.24    
           1     7334.4736131988    1.401e-07    0 2 1 5 4 1    0 0 0 4 0 4    20ToFuSiCs.144   
          -1     7109.8297861683    1.101e-07    0 2 1 5 4 1    0 0 0 6 0 6    20ToFuSiCs.18    
           1     7278.7522688379    9.006e-08    2 0 0 6 1 5    0 0 0 6 0 6    20ToFuSiCs.111   
          -1     7122.6753633976    6.671e-08    2 0 0 6 1 5    0 0 0 6 2 4    20ToFuSiCs.29    
          -1       16.2943101124    1.001e-07    0 0 0 6 2 4    0 0 0 7 1 7    06GoMaGuKn.10    
           1     7331.2432213989    8.006e-08    2 0 0 8 0 8    0 0 0 7 1 7    20ToFuSiCs.142   
          -1     7101.0281672096    5.003e-08    2 0 0 8 0 8    0 0 0 7 3 5    20ToFuSiCs.11    
           1     7348.5547853976    5.003e-08    0 0 2 8 0 8    0 0 0 7 3 5    20ToFuSiCs.153   
          -1     7115.0913508038    6.671e-08    0 0 2 8 0 8    0 0 0 8 3 5    20ToFuSiCs.22    
           1     7166.0502603271    7.672e-08    1 0 1 8 3 6    0 0 0 8 3 5    20ToFuSiCs.52    
          -1     7156.5612724053    7.005e-08    1 0 1 8 3 6    0 0 0 7 5 3    20ToFuSiCs.44    
          -1       14.5883144265    6.671e-08    0 0 0 7 5 3    0 0 0 6 6 0    06GoMaGuKn.5     
           1     7232.3790248586    1.234e-07    0 0 2 6 5 1    0 0 0 6 6 0    20ToFuSiCs.79    
          -1     7349.6934668450    1.334e-07    0 0 2 6 5 1    0 0 0 7 4 4    20ToFuSiCs.155   

    State # 59: 

        assignment         : 0 0 0 7 5 2
        rel_ener[cm-1]     : 1036.0410945311
        rel_ener_unc[cm-1] : 3.770e-07

        core to state path : 

        sign        wave_nb/cm-1     unc/cm-1    upper state    lower state    line tag         
           1     7253.8936839165    5.337e-08    2 0 0 2 1 2    0 0 0 1 0 1    20ToFuSiCs.94    
          -1     7142.7864012176    7.005e-08    2 0 0 2 1 2    0 0 0 2 2 1    20ToFuSiCs.39    
           1     7338.1595343336    7.672e-08    2 0 0 3 3 0    0 0 0 2 2 1    20ToFuSiCs.147   
          -1     7172.6988908173    1.134e-07    2 0 0 3 3 0    0 0 0 4 2 3    20ToFuSiCs.56    
           1     7287.0238955444    1.001e-07    2 0 0 5 1 4    0 0 0 4 2 3    20ToFuSiCs.117   
          -1     7140.8755092898    9.673e-08    2 0 0 5 1 4    0 0 0 5 2 3    20ToFuSiCs.37    
           1        0.7416824292    1.668e-09    0 0 0 6 1 6    0 0 0 5 2 3    69Kukolich.1     
           1     7312.8886591070    1.401e-07    0 0 2 5 0 5    0 0 0 6 1 6    20ToFuSiCs.130   
          -1     7111.1623134028    1.067e-07    0 0 2 5 0 5    0 0 0 6 3 4    20ToFuSiCs.19    
           1     7308.6900036191    1.001e-07    2 0 0 7 2 5    0 0 0 6 3 4    20ToFuSiCs.129   
          -1     7115.3121044726    1.067e-07    2 0 0 7 2 5    0 0 0 7 3 4    20ToFuSiCs.23    
           1     7319.5309553651    1.935e-07    0 0 2 6 4 3    0 0 0 7 3 4    20ToFuSiCs.135   
          -1     7102.0521005835    8.006e-08    0 0 2 6 4 3    0 0 0 7 5 2    20ToFuSiCs.12    

    State # 60: 

        assignment         : 0 0 0 7 5 3
        rel_ener[cm-1]     : 1059.6466613446
        rel_ener_unc[cm-1] : 3.253e-07

        core to state path : 

        sign        wave_nb/cm-1     unc/cm-1    upper state    lower state    line tag         
           1     7272.9997734399    1.034e-07    1 0 1 1 0 1    0 0 0 0 0 0    20ToFuSiCs.106   
          -1     7136.8358525851    8.673e-08    1 0 1 1 0 1    0 0 0 2 2 0    20ToFuSiCs.33    
           1     7202.0871488268    4.670e-08    2 0 0 3 1 3    0 0 0 2 2 0    20ToFuSiCs.67    
          -1     7116.1983074004    6.671e-08    2 0 0 3 1 3    0 0 0 4 0 4    20ToFuSiCs.24    
           1     7334.4736131988    1.401e-07    0 2 1 5 4 1    0 0 0 4 0 4    20ToFuSiCs.144   
          -1     7109.8297861683    1.101e-07    0 2 1 5 4 1    0 0 0 6 0 6    20ToFuSiCs.18    
           1     7278.7522688379    9.006e-08    2 0 0 6 1 5    0 0 0 6 0 6    20ToFuSiCs.111   
          -1     7122.6753633976    6.671e-08    2 0 0 6 1 5    0 0 0 6 2 4    20ToFuSiCs.29    
          -1       16.2943101124    1.001e-07    0 0 0 6 2 4    0 0 0 7 1 7    06GoMaGuKn.10    
           1     7331.2432213989    8.006e-08    2 0 0 8 0 8    0 0 0 7 1 7    20ToFuSiCs.142   
          -1     7101.0281672096    5.003e-08    2 0 0 8 0 8    0 0 0 7 3 5    20ToFuSiCs.11    
           1     7348.5547853976    5.003e-08    0 0 2 8 0 8    0 0 0 7 3 5    20ToFuSiCs.153   
          -1     7115.0913508038    6.671e-08    0 0 2 8 0 8    0 0 0 8 3 5    20ToFuSiCs.22    
           1     7166.0502603271    7.672e-08    1 0 1 8 3 6    0 0 0 8 3 5    20ToFuSiCs.52    
          -1     7156.5612724053    7.005e-08    1 0 1 8 3 6    0 0 0 7 5 3    20ToFuSiCs.44    

    State # 61: 

        assignment         : 0 0 0 7 6 1
        rel_ener[cm-1]     : 1192.4001532554
        rel_ener_unc[cm-1] : 4.054e-07

        core to state path : 

        sign        wave_nb/cm-1     unc/cm-1    upper state    lower state    line tag         
           1     7253.8936839165    5.337e-08    2 0 0 2 1 2    0 0 0 1 0 1    20ToFuSiCs.94    
          -1     7142.7864012176    7.005e-08    2 0 0 2 1 2    0 0 0 2 2 1    20ToFuSiCs.39    
           1     7338.1595343336    7.672e-08    2 0 0 3 3 0    0 0 0 2 2 1    20ToFuSiCs.147   
          -1     7172.6988908173    1.134e-07    2 0 0 3 3 0    0 0 0 4 2 3    20ToFuSiCs.56    
           1     7287.0238955444    1.001e-07    2 0 0 5 1 4    0 0 0 4 2 3    20ToFuSiCs.117   
          -1     7140.8755092898    9.673e-08    2 0 0 5 1 4    0 0 0 5 2 3    20ToFuSiCs.37    
           1     7348.5577162585    6.004e-08    1 2 0 6 5 2    0 0 0 5 2 3    20ToFuSiCs.154   
          -1     7012.6585542656    1.368e-07    1 2 0 6 5 2    0 0 0 7 2 5    20ToFuSiCs.1     
           1     7266.9157440045    1.268e-07    2 0 0 6 5 2    0 0 0 7 2 5    20ToFuSiCs.100   
          -1     7118.0884678060    8.006e-08    2 0 0 6 5 2    0 0 0 7 4 3    20ToFuSiCs.25    
           1     7329.8901784614    1.401e-07    0 0 2 7 3 4    0 0 0 7 4 3    20ToFuSiCs.141   
          -1     7138.4187439832    4.670e-08    0 0 2 7 3 4    0 0 0 8 4 5    20ToFuSiCs.35    
           1     7273.2379215057    1.935e-07    1 0 1 7 6 2    0 0 0 8 4 5    20ToFuSiCs.107   
          -1     7179.7519533897    1.201e-07    1 0 1 7 6 2    0 0 0 7 6 1    20ToFuSiCs.58    

    State # 62: 

        assignment         : 0 0 0 7 6 2
        rel_ener[cm-1]     : 1216.1897723725
        rel_ener_unc[cm-1] : 3.874e-07

        core to state path : 

        sign        wave_nb/cm-1     unc/cm-1    upper state    lower state    line tag         
           1     7272.9997734399    1.034e-07    1 0 1 1 0 1    0 0 0 0 0 0    20ToFuSiCs.106   
          -1     7136.8358525851    8.673e-08    1 0 1 1 0 1    0 0 0 2 2 0    20ToFuSiCs.33    
           1     7202.0871488268    4.670e-08    2 0 0 3 1 3    0 0 0 2 2 0    20ToFuSiCs.67    
          -1     7116.1983074004    6.671e-08    2 0 0 3 1 3    0 0 0 4 0 4    20ToFuSiCs.24    
           1     7334.4736131988    1.401e-07    0 2 1 5 4 1    0 0 0 4 0 4    20ToFuSiCs.144   
          -1     7109.8297861683    1.101e-07    0 2 1 5 4 1    0 0 0 6 0 6    20ToFuSiCs.18    
           1     7278.7522688379    9.006e-08    2 0 0 6 1 5    0 0 0 6 0 6    20ToFuSiCs.111   
          -1     7122.6753633976    6.671e-08    2 0 0 6 1 5    0 0 0 6 2 4    20ToFuSiCs.29    
          -1       16.2943101124    1.001e-07    0 0 0 6 2 4    0 0 0 7 1 7    06GoMaGuKn.10    
           1     7331.2432213989    8.006e-08    2 0 0 8 0 8    0 0 0 7 1 7    20ToFuSiCs.142   
          -1     7101.0281672096    5.003e-08    2 0 0 8 0 8    0 0 0 7 3 5    20ToFuSiCs.11    
           1     7348.5547853976    5.003e-08    0 0 2 8 0 8    0 0 0 7 3 5    20ToFuSiCs.153   
          -1     7115.0913508038    6.671e-08    0 0 2 8 0 8    0 0 0 8 3 5    20ToFuSiCs.22    
           1     7166.0502603271    7.672e-08    1 0 1 8 3 6    0 0 0 8 3 5    20ToFuSiCs.52    
          -1     7156.5612724053    7.005e-08    1 0 1 8 3 6    0 0 0 7 5 3    20ToFuSiCs.44    
          -1       14.5883144265    6.671e-08    0 0 0 7 5 3    0 0 0 6 6 0    06GoMaGuKn.5     
           1     7232.3790248586    1.234e-07    0 0 2 6 5 1    0 0 0 6 6 0    20ToFuSiCs.79    
          -1     7061.2475994043    1.568e-07    0 0 2 6 5 1    0 0 0 7 6 2    20ToFuSiCs.5     

    State # 63: 

        assignment         : 0 0 0 7 7 0
        rel_ener[cm-1]     : 1371.0198528176
        rel_ener_unc[cm-1] : 4.403e-07

        core to state path : 

        sign        wave_nb/cm-1     unc/cm-1    upper state    lower state    line tag         
           1     7253.8936839165    5.337e-08    2 0 0 2 1 2    0 0 0 1 0 1    20ToFuSiCs.94    
          -1     7142.7864012176    7.005e-08    2 0 0 2 1 2    0 0 0 2 2 1    20ToFuSiCs.39    
           1     7338.1595343336    7.672e-08    2 0 0 3 3 0    0 0 0 2 2 1    20ToFuSiCs.147   
          -1     7172.6988908173    1.134e-07    2 0 0 3 3 0    0 0 0 4 2 3    20ToFuSiCs.56    
           1     7287.0238955444    1.001e-07    2 0 0 5 1 4    0 0 0 4 2 3    20ToFuSiCs.117   
          -1     7140.8755092898    9.673e-08    2 0 0 5 1 4    0 0 0 5 2 3    20ToFuSiCs.37    
           1     7348.5577162585    6.004e-08    1 2 0 6 5 2    0 0 0 5 2 3    20ToFuSiCs.154   
          -1     7012.6585542656    1.368e-07    1 2 0 6 5 2    0 0 0 7 2 5    20ToFuSiCs.1     
           1     7266.9157440045    1.268e-07    2 0 0 6 5 2    0 0 0 7 2 5    20ToFuSiCs.100   
          -1     7118.0884678060    8.006e-08    2 0 0 6 5 2    0 0 0 7 4 3    20ToFuSiCs.25    
           1     7329.8901784614    1.401e-07    0 0 2 7 3 4    0 0 0 7 4 3    20ToFuSiCs.141   
          -1     7138.4187439832    4.670e-08    0 0 2 7 3 4    0 0 0 8 4 5    20ToFuSiCs.35    
           1     7318.8735452378    8.006e-08    2 0 0 9 3 6    0 0 0 8 4 5    20ToFuSiCs.134   
          -1     7147.9480359643    1.101e-07    2 0 0 9 3 6    0 0 0 10 2 9   20ToFuSiCs.40    
          -1       10.7149352303    2.001e-08    0 0 0 10 2 9   0 0 0 9 3 6    09CaPuHaGa.1     
           1     7269.7897066243    1.768e-07    2 0 0 8 6 3    0 0 0 9 3 6    20ToFuSiCs.104   
          -1     7157.8946129892    1.768e-07    2 0 0 8 6 3    0 0 0 7 7 0    20ToFuSiCs.46    

    State # 64: 

        assignment         : 0 0 0 7 7 1
        rel_ener[cm-1]     : 1394.8141675299
        rel_ener_unc[cm-1] : 4.367e-07

        core to state path : 

        sign        wave_nb/cm-1     unc/cm-1    upper state    lower state    line tag         
           1     7272.9997734399    1.034e-07    1 0 1 1 0 1    0 0 0 0 0 0    20ToFuSiCs.106   
          -1     7136.8358525851    8.673e-08    1 0 1 1 0 1    0 0 0 2 2 0    20ToFuSiCs.33    
           1     7202.0871488268    4.670e-08    2 0 0 3 1 3    0 0 0 2 2 0    20ToFuSiCs.67    
          -1     7116.1983074004    6.671e-08    2 0 0 3 1 3    0 0 0 4 0 4    20ToFuSiCs.24    
           1     7334.4736131988    1.401e-07    0 2 1 5 4 1    0 0 0 4 0 4    20ToFuSiCs.144   
          -1     7109.8297861683    1.101e-07    0 2 1 5 4 1    0 0 0 6 0 6    20ToFuSiCs.18    
           1     7278.7522688379    9.006e-08    2 0 0 6 1 5    0 0 0 6 0 6    20ToFuSiCs.111   
          -1     7122.6753633976    6.671e-08    2 0 0 6 1 5    0 0 0 6 2 4    20ToFuSiCs.29    
          -1       16.2943101124    1.001e-07    0 0 0 6 2 4    0 0 0 7 1 7    06GoMaGuKn.10    
           1     7331.2432213989    8.006e-08    2 0 0 8 0 8    0 0 0 7 1 7    20ToFuSiCs.142   
          -1     7101.0281672096    5.003e-08    2 0 0 8 0 8    0 0 0 7 3 5    20ToFuSiCs.11    
           1     7348.5547853976    5.003e-08    0 0 2 8 0 8    0 0 0 7 3 5    20ToFuSiCs.153   
          -1     7115.0913508038    6.671e-08    0 0 2 8 0 8    0 0 0 8 3 5    20ToFuSiCs.22    
           1     7166.0502603271    7.672e-08    1 0 1 8 3 6    0 0 0 8 3 5    20ToFuSiCs.52    
          -1     7156.5612724053    7.005e-08    1 0 1 8 3 6    0 0 0 7 5 3    20ToFuSiCs.44    
           1     7302.7540363641    9.340e-08    2 0 0 7 6 2    0 0 0 7 5 3    20ToFuSiCs.125   
          -1     7106.4891469084    6.338e-08    2 0 0 7 6 2    0 0 0 8 5 3    20ToFuSiCs.15    
           1     7303.8030644787    2.435e-07    1 0 1 7 7 0    0 0 0 8 5 3    20ToFuSiCs.126   
          -1     7164.9004477491    1.134e-07    1 0 1 7 7 0    0 0 0 7 7 1    20ToFuSiCs.50    

    State # 65: 

        assignment         : 0 0 0 8 0 8
        rel_ener[cm-1]     : 744.0636677925
        rel_ener_unc[cm-1] : 3.681e-07

        core to state path : 

        sign        wave_nb/cm-1     unc/cm-1    upper state    lower state    line tag         
           1     7272.9997734399    1.034e-07    1 0 1 1 0 1    0 0 0 0 0 0    20ToFuSiCs.106   
          -1     7136.8358525851    8.673e-08    1 0 1 1 0 1    0 0 0 2 2 0    20ToFuSiCs.33    
           1     7202.0871488268    4.670e-08    2 0 0 3 1 3    0 0 0 2 2 0    20ToFuSiCs.67    
          -1     7116.1983074004    6.671e-08    2 0 0 3 1 3    0 0 0 4 0 4    20ToFuSiCs.24    
           1     7334.4736131988    1.401e-07    0 2 1 5 4 1    0 0 0 4 0 4    20ToFuSiCs.144   
          -1     7109.8297861683    1.101e-07    0 2 1 5 4 1    0 0 0 6 0 6    20ToFuSiCs.18    
           1     7278.7522688379    9.006e-08    2 0 0 6 1 5    0 0 0 6 0 6    20ToFuSiCs.111   
          -1     7122.6753633976    6.671e-08    2 0 0 6 1 5    0 0 0 6 2 4    20ToFuSiCs.29    
           1     7321.8240846072    1.701e-07    0 0 2 5 3 3    0 0 0 6 2 4    20ToFuSiCs.136   
          -1     7166.8173874407    1.701e-07    0 0 2 5 3 3    0 0 0 6 4 2    20ToFuSiCs.53    
           1     7250.1800979129    6.671e-08    1 0 1 7 2 5    0 0 0 6 4 2    20ToFuSiCs.93    
          -1     7263.8966220391    6.338e-08    1 0 1 7 2 5    0 0 0 8 0 8    20ToFuSiCs.99    

    State # 66: 

        assignment         : 0 0 0 8 1 7
        rel_ener[cm-1]     : 882.8903361705
        rel_ener_unc[cm-1] : 3.545e-07

        core to state path : 

        sign        wave_nb/cm-1     unc/cm-1    upper state    lower state    line tag         
           1     7272.9997734399    1.034e-07    1 0 1 1 0 1    0 0 0 0 0 0    20ToFuSiCs.106   
          -1     7136.8358525851    8.673e-08    1 0 1 1 0 1    0 0 0 2 2 0    20ToFuSiCs.33    
           1     7202.0871488268    4.670e-08    2 0 0 3 1 3    0 0 0 2 2 0    20ToFuSiCs.67    
          -1     7116.1983074004    6.671e-08    2 0 0 3 1 3    0 0 0 4 0 4    20ToFuSiCs.24    
           1     7334.4736131988    1.401e-07    0 2 1 5 4 1    0 0 0 4 0 4    20ToFuSiCs.144   
          -1     7109.8297861683    1.101e-07    0 2 1 5 4 1    0 0 0 6 0 6    20ToFuSiCs.18    
           1     7278.7522688379    9.006e-08    2 0 0 6 1 5    0 0 0 6 0 6    20ToFuSiCs.111   
          -1     7122.6753633976    6.671e-08    2 0 0 6 1 5    0 0 0 6 2 4    20ToFuSiCs.29    
          -1       16.2943101124    1.001e-07    0 0 0 6 2 4    0 0 0 7 1 7    06GoMaGuKn.10    
           1     7331.2432213989    8.006e-08    2 0 0 8 0 8    0 0 0 7 1 7    20ToFuSiCs.142   
          -1     7101.0281672096    5.003e-08    2 0 0 8 0 8    0 0 0 7 3 5    20ToFuSiCs.11    
           1     7244.0109047240    1.735e-07    1 0 1 7 3 4    0 0 0 7 3 5    20ToFuSiCs.88    
          -1     7177.8148073825    8.673e-08    1 0 1 7 3 4    0 0 0 8 1 7    20ToFuSiCs.57    

    State # 67: 

        assignment         : 0 0 0 8 1 8
        rel_ener[cm-1]     : 720.3683022523
        rel_ener_unc[cm-1] : 3.135e-07

        core to state path : 

        sign        wave_nb/cm-1     unc/cm-1    upper state    lower state    line tag         
           1     7253.8936839165    5.337e-08    2 0 0 2 1 2    0 0 0 1 0 1    20ToFuSiCs.94    
          -1     7142.7864012176    7.005e-08    2 0 0 2 1 2    0 0 0 2 2 1    20ToFuSiCs.39    
           1     7338.1595343336    7.672e-08    2 0 0 3 3 0    0 0 0 2 2 1    20ToFuSiCs.147   
          -1     7172.6988908173    1.134e-07    2 0 0 3 3 0    0 0 0 4 2 3    20ToFuSiCs.56    
           1     7287.0238955444    1.001e-07    2 0 0 5 1 4    0 0 0 4 2 3    20ToFuSiCs.117   
          -1     7140.8755092898    9.673e-08    2 0 0 5 1 4    0 0 0 5 2 3    20ToFuSiCs.37    
           1        0.7416824292    1.668e-09    0 0 0 6 1 6    0 0 0 5 2 3    69Kukolich.1     
           1     7312.8886591070    1.401e-07    0 0 2 5 0 5    0 0 0 6 1 6    20ToFuSiCs.130   
          -1     7111.1623134028    1.067e-07    0 0 2 5 0 5    0 0 0 6 3 4    20ToFuSiCs.19    
           1     7308.6900036191    1.001e-07    2 0 0 7 2 5    0 0 0 6 3 4    20ToFuSiCs.129   
          -1     7213.5060419699    1.067e-07    2 0 0 7 2 5    0 0 0 8 1 8    20ToFuSiCs.70    

    State # 68: 

        assignment         : 0 0 0 8 2 6
        rel_ener[cm-1]     : 982.9117225090
        rel_ener_unc[cm-1] : 3.987e-07

        core to state path : 

        sign        wave_nb/cm-1     unc/cm-1    upper state    lower state    line tag         
           1     7272.9997734399    1.034e-07    1 0 1 1 0 1    0 0 0 0 0 0    20ToFuSiCs.106   
          -1     7136.8358525851    8.673e-08    1 0 1 1 0 1    0 0 0 2 2 0    20ToFuSiCs.33    
           1     7202.0871488268    4.670e-08    2 0 0 3 1 3    0 0 0 2 2 0    20ToFuSiCs.67    
          -1     7116.1983074004    6.671e-08    2 0 0 3 1 3    0 0 0 4 0 4    20ToFuSiCs.24    
           1     7334.4736131988    1.401e-07    0 2 1 5 4 1    0 0 0 4 0 4    20ToFuSiCs.144   
          -1     7109.8297861683    1.101e-07    0 2 1 5 4 1    0 0 0 6 0 6    20ToFuSiCs.18    
           1     7278.7522688379    9.006e-08    2 0 0 6 1 5    0 0 0 6 0 6    20ToFuSiCs.111   
          -1     7122.6753633976    6.671e-08    2 0 0 6 1 5    0 0 0 6 2 4    20ToFuSiCs.29    
          -1       16.2943101124    1.001e-07    0 0 0 6 2 4    0 0 0 7 1 7    06GoMaGuKn.10    
           1     7331.2432213989    8.006e-08    2 0 0 8 0 8    0 0 0 7 1 7    20ToFuSiCs.142   
          -1     7101.0281672096    5.003e-08    2 0 0 8 0 8    0 0 0 7 3 5    20ToFuSiCs.11    
           1     7348.5547853976    5.003e-08    0 0 2 8 0 8    0 0 0 7 3 5    20ToFuSiCs.153   
          -1     7115.0913508038    6.671e-08    0 0 2 8 0 8    0 0 0 8 3 5    20ToFuSiCs.22    
           1     7166.0502603271    7.672e-08    1 0 1 8 3 6    0 0 0 8 3 5    20ToFuSiCs.52    
          -1     7156.5612724053    7.005e-08    1 0 1 8 3 6    0 0 0 7 5 3    20ToFuSiCs.44    
          -1       14.5883144265    6.671e-08    0 0 0 7 5 3    0 0 0 6 6 0    06GoMaGuKn.5     
           1     7232.3790248586    1.234e-07    0 0 2 6 5 1    0 0 0 6 6 0    20ToFuSiCs.79    
          -1     7349.6934668450    1.334e-07    0 0 2 6 5 1    0 0 0 7 4 4    20ToFuSiCs.155   
           1     7288.4596640286    8.339e-08    2 0 0 8 3 5    0 0 0 7 4 4    20ToFuSiCs.119   
          -1     7233.2918464513    9.340e-08    2 0 0 8 3 5    0 0 0 8 2 6    20ToFuSiCs.80    

    State # 69: 

        assignment         : 0 0 0 8 2 7
        rel_ener[cm-1]     : 861.8058575877
        rel_ener_unc[cm-1] : 3.104e-07

        core to state path : 

        sign        wave_nb/cm-1     unc/cm-1    upper state    lower state    line tag         
           1     7253.8936839165    5.337e-08    2 0 0 2 1 2    0 0 0 1 0 1    20ToFuSiCs.94    
          -1     7142.7864012176    7.005e-08    2 0 0 2 1 2    0 0 0 2 2 1    20ToFuSiCs.39    
           1     7338.1595343336    7.672e-08    2 0 0 3 3 0    0 0 0 2 2 1    20ToFuSiCs.147   
          -1     7172.6988908173    1.134e-07    2 0 0 3 3 0    0 0 0 4 2 3    20ToFuSiCs.56    
           1     7287.0238955444    1.001e-07    2 0 0 5 1 4    0 0 0 4 2 3    20ToFuSiCs.117   
          -1     7140.8755092898    9.673e-08    2 0 0 5 1 4    0 0 0 5 2 3    20ToFuSiCs.37    
           1     7348.5577162585    6.004e-08    1 2 0 6 5 2    0 0 0 5 2 3    20ToFuSiCs.154   
          -1     7012.6585542656    1.368e-07    1 2 0 6 5 2    0 0 0 7 2 5    20ToFuSiCs.1     
           1     7343.4030109824    1.101e-07    0 0 2 7 1 6    0 0 0 7 2 5    20ToFuSiCs.151   
          -1     7240.2126278574    1.268e-07    0 0 2 7 1 6    0 0 0 8 2 7    20ToFuSiCs.84    

    State # 70: 

        assignment         : 0 0 0 8 3 5
        rel_ener[cm-1]     : 1050.1576734229
        rel_ener_unc[cm-1] : 3.083e-07

        core to state path : 

        sign        wave_nb/cm-1     unc/cm-1    upper state    lower state    line tag         
           1     7272.9997734399    1.034e-07    1 0 1 1 0 1    0 0 0 0 0 0    20ToFuSiCs.106   
          -1     7136.8358525851    8.673e-08    1 0 1 1 0 1    0 0 0 2 2 0    20ToFuSiCs.33    
           1     7202.0871488268    4.670e-08    2 0 0 3 1 3    0 0 0 2 2 0    20ToFuSiCs.67    
          -1     7116.1983074004    6.671e-08    2 0 0 3 1 3    0 0 0 4 0 4    20ToFuSiCs.24    
           1     7334.4736131988    1.401e-07    0 2 1 5 4 1    0 0 0 4 0 4    20ToFuSiCs.144   
          -1     7109.8297861683    1.101e-07    0 2 1 5 4 1    0 0 0 6 0 6    20ToFuSiCs.18    
           1     7278.7522688379    9.006e-08    2 0 0 6 1 5    0 0 0 6 0 6    20ToFuSiCs.111   
          -1     7122.6753633976    6.671e-08    2 0 0 6 1 5    0 0 0 6 2 4    20ToFuSiCs.29    
          -1       16.2943101124    1.001e-07    0 0 0 6 2 4    0 0 0 7 1 7    06GoMaGuKn.10    
           1     7331.2432213989    8.006e-08    2 0 0 8 0 8    0 0 0 7 1 7    20ToFuSiCs.142   
          -1     7101.0281672096    5.003e-08    2 0 0 8 0 8    0 0 0 7 3 5    20ToFuSiCs.11    
           1     7348.5547853976    5.003e-08    0 0 2 8 0 8    0 0 0 7 3 5    20ToFuSiCs.153   
          -1     7115.0913508038    6.671e-08    0 0 2 8 0 8    0 0 0 8 3 5    20ToFuSiCs.22    

    State # 71: 

        assignment         : 0 0 0 8 3 6
        rel_ener[cm-1]     : 982.3215852898
        rel_ener_unc[cm-1] : 3.501e-07

        core to state path : 

        sign        wave_nb/cm-1     unc/cm-1    upper state    lower state    line tag         
           1     7253.8936839165    5.337e-08    2 0 0 2 1 2    0 0 0 1 0 1    20ToFuSiCs.94    
          -1     7142.7864012176    7.005e-08    2 0 0 2 1 2    0 0 0 2 2 1    20ToFuSiCs.39    
           1     7338.1595343336    7.672e-08    2 0 0 3 3 0    0 0 0 2 2 1    20ToFuSiCs.147   
          -1     7172.6988908173    1.134e-07    2 0 0 3 3 0    0 0 0 4 2 3    20ToFuSiCs.56    
           1     7287.0238955444    1.001e-07    2 0 0 5 1 4    0 0 0 4 2 3    20ToFuSiCs.117   
          -1     7140.8755092898    9.673e-08    2 0 0 5 1 4    0 0 0 5 2 3    20ToFuSiCs.37    
           1        0.7416824292    1.668e-09    0 0 0 6 1 6    0 0 0 5 2 3    69Kukolich.1     
           1     7312.8886591070    1.401e-07    0 0 2 5 0 5    0 0 0 6 1 6    20ToFuSiCs.130   
          -1     7111.1623134028    1.067e-07    0 0 2 5 0 5    0 0 0 6 3 4    20ToFuSiCs.19    
           1     7308.6900036191    1.001e-07    2 0 0 7 2 5    0 0 0 6 3 4    20ToFuSiCs.129   
          -1     7115.3121044726    1.067e-07    2 0 0 7 2 5    0 0 0 7 3 4    20ToFuSiCs.23    
           1     7259.4318909384    1.067e-07    1 0 1 8 1 7    0 0 0 7 3 4    20ToFuSiCs.96    
          -1     7095.6725453981    1.134e-07    1 0 1 8 1 7    0 0 0 8 3 6    20ToFuSiCs.9     

    State # 72: 

        assignment         : 0 0 0 8 4 4
        rel_ener[cm-1]     : 1131.7755788139
        rel_ener_unc[cm-1] : 4.030e-07

        core to state path : 

        sign        wave_nb/cm-1     unc/cm-1    upper state    lower state    line tag         
           1     7272.9997734399    1.034e-07    1 0 1 1 0 1    0 0 0 0 0 0    20ToFuSiCs.106   
          -1     7136.8358525851    8.673e-08    1 0 1 1 0 1    0 0 0 2 2 0    20ToFuSiCs.33    
           1     7202.0871488268    4.670e-08    2 0 0 3 1 3    0 0 0 2 2 0    20ToFuSiCs.67    
          -1     7116.1983074004    6.671e-08    2 0 0 3 1 3    0 0 0 4 0 4    20ToFuSiCs.24    
           1     7334.4736131988    1.401e-07    0 2 1 5 4 1    0 0 0 4 0 4    20ToFuSiCs.144   
          -1     7109.8297861683    1.101e-07    0 2 1 5 4 1    0 0 0 6 0 6    20ToFuSiCs.18    
           1     7278.7522688379    9.006e-08    2 0 0 6 1 5    0 0 0 6 0 6    20ToFuSiCs.111   
          -1     7122.6753633976    6.671e-08    2 0 0 6 1 5    0 0 0 6 2 4    20ToFuSiCs.29    
          -1       16.2943101124    1.001e-07    0 0 0 6 2 4    0 0 0 7 1 7    06GoMaGuKn.10    
           1     7331.2432213989    8.006e-08    2 0 0 8 0 8    0 0 0 7 1 7    20ToFuSiCs.142   
          -1     7101.0281672096    5.003e-08    2 0 0 8 0 8    0 0 0 7 3 5    20ToFuSiCs.11    
           1     7348.5547853976    5.003e-08    0 0 2 8 0 8    0 0 0 7 3 5    20ToFuSiCs.153   
          -1     7115.0913508038    6.671e-08    0 0 2 8 0 8    0 0 0 8 3 5    20ToFuSiCs.22    
           1     7166.0502603271    7.672e-08    1 0 1 8 3 6    0 0 0 8 3 5    20ToFuSiCs.52    
          -1     7156.5612724053    7.005e-08    1 0 1 8 3 6    0 0 0 7 5 3    20ToFuSiCs.44    
          -1       14.5883144265    6.671e-08    0 0 0 7 5 3    0 0 0 6 6 0    06GoMaGuKn.5     
           1     7232.3790248586    1.234e-07    0 0 2 6 5 1    0 0 0 6 6 0    20ToFuSiCs.79    
          -1     7349.6934668450    1.334e-07    0 0 2 6 5 1    0 0 0 7 4 4    20ToFuSiCs.155   
           1     7288.4596640286    8.339e-08    2 0 0 8 3 5    0 0 0 7 4 4    20ToFuSiCs.119   
          -1     7084.4279901464    1.101e-07    2 0 0 8 3 5    0 0 0 8 4 4    20ToFuSiCs.7     

    State # 73: 

        assignment         : 0 0 0 8 4 5
        rel_ener[cm-1]     : 1098.9141851394
        rel_ener_unc[cm-1] : 3.354e-07

        core to state path : 

        sign        wave_nb/cm-1     unc/cm-1    upper state    lower state    line tag         
           1     7253.8936839165    5.337e-08    2 0 0 2 1 2    0 0 0 1 0 1    20ToFuSiCs.94    
          -1     7142.7864012176    7.005e-08    2 0 0 2 1 2    0 0 0 2 2 1    20ToFuSiCs.39    
           1     7338.1595343336    7.672e-08    2 0 0 3 3 0    0 0 0 2 2 1    20ToFuSiCs.147   
          -1     7172.6988908173    1.134e-07    2 0 0 3 3 0    0 0 0 4 2 3    20ToFuSiCs.56    
           1     7287.0238955444    1.001e-07    2 0 0 5 1 4    0 0 0 4 2 3    20ToFuSiCs.117   
          -1     7140.8755092898    9.673e-08    2 0 0 5 1 4    0 0 0 5 2 3    20ToFuSiCs.37    
           1     7348.5577162585    6.004e-08    1 2 0 6 5 2    0 0 0 5 2 3    20ToFuSiCs.154   
          -1     7012.6585542656    1.368e-07    1 2 0 6 5 2    0 0 0 7 2 5    20ToFuSiCs.1     
           1     7266.9157440045    1.268e-07    2 0 0 6 5 2    0 0 0 7 2 5    20ToFuSiCs.100   
          -1     7118.0884678060    8.006e-08    2 0 0 6 5 2    0 0 0 7 4 3    20ToFuSiCs.25    
           1     7329.8901784614    1.401e-07    0 0 2 7 3 4    0 0 0 7 4 3    20ToFuSiCs.141   
          -1     7138.4187439832    4.670e-08    0 0 2 7 3 4    0 0 0 8 4 5    20ToFuSiCs.35    

    State # 74: 

        assignment         : 0 0 0 8 5 3
        rel_ener[cm-1]     : 1255.9115508003
        rel_ener_unc[cm-1] : 3.443e-07

        core to state path : 

        sign        wave_nb/cm-1     unc/cm-1    upper state    lower state    line tag         
           1     7272.9997734399    1.034e-07    1 0 1 1 0 1    0 0 0 0 0 0    20ToFuSiCs.106   
          -1     7136.8358525851    8.673e-08    1 0 1 1 0 1    0 0 0 2 2 0    20ToFuSiCs.33    
           1     7202.0871488268    4.670e-08    2 0 0 3 1 3    0 0 0 2 2 0    20ToFuSiCs.67    
          -1     7116.1983074004    6.671e-08    2 0 0 3 1 3    0 0 0 4 0 4    20ToFuSiCs.24    
           1     7334.4736131988    1.401e-07    0 2 1 5 4 1    0 0 0 4 0 4    20ToFuSiCs.144   
          -1     7109.8297861683    1.101e-07    0 2 1 5 4 1    0 0 0 6 0 6    20ToFuSiCs.18    
           1     7278.7522688379    9.006e-08    2 0 0 6 1 5    0 0 0 6 0 6    20ToFuSiCs.111   
          -1     7122.6753633976    6.671e-08    2 0 0 6 1 5    0 0 0 6 2 4    20ToFuSiCs.29    
          -1       16.2943101124    1.001e-07    0 0 0 6 2 4    0 0 0 7 1 7    06GoMaGuKn.10    
           1     7331.2432213989    8.006e-08    2 0 0 8 0 8    0 0 0 7 1 7    20ToFuSiCs.142   
          -1     7101.0281672096    5.003e-08    2 0 0 8 0 8    0 0 0 7 3 5    20ToFuSiCs.11    
           1     7348.5547853976    5.003e-08    0 0 2 8 0 8    0 0 0 7 3 5    20ToFuSiCs.153   
          -1     7115.0913508038    6.671e-08    0 0 2 8 0 8    0 0 0 8 3 5    20ToFuSiCs.22    
           1     7166.0502603271    7.672e-08    1 0 1 8 3 6    0 0 0 8 3 5    20ToFuSiCs.52    
          -1     7156.5612724053    7.005e-08    1 0 1 8 3 6    0 0 0 7 5 3    20ToFuSiCs.44    
           1     7302.7540363641    9.340e-08    2 0 0 7 6 2    0 0 0 7 5 3    20ToFuSiCs.125   
          -1     7106.4891469084    6.338e-08    2 0 0 7 6 2    0 0 0 8 5 3    20ToFuSiCs.15    

    State # 75: 

        assignment         : 0 0 0 8 5 4
        rel_ener[cm-1]     : 1231.3723969684
        rel_ener_unc[cm-1] : 3.973e-07

        core to state path : 

        sign        wave_nb/cm-1     unc/cm-1    upper state    lower state    line tag         
           1     7253.8936839165    5.337e-08    2 0 0 2 1 2    0 0 0 1 0 1    20ToFuSiCs.94    
          -1     7142.7864012176    7.005e-08    2 0 0 2 1 2    0 0 0 2 2 1    20ToFuSiCs.39    
           1     7338.1595343336    7.672e-08    2 0 0 3 3 0    0 0 0 2 2 1    20ToFuSiCs.147   
          -1     7172.6988908173    1.134e-07    2 0 0 3 3 0    0 0 0 4 2 3    20ToFuSiCs.56    
           1     7287.0238955444    1.001e-07    2 0 0 5 1 4    0 0 0 4 2 3    20ToFuSiCs.117   
          -1     7140.8755092898    9.673e-08    2 0 0 5 1 4    0 0 0 5 2 3    20ToFuSiCs.37    
           1        0.7416824292    1.668e-09    0 0 0 6 1 6    0 0 0 5 2 3    69Kukolich.1     
           1     7312.8886591070    1.401e-07    0 0 2 5 0 5    0 0 0 6 1 6    20ToFuSiCs.130   
          -1     7111.1623134028    1.067e-07    0 0 2 5 0 5    0 0 0 6 3 4    20ToFuSiCs.19    
           1     7308.6900036191    1.001e-07    2 0 0 7 2 5    0 0 0 6 3 4    20ToFuSiCs.129   
          -1     7115.3121044726    1.067e-07    2 0 0 7 2 5    0 0 0 7 3 4    20ToFuSiCs.23    
           1     7319.5309553651    1.935e-07    0 0 2 6 4 3    0 0 0 7 3 4    20ToFuSiCs.135   
          -1     7102.0521005835    8.006e-08    0 0 2 6 4 3    0 0 0 7 5 2    20ToFuSiCs.12    
           1     7302.6018910322    6.004e-08    2 0 0 7 6 1    0 0 0 7 5 2    20ToFuSiCs.124   
          -1     7107.2705885950    1.101e-07    2 0 0 7 6 1    0 0 0 8 5 4    20ToFuSiCs.16    

    State # 76: 

        assignment         : 0 0 0 8 6 2
        rel_ener[cm-1]     : 1411.6418992602
        rel_ener_unc[cm-1] : 4.175e-07

        core to state path : 

        sign        wave_nb/cm-1     unc/cm-1    upper state    lower state    line tag         
           1     7272.9997734399    1.034e-07    1 0 1 1 0 1    0 0 0 0 0 0    20ToFuSiCs.106   
          -1     7136.8358525851    8.673e-08    1 0 1 1 0 1    0 0 0 2 2 0    20ToFuSiCs.33    
           1     7202.0871488268    4.670e-08    2 0 0 3 1 3    0 0 0 2 2 0    20ToFuSiCs.67    
          -1     7116.1983074004    6.671e-08    2 0 0 3 1 3    0 0 0 4 0 4    20ToFuSiCs.24    
           1     7334.4736131988    1.401e-07    0 2 1 5 4 1    0 0 0 4 0 4    20ToFuSiCs.144   
          -1     7109.8297861683    1.101e-07    0 2 1 5 4 1    0 0 0 6 0 6    20ToFuSiCs.18    
           1     7278.7522688379    9.006e-08    2 0 0 6 1 5    0 0 0 6 0 6    20ToFuSiCs.111   
          -1     7122.6753633976    6.671e-08    2 0 0 6 1 5    0 0 0 6 2 4    20ToFuSiCs.29    
          -1       16.2943101124    1.001e-07    0 0 0 6 2 4    0 0 0 7 1 7    06GoMaGuKn.10    
           1     7331.2432213989    8.006e-08    2 0 0 8 0 8    0 0 0 7 1 7    20ToFuSiCs.142   
          -1     7101.0281672096    5.003e-08    2 0 0 8 0 8    0 0 0 7 3 5    20ToFuSiCs.11    
           1     7348.5547853976    5.003e-08    0 0 2 8 0 8    0 0 0 7 3 5    20ToFuSiCs.153   
          -1     7115.0913508038    6.671e-08    0 0 2 8 0 8    0 0 0 8 3 5    20ToFuSiCs.22    
           1     7166.0502603271    7.672e-08    1 0 1 8 3 6    0 0 0 8 3 5    20ToFuSiCs.52    
          -1     7156.5612724053    7.005e-08    1 0 1 8 3 6    0 0 0 7 5 3    20ToFuSiCs.44    
          -1       14.5883144265    6.671e-08    0 0 0 7 5 3    0 0 0 6 6 0    06GoMaGuKn.5     
           1     7232.3790248586    1.234e-07    0 0 2 6 5 1    0 0 0 6 6 0    20ToFuSiCs.79    
          -1     7061.2475994043    1.568e-07    0 0 2 6 5 1    0 0 0 7 6 2    20ToFuSiCs.5     
           1     7314.2170887168    1.101e-07    2 0 0 7 7 1    0 0 0 7 6 2    20ToFuSiCs.132   
          -1     7118.7649618290    1.101e-07    2 0 0 7 7 1    0 0 0 8 6 2    20ToFuSiCs.26    

    State # 77: 

        assignment         : 0 0 0 8 6 3
        rel_ener[cm-1]     : 1387.8170888775
        rel_ener_unc[cm-1] : 4.326e-07

        core to state path : 

        sign        wave_nb/cm-1     unc/cm-1    upper state    lower state    line tag         
           1     7253.8936839165    5.337e-08    2 0 0 2 1 2    0 0 0 1 0 1    20ToFuSiCs.94    
          -1     7142.7864012176    7.005e-08    2 0 0 2 1 2    0 0 0 2 2 1    20ToFuSiCs.39    
           1     7338.1595343336    7.672e-08    2 0 0 3 3 0    0 0 0 2 2 1    20ToFuSiCs.147   
          -1     7172.6988908173    1.134e-07    2 0 0 3 3 0    0 0 0 4 2 3    20ToFuSiCs.56    
           1     7287.0238955444    1.001e-07    2 0 0 5 1 4    0 0 0 4 2 3    20ToFuSiCs.117   
          -1     7140.8755092898    9.673e-08    2 0 0 5 1 4    0 0 0 5 2 3    20ToFuSiCs.37    
           1     7348.5577162585    6.004e-08    1 2 0 6 5 2    0 0 0 5 2 3    20ToFuSiCs.154   
          -1     7012.6585542656    1.368e-07    1 2 0 6 5 2    0 0 0 7 2 5    20ToFuSiCs.1     
           1     7266.9157440045    1.268e-07    2 0 0 6 5 2    0 0 0 7 2 5    20ToFuSiCs.100   
          -1     7118.0884678060    8.006e-08    2 0 0 6 5 2    0 0 0 7 4 3    20ToFuSiCs.25    
           1     7329.8901784614    1.401e-07    0 0 2 7 3 4    0 0 0 7 4 3    20ToFuSiCs.141   
          -1     7138.4187439832    4.670e-08    0 0 2 7 3 4    0 0 0 8 4 5    20ToFuSiCs.35    
           1     7273.2379215057    1.935e-07    1 0 1 7 6 2    0 0 0 8 4 5    20ToFuSiCs.107   
          -1     7179.7519533897    1.201e-07    1 0 1 7 6 2    0 0 0 7 6 1    20ToFuSiCs.58    
           1     7230.2161780334    1.301e-07    0 0 2 7 5 2    0 0 0 7 6 1    20ToFuSiCs.76    
          -1     7034.7992424112    7.672e-08    0 0 2 7 5 2    0 0 0 8 6 3    20ToFuSiCs.2     

    State # 78: 

        assignment         : 0 0 0 8 7 1
        rel_ener[cm-1]     : 1590.6907131733
        rel_ener_unc[cm-1] : 4.686e-07

        core to state path : 

        sign        wave_nb/cm-1     unc/cm-1    upper state    lower state    line tag         
           1     7272.9997734399    1.034e-07    1 0 1 1 0 1    0 0 0 0 0 0    20ToFuSiCs.106   
          -1     7136.8358525851    8.673e-08    1 0 1 1 0 1    0 0 0 2 2 0    20ToFuSiCs.33    
           1     7202.0871488268    4.670e-08    2 0 0 3 1 3    0 0 0 2 2 0    20ToFuSiCs.67    
          -1     7116.1983074004    6.671e-08    2 0 0 3 1 3    0 0 0 4 0 4    20ToFuSiCs.24    
           1     7334.4736131988    1.401e-07    0 2 1 5 4 1    0 0 0 4 0 4    20ToFuSiCs.144   
          -1     7109.8297861683    1.101e-07    0 2 1 5 4 1    0 0 0 6 0 6    20ToFuSiCs.18    
           1     7278.7522688379    9.006e-08    2 0 0 6 1 5    0 0 0 6 0 6    20ToFuSiCs.111   
          -1     7122.6753633976    6.671e-08    2 0 0 6 1 5    0 0 0 6 2 4    20ToFuSiCs.29    
          -1       16.2943101124    1.001e-07    0 0 0 6 2 4    0 0 0 7 1 7    06GoMaGuKn.10    
           1     7331.2432213989    8.006e-08    2 0 0 8 0 8    0 0 0 7 1 7    20ToFuSiCs.142   
          -1     7101.0281672096    5.003e-08    2 0 0 8 0 8    0 0 0 7 3 5    20ToFuSiCs.11    
           1     7348.5547853976    5.003e-08    0 0 2 8 0 8    0 0 0 7 3 5    20ToFuSiCs.153   
          -1     7115.0913508038    6.671e-08    0 0 2 8 0 8    0 0 0 8 3 5    20ToFuSiCs.22    
           1     7166.0502603271    7.672e-08    1 0 1 8 3 6    0 0 0 8 3 5    20ToFuSiCs.52    
          -1     7156.5612724053    7.005e-08    1 0 1 8 3 6    0 0 0 7 5 3    20ToFuSiCs.44    
           1     7302.7540363641    9.340e-08    2 0 0 7 6 2    0 0 0 7 5 3    20ToFuSiCs.125   
          -1     7106.4891469084    6.338e-08    2 0 0 7 6 2    0 0 0 8 5 3    20ToFuSiCs.15    
           1     7303.8030644787    2.435e-07    1 0 1 7 7 0    0 0 0 8 5 3    20ToFuSiCs.126   
          -1     7164.9004477491    1.134e-07    1 0 1 7 7 0    0 0 0 7 7 1    20ToFuSiCs.50    
           1     7248.9724096662    1.201e-07    0 2 1 8 7 2    0 0 0 7 7 1    20ToFuSiCs.90    
          -1     7053.0958640227    1.201e-07    0 2 1 8 7 2    0 0 0 8 7 1    20ToFuSiCs.3     

    State # 79: 

        assignment         : 0 0 0 8 7 2
        rel_ener[cm-1]     : 1566.8957067926
        rel_ener_unc[cm-1] : 4.695e-07

        core to state path : 

        sign        wave_nb/cm-1     unc/cm-1    upper state    lower state    line tag         
           1     7253.8936839165    5.337e-08    2 0 0 2 1 2    0 0 0 1 0 1    20ToFuSiCs.94    
          -1     7142.7864012176    7.005e-08    2 0 0 2 1 2    0 0 0 2 2 1    20ToFuSiCs.39    
           1     7338.1595343336    7.672e-08    2 0 0 3 3 0    0 0 0 2 2 1    20ToFuSiCs.147   
          -1     7172.6988908173    1.134e-07    2 0 0 3 3 0    0 0 0 4 2 3    20ToFuSiCs.56    
           1     7287.0238955444    1.001e-07    2 0 0 5 1 4    0 0 0 4 2 3    20ToFuSiCs.117   
          -1     7140.8755092898    9.673e-08    2 0 0 5 1 4    0 0 0 5 2 3    20ToFuSiCs.37    
           1     7348.5577162585    6.004e-08    1 2 0 6 5 2    0 0 0 5 2 3    20ToFuSiCs.154   
          -1     7012.6585542656    1.368e-07    1 2 0 6 5 2    0 0 0 7 2 5    20ToFuSiCs.1     
           1     7266.9157440045    1.268e-07    2 0 0 6 5 2    0 0 0 7 2 5    20ToFuSiCs.100   
          -1     7118.0884678060    8.006e-08    2 0 0 6 5 2    0 0 0 7 4 3    20ToFuSiCs.25    
           1     7329.8901784614    1.401e-07    0 0 2 7 3 4    0 0 0 7 4 3    20ToFuSiCs.141   
          -1     7138.4187439832    4.670e-08    0 0 2 7 3 4    0 0 0 8 4 5    20ToFuSiCs.35    
           1     7318.8735452378    8.006e-08    2 0 0 9 3 6    0 0 0 8 4 5    20ToFuSiCs.134   
          -1     7147.9480359643    1.101e-07    2 0 0 9 3 6    0 0 0 10 2 9   20ToFuSiCs.40    
          -1       10.7149352303    2.001e-08    0 0 0 10 2 9   0 0 0 9 3 6    09CaPuHaGa.1     
           1     7269.7897066243    1.768e-07    2 0 0 8 6 3    0 0 0 9 3 6    20ToFuSiCs.104   
          -1     7157.8946129892    1.768e-07    2 0 0 8 6 3    0 0 0 7 7 0    20ToFuSiCs.46    
           1     7248.9727854495    1.101e-07    0 2 1 8 7 1    0 0 0 7 7 0    20ToFuSiCs.91    
          -1     7053.0969314745    1.201e-07    0 2 1 8 7 1    0 0 0 8 7 2    20ToFuSiCs.4     

    State # 80: 

        assignment         : 0 0 0 9 3 6
        rel_ener[cm-1]     : 1259.1247591826
        rel_ener_unc[cm-1] : 3.625e-07

        core to state path : 

        sign        wave_nb/cm-1     unc/cm-1    upper state    lower state    line tag         
           1     7253.8936839165    5.337e-08    2 0 0 2 1 2    0 0 0 1 0 1    20ToFuSiCs.94    
          -1     7142.7864012176    7.005e-08    2 0 0 2 1 2    0 0 0 2 2 1    20ToFuSiCs.39    
           1     7338.1595343336    7.672e-08    2 0 0 3 3 0    0 0 0 2 2 1    20ToFuSiCs.147   
          -1     7172.6988908173    1.134e-07    2 0 0 3 3 0    0 0 0 4 2 3    20ToFuSiCs.56    
           1     7287.0238955444    1.001e-07    2 0 0 5 1 4    0 0 0 4 2 3    20ToFuSiCs.117   
          -1     7140.8755092898    9.673e-08    2 0 0 5 1 4    0 0 0 5 2 3    20ToFuSiCs.37    
           1     7348.5577162585    6.004e-08    1 2 0 6 5 2    0 0 0 5 2 3    20ToFuSiCs.154   
          -1     7012.6585542656    1.368e-07    1 2 0 6 5 2    0 0 0 7 2 5    20ToFuSiCs.1     
           1     7266.9157440045    1.268e-07    2 0 0 6 5 2    0 0 0 7 2 5    20ToFuSiCs.100   
          -1     7118.0884678060    8.006e-08    2 0 0 6 5 2    0 0 0 7 4 3    20ToFuSiCs.25    
           1     7329.8901784614    1.401e-07    0 0 2 7 3 4    0 0 0 7 4 3    20ToFuSiCs.141   
          -1     7138.4187439832    4.670e-08    0 0 2 7 3 4    0 0 0 8 4 5    20ToFuSiCs.35    
           1     7318.8735452378    8.006e-08    2 0 0 9 3 6    0 0 0 8 4 5    20ToFuSiCs.134   
          -1     7147.9480359643    1.101e-07    2 0 0 9 3 6    0 0 0 10 2 9   20ToFuSiCs.40    
          -1       10.7149352303    2.001e-08    0 0 0 10 2 9   0 0 0 9 3 6    09CaPuHaGa.1     

    State # 81: 

        assignment         : 0 0 0 9 5 4
        rel_ener[cm-1]     : 1453.5030184082
        rel_ener_unc[cm-1] : 4.208e-07

        core to state path : 

        sign        wave_nb/cm-1     unc/cm-1    upper state    lower state    line tag         
           1     7253.8936839165    5.337e-08    2 0 0 2 1 2    0 0 0 1 0 1    20ToFuSiCs.94    
          -1     7142.7864012176    7.005e-08    2 0 0 2 1 2    0 0 0 2 2 1    20ToFuSiCs.39    
           1     7338.1595343336    7.672e-08    2 0 0 3 3 0    0 0 0 2 2 1    20ToFuSiCs.147   
          -1     7172.6988908173    1.134e-07    2 0 0 3 3 0    0 0 0 4 2 3    20ToFuSiCs.56    
           1     7287.0238955444    1.001e-07    2 0 0 5 1 4    0 0 0 4 2 3    20ToFuSiCs.117   
          -1     7140.8755092898    9.673e-08    2 0 0 5 1 4    0 0 0 5 2 3    20ToFuSiCs.37    
           1     7348.5577162585    6.004e-08    1 2 0 6 5 2    0 0 0 5 2 3    20ToFuSiCs.154   
          -1     7012.6585542656    1.368e-07    1 2 0 6 5 2    0 0 0 7 2 5    20ToFuSiCs.1     
           1     7266.9157440045    1.268e-07    2 0 0 6 5 2    0 0 0 7 2 5    20ToFuSiCs.100   
          -1     7118.0884678060    8.006e-08    2 0 0 6 5 2    0 0 0 7 4 3    20ToFuSiCs.25    
           1     7329.8901784614    1.401e-07    0 0 2 7 3 4    0 0 0 7 4 3    20ToFuSiCs.141   
          -1     7138.4187439832    4.670e-08    0 0 2 7 3 4    0 0 0 8 4 5    20ToFuSiCs.35    
           1     7318.8735452378    8.006e-08    2 0 0 9 3 6    0 0 0 8 4 5    20ToFuSiCs.134   
          -1     7147.9480359643    1.101e-07    2 0 0 9 3 6    0 0 0 10 2 9   20ToFuSiCs.40    
          -1       10.7149352303    2.001e-08    0 0 0 10 2 9   0 0 0 9 3 6    09CaPuHaGa.1     
           1     7269.7897066243    1.768e-07    2 0 0 8 6 3    0 0 0 9 3 6    20ToFuSiCs.104   
          -1     7075.4114473987    1.201e-07    2 0 0 8 6 3    0 0 0 9 5 4    20ToFuSiCs.6     

    State # 82: 

        assignment         : 0 0 0 10 1 9
        rel_ener[cm-1]     : 1293.0181445959
        rel_ener_unc[cm-1] : 3.756e-07

        core to state path : 

        sign        wave_nb/cm-1     unc/cm-1    upper state    lower state    line tag         
           1     7272.9997734399    1.034e-07    1 0 1 1 0 1    0 0 0 0 0 0    20ToFuSiCs.106   
          -1     7136.8358525851    8.673e-08    1 0 1 1 0 1    0 0 0 2 2 0    20ToFuSiCs.33    
           1     7202.0871488268    4.670e-08    2 0 0 3 1 3    0 0 0 2 2 0    20ToFuSiCs.67    
          -1     7116.1983074004    6.671e-08    2 0 0 3 1 3    0 0 0 4 0 4    20ToFuSiCs.24    
           1     7334.4736131988    1.401e-07    0 2 1 5 4 1    0 0 0 4 0 4    20ToFuSiCs.144   
          -1     7109.8297861683    1.101e-07    0 2 1 5 4 1    0 0 0 6 0 6    20ToFuSiCs.18    
           1     7278.7522688379    9.006e-08    2 0 0 6 1 5    0 0 0 6 0 6    20ToFuSiCs.111   
          -1     7122.6753633976    6.671e-08    2 0 0 6 1 5    0 0 0 6 2 4    20ToFuSiCs.29    
          -1       16.2943101124    1.001e-07    0 0 0 6 2 4    0 0 0 7 1 7    06GoMaGuKn.10    
           1     7331.2432213989    8.006e-08    2 0 0 8 0 8    0 0 0 7 1 7    20ToFuSiCs.142   
          -1     7101.0281672096    5.003e-08    2 0 0 8 0 8    0 0 0 7 3 5    20ToFuSiCs.11    
           1     7348.5547853976    5.003e-08    0 0 2 8 0 8    0 0 0 7 3 5    20ToFuSiCs.153   
          -1     7115.0913508038    6.671e-08    0 0 2 8 0 8    0 0 0 8 3 5    20ToFuSiCs.22    
           1     7166.0502603271    7.672e-08    1 0 1 8 3 6    0 0 0 8 3 5    20ToFuSiCs.52    
          -1     7156.5612724053    7.005e-08    1 0 1 8 3 6    0 0 0 7 5 3    20ToFuSiCs.44    
           1     7302.7540363641    9.340e-08    2 0 0 7 6 2    0 0 0 7 5 3    20ToFuSiCs.125   
          -1     7106.4891469084    6.338e-08    2 0 0 7 6 2    0 0 0 8 5 3    20ToFuSiCs.15    
           1     7247.8219145193    8.006e-08    1 0 1 9 3 6    0 0 0 8 5 3    20ToFuSiCs.89    
          -1     7210.7153207236    1.268e-07    1 0 1 9 3 6    0 0 0 10 1 9   20ToFuSiCs.69    

    State # 83: 

        assignment         : 0 0 0 10 2 9
        rel_ener[cm-1]     : 1269.8396944129
        rel_ener_unc[cm-1] : 3.619e-07

        core to state path : 

        sign        wave_nb/cm-1     unc/cm-1    upper state    lower state    line tag         
           1     7253.8936839165    5.337e-08    2 0 0 2 1 2    0 0 0 1 0 1    20ToFuSiCs.94    
          -1     7142.7864012176    7.005e-08    2 0 0 2 1 2    0 0 0 2 2 1    20ToFuSiCs.39    
           1     7338.1595343336    7.672e-08    2 0 0 3 3 0    0 0 0 2 2 1    20ToFuSiCs.147   
          -1     7172.6988908173    1.134e-07    2 0 0 3 3 0    0 0 0 4 2 3    20ToFuSiCs.56    
           1     7287.0238955444    1.001e-07    2 0 0 5 1 4    0 0 0 4 2 3    20ToFuSiCs.117   
          -1     7140.8755092898    9.673e-08    2 0 0 5 1 4    0 0 0 5 2 3    20ToFuSiCs.37    
           1     7348.5577162585    6.004e-08    1 2 0 6 5 2    0 0 0 5 2 3    20ToFuSiCs.154   
          -1     7012.6585542656    1.368e-07    1 2 0 6 5 2    0 0 0 7 2 5    20ToFuSiCs.1     
           1     7266.9157440045    1.268e-07    2 0 0 6 5 2    0 0 0 7 2 5    20ToFuSiCs.100   
          -1     7118.0884678060    8.006e-08    2 0 0 6 5 2    0 0 0 7 4 3    20ToFuSiCs.25    
           1     7329.8901784614    1.401e-07    0 0 2 7 3 4    0 0 0 7 4 3    20ToFuSiCs.141   
          -1     7138.4187439832    4.670e-08    0 0 2 7 3 4    0 0 0 8 4 5    20ToFuSiCs.35    
           1     7318.8735452378    8.006e-08    2 0 0 9 3 6    0 0 0 8 4 5    20ToFuSiCs.134   
          -1     7147.9480359643    1.101e-07    2 0 0 9 3 6    0 0 0 10 2 9   20ToFuSiCs.40    

    State # 84: 

        assignment         : 0 0 0 10 3 8
        rel_ener[cm-1]     : 1422.3338891567
        rel_ener_unc[cm-1] : 4.352e-07

        core to state path : 

        sign        wave_nb/cm-1     unc/cm-1    upper state    lower state    line tag         
           1     7253.8936839165    5.337e-08    2 0 0 2 1 2    0 0 0 1 0 1    20ToFuSiCs.94    
          -1     7142.7864012176    7.005e-08    2 0 0 2 1 2    0 0 0 2 2 1    20ToFuSiCs.39    
           1     7338.1595343336    7.672e-08    2 0 0 3 3 0    0 0 0 2 2 1    20ToFuSiCs.147   
          -1     7172.6988908173    1.134e-07    2 0 0 3 3 0    0 0 0 4 2 3    20ToFuSiCs.56    
           1     7287.0238955444    1.001e-07    2 0 0 5 1 4    0 0 0 4 2 3    20ToFuSiCs.117   
          -1     7140.8755092898    9.673e-08    2 0 0 5 1 4    0 0 0 5 2 3    20ToFuSiCs.37    
           1     7348.5577162585    6.004e-08    1 2 0 6 5 2    0 0 0 5 2 3    20ToFuSiCs.154   
          -1     7012.6585542656    1.368e-07    1 2 0 6 5 2    0 0 0 7 2 5    20ToFuSiCs.1     
           1     7266.9157440045    1.268e-07    2 0 0 6 5 2    0 0 0 7 2 5    20ToFuSiCs.100   
          -1     7118.0884678060    8.006e-08    2 0 0 6 5 2    0 0 0 7 4 3    20ToFuSiCs.25    
           1     7329.8901784614    1.401e-07    0 0 2 7 3 4    0 0 0 7 4 3    20ToFuSiCs.141   
          -1     7138.4187439832    4.670e-08    0 0 2 7 3 4    0 0 0 8 4 5    20ToFuSiCs.35    
           1     7318.8735452378    8.006e-08    2 0 0 9 3 6    0 0 0 8 4 5    20ToFuSiCs.134   
          -1     7147.9480359643    1.101e-07    2 0 0 9 3 6    0 0 0 10 2 9   20ToFuSiCs.40    
          -1       10.7149352303    2.001e-08    0 0 0 10 2 9   0 0 0 9 3 6    09CaPuHaGa.1     
           1     7269.7897066243    1.768e-07    2 0 0 8 6 3    0 0 0 9 3 6    20ToFuSiCs.104   
          -1     7075.4114473987    1.201e-07    2 0 0 8 6 3    0 0 0 9 5 4    20ToFuSiCs.6     
           1     7267.5181242685    9.340e-08    1 0 1 10 3 7   0 0 0 9 5 4    20ToFuSiCs.101   
          -1     7298.6872535199    6.004e-08    1 0 1 10 3 7   0 0 0 10 3 8   20ToFuSiCs.123   

    State # 85: 

        assignment         : 0 0 2 2 2 0
        rel_ener[cm-1]     : 7571.9351696833
        rel_ener_unc[cm-1] : 2.944e-07

        core to state path : 

        sign        wave_nb/cm-1     unc/cm-1    upper state    lower state    line tag         
           1     7272.9997734399    1.034e-07    1 0 1 1 0 1    0 0 0 0 0 0    20ToFuSiCs.106   
          -1     7136.8358525851    8.673e-08    1 0 1 1 0 1    0 0 0 2 2 0    20ToFuSiCs.33    
           1        6.1145663311    3.336e-08    0 0 0 3 1 3    0 0 0 2 2 0    06GoMaGuKn.1     
           1     7256.1286738908    1.835e-07    2 0 0 3 2 2    0 0 0 3 1 3    20ToFuSiCs.95    
          -1     7113.1878170197    1.735e-07    2 0 0 3 2 2    0 0 0 3 3 1    20ToFuSiCs.20    
           1     7286.7158256263    6.004e-08    0 0 2 2 2 0    0 0 0 3 3 1    20ToFuSiCs.116   

    State # 86: 

        assignment         : 0 0 2 2 2 1
        rel_ener[cm-1]     : 7546.6689480127
        rel_ener_unc[cm-1] : 1.755e-07

        core to state path : 

        sign        wave_nb/cm-1     unc/cm-1    upper state    lower state    line tag         
           1     7253.8936839165    5.337e-08    2 0 0 2 1 2    0 0 0 1 0 1    20ToFuSiCs.94    
          -1     7142.7864012176    7.005e-08    2 0 0 2 1 2    0 0 0 2 2 1    20ToFuSiCs.39    
           1     7338.1595343336    7.672e-08    2 0 0 3 3 0    0 0 0 2 2 1    20ToFuSiCs.147   
          -1     7172.6988908173    1.134e-07    2 0 0 3 3 0    0 0 0 4 2 3    20ToFuSiCs.56    
          -1       14.9437074064    1.668e-08    0 0 0 4 2 3    0 0 0 3 3 0    09CaPuHaGa.5     
           1     7285.0447292040    6.338e-08    0 0 2 2 2 1    0 0 0 3 3 0    20ToFuSiCs.115   

    State # 87: 

        assignment         : 0 0 2 5 0 5
        rel_ener[cm-1]     : 7736.3466540059
        rel_ener_unc[cm-1] : 2.559e-07

        core to state path : 

        sign        wave_nb/cm-1     unc/cm-1    upper state    lower state    line tag         
           1     7253.8936839165    5.337e-08    2 0 0 2 1 2    0 0 0 1 0 1    20ToFuSiCs.94    
          -1     7142.7864012176    7.005e-08    2 0 0 2 1 2    0 0 0 2 2 1    20ToFuSiCs.39    
           1     7338.1595343336    7.672e-08    2 0 0 3 3 0    0 0 0 2 2 1    20ToFuSiCs.147   
          -1     7172.6988908173    1.134e-07    2 0 0 3 3 0    0 0 0 4 2 3    20ToFuSiCs.56    
           1     7287.0238955444    1.001e-07    2 0 0 5 1 4    0 0 0 4 2 3    20ToFuSiCs.117   
          -1     7140.8755092898    9.673e-08    2 0 0 5 1 4    0 0 0 5 2 3    20ToFuSiCs.37    
           1        0.7416824292    1.668e-09    0 0 0 6 1 6    0 0 0 5 2 3    69Kukolich.1     
           1     7312.8886591070    1.401e-07    0 0 2 5 0 5    0 0 0 6 1 6    20ToFuSiCs.130   

    State # 88: 

        assignment         : 0 0 2 5 1 5
        rel_ener[cm-1]     : 7760.9022896166
        rel_ener_unc[cm-1] : 2.607e-07

        core to state path : 

        sign        wave_nb/cm-1     unc/cm-1    upper state    lower state    line tag         
           1     7272.9997734399    1.034e-07    1 0 1 1 0 1    0 0 0 0 0 0    20ToFuSiCs.106   
          -1     7136.8358525851    8.673e-08    1 0 1 1 0 1    0 0 0 2 2 0    20ToFuSiCs.33    
           1     7202.0871488268    4.670e-08    2 0 0 3 1 3    0 0 0 2 2 0    20ToFuSiCs.67    
          -1     7116.1983074004    6.671e-08    2 0 0 3 1 3    0 0 0 4 0 4    20ToFuSiCs.24    
           1     7334.4736131988    1.401e-07    0 2 1 5 4 1    0 0 0 4 0 4    20ToFuSiCs.144   
          -1     7109.8297861683    1.101e-07    0 2 1 5 4 1    0 0 0 6 0 6    20ToFuSiCs.18    
           1     7314.2057003048    1.067e-07    0 0 2 5 1 5    0 0 0 6 0 6    20ToFuSiCs.131   

    State # 89: 

        assignment         : 0 0 2 5 2 3
        rel_ener[cm-1]     : 7854.3171939652
        rel_ener_unc[cm-1] : 2.984e-07

        core to state path : 

        sign        wave_nb/cm-1     unc/cm-1    upper state    lower state    line tag         
           1     7253.8936839165    5.337e-08    2 0 0 2 1 2    0 0 0 1 0 1    20ToFuSiCs.94    
          -1     7142.7864012176    7.005e-08    2 0 0 2 1 2    0 0 0 2 2 1    20ToFuSiCs.39    
           1     7338.1595343336    7.672e-08    2 0 0 3 3 0    0 0 0 2 2 1    20ToFuSiCs.147   
          -1     7172.6988908173    1.134e-07    2 0 0 3 3 0    0 0 0 4 2 3    20ToFuSiCs.56    
           1     7287.0238955444    1.001e-07    2 0 0 5 1 4    0 0 0 4 2 3    20ToFuSiCs.117   
          -1     7140.8755092898    9.673e-08    2 0 0 5 1 4    0 0 0 5 2 3    20ToFuSiCs.37    
           1        0.7416824292    1.668e-09    0 0 0 6 1 6    0 0 0 5 2 3    69Kukolich.1     
           1     7312.8886591070    1.401e-07    0 0 2 5 0 5    0 0 0 6 1 6    20ToFuSiCs.130   
          -1     7111.1623134028    1.067e-07    0 0 2 5 0 5    0 0 0 6 3 4    20ToFuSiCs.19    
           1     7229.1328533622    1.101e-07    0 0 2 5 2 3    0 0 0 6 3 4    20ToFuSiCs.74    

    State # 90: 

        assignment         : 0 0 2 5 3 3
        rel_ener[cm-1]     : 7924.5975793594
        rel_ener_unc[cm-1] : 3.132e-07

        core to state path : 

        sign        wave_nb/cm-1     unc/cm-1    upper state    lower state    line tag         
           1     7272.9997734399    1.034e-07    1 0 1 1 0 1    0 0 0 0 0 0    20ToFuSiCs.106   
          -1     7136.8358525851    8.673e-08    1 0 1 1 0 1    0 0 0 2 2 0    20ToFuSiCs.33    
           1     7202.0871488268    4.670e-08    2 0 0 3 1 3    0 0 0 2 2 0    20ToFuSiCs.67    
          -1     7116.1983074004    6.671e-08    2 0 0 3 1 3    0 0 0 4 0 4    20ToFuSiCs.24    
           1     7334.4736131988    1.401e-07    0 2 1 5 4 1    0 0 0 4 0 4    20ToFuSiCs.144   
          -1     7109.8297861683    1.101e-07    0 2 1 5 4 1    0 0 0 6 0 6    20ToFuSiCs.18    
           1     7278.7522688379    9.006e-08    2 0 0 6 1 5    0 0 0 6 0 6    20ToFuSiCs.111   
          -1     7122.6753633976    6.671e-08    2 0 0 6 1 5    0 0 0 6 2 4    20ToFuSiCs.29    
           1     7321.8240846072    1.701e-07    0 0 2 5 3 3    0 0 0 6 2 4    20ToFuSiCs.136   

    State # 91: 

        assignment         : 0 0 2 6 2 5
        rel_ener[cm-1]     : 7954.4014320951
        rel_ener_unc[cm-1] : 2.893e-07

        core to state path : 

        sign        wave_nb/cm-1     unc/cm-1    upper state    lower state    line tag         
           1     7253.8936839165    5.337e-08    2 0 0 2 1 2    0 0 0 1 0 1    20ToFuSiCs.94    
          -1     7142.7864012176    7.005e-08    2 0 0 2 1 2    0 0 0 2 2 1    20ToFuSiCs.39    
           1     7338.1595343336    7.672e-08    2 0 0 3 3 0    0 0 0 2 2 1    20ToFuSiCs.147   
          -1     7172.6988908173    1.134e-07    2 0 0 3 3 0    0 0 0 4 2 3    20ToFuSiCs.56    
           1     7287.0238955444    1.001e-07    2 0 0 5 1 4    0 0 0 4 2 3    20ToFuSiCs.117   
          -1     7140.8755092898    9.673e-08    2 0 0 5 1 4    0 0 0 5 2 3    20ToFuSiCs.37    
           1        0.7416824292    1.668e-09    0 0 0 6 1 6    0 0 0 5 2 3    69Kukolich.1     
           1     7342.2923900040    1.134e-07    1 2 0 7 4 3    0 0 0 6 1 6    20ToFuSiCs.150   
          -1     7085.3306881623    1.134e-07    1 2 0 7 4 3    0 0 0 7 1 6    20ToFuSiCs.8     
           1     7273.9817353544    1.101e-07    0 0 2 6 2 5    0 0 0 7 1 6    20ToFuSiCs.109   

    State # 92: 

        assignment         : 0 0 2 6 4 2
        rel_ener[cm-1]     : 8163.4764891250
        rel_ener_unc[cm-1] : 3.296e-07

        core to state path : 

        sign        wave_nb/cm-1     unc/cm-1    upper state    lower state    line tag         
           1     7272.9997734399    1.034e-07    1 0 1 1 0 1    0 0 0 0 0 0    20ToFuSiCs.106   
          -1     7136.8358525851    8.673e-08    1 0 1 1 0 1    0 0 0 2 2 0    20ToFuSiCs.33    
           1     7202.0871488268    4.670e-08    2 0 0 3 1 3    0 0 0 2 2 0    20ToFuSiCs.67    
          -1     7116.1983074004    6.671e-08    2 0 0 3 1 3    0 0 0 4 0 4    20ToFuSiCs.24    
           1     7334.4736131988    1.401e-07    0 2 1 5 4 1    0 0 0 4 0 4    20ToFuSiCs.144   
          -1     7109.8297861683    1.101e-07    0 2 1 5 4 1    0 0 0 6 0 6    20ToFuSiCs.18    
           1     7278.7522688379    9.006e-08    2 0 0 6 1 5    0 0 0 6 0 6    20ToFuSiCs.111   
          -1     7122.6753633976    6.671e-08    2 0 0 6 1 5    0 0 0 6 2 4    20ToFuSiCs.29    
          -1       16.2943101124    1.001e-07    0 0 0 6 2 4    0 0 0 7 1 7    06GoMaGuKn.10    
           1     7331.2432213989    8.006e-08    2 0 0 8 0 8    0 0 0 7 1 7    20ToFuSiCs.142   
          -1     7101.0281672096    5.003e-08    2 0 0 8 0 8    0 0 0 7 3 5    20ToFuSiCs.11    
           1     7346.7822502960    1.434e-07    0 0 2 6 4 2    0 0 0 7 3 5    20ToFuSiCs.152   

    State # 93: 

        assignment         : 0 0 2 6 4 3
        rel_ener[cm-1]     : 8138.0931951147
        rel_ener_unc[cm-1] : 3.684e-07

        core to state path : 

        sign        wave_nb/cm-1     unc/cm-1    upper state    lower state    line tag         
           1     7253.8936839165    5.337e-08    2 0 0 2 1 2    0 0 0 1 0 1    20ToFuSiCs.94    
          -1     7142.7864012176    7.005e-08    2 0 0 2 1 2    0 0 0 2 2 1    20ToFuSiCs.39    
           1     7338.1595343336    7.672e-08    2 0 0 3 3 0    0 0 0 2 2 1    20ToFuSiCs.147   
          -1     7172.6988908173    1.134e-07    2 0 0 3 3 0    0 0 0 4 2 3    20ToFuSiCs.56    
           1     7287.0238955444    1.001e-07    2 0 0 5 1 4    0 0 0 4 2 3    20ToFuSiCs.117   
          -1     7140.8755092898    9.673e-08    2 0 0 5 1 4    0 0 0 5 2 3    20ToFuSiCs.37    
           1        0.7416824292    1.668e-09    0 0 0 6 1 6    0 0 0 5 2 3    69Kukolich.1     
           1     7312.8886591070    1.401e-07    0 0 2 5 0 5    0 0 0 6 1 6    20ToFuSiCs.130   
          -1     7111.1623134028    1.067e-07    0 0 2 5 0 5    0 0 0 6 3 4    20ToFuSiCs.19    
           1     7308.6900036191    1.001e-07    2 0 0 7 2 5    0 0 0 6 3 4    20ToFuSiCs.129   
          -1     7115.3121044726    1.067e-07    2 0 0 7 2 5    0 0 0 7 3 4    20ToFuSiCs.23    
           1     7319.5309553651    1.935e-07    0 0 2 6 4 3    0 0 0 7 3 4    20ToFuSiCs.135   

    State # 94: 

        assignment         : 0 0 2 6 5 1
        rel_ener[cm-1]     : 8277.4373717767
        rel_ener_unc[cm-1] : 3.543e-07

        core to state path : 

        sign        wave_nb/cm-1     unc/cm-1    upper state    lower state    line tag         
           1     7272.9997734399    1.034e-07    1 0 1 1 0 1    0 0 0 0 0 0    20ToFuSiCs.106   
          -1     7136.8358525851    8.673e-08    1 0 1 1 0 1    0 0 0 2 2 0    20ToFuSiCs.33    
           1     7202.0871488268    4.670e-08    2 0 0 3 1 3    0 0 0 2 2 0    20ToFuSiCs.67    
          -1     7116.1983074004    6.671e-08    2 0 0 3 1 3    0 0 0 4 0 4    20ToFuSiCs.24    
           1     7334.4736131988    1.401e-07    0 2 1 5 4 1    0 0 0 4 0 4    20ToFuSiCs.144   
          -1     7109.8297861683    1.101e-07    0 2 1 5 4 1    0 0 0 6 0 6    20ToFuSiCs.18    
           1     7278.7522688379    9.006e-08    2 0 0 6 1 5    0 0 0 6 0 6    20ToFuSiCs.111   
          -1     7122.6753633976    6.671e-08    2 0 0 6 1 5    0 0 0 6 2 4    20ToFuSiCs.29    
          -1       16.2943101124    1.001e-07    0 0 0 6 2 4    0 0 0 7 1 7    06GoMaGuKn.10    
           1     7331.2432213989    8.006e-08    2 0 0 8 0 8    0 0 0 7 1 7    20ToFuSiCs.142   
          -1     7101.0281672096    5.003e-08    2 0 0 8 0 8    0 0 0 7 3 5    20ToFuSiCs.11    
           1     7348.5547853976    5.003e-08    0 0 2 8 0 8    0 0 0 7 3 5    20ToFuSiCs.153   
          -1     7115.0913508038    6.671e-08    0 0 2 8 0 8    0 0 0 8 3 5    20ToFuSiCs.22    
           1     7166.0502603271    7.672e-08    1 0 1 8 3 6    0 0 0 8 3 5    20ToFuSiCs.52    
          -1     7156.5612724053    7.005e-08    1 0 1 8 3 6    0 0 0 7 5 3    20ToFuSiCs.44    
          -1       14.5883144265    6.671e-08    0 0 0 7 5 3    0 0 0 6 6 0    06GoMaGuKn.5     
           1     7232.3790248586    1.234e-07    0 0 2 6 5 1    0 0 0 6 6 0    20ToFuSiCs.79    

    State # 95: 

        assignment         : 0 0 2 7 1 6
        rel_ener[cm-1]     : 8102.0184854450
        rel_ener_unc[cm-1] : 2.834e-07

        core to state path : 

        sign        wave_nb/cm-1     unc/cm-1    upper state    lower state    line tag         
           1     7253.8936839165    5.337e-08    2 0 0 2 1 2    0 0 0 1 0 1    20ToFuSiCs.94    
          -1     7142.7864012176    7.005e-08    2 0 0 2 1 2    0 0 0 2 2 1    20ToFuSiCs.39    
           1     7338.1595343336    7.672e-08    2 0 0 3 3 0    0 0 0 2 2 1    20ToFuSiCs.147   
          -1     7172.6988908173    1.134e-07    2 0 0 3 3 0    0 0 0 4 2 3    20ToFuSiCs.56    
           1     7287.0238955444    1.001e-07    2 0 0 5 1 4    0 0 0 4 2 3    20ToFuSiCs.117   
          -1     7140.8755092898    9.673e-08    2 0 0 5 1 4    0 0 0 5 2 3    20ToFuSiCs.37    
           1     7348.5577162585    6.004e-08    1 2 0 6 5 2    0 0 0 5 2 3    20ToFuSiCs.154   
          -1     7012.6585542656    1.368e-07    1 2 0 6 5 2    0 0 0 7 2 5    20ToFuSiCs.1     
           1     7343.4030109824    1.101e-07    0 0 2 7 1 6    0 0 0 7 2 5    20ToFuSiCs.151   

    State # 96: 

        assignment         : 0 0 2 7 3 4
        rel_ener[cm-1]     : 8237.3329291226
        rel_ener_unc[cm-1] : 3.321e-07

        core to state path : 

        sign        wave_nb/cm-1     unc/cm-1    upper state    lower state    line tag         
           1     7253.8936839165    5.337e-08    2 0 0 2 1 2    0 0 0 1 0 1    20ToFuSiCs.94    
          -1     7142.7864012176    7.005e-08    2 0 0 2 1 2    0 0 0 2 2 1    20ToFuSiCs.39    
           1     7338.1595343336    7.672e-08    2 0 0 3 3 0    0 0 0 2 2 1    20ToFuSiCs.147   
          -1     7172.6988908173    1.134e-07    2 0 0 3 3 0    0 0 0 4 2 3    20ToFuSiCs.56    
           1     7287.0238955444    1.001e-07    2 0 0 5 1 4    0 0 0 4 2 3    20ToFuSiCs.117   
          -1     7140.8755092898    9.673e-08    2 0 0 5 1 4    0 0 0 5 2 3    20ToFuSiCs.37    
           1     7348.5577162585    6.004e-08    1 2 0 6 5 2    0 0 0 5 2 3    20ToFuSiCs.154   
          -1     7012.6585542656    1.368e-07    1 2 0 6 5 2    0 0 0 7 2 5    20ToFuSiCs.1     
           1     7266.9157440045    1.268e-07    2 0 0 6 5 2    0 0 0 7 2 5    20ToFuSiCs.100   
          -1     7118.0884678060    8.006e-08    2 0 0 6 5 2    0 0 0 7 4 3    20ToFuSiCs.25    
           1     7329.8901784614    1.401e-07    0 0 2 7 3 4    0 0 0 7 4 3    20ToFuSiCs.141   

    State # 97: 

        assignment         : 0 0 2 7 4 4
        rel_ener[cm-1]     : 8329.8912578081
        rel_ener_unc[cm-1] : 3.185e-07

        core to state path : 

        sign        wave_nb/cm-1     unc/cm-1    upper state    lower state    line tag         
           1     7272.9997734399    1.034e-07    1 0 1 1 0 1    0 0 0 0 0 0    20ToFuSiCs.106   
          -1     7136.8358525851    8.673e-08    1 0 1 1 0 1    0 0 0 2 2 0    20ToFuSiCs.33    
           1     7202.0871488268    4.670e-08    2 0 0 3 1 3    0 0 0 2 2 0    20ToFuSiCs.67    
          -1     7116.1983074004    6.671e-08    2 0 0 3 1 3    0 0 0 4 0 4    20ToFuSiCs.24    
           1     7334.4736131988    1.401e-07    0 2 1 5 4 1    0 0 0 4 0 4    20ToFuSiCs.144   
          -1     7109.8297861683    1.101e-07    0 2 1 5 4 1    0 0 0 6 0 6    20ToFuSiCs.18    
           1     7278.7522688379    9.006e-08    2 0 0 6 1 5    0 0 0 6 0 6    20ToFuSiCs.111   
          -1     7122.6753633976    6.671e-08    2 0 0 6 1 5    0 0 0 6 2 4    20ToFuSiCs.29    
          -1       16.2943101124    1.001e-07    0 0 0 6 2 4    0 0 0 7 1 7    06GoMaGuKn.10    
           1     7331.2432213989    8.006e-08    2 0 0 8 0 8    0 0 0 7 1 7    20ToFuSiCs.142   
          -1     7101.0281672096    5.003e-08    2 0 0 8 0 8    0 0 0 7 3 5    20ToFuSiCs.11    
           1     7348.5547853976    5.003e-08    0 0 2 8 0 8    0 0 0 7 3 5    20ToFuSiCs.153   
          -1     7115.0913508038    6.671e-08    0 0 2 8 0 8    0 0 0 8 3 5    20ToFuSiCs.22    
           1     7279.7335843852    8.006e-08    0 0 2 7 4 4    0 0 0 8 3 5    20ToFuSiCs.112   

    State # 98: 

        assignment         : 0 0 2 7 5 2
        rel_ener[cm-1]     : 8422.6163312888
        rel_ener_unc[cm-1] : 4.257e-07

        core to state path : 

        sign        wave_nb/cm-1     unc/cm-1    upper state    lower state    line tag         
           1     7253.8936839165    5.337e-08    2 0 0 2 1 2    0 0 0 1 0 1    20ToFuSiCs.94    
          -1     7142.7864012176    7.005e-08    2 0 0 2 1 2    0 0 0 2 2 1    20ToFuSiCs.39    
           1     7338.1595343336    7.672e-08    2 0 0 3 3 0    0 0 0 2 2 1    20ToFuSiCs.147   
          -1     7172.6988908173    1.134e-07    2 0 0 3 3 0    0 0 0 4 2 3    20ToFuSiCs.56    
           1     7287.0238955444    1.001e-07    2 0 0 5 1 4    0 0 0 4 2 3    20ToFuSiCs.117   
          -1     7140.8755092898    9.673e-08    2 0 0 5 1 4    0 0 0 5 2 3    20ToFuSiCs.37    
           1     7348.5577162585    6.004e-08    1 2 0 6 5 2    0 0 0 5 2 3    20ToFuSiCs.154   
          -1     7012.6585542656    1.368e-07    1 2 0 6 5 2    0 0 0 7 2 5    20ToFuSiCs.1     
           1     7266.9157440045    1.268e-07    2 0 0 6 5 2    0 0 0 7 2 5    20ToFuSiCs.100   
          -1     7118.0884678060    8.006e-08    2 0 0 6 5 2    0 0 0 7 4 3    20ToFuSiCs.25    
           1     7329.8901784614    1.401e-07    0 0 2 7 3 4    0 0 0 7 4 3    20ToFuSiCs.141   
          -1     7138.4187439832    4.670e-08    0 0 2 7 3 4    0 0 0 8 4 5    20ToFuSiCs.35    
           1     7273.2379215057    1.935e-07    1 0 1 7 6 2    0 0 0 8 4 5    20ToFuSiCs.107   
          -1     7179.7519533897    1.201e-07    1 0 1 7 6 2    0 0 0 7 6 1    20ToFuSiCs.58    
           1     7230.2161780334    1.301e-07    0 0 2 7 5 2    0 0 0 7 6 1    20ToFuSiCs.76    

    State # 99: 

        assignment         : 0 0 2 8 0 8
        rel_ener[cm-1]     : 8165.2490242266
        rel_ener_unc[cm-1] : 3.010e-07

        core to state path : 

        sign        wave_nb/cm-1     unc/cm-1    upper state    lower state    line tag         
           1     7272.9997734399    1.034e-07    1 0 1 1 0 1    0 0 0 0 0 0    20ToFuSiCs.106   
          -1     7136.8358525851    8.673e-08    1 0 1 1 0 1    0 0 0 2 2 0    20ToFuSiCs.33    
           1     7202.0871488268    4.670e-08    2 0 0 3 1 3    0 0 0 2 2 0    20ToFuSiCs.67    
          -1     7116.1983074004    6.671e-08    2 0 0 3 1 3    0 0 0 4 0 4    20ToFuSiCs.24    
           1     7334.4736131988    1.401e-07    0 2 1 5 4 1    0 0 0 4 0 4    20ToFuSiCs.144   
          -1     7109.8297861683    1.101e-07    0 2 1 5 4 1    0 0 0 6 0 6    20ToFuSiCs.18    
           1     7278.7522688379    9.006e-08    2 0 0 6 1 5    0 0 0 6 0 6    20ToFuSiCs.111   
          -1     7122.6753633976    6.671e-08    2 0 0 6 1 5    0 0 0 6 2 4    20ToFuSiCs.29    
          -1       16.2943101124    1.001e-07    0 0 0 6 2 4    0 0 0 7 1 7    06GoMaGuKn.10    
           1     7331.2432213989    8.006e-08    2 0 0 8 0 8    0 0 0 7 1 7    20ToFuSiCs.142   
          -1     7101.0281672096    5.003e-08    2 0 0 8 0 8    0 0 0 7 3 5    20ToFuSiCs.11    
           1     7348.5547853976    5.003e-08    0 0 2 8 0 8    0 0 0 7 3 5    20ToFuSiCs.153   

    State # 100: 

        assignment         : 0 1 0 0 0 0
        rel_ener[cm-1]     : 1594.7462729299
        rel_ener_unc[cm-1] : 2.451e-07

        core to state path : 

        sign        wave_nb/cm-1     unc/cm-1    upper state    lower state    line tag         
           1     7272.9997734399    1.034e-07    1 0 1 1 0 1    0 0 0 0 0 0    20ToFuSiCs.106   
          -1     7136.8358525851    8.673e-08    1 0 1 1 0 1    0 0 0 2 2 0    20ToFuSiCs.33    
           1     8663.4764204142    8.339e-08    2 1 0 1 1 1    0 0 0 2 2 0    24ToDiCoUb.134   
          -1     7204.8940683391    1.868e-07    2 1 0 1 1 1    0 1 0 0 0 0    24ToDiCoUb.69    

    State # 101: 

        assignment         : 0 1 0 1 0 1
        rel_ener[cm-1]     : 1594.7627405290
        rel_ener_unc[cm-1] : 1.909e-07

        core to state path : 

        sign        wave_nb/cm-1     unc/cm-1    upper state    lower state    line tag         
           1     8350.0569919974    6.338e-08    0 3 1 0 0 0    0 0 0 1 0 1    24ToDiCoUb.119   
          -1     6755.2942514685    1.801e-07    0 3 1 0 0 0    0 1 0 1 0 1    24ToDiCoUb.1     

    State # 102: 

        assignment         : 0 1 0 1 1 0
        rel_ener[cm-1]     : 1616.7114703733
        rel_ener_unc[cm-1] : 2.638e-07

        core to state path : 

        sign        wave_nb/cm-1     unc/cm-1    upper state    lower state    line tag         
           1     7253.8936839165    5.337e-08    2 0 0 2 1 2    0 0 0 1 0 1    20ToFuSiCs.94    
          -1     7142.7864012176    7.005e-08    2 0 0 2 1 2    0 0 0 2 2 1    20ToFuSiCs.39    
           1     7338.1595343336    7.672e-08    2 0 0 3 3 0    0 0 0 2 2 1    20ToFuSiCs.147   
          -1     7172.6988908173    1.134e-07    2 0 0 3 3 0    0 0 0 4 2 3    20ToFuSiCs.56    
          -1       14.9437074064    1.668e-08    0 0 0 4 2 3    0 0 0 3 3 0    09CaPuHaGa.5     
           1     8614.4170189065    7.338e-08    2 1 0 2 2 1    0 0 0 3 3 0    24ToDiCoUb.132   
          -1     7259.3297673419    1.935e-07    2 1 0 2 2 1    0 1 0 1 1 0    24ToDiCoUb.77    

    State # 103: 

        assignment         : 0 1 0 1 1 1
        rel_ener[cm-1]     : 1634.9670684044
        rel_ener_unc[cm-1] : 3.475e-07

        core to state path : 

        sign        wave_nb/cm-1     unc/cm-1    upper state    lower state    line tag         
           1     7272.9997734399    1.034e-07    1 0 1 1 0 1    0 0 0 0 0 0    20ToFuSiCs.106   
          -1     7136.8358525851    8.673e-08    1 0 1 1 0 1    0 0 0 2 2 0    20ToFuSiCs.33    
           1        6.1145663311    3.336e-08    0 0 0 3 1 3    0 0 0 2 2 0    06GoMaGuKn.1     
           1     7256.1286738908    1.835e-07    2 0 0 3 2 2    0 0 0 3 1 3    20ToFuSiCs.95    
          -1     7113.1878170197    1.735e-07    2 0 0 3 2 2    0 0 0 3 3 1    20ToFuSiCs.20    
           1     8599.9870329026    9.340e-08    1 1 1 2 1 2    0 0 0 3 3 1    24ToDiCoUb.131   
          -1     7250.2393085553    1.701e-07    1 1 1 2 1 2    0 1 0 1 1 1    24ToDiCoUb.75    

    State # 104: 

        assignment         : 0 1 0 2 0 2
        rel_ener[cm-1]     : 1664.9645548688
        rel_ener_unc[cm-1] : 3.744e-07

        core to state path : 

        sign        wave_nb/cm-1     unc/cm-1    upper state    lower state    line tag         
           1     7272.9997734399    1.034e-07    1 0 1 1 0 1    0 0 0 0 0 0    20ToFuSiCs.106   
          -1     7136.8358525851    8.673e-08    1 0 1 1 0 1    0 0 0 2 2 0    20ToFuSiCs.33    
           1     8663.4764204142    8.339e-08    2 1 0 1 1 1    0 0 0 2 2 0    24ToDiCoUb.134   
          -1     7204.8940683391    1.868e-07    2 1 0 1 1 1    0 1 0 0 0 0    24ToDiCoUb.69    
           1     7235.4843024403    1.968e-07    1 1 1 1 0 1    0 1 0 0 0 0    24ToDiCoUb.73    
          -1     7165.2660205014    2.035e-07    1 1 1 1 0 1    0 1 0 2 0 2    24ToDiCoUb.55    

    State # 105: 

        assignment         : 0 1 0 2 1 1
        rel_ener[cm-1]     : 1693.6499210064
        rel_ener_unc[cm-1] : 4.425e-07

        core to state path : 

        sign        wave_nb/cm-1     unc/cm-1    upper state    lower state    line tag         
           1     7272.9997734399    1.034e-07    1 0 1 1 0 1    0 0 0 0 0 0    20ToFuSiCs.106   
          -1     7136.8358525851    8.673e-08    1 0 1 1 0 1    0 0 0 2 2 0    20ToFuSiCs.33    
           1        6.1145663311    3.336e-08    0 0 0 3 1 3    0 0 0 2 2 0    06GoMaGuKn.1     
           1     7256.1286738908    1.835e-07    2 0 0 3 2 2    0 0 0 3 1 3    20ToFuSiCs.95    
          -1     7113.1878170197    1.735e-07    2 0 0 3 2 2    0 0 0 3 3 1    20ToFuSiCs.20    
           1     8599.9870329026    9.340e-08    1 1 1 2 1 2    0 0 0 3 3 1    24ToDiCoUb.131   
          -1     7250.2393085553    1.701e-07    1 1 1 2 1 2    0 1 0 1 1 1    24ToDiCoUb.75    
           1     7215.1378071192    1.835e-07    1 1 1 1 1 0    0 1 0 1 1 1    24ToDiCoUb.71    
          -1     7156.4549545172    2.035e-07    1 1 1 1 1 0    0 1 0 2 1 1    24ToDiCoUb.53    

    State # 106: 

        assignment         : 0 1 0 2 1 2
        rel_ener[cm-1]     : 1653.2670667152
        rel_ener_unc[cm-1] : 3.772e-07

        core to state path : 

        sign        wave_nb/cm-1     unc/cm-1    upper state    lower state    line tag         
           1     7253.8936839165    5.337e-08    2 0 0 2 1 2    0 0 0 1 0 1    20ToFuSiCs.94    
          -1     7142.7864012176    7.005e-08    2 0 0 2 1 2    0 0 0 2 2 1    20ToFuSiCs.39    
           1     7338.1595343336    7.672e-08    2 0 0 3 3 0    0 0 0 2 2 1    20ToFuSiCs.147   
          -1     7172.6988908173    1.134e-07    2 0 0 3 3 0    0 0 0 4 2 3    20ToFuSiCs.56    
          -1       14.9437074064    1.668e-08    0 0 0 4 2 3    0 0 0 3 3 0    09CaPuHaGa.5     
           1     8614.4170189065    7.338e-08    2 1 0 2 2 1    0 0 0 3 3 0    24ToDiCoUb.132   
          -1     7259.3297673419    1.935e-07    2 1 0 2 2 1    0 1 0 1 1 0    24ToDiCoUb.77    
           1     7204.0298548738    1.768e-07    1 1 1 1 1 1    0 1 0 1 1 0    24ToDiCoUb.68    
          -1     7167.4742585319    2.035e-07    1 1 1 1 1 1    0 1 0 2 1 2    24ToDiCoUb.56    

    State # 107: 

        assignment         : 0 1 0 2 2 0
        rel_ener[cm-1]     : 1743.4863156898
        rel_ener_unc[cm-1] : 5.236e-07

        core to state path : 

        sign        wave_nb/cm-1     unc/cm-1    upper state    lower state    line tag         
           1     7272.9997734399    1.034e-07    1 0 1 1 0 1    0 0 0 0 0 0    20ToFuSiCs.106   
          -1     7136.8358525851    8.673e-08    1 0 1 1 0 1    0 0 0 2 2 0    20ToFuSiCs.33    
           1     8663.4764204142    8.339e-08    2 1 0 1 1 1    0 0 0 2 2 0    24ToDiCoUb.134   
          -1     7204.8940683391    1.868e-07    2 1 0 1 1 1    0 1 0 0 0 0    24ToDiCoUb.69    
           1     7235.4843024403    1.968e-07    1 1 1 1 0 1    0 1 0 0 0 0    24ToDiCoUb.73    
          -1     7165.2660205014    2.035e-07    1 1 1 1 0 1    0 1 0 2 0 2    24ToDiCoUb.55    
           1     7191.8124968507    2.101e-07    2 1 0 2 1 1    0 1 0 2 0 2    24ToDiCoUb.65    
          -1     7042.9894850690    1.835e-07    2 1 0 2 1 1    0 1 0 3 2 2    24ToDiCoUb.19    
           1     7206.3858940074    1.501e-07    1 1 1 3 2 1    0 1 0 3 2 2    24ToDiCoUb.70    
          -1     7276.6871449681    1.835e-07    1 1 1 3 2 1    0 1 0 2 2 0    24ToDiCoUb.83    

    State # 108: 

        assignment         : 0 1 0 2 2 1
        rel_ener[cm-1]     : 1718.5112627216
        rel_ener_unc[cm-1] : 2.171e-07

        core to state path : 

        sign        wave_nb/cm-1     unc/cm-1    upper state    lower state    line tag         
           1     7253.8936839165    5.337e-08    2 0 0 2 1 2    0 0 0 1 0 1    20ToFuSiCs.94    
          -1     7142.7864012176    7.005e-08    2 0 0 2 1 2    0 0 0 2 2 1    20ToFuSiCs.39    
           1     8670.2550781281    9.006e-08    2 1 0 1 1 0    0 0 0 2 2 1    24ToDiCoUb.135   
          -1     7062.8510981053    1.768e-07    2 1 0 1 1 0    0 1 0 2 2 1    24ToDiCoUb.25    

    State # 109: 

        assignment         : 0 1 0 3 0 3
        rel_ener[cm-1]     : 1708.1023075637
        rel_ener_unc[cm-1] : 2.748e-07

        core to state path : 

        sign        wave_nb/cm-1     unc/cm-1    upper state    lower state    line tag         
           1     8350.0569919974    6.338e-08    0 3 1 0 0 0    0 0 0 1 0 1    24ToDiCoUb.119   
          -1     6755.2942514685    1.801e-07    0 3 1 0 0 0    0 1 0 1 0 1    24ToDiCoUb.1     
           1     7256.7503525856    1.835e-07    1 1 1 2 0 2    0 1 0 1 0 1    24ToDiCoUb.76    
          -1     7143.4107855508    7.338e-08    1 1 1 2 0 2    0 1 0 3 0 3    24ToDiCoUb.49    

    State # 110: 

        assignment         : 0 1 0 3 1 2
        rel_ener[cm-1]     : 1748.6190726753
        rel_ener_unc[cm-1] : 3.818e-07

        core to state path : 

        sign        wave_nb/cm-1     unc/cm-1    upper state    lower state    line tag         
           1     7253.8936839165    5.337e-08    2 0 0 2 1 2    0 0 0 1 0 1    20ToFuSiCs.94    
          -1     7142.7864012176    7.005e-08    2 0 0 2 1 2    0 0 0 2 2 1    20ToFuSiCs.39    
           1     7338.1595343336    7.672e-08    2 0 0 3 3 0    0 0 0 2 2 1    20ToFuSiCs.147   
          -1     7172.6988908173    1.134e-07    2 0 0 3 3 0    0 0 0 4 2 3    20ToFuSiCs.56    
          -1       14.9437074064    1.668e-08    0 0 0 4 2 3    0 0 0 3 3 0    09CaPuHaGa.5     
           1     8614.4170189065    7.338e-08    2 1 0 2 2 1    0 0 0 3 3 0    24ToDiCoUb.132   
          -1     7259.3297673419    1.935e-07    2 1 0 2 2 1    0 1 0 1 1 0    24ToDiCoUb.77    
           1     7262.9905118827    2.001e-07    1 1 1 2 1 1    0 1 0 1 1 0    24ToDiCoUb.78    
          -1     7131.0829095807    1.901e-07    1 1 1 2 1 1    0 1 0 3 1 2    24ToDiCoUb.48    

    State # 111: 

        assignment         : 0 1 0 3 1 3
        rel_ener[cm-1]     : 1739.4836821912
        rel_ener_unc[cm-1] : 3.577e-07

        core to state path : 

        sign        wave_nb/cm-1     unc/cm-1    upper state    lower state    line tag         
           1     7272.9997734399    1.034e-07    1 0 1 1 0 1    0 0 0 0 0 0    20ToFuSiCs.106   
          -1     7136.8358525851    8.673e-08    1 0 1 1 0 1    0 0 0 2 2 0    20ToFuSiCs.33    
           1        6.1145663311    3.336e-08    0 0 0 3 1 3    0 0 0 2 2 0    06GoMaGuKn.1     
           1     7256.1286738908    1.835e-07    2 0 0 3 2 2    0 0 0 3 1 3    20ToFuSiCs.95    
          -1     7113.1878170197    1.735e-07    2 0 0 3 2 2    0 0 0 3 3 1    20ToFuSiCs.20    
           1     8599.9870329026    9.340e-08    1 1 1 2 1 2    0 0 0 3 3 1    24ToDiCoUb.131   
          -1     7145.7226947684    1.901e-07    1 1 1 2 1 2    0 1 0 3 1 3    24ToDiCoUb.50    

    State # 112: 

        assignment         : 0 1 0 3 2 1
        rel_ener[cm-1]     : 1795.5407275556
        rel_ener_unc[cm-1] : 3.311e-07

        core to state path : 

        sign        wave_nb/cm-1     unc/cm-1    upper state    lower state    line tag         
           1     7253.8936839165    5.337e-08    2 0 0 2 1 2    0 0 0 1 0 1    20ToFuSiCs.94    
          -1     7142.7864012176    7.005e-08    2 0 0 2 1 2    0 0 0 2 2 1    20ToFuSiCs.39    
           1     8670.2550781281    9.006e-08    2 1 0 1 1 0    0 0 0 2 2 1    24ToDiCoUb.135   
          -1     7062.8510981053    1.768e-07    2 1 0 1 1 0    0 1 0 2 2 1    24ToDiCoUb.25    
           1     7203.6578015915    1.768e-07    1 1 1 2 2 0    0 1 0 2 2 1    24ToDiCoUb.67    
          -1     7126.6283367576    1.768e-07    1 1 1 2 2 0    0 1 0 3 2 1    24ToDiCoUb.47    

    State # 113: 

        assignment         : 0 1 0 3 2 2
        rel_ener[cm-1]     : 1813.7875666505
        rel_ener_unc[cm-1] : 4.669e-07

        core to state path : 

        sign        wave_nb/cm-1     unc/cm-1    upper state    lower state    line tag         
           1     7272.9997734399    1.034e-07    1 0 1 1 0 1    0 0 0 0 0 0    20ToFuSiCs.106   
          -1     7136.8358525851    8.673e-08    1 0 1 1 0 1    0 0 0 2 2 0    20ToFuSiCs.33    
           1     8663.4764204142    8.339e-08    2 1 0 1 1 1    0 0 0 2 2 0    24ToDiCoUb.134   
          -1     7204.8940683391    1.868e-07    2 1 0 1 1 1    0 1 0 0 0 0    24ToDiCoUb.69    
           1     7235.4843024403    1.968e-07    1 1 1 1 0 1    0 1 0 0 0 0    24ToDiCoUb.73    
          -1     7165.2660205014    2.035e-07    1 1 1 1 0 1    0 1 0 2 0 2    24ToDiCoUb.55    
           1     7191.8124968507    2.101e-07    2 1 0 2 1 1    0 1 0 2 0 2    24ToDiCoUb.65    
          -1     7042.9894850690    1.835e-07    2 1 0 2 1 1    0 1 0 3 2 2    24ToDiCoUb.19    

    State # 114: 

        assignment         : 0 1 0 3 3 0
        rel_ener[cm-1]     : 1883.8213749327
        rel_ener_unc[cm-1] : 3.599e-07

        core to state path : 

        sign        wave_nb/cm-1     unc/cm-1    upper state    lower state    line tag         
           1     7253.8936839165    5.337e-08    2 0 0 2 1 2    0 0 0 1 0 1    20ToFuSiCs.94    
          -1     7142.7864012176    7.005e-08    2 0 0 2 1 2    0 0 0 2 2 1    20ToFuSiCs.39    
           1     7338.1595343336    7.672e-08    2 0 0 3 3 0    0 0 0 2 2 1    20ToFuSiCs.147   
          -1     7172.6988908173    1.134e-07    2 0 0 3 3 0    0 0 0 4 2 3    20ToFuSiCs.56    
           1     7287.0238955444    1.001e-07    2 0 0 5 1 4    0 0 0 4 2 3    20ToFuSiCs.117   
          -1     7140.8755092898    9.673e-08    2 0 0 5 1 4    0 0 0 5 2 3    20ToFuSiCs.37    
           1     7348.5577162585    6.004e-08    1 2 0 6 5 2    0 0 0 5 2 3    20ToFuSiCs.154   
          -1     7012.6585542656    1.368e-07    1 2 0 6 5 2    0 0 0 7 2 5    20ToFuSiCs.1     
           1     7266.9157440045    1.268e-07    2 0 0 6 5 2    0 0 0 7 2 5    20ToFuSiCs.100   
          -1     7292.6007892133    5.003e-08    2 0 0 6 5 2    0 0 0 6 4 3    20ToFuSiCs.120   
          -1       14.6484937523    1.001e-08    0 0 0 6 4 3    0 0 0 5 5 0    09CaPuHaGa.3     
           1     8452.4535769209    1.067e-07    1 1 1 4 3 1    0 0 0 5 5 0    24ToDiCoUb.124   
          -1     7286.9141374897    1.768e-07    1 1 1 4 3 1    0 1 0 3 3 0    24ToDiCoUb.90    

    State # 115: 

        assignment         : 0 1 0 3 3 1
        rel_ener[cm-1]     : 1907.4513804880
        rel_ener_unc[cm-1] : 4.262e-07

        core to state path : 

        sign        wave_nb/cm-1     unc/cm-1    upper state    lower state    line tag         
           1     7272.9997734399    1.034e-07    1 0 1 1 0 1    0 0 0 0 0 0    20ToFuSiCs.106   
          -1     7136.8358525851    8.673e-08    1 0 1 1 0 1    0 0 0 2 2 0    20ToFuSiCs.33    
           1     7202.0871488268    4.670e-08    2 0 0 3 1 3    0 0 0 2 2 0    20ToFuSiCs.67    
          -1     7116.1983074004    6.671e-08    2 0 0 3 1 3    0 0 0 4 0 4    20ToFuSiCs.24    
           1     7334.4736131988    1.401e-07    0 2 1 5 4 1    0 0 0 4 0 4    20ToFuSiCs.144   
          -1     7109.8297861683    1.101e-07    0 2 1 5 4 1    0 0 0 6 0 6    20ToFuSiCs.18    
           1     7278.7522688379    9.006e-08    2 0 0 6 1 5    0 0 0 6 0 6    20ToFuSiCs.111   
          -1     7122.6753633976    6.671e-08    2 0 0 6 1 5    0 0 0 6 2 4    20ToFuSiCs.29    
           1     7321.8240846072    1.701e-07    0 0 2 5 3 3    0 0 0 6 2 4    20ToFuSiCs.136   
          -1     7166.8173874407    1.701e-07    0 0 2 5 3 3    0 0 0 6 4 2    20ToFuSiCs.53    
          -1       15.7071630868    6.671e-08    0 0 0 6 4 2    0 0 0 5 5 1    06GoMaGuKn.8     
           1     8451.0490026737    9.340e-08    1 1 1 4 3 2    0 0 0 5 5 1    24ToDiCoUb.123   
          -1     7285.6706510175    2.035e-07    1 1 1 4 3 2    0 1 0 3 3 1    24ToDiCoUb.88    

    State # 116: 

        assignment         : 0 1 0 4 0 4
        rel_ener[cm-1]     : 1817.4511650457
        rel_ener_unc[cm-1] : 4.596e-07

        core to state path : 

        sign        wave_nb/cm-1     unc/cm-1    upper state    lower state    line tag         
           1     7272.9997734399    1.034e-07    1 0 1 1 0 1    0 0 0 0 0 0    20ToFuSiCs.106   
          -1     7136.8358525851    8.673e-08    1 0 1 1 0 1    0 0 0 2 2 0    20ToFuSiCs.33    
           1     8663.4764204142    8.339e-08    2 1 0 1 1 1    0 0 0 2 2 0    24ToDiCoUb.134   
          -1     7204.8940683391    1.868e-07    2 1 0 1 1 1    0 1 0 0 0 0    24ToDiCoUb.69    
           1     7235.4843024403    1.968e-07    1 1 1 1 0 1    0 1 0 0 0 0    24ToDiCoUb.73    
          -1     7165.2660205014    2.035e-07    1 1 1 1 0 1    0 1 0 2 0 2    24ToDiCoUb.55    
           1     7274.9980138526    1.868e-07    1 1 1 3 0 3    0 1 0 2 0 2    24ToDiCoUb.81    
          -1     7122.5114036758    1.901e-07    1 1 1 3 0 3    0 1 0 4 0 4    24ToDiCoUb.45    

    State # 117: 

        assignment         : 0 1 0 4 1 3
        rel_ener[cm-1]     : 1875.4696831800
        rel_ener_unc[cm-1] : 4.815e-07

        core to state path : 

        sign        wave_nb/cm-1     unc/cm-1    upper state    lower state    line tag         
           1     7272.9997734399    1.034e-07    1 0 1 1 0 1    0 0 0 0 0 0    20ToFuSiCs.106   
          -1     7136.8358525851    8.673e-08    1 0 1 1 0 1    0 0 0 2 2 0    20ToFuSiCs.33    
           1     7202.0871488268    4.670e-08    2 0 0 3 1 3    0 0 0 2 2 0    20ToFuSiCs.67    
          -1     7116.1983074004    6.671e-08    2 0 0 3 1 3    0 0 0 4 0 4    20ToFuSiCs.24    
           1     7334.4736131988    1.401e-07    0 2 1 5 4 1    0 0 0 4 0 4    20ToFuSiCs.144   
          -1     7109.8297861683    1.101e-07    0 2 1 5 4 1    0 0 0 6 0 6    20ToFuSiCs.18    
           1     7278.7522688379    9.006e-08    2 0 0 6 1 5    0 0 0 6 0 6    20ToFuSiCs.111   
          -1     7122.6753633976    6.671e-08    2 0 0 6 1 5    0 0 0 6 2 4    20ToFuSiCs.29    
          -1       16.2943101124    1.001e-07    0 0 0 6 2 4    0 0 0 7 1 7    06GoMaGuKn.10    
           1     7331.2432213989    8.006e-08    2 0 0 8 0 8    0 0 0 7 1 7    20ToFuSiCs.142   
          -1     7101.0281672096    5.003e-08    2 0 0 8 0 8    0 0 0 7 3 5    20ToFuSiCs.11    
           1     8422.1867910433    8.006e-08    1 1 1 6 1 6    0 0 0 7 3 5    24ToDiCoUb.121   
          -1     7316.0519946769    2.068e-07    1 1 1 6 1 6    0 1 0 5 1 5    24ToDiCoUb.106   
           1     7278.1549801430    2.468e-07    1 1 1 5 1 4    0 1 0 5 1 5    24ToDiCoUb.84    
          -1     7325.5143321584    1.835e-07    1 1 1 5 1 4    0 1 0 4 1 3    24ToDiCoUb.110   

    State # 118: 

        assignment         : 0 1 0 4 1 4
        rel_ener[cm-1]     : 1797.8024239589
        rel_ener_unc[cm-1] : 4.675e-07

        core to state path : 

        sign        wave_nb/cm-1     unc/cm-1    upper state    lower state    line tag         
           1     7253.8936839165    5.337e-08    2 0 0 2 1 2    0 0 0 1 0 1    20ToFuSiCs.94    
          -1     7142.7864012176    7.005e-08    2 0 0 2 1 2    0 0 0 2 2 1    20ToFuSiCs.39    
           1     7338.1595343336    7.672e-08    2 0 0 3 3 0    0 0 0 2 2 1    20ToFuSiCs.147   
          -1     7172.6988908173    1.134e-07    2 0 0 3 3 0    0 0 0 4 2 3    20ToFuSiCs.56    
          -1       14.9437074064    1.668e-08    0 0 0 4 2 3    0 0 0 3 3 0    09CaPuHaGa.5     
           1     8614.4170189065    7.338e-08    2 1 0 2 2 1    0 0 0 3 3 0    24ToDiCoUb.132   
          -1     7259.3297673419    1.935e-07    2 1 0 2 2 1    0 1 0 1 1 0    24ToDiCoUb.77    
           1     7204.0298548738    1.768e-07    1 1 1 1 1 1    0 1 0 1 1 0    24ToDiCoUb.68    
          -1     7167.4742585319    2.035e-07    1 1 1 1 1 1    0 1 0 2 1 2    24ToDiCoUb.56    
           1     7268.6007284813    2.035e-07    1 1 1 3 1 3    0 1 0 2 1 2    24ToDiCoUb.79    
          -1     7124.0653712376    1.868e-07    1 1 1 3 1 3    0 1 0 4 1 4    24ToDiCoUb.46    

    State # 119: 

        assignment         : 0 1 0 4 2 2
        rel_ener[cm-1]     : 1922.9010863075
        rel_ener_unc[cm-1] : 5.297e-07

        core to state path : 

        sign        wave_nb/cm-1     unc/cm-1    upper state    lower state    line tag         
           1     7272.9997734399    1.034e-07    1 0 1 1 0 1    0 0 0 0 0 0    20ToFuSiCs.106   
          -1     7136.8358525851    8.673e-08    1 0 1 1 0 1    0 0 0 2 2 0    20ToFuSiCs.33    
           1     8663.4764204142    8.339e-08    2 1 0 1 1 1    0 0 0 2 2 0    24ToDiCoUb.134   
          -1     7204.8940683391    1.868e-07    2 1 0 1 1 1    0 1 0 0 0 0    24ToDiCoUb.69    
           1     7235.4843024403    1.968e-07    1 1 1 1 0 1    0 1 0 0 0 0    24ToDiCoUb.73    
          -1     7165.2660205014    2.035e-07    1 1 1 1 0 1    0 1 0 2 0 2    24ToDiCoUb.55    
           1     7191.8124968507    2.101e-07    2 1 0 2 1 1    0 1 0 2 0 2    24ToDiCoUb.65    
          -1     7042.9894850690    1.835e-07    2 1 0 2 1 1    0 1 0 3 2 2    24ToDiCoUb.19    
           1     7206.3858940074    1.501e-07    1 1 1 3 2 1    0 1 0 3 2 2    24ToDiCoUb.70    
          -1     7097.2723743504    2.001e-07    1 1 1 3 2 1    0 1 0 4 2 2    24ToDiCoUb.38    

    State # 120: 

        assignment         : 0 1 0 4 2 3
        rel_ener[cm-1]     : 1884.2219453833
        rel_ener_unc[cm-1] : 3.439e-07

        core to state path : 

        sign        wave_nb/cm-1     unc/cm-1    upper state    lower state    line tag         
           1     7253.8936839165    5.337e-08    2 0 0 2 1 2    0 0 0 1 0 1    20ToFuSiCs.94    
          -1     7142.7864012176    7.005e-08    2 0 0 2 1 2    0 0 0 2 2 1    20ToFuSiCs.39    
           1     8670.2550781281    9.006e-08    2 1 0 1 1 0    0 0 0 2 2 1    24ToDiCoUb.135   
          -1     7062.8510981053    1.768e-07    2 1 0 1 1 0    0 1 0 2 2 1    24ToDiCoUb.25    
           1     7271.7145925699    1.968e-07    1 1 1 3 2 2    0 1 0 2 2 1    24ToDiCoUb.80    
          -1     7106.0039099082    1.801e-07    1 1 1 3 2 2    0 1 0 4 2 3    24ToDiCoUb.42    

    State # 121: 

        assignment         : 0 1 0 4 3 1
        rel_ener[cm-1]     : 2005.9170011242
        rel_ener_unc[cm-1] : 4.025e-07

        core to state path : 

        sign        wave_nb/cm-1     unc/cm-1    upper state    lower state    line tag         
           1     7272.9997734399    1.034e-07    1 0 1 1 0 1    0 0 0 0 0 0    20ToFuSiCs.106   
          -1     7136.8358525851    8.673e-08    1 0 1 1 0 1    0 0 0 2 2 0    20ToFuSiCs.33    
           1     7202.0871488268    4.670e-08    2 0 0 3 1 3    0 0 0 2 2 0    20ToFuSiCs.67    
          -1     7116.1983074004    6.671e-08    2 0 0 3 1 3    0 0 0 4 0 4    20ToFuSiCs.24    
           1     7334.4736131988    1.401e-07    0 2 1 5 4 1    0 0 0 4 0 4    20ToFuSiCs.144   
          -1     7109.8297861683    1.101e-07    0 2 1 5 4 1    0 0 0 6 0 6    20ToFuSiCs.18    
           1     7278.7522688379    9.006e-08    2 0 0 6 1 5    0 0 0 6 0 6    20ToFuSiCs.111   
          -1     7122.6753633976    6.671e-08    2 0 0 6 1 5    0 0 0 6 2 4    20ToFuSiCs.29    
          -1       16.2943101124    1.001e-07    0 0 0 6 2 4    0 0 0 7 1 7    06GoMaGuKn.10    
           1     7331.2432213989    8.006e-08    2 0 0 8 0 8    0 0 0 7 1 7    20ToFuSiCs.142   
          -1     7101.0281672096    5.003e-08    2 0 0 8 0 8    0 0 0 7 3 5    20ToFuSiCs.11    
           1     7244.0109047240    1.735e-07    1 0 1 7 3 4    0 0 0 7 3 5    20ToFuSiCs.88    
          -1     7172.0724907229    6.671e-08    1 0 1 7 3 4    0 0 0 6 5 1    20ToFuSiCs.55    
           1     8427.7389694006    8.339e-08    1 1 1 5 3 2    0 0 0 6 5 1    24ToDiCoUb.122   
          -1     7310.4546211066    1.801e-07    1 1 1 5 3 2    0 1 0 4 3 1    24ToDiCoUb.103   

    State # 122: 

        assignment         : 0 1 0 4 3 2
        rel_ener[cm-1]     : 1981.0212951188
        rel_ener_unc[cm-1] : 4.182e-07

        core to state path : 

        sign        wave_nb/cm-1     unc/cm-1    upper state    lower state    line tag         
           1     7253.8936839165    5.337e-08    2 0 0 2 1 2    0 0 0 1 0 1    20ToFuSiCs.94    
          -1     7142.7864012176    7.005e-08    2 0 0 2 1 2    0 0 0 2 2 1    20ToFuSiCs.39    
           1     7338.1595343336    7.672e-08    2 0 0 3 3 0    0 0 0 2 2 1    20ToFuSiCs.147   
          -1     7172.6988908173    1.134e-07    2 0 0 3 3 0    0 0 0 4 2 3    20ToFuSiCs.56    
           1     7287.0238955444    1.001e-07    2 0 0 5 1 4    0 0 0 4 2 3    20ToFuSiCs.117   
          -1     7140.8755092898    9.673e-08    2 0 0 5 1 4    0 0 0 5 2 3    20ToFuSiCs.37    
           1     7348.5577162585    6.004e-08    1 2 0 6 5 2    0 0 0 5 2 3    20ToFuSiCs.154   
          -1     7012.6585542656    1.368e-07    1 2 0 6 5 2    0 0 0 7 2 5    20ToFuSiCs.1     
           1     7266.9157440045    1.268e-07    2 0 0 6 5 2    0 0 0 7 2 5    20ToFuSiCs.100   
          -1     7292.6007892133    5.003e-08    2 0 0 6 5 2    0 0 0 6 4 3    20ToFuSiCs.120   
          -1       14.6484937523    1.001e-08    0 0 0 6 4 3    0 0 0 5 5 0    09CaPuHaGa.3     
           1     8452.4535769209    1.067e-07    1 1 1 4 3 1    0 0 0 5 5 0    24ToDiCoUb.124   
          -1     7189.7142173036    2.769e-07    1 1 1 4 3 1    0 1 0 4 3 2    24ToDiCoUb.64    

    State # 123: 

        assignment         : 0 1 0 4 4 0
        rel_ener[cm-1]     : 2129.6186292185
        rel_ener_unc[cm-1] : 7.054e-07

        core to state path : 

        sign        wave_nb/cm-1     unc/cm-1    upper state    lower state    line tag         
           1     7272.9997734399    1.034e-07    1 0 1 1 0 1    0 0 0 0 0 0    20ToFuSiCs.106   
          -1     7136.8358525851    8.673e-08    1 0 1 1 0 1    0 0 0 2 2 0    20ToFuSiCs.33    
           1     8663.4764204142    8.339e-08    2 1 0 1 1 1    0 0 0 2 2 0    24ToDiCoUb.134   
          -1     7204.8940683391    1.868e-07    2 1 0 1 1 1    0 1 0 0 0 0    24ToDiCoUb.69    
           1     7235.4843024403    1.968e-07    1 1 1 1 0 1    0 1 0 0 0 0    24ToDiCoUb.73    
          -1     7165.2660205014    2.035e-07    1 1 1 1 0 1    0 1 0 2 0 2    24ToDiCoUb.55    
           1     7191.8124968507    2.101e-07    2 1 0 2 1 1    0 1 0 2 0 2    24ToDiCoUb.65    
          -1     7042.9894850690    1.835e-07    2 1 0 2 1 1    0 1 0 3 2 2    24ToDiCoUb.19    
           1     7206.3858940074    1.501e-07    1 1 1 3 2 1    0 1 0 3 2 2    24ToDiCoUb.70    
          -1     7097.2723743504    2.001e-07    1 1 1 3 2 1    0 1 0 4 2 2    24ToDiCoUb.38    
           1     7230.7445495110    2.268e-07    2 1 0 4 3 1    0 1 0 4 2 2    24ToDiCoUb.72    
          -1     7024.0270066000    4.069e-07    2 1 0 4 3 1    0 1 0 4 4 0    24ToDiCoUb.13    

    State # 124: 

        assignment         : 0 1 0 4 4 1
        rel_ener[cm-1]     : 2105.8048132919
        rel_ener_unc[cm-1] : 3.422e-07

        core to state path : 

        sign        wave_nb/cm-1     unc/cm-1    upper state    lower state    line tag         
           1     7253.8936839165    5.337e-08    2 0 0 2 1 2    0 0 0 1 0 1    20ToFuSiCs.94    
          -1     7142.7864012176    7.005e-08    2 0 0 2 1 2    0 0 0 2 2 1    20ToFuSiCs.39    
           1     8670.2550781281    9.006e-08    2 1 0 1 1 0    0 0 0 2 2 1    24ToDiCoUb.135   
          -1     7062.8510981053    1.768e-07    2 1 0 1 1 0    0 1 0 2 2 1    24ToDiCoUb.25    
           1     7315.6173114335    1.968e-07    2 1 0 3 3 0    0 1 0 2 2 1    24ToDiCoUb.105   
          -1     6928.3237608633    1.768e-07    2 1 0 3 3 0    0 1 0 4 4 1    24ToDiCoUb.4     

    State # 125: 

        assignment         : 0 1 0 5 0 5
        rel_ener[cm-1]     : 1896.9721528452
        rel_ener_unc[cm-1] : 3.340e-07

        core to state path : 

        sign        wave_nb/cm-1     unc/cm-1    upper state    lower state    line tag         
           1     7253.8936839165    5.337e-08    2 0 0 2 1 2    0 0 0 1 0 1    20ToFuSiCs.94    
          -1     7142.7864012176    7.005e-08    2 0 0 2 1 2    0 0 0 2 2 1    20ToFuSiCs.39    
           1     7338.1595343336    7.672e-08    2 0 0 3 3 0    0 0 0 2 2 1    20ToFuSiCs.147   
          -1     7172.6988908173    1.134e-07    2 0 0 3 3 0    0 0 0 4 2 3    20ToFuSiCs.56    
           1     7287.0238955444    1.001e-07    2 0 0 5 1 4    0 0 0 4 2 3    20ToFuSiCs.117   
          -1     7140.8755092898    9.673e-08    2 0 0 5 1 4    0 0 0 5 2 3    20ToFuSiCs.37    
           1     7348.5577162585    6.004e-08    1 2 0 6 5 2    0 0 0 5 2 3    20ToFuSiCs.154   
          -1     7012.6585542656    1.368e-07    1 2 0 6 5 2    0 0 0 7 2 5    20ToFuSiCs.1     
           1     8455.9202116319    1.101e-07    1 1 1 6 0 6    0 0 0 7 2 5    24ToDiCoUb.125   
          -1     7317.5635332494    1.768e-07    1 1 1 6 0 6    0 1 0 5 0 5    24ToDiCoUb.108   

    State # 126: 

        assignment         : 0 1 0 5 1 4
        rel_ener[cm-1]     : 1977.0686373671
        rel_ener_unc[cm-1] : 4.644e-07

        core to state path : 

        sign        wave_nb/cm-1     unc/cm-1    upper state    lower state    line tag         
           1     7253.8936839165    5.337e-08    2 0 0 2 1 2    0 0 0 1 0 1    20ToFuSiCs.94    
          -1     7142.7864012176    7.005e-08    2 0 0 2 1 2    0 0 0 2 2 1    20ToFuSiCs.39    
           1     7338.1595343336    7.672e-08    2 0 0 3 3 0    0 0 0 2 2 1    20ToFuSiCs.147   
          -1     7172.6988908173    1.134e-07    2 0 0 3 3 0    0 0 0 4 2 3    20ToFuSiCs.56    
          -1       14.9437074064    1.668e-08    0 0 0 4 2 3    0 0 0 3 3 0    09CaPuHaGa.5     
           1     8614.4170189065    7.338e-08    2 1 0 2 2 1    0 0 0 3 3 0    24ToDiCoUb.132   
          -1     7259.3297673419    1.935e-07    2 1 0 2 2 1    0 1 0 1 1 0    24ToDiCoUb.77    
           1     7262.9905118827    2.001e-07    1 1 1 2 1 1    0 1 0 1 1 0    24ToDiCoUb.78    
          -1     7131.0829095807    1.901e-07    1 1 1 2 1 1    0 1 0 3 1 2    24ToDiCoUb.48    
           1     7307.3019939648    1.935e-07    1 1 1 4 1 3    0 1 0 3 1 2    24ToDiCoUb.101   
          -1     7078.8524292729    1.801e-07    1 1 1 4 1 3    0 1 0 5 1 4    24ToDiCoUb.31    

    State # 127: 

        assignment         : 0 1 0 5 1 5
        rel_ener[cm-1]     : 1922.8290351954
        rel_ener_unc[cm-1] : 3.705e-07

        core to state path : 

        sign        wave_nb/cm-1     unc/cm-1    upper state    lower state    line tag         
           1     7272.9997734399    1.034e-07    1 0 1 1 0 1    0 0 0 0 0 0    20ToFuSiCs.106   
          -1     7136.8358525851    8.673e-08    1 0 1 1 0 1    0 0 0 2 2 0    20ToFuSiCs.33    
           1     7202.0871488268    4.670e-08    2 0 0 3 1 3    0 0 0 2 2 0    20ToFuSiCs.67    
          -1     7116.1983074004    6.671e-08    2 0 0 3 1 3    0 0 0 4 0 4    20ToFuSiCs.24    
           1     7334.4736131988    1.401e-07    0 2 1 5 4 1    0 0 0 4 0 4    20ToFuSiCs.144   
          -1     7109.8297861683    1.101e-07    0 2 1 5 4 1    0 0 0 6 0 6    20ToFuSiCs.18    
           1     7278.7522688379    9.006e-08    2 0 0 6 1 5    0 0 0 6 0 6    20ToFuSiCs.111   
          -1     7122.6753633976    6.671e-08    2 0 0 6 1 5    0 0 0 6 2 4    20ToFuSiCs.29    
          -1       16.2943101124    1.001e-07    0 0 0 6 2 4    0 0 0 7 1 7    06GoMaGuKn.10    
           1     7331.2432213989    8.006e-08    2 0 0 8 0 8    0 0 0 7 1 7    20ToFuSiCs.142   
          -1     7101.0281672096    5.003e-08    2 0 0 8 0 8    0 0 0 7 3 5    20ToFuSiCs.11    
           1     8422.1867910433    8.006e-08    1 1 1 6 1 6    0 0 0 7 3 5    24ToDiCoUb.121   
          -1     7316.0519946769    2.068e-07    1 1 1 6 1 6    0 1 0 5 1 5    24ToDiCoUb.106   

    State # 128: 

        assignment         : 0 1 0 5 2 3
        rel_ener[cm-1]     : 2030.1743101756
        rel_ener_unc[cm-1] : 4.237e-07

        core to state path : 

        sign        wave_nb/cm-1     unc/cm-1    upper state    lower state    line tag         
           1     7253.8936839165    5.337e-08    2 0 0 2 1 2    0 0 0 1 0 1    20ToFuSiCs.94    
          -1     7142.7864012176    7.005e-08    2 0 0 2 1 2    0 0 0 2 2 1    20ToFuSiCs.39    
           1     8670.2550781281    9.006e-08    2 1 0 1 1 0    0 0 0 2 2 1    24ToDiCoUb.135   
          -1     7062.8510981053    1.768e-07    2 1 0 1 1 0    0 1 0 2 2 1    24ToDiCoUb.25    
           1     7203.6578015915    1.768e-07    1 1 1 2 2 0    0 1 0 2 2 1    24ToDiCoUb.67    
          -1     7126.6283367576    1.768e-07    1 1 1 2 2 0    0 1 0 3 2 1    24ToDiCoUb.47    
           1     7302.1831780872    1.935e-07    1 1 1 4 2 2    0 1 0 3 2 1    24ToDiCoUb.99    
          -1     7067.5495954671    1.801e-07    1 1 1 4 2 2    0 1 0 5 2 3    24ToDiCoUb.29    

    State # 129: 

        assignment         : 0 1 0 5 2 4
        rel_ener[cm-1]     : 2024.1526340266
        rel_ener_unc[cm-1] : 5.574e-07

        core to state path : 

        sign        wave_nb/cm-1     unc/cm-1    upper state    lower state    line tag         
           1     7272.9997734399    1.034e-07    1 0 1 1 0 1    0 0 0 0 0 0    20ToFuSiCs.106   
          -1     7136.8358525851    8.673e-08    1 0 1 1 0 1    0 0 0 2 2 0    20ToFuSiCs.33    
           1     8663.4764204142    8.339e-08    2 1 0 1 1 1    0 0 0 2 2 0    24ToDiCoUb.134   
          -1     7204.8940683391    1.868e-07    2 1 0 1 1 1    0 1 0 0 0 0    24ToDiCoUb.69    
           1     7235.4843024403    1.968e-07    1 1 1 1 0 1    0 1 0 0 0 0    24ToDiCoUb.73    
          -1     7165.2660205014    2.035e-07    1 1 1 1 0 1    0 1 0 2 0 2    24ToDiCoUb.55    
           1     7191.8124968507    2.101e-07    2 1 0 2 1 1    0 1 0 2 0 2    24ToDiCoUb.65    
          -1     7042.9894850690    1.835e-07    2 1 0 2 1 1    0 1 0 3 2 2    24ToDiCoUb.19    
           1     7291.6430713611    2.202e-07    1 1 1 4 2 3    0 1 0 3 2 2    24ToDiCoUb.92    
          -1     7081.2780039850    2.101e-07    1 1 1 4 2 3    0 1 0 5 2 4    24ToDiCoUb.34    

    State # 130: 

        assignment         : 0 1 0 5 3 2
        rel_ener[cm-1]     : 2106.6999083312
        rel_ener_unc[cm-1] : 3.737e-07

        core to state path : 

        sign        wave_nb/cm-1     unc/cm-1    upper state    lower state    line tag         
           1     7253.8936839165    5.337e-08    2 0 0 2 1 2    0 0 0 1 0 1    20ToFuSiCs.94    
          -1     7142.7864012176    7.005e-08    2 0 0 2 1 2    0 0 0 2 2 1    20ToFuSiCs.39    
           1     7338.1595343336    7.672e-08    2 0 0 3 3 0    0 0 0 2 2 1    20ToFuSiCs.147   
          -1     7172.6988908173    1.134e-07    2 0 0 3 3 0    0 0 0 4 2 3    20ToFuSiCs.56    
           1     7287.0238955444    1.001e-07    2 0 0 5 1 4    0 0 0 4 2 3    20ToFuSiCs.117   
          -1     7140.8755092898    9.673e-08    2 0 0 5 1 4    0 0 0 5 2 3    20ToFuSiCs.37    
           1     7348.5577162585    6.004e-08    1 2 0 6 5 2    0 0 0 5 2 3    20ToFuSiCs.154   
          -1     7012.6585542656    1.368e-07    1 2 0 6 5 2    0 0 0 7 2 5    20ToFuSiCs.1     
           1     7266.9157440045    1.268e-07    2 0 0 6 5 2    0 0 0 7 2 5    20ToFuSiCs.100   
          -1     7292.6007892133    5.003e-08    2 0 0 6 5 2    0 0 0 6 4 3    20ToFuSiCs.120   
          -1       14.6484937523    1.001e-08    0 0 0 6 4 3    0 0 0 5 5 0    09CaPuHaGa.3     
           1     8452.4535769209    1.067e-07    1 1 1 4 3 1    0 0 0 5 5 0    24ToDiCoUb.124   
          -1     7064.0356040911    2.035e-07    1 1 1 4 3 1    0 1 0 5 3 2    24ToDiCoUb.26    

    State # 131: 

        assignment         : 0 1 0 5 3 3
        rel_ener[cm-1]     : 2126.4077020543
        rel_ener_unc[cm-1] : 4.170e-07

        core to state path : 

        sign        wave_nb/cm-1     unc/cm-1    upper state    lower state    line tag         
           1     7272.9997734399    1.034e-07    1 0 1 1 0 1    0 0 0 0 0 0    20ToFuSiCs.106   
          -1     7136.8358525851    8.673e-08    1 0 1 1 0 1    0 0 0 2 2 0    20ToFuSiCs.33    
           1     7202.0871488268    4.670e-08    2 0 0 3 1 3    0 0 0 2 2 0    20ToFuSiCs.67    
          -1     7116.1983074004    6.671e-08    2 0 0 3 1 3    0 0 0 4 0 4    20ToFuSiCs.24    
           1     7334.4736131988    1.401e-07    0 2 1 5 4 1    0 0 0 4 0 4    20ToFuSiCs.144   
          -1     7109.8297861683    1.101e-07    0 2 1 5 4 1    0 0 0 6 0 6    20ToFuSiCs.18    
           1     7278.7522688379    9.006e-08    2 0 0 6 1 5    0 0 0 6 0 6    20ToFuSiCs.111   
          -1     7122.6753633976    6.671e-08    2 0 0 6 1 5    0 0 0 6 2 4    20ToFuSiCs.29    
           1     7321.8240846072    1.701e-07    0 0 2 5 3 3    0 0 0 6 2 4    20ToFuSiCs.136   
          -1     7166.8173874407    1.701e-07    0 0 2 5 3 3    0 0 0 6 4 2    20ToFuSiCs.53    
          -1       15.7071630868    6.671e-08    0 0 0 6 4 2    0 0 0 5 5 1    06GoMaGuKn.8     
           1     8451.0490026737    9.340e-08    1 1 1 4 3 2    0 0 0 5 5 1    24ToDiCoUb.123   
          -1     7066.7143294512    1.835e-07    1 1 1 4 3 2    0 1 0 5 3 3    24ToDiCoUb.28    

    State # 132: 

        assignment         : 0 1 0 5 4 1
        rel_ener[cm-1]     : 2228.0681295091
        rel_ener_unc[cm-1] : 3.588e-07

        core to state path : 

        sign        wave_nb/cm-1     unc/cm-1    upper state    lower state    line tag         
           1     7253.8936839165    5.337e-08    2 0 0 2 1 2    0 0 0 1 0 1    20ToFuSiCs.94    
          -1     7142.7864012176    7.005e-08    2 0 0 2 1 2    0 0 0 2 2 1    20ToFuSiCs.39    
           1     7338.1595343336    7.672e-08    2 0 0 3 3 0    0 0 0 2 2 1    20ToFuSiCs.147   
          -1     7172.6988908173    1.134e-07    2 0 0 3 3 0    0 0 0 4 2 3    20ToFuSiCs.56    
           1     7287.0238955444    1.001e-07    2 0 0 5 1 4    0 0 0 4 2 3    20ToFuSiCs.117   
          -1     7140.8755092898    9.673e-08    2 0 0 5 1 4    0 0 0 5 2 3    20ToFuSiCs.37    
           1     7348.5577162585    6.004e-08    1 2 0 6 5 2    0 0 0 5 2 3    20ToFuSiCs.154   
          -1     7012.6585542656    1.368e-07    1 2 0 6 5 2    0 0 0 7 2 5    20ToFuSiCs.1     
           1     8491.7368025816    1.334e-07    0 3 1 6 4 2    0 0 0 7 2 5    24ToDiCoUb.126   
          -1     7022.2841475352    2.068e-07    0 3 1 6 4 2    0 1 0 5 4 1    24ToDiCoUb.12    

    State # 133: 

        assignment         : 0 1 0 5 4 2
        rel_ener[cm-1]     : 2251.6952902431
        rel_ener_unc[cm-1] : 7.611e-07

        core to state path : 

        sign        wave_nb/cm-1     unc/cm-1    upper state    lower state    line tag         
           1     7272.9997734399    1.034e-07    1 0 1 1 0 1    0 0 0 0 0 0    20ToFuSiCs.106   
          -1     7136.8358525851    8.673e-08    1 0 1 1 0 1    0 0 0 2 2 0    20ToFuSiCs.33    
           1     8663.4764204142    8.339e-08    2 1 0 1 1 1    0 0 0 2 2 0    24ToDiCoUb.134   
          -1     7204.8940683391    1.868e-07    2 1 0 1 1 1    0 1 0 0 0 0    24ToDiCoUb.69    
           1     7235.4843024403    1.968e-07    1 1 1 1 0 1    0 1 0 0 0 0    24ToDiCoUb.73    
          -1     7165.2660205014    2.035e-07    1 1 1 1 0 1    0 1 0 2 0 2    24ToDiCoUb.55    
           1     7191.8124968507    2.101e-07    2 1 0 2 1 1    0 1 0 2 0 2    24ToDiCoUb.65    
          -1     7042.9894850690    1.835e-07    2 1 0 2 1 1    0 1 0 3 2 2    24ToDiCoUb.19    
           1     7206.3858940074    1.501e-07    1 1 1 3 2 1    0 1 0 3 2 2    24ToDiCoUb.70    
          -1     7097.2723743504    2.001e-07    1 1 1 3 2 1    0 1 0 4 2 2    24ToDiCoUb.38    
           1     7230.7445495110    2.268e-07    2 1 0 4 3 1    0 1 0 4 2 2    24ToDiCoUb.72    
          -1     7024.0270066000    4.069e-07    2 1 0 4 3 1    0 1 0 4 4 0    24ToDiCoUb.13    
           1     7294.9247231330    1.935e-07    1 1 1 5 4 1    0 1 0 4 4 0    24ToDiCoUb.94    
          -1     7172.8480621084    2.101e-07    1 1 1 5 4 1    0 1 0 5 4 2    24ToDiCoUb.60    

    State # 134: 

        assignment         : 0 1 0 5 5 0
        rel_ener[cm-1]     : 2382.3487015491
        rel_ener_unc[cm-1] : 5.409e-07

        core to state path : 

        sign        wave_nb/cm-1     unc/cm-1    upper state    lower state    line tag         
           1     7253.8936839165    5.337e-08    2 0 0 2 1 2    0 0 0 1 0 1    20ToFuSiCs.94    
          -1     7142.7864012176    7.005e-08    2 0 0 2 1 2    0 0 0 2 2 1    20ToFuSiCs.39    
           1     7338.1595343336    7.672e-08    2 0 0 3 3 0    0 0 0 2 2 1    20ToFuSiCs.147   
          -1     7172.6988908173    1.134e-07    2 0 0 3 3 0    0 0 0 4 2 3    20ToFuSiCs.56    
           1     7287.0238955444    1.001e-07    2 0 0 5 1 4    0 0 0 4 2 3    20ToFuSiCs.117   
          -1     7140.8755092898    9.673e-08    2 0 0 5 1 4    0 0 0 5 2 3    20ToFuSiCs.37    
           1        0.7416824292    1.668e-09    0 0 0 6 1 6    0 0 0 5 2 3    69Kukolich.1     
           1     7312.8886591070    1.401e-07    0 0 2 5 0 5    0 0 0 6 1 6    20ToFuSiCs.130   
          -1     7111.1623134028    1.067e-07    0 0 2 5 0 5    0 0 0 6 3 4    20ToFuSiCs.19    
           1     7308.6900036191    1.001e-07    2 0 0 7 2 5    0 0 0 6 3 4    20ToFuSiCs.129   
          -1     7115.3121044726    1.067e-07    2 0 0 7 2 5    0 0 0 7 3 4    20ToFuSiCs.23    
           1     7319.5309553651    1.935e-07    0 0 2 6 4 3    0 0 0 7 3 4    20ToFuSiCs.135   
          -1     7102.0521005835    8.006e-08    0 0 2 6 4 3    0 0 0 7 5 2    20ToFuSiCs.12    
           1     8580.6847257812    1.368e-07    0 3 1 7 5 3    0 0 0 7 5 2    24ToDiCoUb.129   
          -1     7087.6629367207    2.402e-07    0 3 1 7 5 3    0 1 0 6 5 2    24ToDiCoUb.36    
           1     7153.7484668310    1.768e-07    1 1 1 6 5 1    0 1 0 6 5 2    24ToDiCoUb.52    
          -1     7300.4626488736    2.068e-07    1 1 1 6 5 1    0 1 0 5 5 0    24ToDiCoUb.97    

    State # 135: 

        assignment         : 0 1 0 5 5 1
        rel_ener[cm-1]     : 2406.1408982610
        rel_ener_unc[cm-1] : 4.634e-07

        core to state path : 

        sign        wave_nb/cm-1     unc/cm-1    upper state    lower state    line tag         
           1     7272.9997734399    1.034e-07    1 0 1 1 0 1    0 0 0 0 0 0    20ToFuSiCs.106   
          -1     7136.8358525851    8.673e-08    1 0 1 1 0 1    0 0 0 2 2 0    20ToFuSiCs.33    
           1     7202.0871488268    4.670e-08    2 0 0 3 1 3    0 0 0 2 2 0    20ToFuSiCs.67    
          -1     7116.1983074004    6.671e-08    2 0 0 3 1 3    0 0 0 4 0 4    20ToFuSiCs.24    
           1     7334.4736131988    1.401e-07    0 2 1 5 4 1    0 0 0 4 0 4    20ToFuSiCs.144   
          -1     7109.8297861683    1.101e-07    0 2 1 5 4 1    0 0 0 6 0 6    20ToFuSiCs.18    
           1     7278.7522688379    9.006e-08    2 0 0 6 1 5    0 0 0 6 0 6    20ToFuSiCs.111   
          -1     7122.6753633976    6.671e-08    2 0 0 6 1 5    0 0 0 6 2 4    20ToFuSiCs.29    
          -1       16.2943101124    1.001e-07    0 0 0 6 2 4    0 0 0 7 1 7    06GoMaGuKn.10    
           1     7331.2432213989    8.006e-08    2 0 0 8 0 8    0 0 0 7 1 7    20ToFuSiCs.142   
          -1     7101.0281672096    5.003e-08    2 0 0 8 0 8    0 0 0 7 3 5    20ToFuSiCs.11    
           1     7348.5547853976    5.003e-08    0 0 2 8 0 8    0 0 0 7 3 5    20ToFuSiCs.153   
          -1     7115.0913508038    6.671e-08    0 0 2 8 0 8    0 0 0 8 3 5    20ToFuSiCs.22    
           1     7166.0502603271    7.672e-08    1 0 1 8 3 6    0 0 0 8 3 5    20ToFuSiCs.52    
          -1     7156.5612724053    7.005e-08    1 0 1 8 3 6    0 0 0 7 5 3    20ToFuSiCs.44    
           1     8646.9534354697    8.006e-08    1 1 1 6 5 2    0 0 0 7 5 3    24ToDiCoUb.133   
          -1     7300.4591985533    3.202e-07    1 1 1 6 5 2    0 1 0 5 5 1    24ToDiCoUb.96    

    State # 136: 

        assignment         : 0 1 0 6 0 6
        rel_ener[cm-1]     : 2041.7805179509
        rel_ener_unc[cm-1] : 5.290e-07

        core to state path : 

        sign        wave_nb/cm-1     unc/cm-1    upper state    lower state    line tag         
           1     7272.9997734399    1.034e-07    1 0 1 1 0 1    0 0 0 0 0 0    20ToFuSiCs.106   
          -1     7136.8358525851    8.673e-08    1 0 1 1 0 1    0 0 0 2 2 0    20ToFuSiCs.33    
           1     8663.4764204142    8.339e-08    2 1 0 1 1 1    0 0 0 2 2 0    24ToDiCoUb.134   
          -1     7204.8940683391    1.868e-07    2 1 0 1 1 1    0 1 0 0 0 0    24ToDiCoUb.69    
           1     7235.4843024403    1.968e-07    1 1 1 1 0 1    0 1 0 0 0 0    24ToDiCoUb.73    
          -1     7165.2660205014    2.035e-07    1 1 1 1 0 1    0 1 0 2 0 2    24ToDiCoUb.55    
           1     7274.9980138526    1.868e-07    1 1 1 3 0 3    0 1 0 2 0 2    24ToDiCoUb.81    
          -1     7122.5114036758    1.901e-07    1 1 1 3 0 3    0 1 0 4 0 4    24ToDiCoUb.45    
           1     7304.2938806953    1.901e-07    1 1 1 5 0 5    0 1 0 4 0 4    24ToDiCoUb.100   
          -1     7079.9645277901    1.801e-07    1 1 1 5 0 5    0 1 0 6 0 6    24ToDiCoUb.32    

    State # 137: 

        assignment         : 0 1 0 6 1 5
        rel_ener[cm-1]     : 2146.2637074979
        rel_ener_unc[cm-1] : 4.487e-07

        core to state path : 

        sign        wave_nb/cm-1     unc/cm-1    upper state    lower state    line tag         
           1     7272.9997734399    1.034e-07    1 0 1 1 0 1    0 0 0 0 0 0    20ToFuSiCs.106   
          -1     7136.8358525851    8.673e-08    1 0 1 1 0 1    0 0 0 2 2 0    20ToFuSiCs.33    
           1     7202.0871488268    4.670e-08    2 0 0 3 1 3    0 0 0 2 2 0    20ToFuSiCs.67    
          -1     7116.1983074004    6.671e-08    2 0 0 3 1 3    0 0 0 4 0 4    20ToFuSiCs.24    
           1     7334.4736131988    1.401e-07    0 2 1 5 4 1    0 0 0 4 0 4    20ToFuSiCs.144   
          -1     7109.8297861683    1.101e-07    0 2 1 5 4 1    0 0 0 6 0 6    20ToFuSiCs.18    
           1     7278.7522688379    9.006e-08    2 0 0 6 1 5    0 0 0 6 0 6    20ToFuSiCs.111   
          -1     7122.6753633976    6.671e-08    2 0 0 6 1 5    0 0 0 6 2 4    20ToFuSiCs.29    
          -1       16.2943101124    1.001e-07    0 0 0 6 2 4    0 0 0 7 1 7    06GoMaGuKn.10    
           1     7331.2432213989    8.006e-08    2 0 0 8 0 8    0 0 0 7 1 7    20ToFuSiCs.142   
          -1     7101.0281672096    5.003e-08    2 0 0 8 0 8    0 0 0 7 3 5    20ToFuSiCs.11    
           1     8422.1867910433    8.006e-08    1 1 1 6 1 6    0 0 0 7 3 5    24ToDiCoUb.121   
          -1     7092.6173223744    3.269e-07    1 1 1 6 1 6    0 1 0 6 1 5    24ToDiCoUb.37    

    State # 138: 

        assignment         : 0 1 0 6 1 6
        rel_ener[cm-1]     : 2018.9589544578
        rel_ener_unc[cm-1] : 5.200e-07

        core to state path : 

        sign        wave_nb/cm-1     unc/cm-1    upper state    lower state    line tag         
           1     7253.8936839165    5.337e-08    2 0 0 2 1 2    0 0 0 1 0 1    20ToFuSiCs.94    
          -1     7142.7864012176    7.005e-08    2 0 0 2 1 2    0 0 0 2 2 1    20ToFuSiCs.39    
           1     7338.1595343336    7.672e-08    2 0 0 3 3 0    0 0 0 2 2 1    20ToFuSiCs.147   
          -1     7172.6988908173    1.134e-07    2 0 0 3 3 0    0 0 0 4 2 3    20ToFuSiCs.56    
          -1       14.9437074064    1.668e-08    0 0 0 4 2 3    0 0 0 3 3 0    09CaPuHaGa.5     
           1     8614.4170189065    7.338e-08    2 1 0 2 2 1    0 0 0 3 3 0    24ToDiCoUb.132   
          -1     7259.3297673419    1.935e-07    2 1 0 2 2 1    0 1 0 1 1 0    24ToDiCoUb.77    
           1     7204.0298548738    1.768e-07    1 1 1 1 1 1    0 1 0 1 1 0    24ToDiCoUb.68    
          -1     7167.4742585319    2.035e-07    1 1 1 1 1 1    0 1 0 2 1 2    24ToDiCoUb.56    
           1     7268.6007284813    2.035e-07    1 1 1 3 1 3    0 1 0 2 1 2    24ToDiCoUb.79    
          -1     7124.0653712376    1.868e-07    1 1 1 3 1 3    0 1 0 4 1 4    24ToDiCoUb.46    
           1     7301.4346778130    1.434e-07    1 1 1 5 1 5    0 1 0 4 1 4    24ToDiCoUb.98    
          -1     7080.2781473142    1.768e-07    1 1 1 5 1 5    0 1 0 6 1 6    24ToDiCoUb.33    

    State # 139: 

        assignment         : 0 1 0 6 2 4
        rel_ener[cm-1]     : 2211.1906170435
        rel_ener_unc[cm-1] : 6.079e-07

        core to state path : 

        sign        wave_nb/cm-1     unc/cm-1    upper state    lower state    line tag         
           1     7272.9997734399    1.034e-07    1 0 1 1 0 1    0 0 0 0 0 0    20ToFuSiCs.106   
          -1     7136.8358525851    8.673e-08    1 0 1 1 0 1    0 0 0 2 2 0    20ToFuSiCs.33    
           1     8663.4764204142    8.339e-08    2 1 0 1 1 1    0 0 0 2 2 0    24ToDiCoUb.134   
          -1     7204.8940683391    1.868e-07    2 1 0 1 1 1    0 1 0 0 0 0    24ToDiCoUb.69    
           1     7235.4843024403    1.968e-07    1 1 1 1 0 1    0 1 0 0 0 0    24ToDiCoUb.73    
          -1     7165.2660205014    2.035e-07    1 1 1 1 0 1    0 1 0 2 0 2    24ToDiCoUb.55    
           1     7191.8124968507    2.101e-07    2 1 0 2 1 1    0 1 0 2 0 2    24ToDiCoUb.65    
          -1     7042.9894850690    1.835e-07    2 1 0 2 1 1    0 1 0 3 2 2    24ToDiCoUb.19    
           1     7206.3858940074    1.501e-07    1 1 1 3 2 1    0 1 0 3 2 2    24ToDiCoUb.70    
          -1     7097.2723743504    2.001e-07    1 1 1 3 2 1    0 1 0 4 2 2    24ToDiCoUb.38    
           1     7326.3406221013    1.768e-07    1 1 1 5 2 3    0 1 0 4 2 2    24ToDiCoUb.112   
          -1     7038.0510913653    2.402e-07    1 1 1 5 2 3    0 1 0 6 2 4    24ToDiCoUb.18    

    State # 140: 

        assignment         : 0 1 0 6 2 5
        rel_ener[cm-1]     : 2137.4916534892
        rel_ener_unc[cm-1] : 3.763e-07

        core to state path : 

        sign        wave_nb/cm-1     unc/cm-1    upper state    lower state    line tag         
           1     7253.8936839165    5.337e-08    2 0 0 2 1 2    0 0 0 1 0 1    20ToFuSiCs.94    
          -1     7142.7864012176    7.005e-08    2 0 0 2 1 2    0 0 0 2 2 1    20ToFuSiCs.39    
           1     7338.1595343336    7.672e-08    2 0 0 3 3 0    0 0 0 2 2 1    20ToFuSiCs.147   
          -1     7172.6988908173    1.134e-07    2 0 0 3 3 0    0 0 0 4 2 3    20ToFuSiCs.56    
           1     7287.0238955444    1.001e-07    2 0 0 5 1 4    0 0 0 4 2 3    20ToFuSiCs.117   
          -1     7140.8755092898    9.673e-08    2 0 0 5 1 4    0 0 0 5 2 3    20ToFuSiCs.37    
           1     7348.5577162585    6.004e-08    1 2 0 6 5 2    0 0 0 5 2 3    20ToFuSiCs.154   
          -1     7012.6585542656    1.368e-07    1 2 0 6 5 2    0 0 0 7 2 5    20ToFuSiCs.1     
           1     7266.9157440045    1.268e-07    2 0 0 6 5 2    0 0 0 7 2 5    20ToFuSiCs.100   
          -1     7118.0884678060    8.006e-08    2 0 0 6 5 2    0 0 0 7 4 3    20ToFuSiCs.25    
           1     8572.0079506503    7.338e-08    1 1 1 7 2 6    0 0 0 7 4 3    24ToDiCoUb.127   
          -1     7341.9590478223    2.135e-07    1 1 1 7 2 6    0 1 0 6 2 5    24ToDiCoUb.117   

    State # 141: 

        assignment         : 0 1 0 6 3 3
        rel_ener[cm-1]     : 2282.5895900757
        rel_ener_unc[cm-1] : 4.102e-07

        core to state path : 

        sign        wave_nb/cm-1     unc/cm-1    upper state    lower state    line tag         
           1     7272.9997734399    1.034e-07    1 0 1 1 0 1    0 0 0 0 0 0    20ToFuSiCs.106   
          -1     7136.8358525851    8.673e-08    1 0 1 1 0 1    0 0 0 2 2 0    20ToFuSiCs.33    
           1     7202.0871488268    4.670e-08    2 0 0 3 1 3    0 0 0 2 2 0    20ToFuSiCs.67    
          -1     7116.1983074004    6.671e-08    2 0 0 3 1 3    0 0 0 4 0 4    20ToFuSiCs.24    
           1     7334.4736131988    1.401e-07    0 2 1 5 4 1    0 0 0 4 0 4    20ToFuSiCs.144   
          -1     7109.8297861683    1.101e-07    0 2 1 5 4 1    0 0 0 6 0 6    20ToFuSiCs.18    
           1     7278.7522688379    9.006e-08    2 0 0 6 1 5    0 0 0 6 0 6    20ToFuSiCs.111   
          -1     7122.6753633976    6.671e-08    2 0 0 6 1 5    0 0 0 6 2 4    20ToFuSiCs.29    
          -1       16.2943101124    1.001e-07    0 0 0 6 2 4    0 0 0 7 1 7    06GoMaGuKn.10    
           1     7331.2432213989    8.006e-08    2 0 0 8 0 8    0 0 0 7 1 7    20ToFuSiCs.142   
          -1     7101.0281672096    5.003e-08    2 0 0 8 0 8    0 0 0 7 3 5    20ToFuSiCs.11    
           1     7244.0109047240    1.735e-07    1 0 1 7 3 4    0 0 0 7 3 5    20ToFuSiCs.88    
          -1     7172.0724907229    6.671e-08    1 0 1 7 3 4    0 0 0 6 5 1    20ToFuSiCs.55    
           1     8427.7389694006    8.339e-08    1 1 1 5 3 2    0 0 0 6 5 1    24ToDiCoUb.122   
          -1     7033.7820321551    1.968e-07    1 1 1 5 3 2    0 1 0 6 3 3    24ToDiCoUb.15    

    State # 142: 

        assignment         : 0 1 0 6 3 4
        rel_ener[cm-1]     : 2247.9178550366
        rel_ener_unc[cm-1] : 4.579e-07

        core to state path : 

        sign        wave_nb/cm-1     unc/cm-1    upper state    lower state    line tag         
           1     7253.8936839165    5.337e-08    2 0 0 2 1 2    0 0 0 1 0 1    20ToFuSiCs.94    
          -1     7142.7864012176    7.005e-08    2 0 0 2 1 2    0 0 0 2 2 1    20ToFuSiCs.39    
           1     7338.1595343336    7.672e-08    2 0 0 3 3 0    0 0 0 2 2 1    20ToFuSiCs.147   
          -1     7172.6988908173    1.134e-07    2 0 0 3 3 0    0 0 0 4 2 3    20ToFuSiCs.56    
           1     7287.0238955444    1.001e-07    2 0 0 5 1 4    0 0 0 4 2 3    20ToFuSiCs.117   
          -1     7140.8755092898    9.673e-08    2 0 0 5 1 4    0 0 0 5 2 3    20ToFuSiCs.37    
           1        0.7416824292    1.668e-09    0 0 0 6 1 6    0 0 0 5 2 3    69Kukolich.1     
           1     7312.8886591070    1.401e-07    0 0 2 5 0 5    0 0 0 6 1 6    20ToFuSiCs.130   
          -1     7111.1623134028    1.067e-07    0 0 2 5 0 5    0 0 0 6 3 4    20ToFuSiCs.19    
           1     7308.6900036191    1.001e-07    2 0 0 7 2 5    0 0 0 6 3 4    20ToFuSiCs.129   
          -1     7115.3121044726    1.067e-07    2 0 0 7 2 5    0 0 0 7 3 4    20ToFuSiCs.23    
           1     7319.5309553651    1.935e-07    0 0 2 6 4 3    0 0 0 7 3 4    20ToFuSiCs.135   
          -1     7102.0521005835    8.006e-08    0 0 2 6 4 3    0 0 0 7 5 2    20ToFuSiCs.12    
           1     8410.8190101834    9.340e-08    0 3 1 6 5 1    0 0 0 7 5 2    24ToDiCoUb.120   
          -1     8582.0557154510    8.339e-08    0 3 1 6 5 1    0 0 0 6 5 2    24ToDiCoUb.130   
           1     8576.5067823988    1.434e-07    1 1 1 6 3 3    0 0 0 6 5 2    24ToDiCoUb.128   
          -1     7193.3933166257    1.768e-07    1 1 1 6 3 3    0 1 0 6 3 4    24ToDiCoUb.66    

    State # 143: 

        assignment         : 0 1 0 6 4 2
        rel_ener[cm-1]     : 2399.1654543291
        rel_ener_unc[cm-1] : 8.137e-07

        core to state path : 

        sign        wave_nb/cm-1     unc/cm-1    upper state    lower state    line tag         
           1     7272.9997734399    1.034e-07    1 0 1 1 0 1    0 0 0 0 0 0    20ToFuSiCs.106   
          -1     7136.8358525851    8.673e-08    1 0 1 1 0 1    0 0 0 2 2 0    20ToFuSiCs.33    
           1     8663.4764204142    8.339e-08    2 1 0 1 1 1    0 0 0 2 2 0    24ToDiCoUb.134   
          -1     7204.8940683391    1.868e-07    2 1 0 1 1 1    0 1 0 0 0 0    24ToDiCoUb.69    
           1     7235.4843024403    1.968e-07    1 1 1 1 0 1    0 1 0 0 0 0    24ToDiCoUb.73    
          -1     7165.2660205014    2.035e-07    1 1 1 1 0 1    0 1 0 2 0 2    24ToDiCoUb.55    
           1     7191.8124968507    2.101e-07    2 1 0 2 1 1    0 1 0 2 0 2    24ToDiCoUb.65    
          -1     7042.9894850690    1.835e-07    2 1 0 2 1 1    0 1 0 3 2 2    24ToDiCoUb.19    
           1     7206.3858940074    1.501e-07    1 1 1 3 2 1    0 1 0 3 2 2    24ToDiCoUb.70    
          -1     7097.2723743504    2.001e-07    1 1 1 3 2 1    0 1 0 4 2 2    24ToDiCoUb.38    
           1     7230.7445495110    2.268e-07    2 1 0 4 3 1    0 1 0 4 2 2    24ToDiCoUb.72    
          -1     7024.0270066000    4.069e-07    2 1 0 4 3 1    0 1 0 4 4 0    24ToDiCoUb.13    
           1     7294.9247231330    1.935e-07    1 1 1 5 4 1    0 1 0 4 4 0    24ToDiCoUb.94    
          -1     7172.8480621084    2.101e-07    1 1 1 5 4 1    0 1 0 5 4 2    24ToDiCoUb.60    
           1     7315.6158385212    2.035e-07    1 1 1 6 4 3    0 1 0 5 4 2    24ToDiCoUb.104   
          -1     7168.1456744352    2.035e-07    1 1 1 6 4 3    0 1 0 6 4 2    24ToDiCoUb.57    

    State # 144: 

        assignment         : 0 1 0 6 4 3
        rel_ener[cm-1]     : 2374.5871072347
        rel_ener_unc[cm-1] : 4.528e-07

        core to state path : 

        sign        wave_nb/cm-1     unc/cm-1    upper state    lower state    line tag         
           1     7253.8936839165    5.337e-08    2 0 0 2 1 2    0 0 0 1 0 1    20ToFuSiCs.94    
          -1     7142.7864012176    7.005e-08    2 0 0 2 1 2    0 0 0 2 2 1    20ToFuSiCs.39    
           1     7338.1595343336    7.672e-08    2 0 0 3 3 0    0 0 0 2 2 1    20ToFuSiCs.147   
          -1     7172.6988908173    1.134e-07    2 0 0 3 3 0    0 0 0 4 2 3    20ToFuSiCs.56    
           1     7287.0238955444    1.001e-07    2 0 0 5 1 4    0 0 0 4 2 3    20ToFuSiCs.117   
          -1     7140.8755092898    9.673e-08    2 0 0 5 1 4    0 0 0 5 2 3    20ToFuSiCs.37    
           1     7348.5577162585    6.004e-08    1 2 0 6 5 2    0 0 0 5 2 3    20ToFuSiCs.154   
          -1     7012.6585542656    1.368e-07    1 2 0 6 5 2    0 0 0 7 2 5    20ToFuSiCs.1     
           1     8491.7368025816    1.334e-07    0 3 1 6 4 2    0 0 0 7 2 5    24ToDiCoUb.126   
          -1     7022.2841475352    2.068e-07    0 3 1 6 4 2    0 1 0 5 4 1    24ToDiCoUb.12    
           1     7316.3454471593    2.035e-07    1 1 1 6 4 2    0 1 0 5 4 1    24ToDiCoUb.107   
          -1     7169.8264694337    1.868e-07    1 1 1 6 4 2    0 1 0 6 4 3    24ToDiCoUb.58    

    State # 145: 

        assignment         : 0 1 0 6 5 1
        rel_ener[cm-1]     : 2552.8797353534
        rel_ener_unc[cm-1] : 4.823e-07

        core to state path : 

        sign        wave_nb/cm-1     unc/cm-1    upper state    lower state    line tag         
           1     7272.9997734399    1.034e-07    1 0 1 1 0 1    0 0 0 0 0 0    20ToFuSiCs.106   
          -1     7136.8358525851    8.673e-08    1 0 1 1 0 1    0 0 0 2 2 0    20ToFuSiCs.33    
           1     7202.0871488268    4.670e-08    2 0 0 3 1 3    0 0 0 2 2 0    20ToFuSiCs.67    
          -1     7116.1983074004    6.671e-08    2 0 0 3 1 3    0 0 0 4 0 4    20ToFuSiCs.24    
           1     7334.4736131988    1.401e-07    0 2 1 5 4 1    0 0 0 4 0 4    20ToFuSiCs.144   
          -1     7109.8297861683    1.101e-07    0 2 1 5 4 1    0 0 0 6 0 6    20ToFuSiCs.18    
           1     7278.7522688379    9.006e-08    2 0 0 6 1 5    0 0 0 6 0 6    20ToFuSiCs.111   
          -1     7122.6753633976    6.671e-08    2 0 0 6 1 5    0 0 0 6 2 4    20ToFuSiCs.29    
          -1       16.2943101124    1.001e-07    0 0 0 6 2 4    0 0 0 7 1 7    06GoMaGuKn.10    
           1     7331.2432213989    8.006e-08    2 0 0 8 0 8    0 0 0 7 1 7    20ToFuSiCs.142   
          -1     7101.0281672096    5.003e-08    2 0 0 8 0 8    0 0 0 7 3 5    20ToFuSiCs.11    
           1     7348.5547853976    5.003e-08    0 0 2 8 0 8    0 0 0 7 3 5    20ToFuSiCs.153   
          -1     7115.0913508038    6.671e-08    0 0 2 8 0 8    0 0 0 8 3 5    20ToFuSiCs.22    
           1     7166.0502603271    7.672e-08    1 0 1 8 3 6    0 0 0 8 3 5    20ToFuSiCs.52    
          -1     7156.5612724053    7.005e-08    1 0 1 8 3 6    0 0 0 7 5 3    20ToFuSiCs.44    
           1     8646.9534354697    8.006e-08    1 1 1 6 5 2    0 0 0 7 5 3    24ToDiCoUb.133   
          -1     7153.7203614609    3.469e-07    1 1 1 6 5 2    0 1 0 6 5 1    24ToDiCoUb.51    

    State # 146: 

        assignment         : 0 1 0 6 5 2
        rel_ener[cm-1]     : 2529.0628835916
        rel_ener_unc[cm-1] : 4.675e-07

        core to state path : 

        sign        wave_nb/cm-1     unc/cm-1    upper state    lower state    line tag         
           1     7253.8936839165    5.337e-08    2 0 0 2 1 2    0 0 0 1 0 1    20ToFuSiCs.94    
          -1     7142.7864012176    7.005e-08    2 0 0 2 1 2    0 0 0 2 2 1    20ToFuSiCs.39    
           1     7338.1595343336    7.672e-08    2 0 0 3 3 0    0 0 0 2 2 1    20ToFuSiCs.147   
          -1     7172.6988908173    1.134e-07    2 0 0 3 3 0    0 0 0 4 2 3    20ToFuSiCs.56    
           1     7287.0238955444    1.001e-07    2 0 0 5 1 4    0 0 0 4 2 3    20ToFuSiCs.117   
          -1     7140.8755092898    9.673e-08    2 0 0 5 1 4    0 0 0 5 2 3    20ToFuSiCs.37    
           1        0.7416824292    1.668e-09    0 0 0 6 1 6    0 0 0 5 2 3    69Kukolich.1     
           1     7312.8886591070    1.401e-07    0 0 2 5 0 5    0 0 0 6 1 6    20ToFuSiCs.130   
          -1     7111.1623134028    1.067e-07    0 0 2 5 0 5    0 0 0 6 3 4    20ToFuSiCs.19    
           1     7308.6900036191    1.001e-07    2 0 0 7 2 5    0 0 0 6 3 4    20ToFuSiCs.129   
          -1     7115.3121044726    1.067e-07    2 0 0 7 2 5    0 0 0 7 3 4    20ToFuSiCs.23    
           1     7319.5309553651    1.935e-07    0 0 2 6 4 3    0 0 0 7 3 4    20ToFuSiCs.135   
          -1     7102.0521005835    8.006e-08    0 0 2 6 4 3    0 0 0 7 5 2    20ToFuSiCs.12    
           1     8580.6847257812    1.368e-07    0 3 1 7 5 3    0 0 0 7 5 2    24ToDiCoUb.129   
          -1     7087.6629367207    2.402e-07    0 3 1 7 5 3    0 1 0 6 5 2    24ToDiCoUb.36    

    State # 147: 

        assignment         : 0 1 0 6 6 0
        rel_ener[cm-1]     : 2733.9629407889
        rel_ener_unc[cm-1] : 1.055e-06

        core to state path : 

        sign        wave_nb/cm-1     unc/cm-1    upper state    lower state    line tag         
           1     7272.9997734399    1.034e-07    1 0 1 1 0 1    0 0 0 0 0 0    20ToFuSiCs.106   
          -1     7136.8358525851    8.673e-08    1 0 1 1 0 1    0 0 0 2 2 0    20ToFuSiCs.33    
           1     8663.4764204142    8.339e-08    2 1 0 1 1 1    0 0 0 2 2 0    24ToDiCoUb.134   
          -1     7204.8940683391    1.868e-07    2 1 0 1 1 1    0 1 0 0 0 0    24ToDiCoUb.69    
           1     7235.4843024403    1.968e-07    1 1 1 1 0 1    0 1 0 0 0 0    24ToDiCoUb.73    
          -1     7165.2660205014    2.035e-07    1 1 1 1 0 1    0 1 0 2 0 2    24ToDiCoUb.55    
           1     7191.8124968507    2.101e-07    2 1 0 2 1 1    0 1 0 2 0 2    24ToDiCoUb.65    
          -1     7042.9894850690    1.835e-07    2 1 0 2 1 1    0 1 0 3 2 2    24ToDiCoUb.19    
           1     7206.3858940074    1.501e-07    1 1 1 3 2 1    0 1 0 3 2 2    24ToDiCoUb.70    
          -1     7097.2723743504    2.001e-07    1 1 1 3 2 1    0 1 0 4 2 2    24ToDiCoUb.38    
           1     7230.7445495110    2.268e-07    2 1 0 4 3 1    0 1 0 4 2 2    24ToDiCoUb.72    
          -1     7024.0270066000    4.069e-07    2 1 0 4 3 1    0 1 0 4 4 0    24ToDiCoUb.13    
           1     7294.9247231330    1.935e-07    1 1 1 5 4 1    0 1 0 4 4 0    24ToDiCoUb.94    
          -1     7172.8480621084    2.101e-07    1 1 1 5 4 1    0 1 0 5 4 2    24ToDiCoUb.60    
           1     7279.4397071990    2.368e-07    2 1 0 5 5 1    0 1 0 5 4 2    24ToDiCoUb.86    
          -1     6797.1720566533    6.905e-07    2 1 0 5 5 1    0 1 0 6 6 0    24ToDiCoUb.2     

    State # 148: 

        assignment         : 0 1 0 6 6 1
        rel_ener[cm-1]     : 2710.1683417566
        rel_ener_unc[cm-1] : 8.060e-07

        core to state path : 

        sign        wave_nb/cm-1     unc/cm-1    upper state    lower state    line tag         
           1     7253.8936839165    5.337e-08    2 0 0 2 1 2    0 0 0 1 0 1    20ToFuSiCs.94    
          -1     7142.7864012176    7.005e-08    2 0 0 2 1 2    0 0 0 2 2 1    20ToFuSiCs.39    
           1     7338.1595343336    7.672e-08    2 0 0 3 3 0    0 0 0 2 2 1    20ToFuSiCs.147   
          -1     7172.6988908173    1.134e-07    2 0 0 3 3 0    0 0 0 4 2 3    20ToFuSiCs.56    
           1     7287.0238955444    1.001e-07    2 0 0 5 1 4    0 0 0 4 2 3    20ToFuSiCs.117   
          -1     7140.8755092898    9.673e-08    2 0 0 5 1 4    0 0 0 5 2 3    20ToFuSiCs.37    
           1     7348.5577162585    6.004e-08    1 2 0 6 5 2    0 0 0 5 2 3    20ToFuSiCs.154   
          -1     7012.6585542656    1.368e-07    1 2 0 6 5 2    0 0 0 7 2 5    20ToFuSiCs.1     
           1     8491.7368025816    1.334e-07    0 3 1 6 4 2    0 0 0 7 2 5    24ToDiCoUb.126   
          -1     7022.2841475352    2.068e-07    0 3 1 6 4 2    0 1 0 5 4 1    24ToDiCoUb.12    
           1     7279.2843435074    2.101e-07    2 1 0 5 5 0    0 1 0 5 4 1    24ToDiCoUb.85    
          -1     6797.1841312599    6.905e-07    2 1 0 5 5 0    0 1 0 6 6 1    24ToDiCoUb.3     

    State # 149: 

        assignment         : 0 1 0 7 0 7
        rel_ener[cm-1]     : 2156.8485297886
        rel_ener_unc[cm-1] : 3.340e-07

        core to state path : 

        sign        wave_nb/cm-1     unc/cm-1    upper state    lower state    line tag         
           1     7253.8936839165    5.337e-08    2 0 0 2 1 2    0 0 0 1 0 1    20ToFuSiCs.94    
          -1     7142.7864012176    7.005e-08    2 0 0 2 1 2    0 0 0 2 2 1    20ToFuSiCs.39    
           1     7338.1595343336    7.672e-08    2 0 0 3 3 0    0 0 0 2 2 1    20ToFuSiCs.147   
          -1     7172.6988908173    1.134e-07    2 0 0 3 3 0    0 0 0 4 2 3    20ToFuSiCs.56    
           1     7287.0238955444    1.001e-07    2 0 0 5 1 4    0 0 0 4 2 3    20ToFuSiCs.117   
          -1     7140.8755092898    9.673e-08    2 0 0 5 1 4    0 0 0 5 2 3    20ToFuSiCs.37    
           1     7348.5577162585    6.004e-08    1 2 0 6 5 2    0 0 0 5 2 3    20ToFuSiCs.154   
          -1     7012.6585542656    1.368e-07    1 2 0 6 5 2    0 0 0 7 2 5    20ToFuSiCs.1     
           1     8455.9202116319    1.101e-07    1 1 1 6 0 6    0 0 0 7 2 5    24ToDiCoUb.125   
          -1     7057.6871563060    1.768e-07    1 1 1 6 0 6    0 1 0 7 0 7    24ToDiCoUb.22    

    State # 150: 

        assignment         : 0 1 0 7 1 6
        rel_ener[cm-1]     : 2285.9358284390
        rel_ener_unc[cm-1] : 6.251e-07

        core to state path : 

        sign        wave_nb/cm-1     unc/cm-1    upper state    lower state    line tag         
           1     7253.8936839165    5.337e-08    2 0 0 2 1 2    0 0 0 1 0 1    20ToFuSiCs.94    
          -1     7142.7864012176    7.005e-08    2 0 0 2 1 2    0 0 0 2 2 1    20ToFuSiCs.39    
           1     7338.1595343336    7.672e-08    2 0 0 3 3 0    0 0 0 2 2 1    20ToFuSiCs.147   
          -1     7172.6988908173    1.134e-07    2 0 0 3 3 0    0 0 0 4 2 3    20ToFuSiCs.56    
          -1       14.9437074064    1.668e-08    0 0 0 4 2 3    0 0 0 3 3 0    09CaPuHaGa.5     
           1     8614.4170189065    7.338e-08    2 1 0 2 2 1    0 0 0 3 3 0    24ToDiCoUb.132   
          -1     7259.3297673419    1.935e-07    2 1 0 2 2 1    0 1 0 1 1 0    24ToDiCoUb.77    
           1     7204.0298548738    1.768e-07    1 1 1 1 1 1    0 1 0 1 1 0    24ToDiCoUb.68    
          -1     7167.4742585319    2.035e-07    1 1 1 1 1 1    0 1 0 2 1 2    24ToDiCoUb.56    
           1     7268.6007284813    2.035e-07    1 1 1 3 1 3    0 1 0 2 1 2    24ToDiCoUb.79    
          -1     7124.0653712376    1.868e-07    1 1 1 3 1 3    0 1 0 4 1 4    24ToDiCoUb.46    
           1     7301.4346778130    1.434e-07    1 1 1 5 1 5    0 1 0 4 1 4    24ToDiCoUb.98    
          -1     7080.2781473142    1.768e-07    1 1 1 5 1 5    0 1 0 6 1 6    24ToDiCoUb.33    
           1     7298.2179621310    2.535e-07    1 1 1 6 1 5    0 1 0 6 1 6    24ToDiCoUb.95    
          -1     7031.2410881497    2.368e-07    1 1 1 6 1 5    0 1 0 7 1 6    24ToDiCoUb.14    

    State # 151: 

        assignment         : 0 1 0 7 2 5
        rel_ener[cm-1]     : 2368.7981811671
        rel_ener_unc[cm-1] : 4.025e-07

        core to state path : 

        sign        wave_nb/cm-1     unc/cm-1    upper state    lower state    line tag         
           1     7253.8936839165    5.337e-08    2 0 0 2 1 2    0 0 0 1 0 1    20ToFuSiCs.94    
          -1     7142.7864012176    7.005e-08    2 0 0 2 1 2    0 0 0 2 2 1    20ToFuSiCs.39    
           1     7338.1595343336    7.672e-08    2 0 0 3 3 0    0 0 0 2 2 1    20ToFuSiCs.147   
          -1     7172.6988908173    1.134e-07    2 0 0 3 3 0    0 0 0 4 2 3    20ToFuSiCs.56    
           1     7287.0238955444    1.001e-07    2 0 0 5 1 4    0 0 0 4 2 3    20ToFuSiCs.117   
          -1     7140.8755092898    9.673e-08    2 0 0 5 1 4    0 0 0 5 2 3    20ToFuSiCs.37    
           1     7348.5577162585    6.004e-08    1 2 0 6 5 2    0 0 0 5 2 3    20ToFuSiCs.154   
          -1     7012.6585542656    1.368e-07    1 2 0 6 5 2    0 0 0 7 2 5    20ToFuSiCs.1     
           1     7266.9157440045    1.268e-07    2 0 0 6 5 2    0 0 0 7 2 5    20ToFuSiCs.100   
          -1     7118.0884678060    8.006e-08    2 0 0 6 5 2    0 0 0 7 4 3    20ToFuSiCs.25    
           1     8572.0079506503    7.338e-08    1 1 1 7 2 6    0 0 0 7 4 3    24ToDiCoUb.127   
          -1     7110.6525201445    2.568e-07    1 1 1 7 2 6    0 1 0 7 2 5    24ToDiCoUb.43    

    State # 152: 

        assignment         : 0 1 0 7 3 4
        rel_ener[cm-1]     : 2439.0809054893
        rel_ener_unc[cm-1] : 4.875e-07

        core to state path : 

        sign        wave_nb/cm-1     unc/cm-1    upper state    lower state    line tag         
           1     7253.8936839165    5.337e-08    2 0 0 2 1 2    0 0 0 1 0 1    20ToFuSiCs.94    
          -1     7142.7864012176    7.005e-08    2 0 0 2 1 2    0 0 0 2 2 1    20ToFuSiCs.39    
           1     7338.1595343336    7.672e-08    2 0 0 3 3 0    0 0 0 2 2 1    20ToFuSiCs.147   
          -1     7172.6988908173    1.134e-07    2 0 0 3 3 0    0 0 0 4 2 3    20ToFuSiCs.56    
           1     7287.0238955444    1.001e-07    2 0 0 5 1 4    0 0 0 4 2 3    20ToFuSiCs.117   
          -1     7140.8755092898    9.673e-08    2 0 0 5 1 4    0 0 0 5 2 3    20ToFuSiCs.37    
           1        0.7416824292    1.668e-09    0 0 0 6 1 6    0 0 0 5 2 3    69Kukolich.1     
           1     7312.8886591070    1.401e-07    0 0 2 5 0 5    0 0 0 6 1 6    20ToFuSiCs.130   
          -1     7111.1623134028    1.067e-07    0 0 2 5 0 5    0 0 0 6 3 4    20ToFuSiCs.19    
           1     7308.6900036191    1.001e-07    2 0 0 7 2 5    0 0 0 6 3 4    20ToFuSiCs.129   
          -1     7115.3121044726    1.067e-07    2 0 0 7 2 5    0 0 0 7 3 4    20ToFuSiCs.23    
           1     7319.5309553651    1.935e-07    0 0 2 6 4 3    0 0 0 7 3 4    20ToFuSiCs.135   
          -1     7102.0521005835    8.006e-08    0 0 2 6 4 3    0 0 0 7 5 2    20ToFuSiCs.12    
           1     8410.8190101834    9.340e-08    0 3 1 6 5 1    0 0 0 7 5 2    24ToDiCoUb.120   
          -1     8582.0557154510    8.339e-08    0 3 1 6 5 1    0 0 0 6 5 2    24ToDiCoUb.130   
           1     8576.5067823988    1.434e-07    1 1 1 6 3 3    0 0 0 6 5 2    24ToDiCoUb.128   
          -1     7002.2302661730    2.435e-07    1 1 1 6 3 3    0 1 0 7 3 4    24ToDiCoUb.9     

    State # 153: 

        assignment         : 0 1 0 7 3 5
        rel_ener[cm-1]     : 2439.9544665964
        rel_ener_unc[cm-1] : 5.998e-07

        core to state path : 

        sign        wave_nb/cm-1     unc/cm-1    upper state    lower state    line tag         
           1     7272.9997734399    1.034e-07    1 0 1 1 0 1    0 0 0 0 0 0    20ToFuSiCs.106   
          -1     7136.8358525851    8.673e-08    1 0 1 1 0 1    0 0 0 2 2 0    20ToFuSiCs.33    
           1     7202.0871488268    4.670e-08    2 0 0 3 1 3    0 0 0 2 2 0    20ToFuSiCs.67    
          -1     7116.1983074004    6.671e-08    2 0 0 3 1 3    0 0 0 4 0 4    20ToFuSiCs.24    
           1     7334.4736131988    1.401e-07    0 2 1 5 4 1    0 0 0 4 0 4    20ToFuSiCs.144   
          -1     7109.8297861683    1.101e-07    0 2 1 5 4 1    0 0 0 6 0 6    20ToFuSiCs.18    
           1     7278.7522688379    9.006e-08    2 0 0 6 1 5    0 0 0 6 0 6    20ToFuSiCs.111   
          -1     7122.6753633976    6.671e-08    2 0 0 6 1 5    0 0 0 6 2 4    20ToFuSiCs.29    
           1     7321.8240846072    1.701e-07    0 0 2 5 3 3    0 0 0 6 2 4    20ToFuSiCs.136   
          -1     7166.8173874407    1.701e-07    0 0 2 5 3 3    0 0 0 6 4 2    20ToFuSiCs.53    
          -1       15.7071630868    6.671e-08    0 0 0 6 4 2    0 0 0 5 5 1    06GoMaGuKn.8     
           1     8451.0490026737    9.340e-08    1 1 1 4 3 2    0 0 0 5 5 1    24ToDiCoUb.123   
          -1     7066.7143294512    1.835e-07    1 1 1 4 3 2    0 1 0 5 3 3    24ToDiCoUb.28    
           1     7326.3237165793    1.968e-07    1 1 1 6 3 4    0 1 0 5 3 3    24ToDiCoUb.111   
          -1     7012.7769520373    3.836e-07    1 1 1 6 3 4    0 1 0 7 3 5    24ToDiCoUb.11    

    State # 154: 

        assignment         : 0 1 0 7 4 3
        rel_ener[cm-1]     : 2548.3447910454
        rel_ener_unc[cm-1] : 5.196e-07

        core to state path : 

        sign        wave_nb/cm-1     unc/cm-1    upper state    lower state    line tag         
           1     7253.8936839165    5.337e-08    2 0 0 2 1 2    0 0 0 1 0 1    20ToFuSiCs.94    
          -1     7142.7864012176    7.005e-08    2 0 0 2 1 2    0 0 0 2 2 1    20ToFuSiCs.39    
           1     7338.1595343336    7.672e-08    2 0 0 3 3 0    0 0 0 2 2 1    20ToFuSiCs.147   
          -1     7172.6988908173    1.134e-07    2 0 0 3 3 0    0 0 0 4 2 3    20ToFuSiCs.56    
           1     7287.0238955444    1.001e-07    2 0 0 5 1 4    0 0 0 4 2 3    20ToFuSiCs.117   
          -1     7140.8755092898    9.673e-08    2 0 0 5 1 4    0 0 0 5 2 3    20ToFuSiCs.37    
           1     7348.5577162585    6.004e-08    1 2 0 6 5 2    0 0 0 5 2 3    20ToFuSiCs.154   
          -1     7012.6585542656    1.368e-07    1 2 0 6 5 2    0 0 0 7 2 5    20ToFuSiCs.1     
           1     8491.7368025816    1.334e-07    0 3 1 6 4 2    0 0 0 7 2 5    24ToDiCoUb.126   
          -1     7022.2841475352    2.068e-07    0 3 1 6 4 2    0 1 0 5 4 1    24ToDiCoUb.12    
           1     7316.3454471593    2.035e-07    1 1 1 6 4 2    0 1 0 5 4 1    24ToDiCoUb.107   
          -1     7169.8264694337    1.868e-07    1 1 1 6 4 2    0 1 0 6 4 3    24ToDiCoUb.58    
           1     7335.7077408298    1.768e-07    1 1 1 7 4 4    0 1 0 6 4 3    24ToDiCoUb.116   
          -1     7161.9500570191    1.835e-07    1 1 1 7 4 4    0 1 0 7 4 3    24ToDiCoUb.54    

    State # 155: 

        assignment         : 0 1 0 8 1 8
        rel_ener[cm-1]     : 2313.8724074440
        rel_ener_unc[cm-1] : 5.867e-07

        core to state path : 

        sign        wave_nb/cm-1     unc/cm-1    upper state    lower state    line tag         
           1     7253.8936839165    5.337e-08    2 0 0 2 1 2    0 0 0 1 0 1    20ToFuSiCs.94    
          -1     7142.7864012176    7.005e-08    2 0 0 2 1 2    0 0 0 2 2 1    20ToFuSiCs.39    
           1     7338.1595343336    7.672e-08    2 0 0 3 3 0    0 0 0 2 2 1    20ToFuSiCs.147   
          -1     7172.6988908173    1.134e-07    2 0 0 3 3 0    0 0 0 4 2 3    20ToFuSiCs.56    
          -1       14.9437074064    1.668e-08    0 0 0 4 2 3    0 0 0 3 3 0    09CaPuHaGa.5     
           1     8614.4170189065    7.338e-08    2 1 0 2 2 1    0 0 0 3 3 0    24ToDiCoUb.132   
          -1     7259.3297673419    1.935e-07    2 1 0 2 2 1    0 1 0 1 1 0    24ToDiCoUb.77    
           1     7204.0298548738    1.768e-07    1 1 1 1 1 1    0 1 0 1 1 0    24ToDiCoUb.68    
          -1     7167.4742585319    2.035e-07    1 1 1 1 1 1    0 1 0 2 1 2    24ToDiCoUb.56    
           1     7268.6007284813    2.035e-07    1 1 1 3 1 3    0 1 0 2 1 2    24ToDiCoUb.79    
          -1     7124.0653712376    1.868e-07    1 1 1 3 1 3    0 1 0 4 1 4    24ToDiCoUb.46    
           1     7301.4346778130    1.434e-07    1 1 1 5 1 5    0 1 0 4 1 4    24ToDiCoUb.98    
          -1     7080.2781473142    1.768e-07    1 1 1 5 1 5    0 1 0 6 1 6    24ToDiCoUb.33    
           1     7329.7201605886    1.801e-07    1 1 1 7 1 7    0 1 0 6 1 6    24ToDiCoUb.113   
          -1     7034.8067076024    2.035e-07    1 1 1 7 1 7    0 1 0 8 1 8    24ToDiCoUb.16    

    State # 156: 

        assignment         : 0 1 0 8 2 7
        rel_ener[cm-1]     : 2471.3714760163
        rel_ener_unc[cm-1] : 3.585e-07

        core to state path : 

        sign        wave_nb/cm-1     unc/cm-1    upper state    lower state    line tag         
           1     7253.8936839165    5.337e-08    2 0 0 2 1 2    0 0 0 1 0 1    20ToFuSiCs.94    
          -1     7142.7864012176    7.005e-08    2 0 0 2 1 2    0 0 0 2 2 1    20ToFuSiCs.39    
           1     7338.1595343336    7.672e-08    2 0 0 3 3 0    0 0 0 2 2 1    20ToFuSiCs.147   
          -1     7172.6988908173    1.134e-07    2 0 0 3 3 0    0 0 0 4 2 3    20ToFuSiCs.56    
           1     7287.0238955444    1.001e-07    2 0 0 5 1 4    0 0 0 4 2 3    20ToFuSiCs.117   
          -1     7140.8755092898    9.673e-08    2 0 0 5 1 4    0 0 0 5 2 3    20ToFuSiCs.37    
           1     7348.5577162585    6.004e-08    1 2 0 6 5 2    0 0 0 5 2 3    20ToFuSiCs.154   
          -1     7012.6585542656    1.368e-07    1 2 0 6 5 2    0 0 0 7 2 5    20ToFuSiCs.1     
           1     7266.9157440045    1.268e-07    2 0 0 6 5 2    0 0 0 7 2 5    20ToFuSiCs.100   
          -1     7118.0884678060    8.006e-08    2 0 0 6 5 2    0 0 0 7 4 3    20ToFuSiCs.25    
           1     8572.0079506503    7.338e-08    1 1 1 7 2 6    0 0 0 7 4 3    24ToDiCoUb.127   
          -1     7008.0792252953    1.801e-07    1 1 1 7 2 6    0 1 0 8 2 7    24ToDiCoUb.10    

    State # 157: 

        assignment         : 0 1 0 8 3 6
        rel_ener[cm-1]     : 2606.3982243960
        rel_ener_unc[cm-1] : 5.425e-07

        core to state path : 

        sign        wave_nb/cm-1     unc/cm-1    upper state    lower state    line tag         
           1     7253.8936839165    5.337e-08    2 0 0 2 1 2    0 0 0 1 0 1    20ToFuSiCs.94    
          -1     7142.7864012176    7.005e-08    2 0 0 2 1 2    0 0 0 2 2 1    20ToFuSiCs.39    
           1     7338.1595343336    7.672e-08    2 0 0 3 3 0    0 0 0 2 2 1    20ToFuSiCs.147   
          -1     7172.6988908173    1.134e-07    2 0 0 3 3 0    0 0 0 4 2 3    20ToFuSiCs.56    
           1     7287.0238955444    1.001e-07    2 0 0 5 1 4    0 0 0 4 2 3    20ToFuSiCs.117   
          -1     7140.8755092898    9.673e-08    2 0 0 5 1 4    0 0 0 5 2 3    20ToFuSiCs.37    
           1        0.7416824292    1.668e-09    0 0 0 6 1 6    0 0 0 5 2 3    69Kukolich.1     
           1     7312.8886591070    1.401e-07    0 0 2 5 0 5    0 0 0 6 1 6    20ToFuSiCs.130   
          -1     7111.1623134028    1.067e-07    0 0 2 5 0 5    0 0 0 6 3 4    20ToFuSiCs.19    
           1     7308.6900036191    1.001e-07    2 0 0 7 2 5    0 0 0 6 3 4    20ToFuSiCs.129   
          -1     7115.3121044726    1.067e-07    2 0 0 7 2 5    0 0 0 7 3 4    20ToFuSiCs.23    
           1     7319.5309553651    1.935e-07    0 0 2 6 4 3    0 0 0 7 3 4    20ToFuSiCs.135   
          -1     7102.0521005835    8.006e-08    0 0 2 6 4 3    0 0 0 7 5 2    20ToFuSiCs.12    
           1     8410.8190101834    9.340e-08    0 3 1 6 5 1    0 0 0 7 5 2    24ToDiCoUb.120   
          -1     8582.0557154510    8.339e-08    0 3 1 6 5 1    0 0 0 6 5 2    24ToDiCoUb.130   
           1     8576.5067823988    1.434e-07    1 1 1 6 3 3    0 0 0 6 5 2    24ToDiCoUb.128   
          -1     7193.3933166257    1.768e-07    1 1 1 6 3 3    0 1 0 6 3 4    24ToDiCoUb.66    
           1     7344.2341156227    1.735e-07    1 1 1 7 3 5    0 1 0 6 3 4    24ToDiCoUb.118   
          -1     6985.7537462634    2.335e-07    1 1 1 7 3 5    0 1 0 8 3 6    24ToDiCoUb.8     

    State # 158: 

        assignment         : 0 1 0 8 4 5
        rel_ener[cm-1]     : 2740.9030730153
        rel_ener_unc[cm-1] : 5.578e-07

        core to state path : 

        sign        wave_nb/cm-1     unc/cm-1    upper state    lower state    line tag         
           1     7253.8936839165    5.337e-08    2 0 0 2 1 2    0 0 0 1 0 1    20ToFuSiCs.94    
          -1     7142.7864012176    7.005e-08    2 0 0 2 1 2    0 0 0 2 2 1    20ToFuSiCs.39    
           1     7338.1595343336    7.672e-08    2 0 0 3 3 0    0 0 0 2 2 1    20ToFuSiCs.147   
          -1     7172.6988908173    1.134e-07    2 0 0 3 3 0    0 0 0 4 2 3    20ToFuSiCs.56    
           1     7287.0238955444    1.001e-07    2 0 0 5 1 4    0 0 0 4 2 3    20ToFuSiCs.117   
          -1     7140.8755092898    9.673e-08    2 0 0 5 1 4    0 0 0 5 2 3    20ToFuSiCs.37    
           1     7348.5577162585    6.004e-08    1 2 0 6 5 2    0 0 0 5 2 3    20ToFuSiCs.154   
          -1     7012.6585542656    1.368e-07    1 2 0 6 5 2    0 0 0 7 2 5    20ToFuSiCs.1     
           1     8491.7368025816    1.334e-07    0 3 1 6 4 2    0 0 0 7 2 5    24ToDiCoUb.126   
          -1     7022.2841475352    2.068e-07    0 3 1 6 4 2    0 1 0 5 4 1    24ToDiCoUb.12    
           1     7316.3454471593    2.035e-07    1 1 1 6 4 2    0 1 0 5 4 1    24ToDiCoUb.107   
          -1     7169.8264694337    1.868e-07    1 1 1 6 4 2    0 1 0 6 4 3    24ToDiCoUb.58    
           1     7335.7077408298    1.768e-07    1 1 1 7 4 4    0 1 0 6 4 3    24ToDiCoUb.116   
          -1     6969.3917750493    2.735e-07    1 1 1 7 4 4    0 1 0 8 4 5    24ToDiCoUb.6     

    State # 159: 

        assignment         : 0 1 0 8 5 4
        rel_ener[cm-1]     : 2895.8386126228
        rel_ener_unc[cm-1] : 6.938e-07

        core to state path : 

        sign        wave_nb/cm-1     unc/cm-1    upper state    lower state    line tag         
           1     7253.8936839165    5.337e-08    2 0 0 2 1 2    0 0 0 1 0 1    20ToFuSiCs.94    
          -1     7142.7864012176    7.005e-08    2 0 0 2 1 2    0 0 0 2 2 1    20ToFuSiCs.39    
           1     7338.1595343336    7.672e-08    2 0 0 3 3 0    0 0 0 2 2 1    20ToFuSiCs.147   
          -1     7172.6988908173    1.134e-07    2 0 0 3 3 0    0 0 0 4 2 3    20ToFuSiCs.56    
           1     7287.0238955444    1.001e-07    2 0 0 5 1 4    0 0 0 4 2 3    20ToFuSiCs.117   
          -1     7140.8755092898    9.673e-08    2 0 0 5 1 4    0 0 0 5 2 3    20ToFuSiCs.37    
           1        0.7416824292    1.668e-09    0 0 0 6 1 6    0 0 0 5 2 3    69Kukolich.1     
           1     7312.8886591070    1.401e-07    0 0 2 5 0 5    0 0 0 6 1 6    20ToFuSiCs.130   
          -1     7111.1623134028    1.067e-07    0 0 2 5 0 5    0 0 0 6 3 4    20ToFuSiCs.19    
           1     7308.6900036191    1.001e-07    2 0 0 7 2 5    0 0 0 6 3 4    20ToFuSiCs.129   
          -1     7115.3121044726    1.067e-07    2 0 0 7 2 5    0 0 0 7 3 4    20ToFuSiCs.23    
           1     7319.5309553651    1.935e-07    0 0 2 6 4 3    0 0 0 7 3 4    20ToFuSiCs.135   
          -1     7102.0521005835    8.006e-08    0 0 2 6 4 3    0 0 0 7 5 2    20ToFuSiCs.12    
           1     8580.6847257812    1.368e-07    0 3 1 7 5 3    0 0 0 7 5 2    24ToDiCoUb.129   
          -1     7087.6629367207    2.402e-07    0 3 1 7 5 3    0 1 0 6 5 2    24ToDiCoUb.36    
           1     7320.3668280141    2.735e-07    1 1 1 7 5 3    0 1 0 6 5 2    24ToDiCoUb.109   
          -1     6953.5910989829    4.336e-07    1 1 1 7 5 3    0 1 0 8 5 4    24ToDiCoUb.5     

    State # 160: 

        assignment         : 0 1 0 9 1 8
        rel_ener[cm-1]     : 2664.2855510961
        rel_ener_unc[cm-1] : 7.031e-07

        core to state path : 

        sign        wave_nb/cm-1     unc/cm-1    upper state    lower state    line tag         
           1     7253.8936839165    5.337e-08    2 0 0 2 1 2    0 0 0 1 0 1    20ToFuSiCs.94    
          -1     7142.7864012176    7.005e-08    2 0 0 2 1 2    0 0 0 2 2 1    20ToFuSiCs.39    
           1     7338.1595343336    7.672e-08    2 0 0 3 3 0    0 0 0 2 2 1    20ToFuSiCs.147   
          -1     7172.6988908173    1.134e-07    2 0 0 3 3 0    0 0 0 4 2 3    20ToFuSiCs.56    
          -1       14.9437074064    1.668e-08    0 0 0 4 2 3    0 0 0 3 3 0    09CaPuHaGa.5     
           1     8614.4170189065    7.338e-08    2 1 0 2 2 1    0 0 0 3 3 0    24ToDiCoUb.132   
          -1     7259.3297673419    1.935e-07    2 1 0 2 2 1    0 1 0 1 1 0    24ToDiCoUb.77    
           1     7204.0298548738    1.768e-07    1 1 1 1 1 1    0 1 0 1 1 0    24ToDiCoUb.68    
          -1     7167.4742585319    2.035e-07    1 1 1 1 1 1    0 1 0 2 1 2    24ToDiCoUb.56    
           1     7268.6007284813    2.035e-07    1 1 1 3 1 3    0 1 0 2 1 2    24ToDiCoUb.79    
          -1     7124.0653712376    1.868e-07    1 1 1 3 1 3    0 1 0 4 1 4    24ToDiCoUb.46    
           1     7301.4346778130    1.434e-07    1 1 1 5 1 5    0 1 0 4 1 4    24ToDiCoUb.98    
          -1     7080.2781473142    1.768e-07    1 1 1 5 1 5    0 1 0 6 1 6    24ToDiCoUb.33    
           1     7329.7201605886    1.801e-07    1 1 1 7 1 7    0 1 0 6 1 6    24ToDiCoUb.113   
          -1     7034.8067076024    2.035e-07    1 1 1 7 1 7    0 1 0 8 1 8    24ToDiCoUb.16    
           1     7333.7795844784    2.568e-07    1 1 1 8 1 7    0 1 0 8 1 8    24ToDiCoUb.114   
          -1     6983.3664408262    2.902e-07    1 1 1 8 1 7    0 1 0 9 1 8    24ToDiCoUb.7     

    State # 161: 

        assignment         : 0 1 3 3 1 3
        rel_ener[cm-1]     : 12677.4384646247
        rel_ener_unc[cm-1] : 8.062e-07

        core to state path : 

        sign        wave_nb/cm-1     unc/cm-1    upper state    lower state    line tag         
           1       18.5773848820    1.001e-08    0 0 0 1 1 0    0 0 0 1 0 1    09CaPuHaGa.6     
           1     7287.0484126122    7.005e-08    2 0 0 2 2 1    0 0 0 1 1 0    20ToFuSiCs.118   
          -1     7249.9237689695    7.005e-08    2 0 0 2 2 1    0 0 0 2 1 2    20ToFuSiCs.92    
           1    12621.7364361000    8.000e-07    0 1 3 3 1 3    0 0 0 2 1 2    18ChHuTaSu.1     

    State # 162: 

        assignment         : 0 1 3 3 2 2
        rel_ener[cm-1]     : 12740.8647914989
        rel_ener_unc[cm-1] : 2.002e-06

        core to state path : 

        sign        wave_nb/cm-1     unc/cm-1    upper state    lower state    line tag         
           1     7253.8936839165    5.337e-08    2 0 0 2 1 2    0 0 0 1 0 1    20ToFuSiCs.94    
          -1     7142.7864012176    7.005e-08    2 0 0 2 1 2    0 0 0 2 2 1    20ToFuSiCs.39    
           1    12629.7575088000    2.000e-06    0 1 3 3 2 2    0 0 0 2 2 1    18ChHuTaSu.2     

    State # 163: 

        assignment         : 0 1 3 4 0 4
        rel_ener[cm-1]     : 12753.7055022922
        rel_ener_unc[cm-1] : 8.058e-07

        core to state path : 

        sign        wave_nb/cm-1     unc/cm-1    upper state    lower state    line tag         
           1     7253.8936839165    5.337e-08    2 0 0 2 1 2    0 0 0 1 0 1    20ToFuSiCs.94    
          -1     7140.9263825243    8.006e-08    2 0 0 2 1 2    0 0 0 3 0 3    20ToFuSiCs.38    
           1    12640.7382009000    8.000e-07    0 1 3 4 0 4    0 0 0 3 0 3    18ChHuTaSu.3     

    State # 164: 

        assignment         : 0 1 3 4 1 3
        rel_ener[cm-1]     : 12810.6802339418
        rel_ener_unc[cm-1] : 8.224e-07

        core to state path : 

        sign        wave_nb/cm-1     unc/cm-1    upper state    lower state    line tag         
           1       18.5773848820    1.001e-08    0 0 0 1 1 0    0 0 0 1 0 1    09CaPuHaGa.6     
           1     7287.0484126122    7.005e-08    2 0 0 2 2 1    0 0 0 1 1 0    20ToFuSiCs.118   
          -1     7156.0543443525    1.768e-07    2 0 0 2 2 1    0 0 0 3 1 2    20ToFuSiCs.43    
           1    12661.1087808000    8.000e-07    0 1 3 4 1 3    0 0 0 3 1 2    18ChHuTaSu.5     

    State # 165: 

        assignment         : 0 1 3 5 1 5
        rel_ener[cm-1]     : 12852.9727642420
        rel_ener_unc[cm-1] : 8.298e-07

        core to state path : 

        sign        wave_nb/cm-1     unc/cm-1    upper state    lower state    line tag         
           1     7253.8936839165    5.337e-08    2 0 0 2 1 2    0 0 0 1 0 1    20ToFuSiCs.94    
          -1     7142.7864012176    7.005e-08    2 0 0 2 1 2    0 0 0 2 2 1    20ToFuSiCs.39    
           1     7338.1595343336    7.672e-08    2 0 0 3 3 0    0 0 0 2 2 1    20ToFuSiCs.147   
          -1     7260.9048081223    1.868e-07    2 0 0 3 3 0    0 0 0 3 2 1    20ToFuSiCs.97    
           1       12.6820188318    3.336e-09    0 0 0 4 1 4    0 0 0 3 2 1    09CaPuHaGa.2     
           1    12651.9287365000    8.000e-07    0 1 3 5 1 5    0 0 0 4 1 4    18ChHuTaSu.4     

    State # 166: 

        assignment         : 0 1 3 6 0 6
        rel_ener[cm-1]     : 12966.7118947340
        rel_ener_unc[cm-1] : 8.413e-07

        core to state path : 

        sign        wave_nb/cm-1     unc/cm-1    upper state    lower state    line tag         
           1     7253.8936839165    5.337e-08    2 0 0 2 1 2    0 0 0 1 0 1    20ToFuSiCs.94    
          -1     7142.7864012176    7.005e-08    2 0 0 2 1 2    0 0 0 2 2 1    20ToFuSiCs.39    
           1     7338.1595343336    7.672e-08    2 0 0 3 3 0    0 0 0 2 2 1    20ToFuSiCs.147   
          -1     7172.6988908173    1.134e-07    2 0 0 3 3 0    0 0 0 4 2 3    20ToFuSiCs.56    
           1     7287.0238955444    1.001e-07    2 0 0 5 1 4    0 0 0 4 2 3    20ToFuSiCs.117   
          -1     7262.0382750256    1.768e-07    2 0 0 5 1 4    0 0 0 5 0 5    20ToFuSiCs.98    
           1    12665.1583480000    8.000e-07    0 1 3 6 0 6    0 0 0 5 0 5    18ChHuTaSu.6     

    State # 167: 

        assignment         : 0 2 1 5 4 1
        rel_ener[cm-1]     : 7556.5263754801
        rel_ener_unc[cm-1] : 2.109e-07

        core to state path : 

        sign        wave_nb/cm-1     unc/cm-1    upper state    lower state    line tag         
           1     7272.9997734399    1.034e-07    1 0 1 1 0 1    0 0 0 0 0 0    20ToFuSiCs.106   
          -1     7136.8358525851    8.673e-08    1 0 1 1 0 1    0 0 0 2 2 0    20ToFuSiCs.33    
           1     7202.0871488268    4.670e-08    2 0 0 3 1 3    0 0 0 2 2 0    20ToFuSiCs.67    
          -1     7116.1983074004    6.671e-08    2 0 0 3 1 3    0 0 0 4 0 4    20ToFuSiCs.24    
           1     7334.4736131988    1.401e-07    0 2 1 5 4 1    0 0 0 4 0 4    20ToFuSiCs.144   

    State # 168: 

        assignment         : 0 2 1 7 4 4
        rel_ener[cm-1]     : 7847.9655058367
        rel_ener_unc[cm-1] : 2.964e-07

        core to state path : 

        sign        wave_nb/cm-1     unc/cm-1    upper state    lower state    line tag         
           1     7253.8936839165    5.337e-08    2 0 0 2 1 2    0 0 0 1 0 1    20ToFuSiCs.94    
          -1     7142.7864012176    7.005e-08    2 0 0 2 1 2    0 0 0 2 2 1    20ToFuSiCs.39    
           1     7338.1595343336    7.672e-08    2 0 0 3 3 0    0 0 0 2 2 1    20ToFuSiCs.147   
          -1     7172.6988908173    1.134e-07    2 0 0 3 3 0    0 0 0 4 2 3    20ToFuSiCs.56    
           1     7349.9711787346    4.670e-08    1 2 0 5 5 0    0 0 0 4 2 3    20ToFuSiCs.156   
          -1     7162.2257590883    8.339e-08    1 2 0 5 5 0    0 0 0 4 4 1    20ToFuSiCs.49    
           1     7202.3264512311    1.735e-07    2 0 0 5 3 2    0 0 0 4 4 1    20ToFuSiCs.68    
          -1     7137.5227631610    5.003e-08    2 0 0 5 3 2    0 0 0 6 2 5    20ToFuSiCs.34    
           1     7318.8484719052    1.401e-07    0 2 1 7 4 4    0 0 0 6 2 5    20ToFuSiCs.133   

    State # 169: 

        assignment         : 0 2 1 8 3 6
        rel_ener[cm-1]     : 7919.1999861017
        rel_ener_unc[cm-1] : 3.009e-07

        core to state path : 

        sign        wave_nb/cm-1     unc/cm-1    upper state    lower state    line tag         
           1     7272.9997734399    1.034e-07    1 0 1 1 0 1    0 0 0 0 0 0    20ToFuSiCs.106   
          -1     7136.8358525851    8.673e-08    1 0 1 1 0 1    0 0 0 2 2 0    20ToFuSiCs.33    
           1     7202.0871488268    4.670e-08    2 0 0 3 1 3    0 0 0 2 2 0    20ToFuSiCs.67    
          -1     7116.1983074004    6.671e-08    2 0 0 3 1 3    0 0 0 4 0 4    20ToFuSiCs.24    
           1     7334.4736131988    1.401e-07    0 2 1 5 4 1    0 0 0 4 0 4    20ToFuSiCs.144   
          -1     7109.8297861683    1.101e-07    0 2 1 5 4 1    0 0 0 6 0 6    20ToFuSiCs.18    
           1     7278.7522688379    9.006e-08    2 0 0 6 1 5    0 0 0 6 0 6    20ToFuSiCs.111   
          -1     7122.6753633976    6.671e-08    2 0 0 6 1 5    0 0 0 6 2 4    20ToFuSiCs.29    
          -1       16.2943101124    1.001e-07    0 0 0 6 2 4    0 0 0 7 1 7    06GoMaGuKn.10    
           1     7332.7208014619    1.067e-07    0 2 1 8 3 6    0 0 0 7 1 7    20ToFuSiCs.143   

    State # 170: 

        assignment         : 0 2 1 8 5 4
        rel_ener[cm-1]     : 8233.7306453186
        rel_ener_unc[cm-1] : 5.158e-07

        core to state path : 

        sign        wave_nb/cm-1     unc/cm-1    upper state    lower state    line tag         
           1     7272.9997734399    1.034e-07    1 0 1 1 0 1    0 0 0 0 0 0    20ToFuSiCs.106   
          -1     7136.8358525851    8.673e-08    1 0 1 1 0 1    0 0 0 2 2 0    20ToFuSiCs.33    
           1     7202.0871488268    4.670e-08    2 0 0 3 1 3    0 0 0 2 2 0    20ToFuSiCs.67    
          -1     7116.1983074004    6.671e-08    2 0 0 3 1 3    0 0 0 4 0 4    20ToFuSiCs.24    
           1     7334.4736131988    1.401e-07    0 2 1 5 4 1    0 0 0 4 0 4    20ToFuSiCs.144   
          -1     7109.8297861683    1.101e-07    0 2 1 5 4 1    0 0 0 6 0 6    20ToFuSiCs.18    
           1     7278.7522688379    9.006e-08    2 0 0 6 1 5    0 0 0 6 0 6    20ToFuSiCs.111   
          -1     7122.6753633976    6.671e-08    2 0 0 6 1 5    0 0 0 6 2 4    20ToFuSiCs.29    
          -1       16.2943101124    1.001e-07    0 0 0 6 2 4    0 0 0 7 1 7    06GoMaGuKn.10    
           1     7331.2432213989    8.006e-08    2 0 0 8 0 8    0 0 0 7 1 7    20ToFuSiCs.142   
          -1     7101.0281672096    5.003e-08    2 0 0 8 0 8    0 0 0 7 3 5    20ToFuSiCs.11    
           1     7348.5547853976    5.003e-08    0 0 2 8 0 8    0 0 0 7 3 5    20ToFuSiCs.153   
          -1     7115.0913508038    6.671e-08    0 0 2 8 0 8    0 0 0 8 3 5    20ToFuSiCs.22    
           1     7166.0502603271    7.672e-08    1 0 1 8 3 6    0 0 0 8 3 5    20ToFuSiCs.52    
          -1     7156.5612724053    7.005e-08    1 0 1 8 3 6    0 0 0 7 5 3    20ToFuSiCs.44    
           1     7174.0839839740    4.003e-07    0 2 1 8 5 4    0 0 0 7 5 3    18KaStCaDa.3     

    State # 171: 

        assignment         : 0 2 1 8 7 1
        rel_ener[cm-1]     : 8619.9926382671
        rel_ener_unc[cm-1] : 4.539e-07

        core to state path : 

        sign        wave_nb/cm-1     unc/cm-1    upper state    lower state    line tag         
           1     7253.8936839165    5.337e-08    2 0 0 2 1 2    0 0 0 1 0 1    20ToFuSiCs.94    
          -1     7142.7864012176    7.005e-08    2 0 0 2 1 2    0 0 0 2 2 1    20ToFuSiCs.39    
           1     7338.1595343336    7.672e-08    2 0 0 3 3 0    0 0 0 2 2 1    20ToFuSiCs.147   
          -1     7172.6988908173    1.134e-07    2 0 0 3 3 0    0 0 0 4 2 3    20ToFuSiCs.56    
           1     7287.0238955444    1.001e-07    2 0 0 5 1 4    0 0 0 4 2 3    20ToFuSiCs.117   
          -1     7140.8755092898    9.673e-08    2 0 0 5 1 4    0 0 0 5 2 3    20ToFuSiCs.37    
           1     7348.5577162585    6.004e-08    1 2 0 6 5 2    0 0 0 5 2 3    20ToFuSiCs.154   
          -1     7012.6585542656    1.368e-07    1 2 0 6 5 2    0 0 0 7 2 5    20ToFuSiCs.1     
           1     7266.9157440045    1.268e-07    2 0 0 6 5 2    0 0 0 7 2 5    20ToFuSiCs.100   
          -1     7118.0884678060    8.006e-08    2 0 0 6 5 2    0 0 0 7 4 3    20ToFuSiCs.25    
           1     7329.8901784614    1.401e-07    0 0 2 7 3 4    0 0 0 7 4 3    20ToFuSiCs.141   
          -1     7138.4187439832    4.670e-08    0 0 2 7 3 4    0 0 0 8 4 5    20ToFuSiCs.35    
           1     7318.8735452378    8.006e-08    2 0 0 9 3 6    0 0 0 8 4 5    20ToFuSiCs.134   
          -1     7147.9480359643    1.101e-07    2 0 0 9 3 6    0 0 0 10 2 9   20ToFuSiCs.40    
          -1       10.7149352303    2.001e-08    0 0 0 10 2 9   0 0 0 9 3 6    09CaPuHaGa.1     
           1     7269.7897066243    1.768e-07    2 0 0 8 6 3    0 0 0 9 3 6    20ToFuSiCs.104   
          -1     7157.8946129892    1.768e-07    2 0 0 8 6 3    0 0 0 7 7 0    20ToFuSiCs.46    
           1     7248.9727854495    1.101e-07    0 2 1 8 7 1    0 0 0 7 7 0    20ToFuSiCs.91    

    State # 172: 

        assignment         : 0 2 1 8 7 2
        rel_ener[cm-1]     : 8643.7865771960
        rel_ener_unc[cm-1] : 4.529e-07

        core to state path : 

        sign        wave_nb/cm-1     unc/cm-1    upper state    lower state    line tag         
           1     7272.9997734399    1.034e-07    1 0 1 1 0 1    0 0 0 0 0 0    20ToFuSiCs.106   
          -1     7136.8358525851    8.673e-08    1 0 1 1 0 1    0 0 0 2 2 0    20ToFuSiCs.33    
           1     7202.0871488268    4.670e-08    2 0 0 3 1 3    0 0 0 2 2 0    20ToFuSiCs.67    
          -1     7116.1983074004    6.671e-08    2 0 0 3 1 3    0 0 0 4 0 4    20ToFuSiCs.24    
           1     7334.4736131988    1.401e-07    0 2 1 5 4 1    0 0 0 4 0 4    20ToFuSiCs.144   
          -1     7109.8297861683    1.101e-07    0 2 1 5 4 1    0 0 0 6 0 6    20ToFuSiCs.18    
           1     7278.7522688379    9.006e-08    2 0 0 6 1 5    0 0 0 6 0 6    20ToFuSiCs.111   
          -1     7122.6753633976    6.671e-08    2 0 0 6 1 5    0 0 0 6 2 4    20ToFuSiCs.29    
          -1       16.2943101124    1.001e-07    0 0 0 6 2 4    0 0 0 7 1 7    06GoMaGuKn.10    
           1     7331.2432213989    8.006e-08    2 0 0 8 0 8    0 0 0 7 1 7    20ToFuSiCs.142   
          -1     7101.0281672096    5.003e-08    2 0 0 8 0 8    0 0 0 7 3 5    20ToFuSiCs.11    
           1     7348.5547853976    5.003e-08    0 0 2 8 0 8    0 0 0 7 3 5    20ToFuSiCs.153   
          -1     7115.0913508038    6.671e-08    0 0 2 8 0 8    0 0 0 8 3 5    20ToFuSiCs.22    
           1     7166.0502603271    7.672e-08    1 0 1 8 3 6    0 0 0 8 3 5    20ToFuSiCs.52    
          -1     7156.5612724053    7.005e-08    1 0 1 8 3 6    0 0 0 7 5 3    20ToFuSiCs.44    
           1     7302.7540363641    9.340e-08    2 0 0 7 6 2    0 0 0 7 5 3    20ToFuSiCs.125   
          -1     7106.4891469084    6.338e-08    2 0 0 7 6 2    0 0 0 8 5 3    20ToFuSiCs.15    
           1     7303.8030644787    2.435e-07    1 0 1 7 7 0    0 0 0 8 5 3    20ToFuSiCs.126   
          -1     7164.9004477491    1.134e-07    1 0 1 7 7 0    0 0 0 7 7 1    20ToFuSiCs.50    
           1     7248.9724096662    1.201e-07    0 2 1 8 7 2    0 0 0 7 7 1    20ToFuSiCs.90    

    State # 173: 

        assignment         : 0 3 1 0 0 0
        rel_ener[cm-1]     : 8350.0569919974
        rel_ener_unc[cm-1] : 6.338e-08

        core to state path : 

        sign        wave_nb/cm-1     unc/cm-1    upper state    lower state    line tag         
           1     8350.0569919974    6.338e-08    0 3 1 0 0 0    0 0 0 1 0 1    24ToDiCoUb.119   

    State # 174: 

        assignment         : 0 3 1 6 4 2
        rel_ener[cm-1]     : 9250.3522770443
        rel_ener_unc[cm-1] : 2.932e-07

        core to state path : 

        sign        wave_nb/cm-1     unc/cm-1    upper state    lower state    line tag         
           1     7253.8936839165    5.337e-08    2 0 0 2 1 2    0 0 0 1 0 1    20ToFuSiCs.94    
          -1     7142.7864012176    7.005e-08    2 0 0 2 1 2    0 0 0 2 2 1    20ToFuSiCs.39    
           1     7338.1595343336    7.672e-08    2 0 0 3 3 0    0 0 0 2 2 1    20ToFuSiCs.147   
          -1     7172.6988908173    1.134e-07    2 0 0 3 3 0    0 0 0 4 2 3    20ToFuSiCs.56    
           1     7287.0238955444    1.001e-07    2 0 0 5 1 4    0 0 0 4 2 3    20ToFuSiCs.117   
          -1     7140.8755092898    9.673e-08    2 0 0 5 1 4    0 0 0 5 2 3    20ToFuSiCs.37    
           1     7348.5577162585    6.004e-08    1 2 0 6 5 2    0 0 0 5 2 3    20ToFuSiCs.154   
          -1     7012.6585542656    1.368e-07    1 2 0 6 5 2    0 0 0 7 2 5    20ToFuSiCs.1     
           1     8491.7368025816    1.334e-07    0 3 1 6 4 2    0 0 0 7 2 5    24ToDiCoUb.126   

    State # 175: 

        assignment         : 0 3 1 6 5 1
        rel_ener[cm-1]     : 9446.8601047145
        rel_ener_unc[cm-1] : 3.884e-07

        core to state path : 

        sign        wave_nb/cm-1     unc/cm-1    upper state    lower state    line tag         
           1     7253.8936839165    5.337e-08    2 0 0 2 1 2    0 0 0 1 0 1    20ToFuSiCs.94    
          -1     7142.7864012176    7.005e-08    2 0 0 2 1 2    0 0 0 2 2 1    20ToFuSiCs.39    
           1     7338.1595343336    7.672e-08    2 0 0 3 3 0    0 0 0 2 2 1    20ToFuSiCs.147   
          -1     7172.6988908173    1.134e-07    2 0 0 3 3 0    0 0 0 4 2 3    20ToFuSiCs.56    
           1     7287.0238955444    1.001e-07    2 0 0 5 1 4    0 0 0 4 2 3    20ToFuSiCs.117   
          -1     7140.8755092898    9.673e-08    2 0 0 5 1 4    0 0 0 5 2 3    20ToFuSiCs.37    
           1        0.7416824292    1.668e-09    0 0 0 6 1 6    0 0 0 5 2 3    69Kukolich.1     
           1     7312.8886591070    1.401e-07    0 0 2 5 0 5    0 0 0 6 1 6    20ToFuSiCs.130   
          -1     7111.1623134028    1.067e-07    0 0 2 5 0 5    0 0 0 6 3 4    20ToFuSiCs.19    
           1     7308.6900036191    1.001e-07    2 0 0 7 2 5    0 0 0 6 3 4    20ToFuSiCs.129   
          -1     7115.3121044726    1.067e-07    2 0 0 7 2 5    0 0 0 7 3 4    20ToFuSiCs.23    
           1     7319.5309553651    1.935e-07    0 0 2 6 4 3    0 0 0 7 3 4    20ToFuSiCs.135   
          -1     7102.0521005835    8.006e-08    0 0 2 6 4 3    0 0 0 7 5 2    20ToFuSiCs.12    
           1     8410.8190101834    9.340e-08    0 3 1 6 5 1    0 0 0 7 5 2    24ToDiCoUb.120   

    State # 176: 

        assignment         : 0 3 1 6 5 2
        rel_ener[cm-1]     : 9470.2099069283
        rel_ener_unc[cm-1] : 7.246e-07

        core to state path : 

        sign        wave_nb/cm-1     unc/cm-1    upper state    lower state    line tag         
           1     7272.9997734399    1.034e-07    1 0 1 1 0 1    0 0 0 0 0 0    20ToFuSiCs.106   
          -1     7136.8358525851    8.673e-08    1 0 1 1 0 1    0 0 0 2 2 0    20ToFuSiCs.33    
           1     7202.0871488268    4.670e-08    2 0 0 3 1 3    0 0 0 2 2 0    20ToFuSiCs.67    
          -1     7116.1983074004    6.671e-08    2 0 0 3 1 3    0 0 0 4 0 4    20ToFuSiCs.24    
           1     7334.4736131988    1.401e-07    0 2 1 5 4 1    0 0 0 4 0 4    20ToFuSiCs.144   
          -1     7109.8297861683    1.101e-07    0 2 1 5 4 1    0 0 0 6 0 6    20ToFuSiCs.18    
           1     7278.7522688379    9.006e-08    2 0 0 6 1 5    0 0 0 6 0 6    20ToFuSiCs.111   
          -1     7122.6753633976    6.671e-08    2 0 0 6 1 5    0 0 0 6 2 4    20ToFuSiCs.29    
          -1       16.2943101124    1.001e-07    0 0 0 6 2 4    0 0 0 7 1 7    06GoMaGuKn.10    
           1     7331.2432213989    8.006e-08    2 0 0 8 0 8    0 0 0 7 1 7    20ToFuSiCs.142   
          -1     7101.0281672096    5.003e-08    2 0 0 8 0 8    0 0 0 7 3 5    20ToFuSiCs.11    
           1     7348.5547853976    5.003e-08    0 0 2 8 0 8    0 0 0 7 3 5    20ToFuSiCs.153   
          -1     7115.0913508038    6.671e-08    0 0 2 8 0 8    0 0 0 8 3 5    20ToFuSiCs.22    
           1     7166.0502603271    7.672e-08    1 0 1 8 3 6    0 0 0 8 3 5    20ToFuSiCs.52    
          -1     7156.5612724053    7.005e-08    1 0 1 8 3 6    0 0 0 7 5 3    20ToFuSiCs.44    
           1     8646.9534354697    8.006e-08    1 1 1 6 5 2    0 0 0 7 5 3    24ToDiCoUb.133   
          -1     7300.4591985533    3.202e-07    1 1 1 6 5 2    0 1 0 5 5 1    24ToDiCoUb.96    
           1     7064.0690086673    5.571e-07    0 3 1 6 5 2    0 1 0 5 5 1    24ToDiCoUb.27    

    State # 177: 

        assignment         : 0 3 1 7 5 3
        rel_ener[cm-1]     : 9616.7258203123
        rel_ener_unc[cm-1] : 4.011e-07

        core to state path : 

        sign        wave_nb/cm-1     unc/cm-1    upper state    lower state    line tag         
           1     7253.8936839165    5.337e-08    2 0 0 2 1 2    0 0 0 1 0 1    20ToFuSiCs.94    
          -1     7142.7864012176    7.005e-08    2 0 0 2 1 2    0 0 0 2 2 1    20ToFuSiCs.39    
           1     7338.1595343336    7.672e-08    2 0 0 3 3 0    0 0 0 2 2 1    20ToFuSiCs.147   
          -1     7172.6988908173    1.134e-07    2 0 0 3 3 0    0 0 0 4 2 3    20ToFuSiCs.56    
           1     7287.0238955444    1.001e-07    2 0 0 5 1 4    0 0 0 4 2 3    20ToFuSiCs.117   
          -1     7140.8755092898    9.673e-08    2 0 0 5 1 4    0 0 0 5 2 3    20ToFuSiCs.37    
           1        0.7416824292    1.668e-09    0 0 0 6 1 6    0 0 0 5 2 3    69Kukolich.1     
           1     7312.8886591070    1.401e-07    0 0 2 5 0 5    0 0 0 6 1 6    20ToFuSiCs.130   
          -1     7111.1623134028    1.067e-07    0 0 2 5 0 5    0 0 0 6 3 4    20ToFuSiCs.19    
           1     7308.6900036191    1.001e-07    2 0 0 7 2 5    0 0 0 6 3 4    20ToFuSiCs.129   
          -1     7115.3121044726    1.067e-07    2 0 0 7 2 5    0 0 0 7 3 4    20ToFuSiCs.23    
           1     7319.5309553651    1.935e-07    0 0 2 6 4 3    0 0 0 7 3 4    20ToFuSiCs.135   
          -1     7102.0521005835    8.006e-08    0 0 2 6 4 3    0 0 0 7 5 2    20ToFuSiCs.12    
           1     8580.6847257812    1.368e-07    0 3 1 7 5 3    0 0 0 7 5 2    24ToDiCoUb.129   

    State # 178: 

        assignment         : 0 4 0 7 7 0
        rel_ener[cm-1]     : 8169.8588323076
        rel_ener_unc[cm-1] : 4.159e-07

        core to state path : 

        sign        wave_nb/cm-1     unc/cm-1    upper state    lower state    line tag         
           1     7253.8936839165    5.337e-08    2 0 0 2 1 2    0 0 0 1 0 1    20ToFuSiCs.94    
          -1     7142.7864012176    7.005e-08    2 0 0 2 1 2    0 0 0 2 2 1    20ToFuSiCs.39    
           1     7338.1595343336    7.672e-08    2 0 0 3 3 0    0 0 0 2 2 1    20ToFuSiCs.147   
          -1     7172.6988908173    1.134e-07    2 0 0 3 3 0    0 0 0 4 2 3    20ToFuSiCs.56    
           1     7287.0238955444    1.001e-07    2 0 0 5 1 4    0 0 0 4 2 3    20ToFuSiCs.117   
          -1     7140.8755092898    9.673e-08    2 0 0 5 1 4    0 0 0 5 2 3    20ToFuSiCs.37    
           1        0.7416824292    1.668e-09    0 0 0 6 1 6    0 0 0 5 2 3    69Kukolich.1     
           1     7312.8886591070    1.401e-07    0 0 2 5 0 5    0 0 0 6 1 6    20ToFuSiCs.130   
          -1     7111.1623134028    1.067e-07    0 0 2 5 0 5    0 0 0 6 3 4    20ToFuSiCs.19    
           1     7308.6900036191    1.001e-07    2 0 0 7 2 5    0 0 0 6 3 4    20ToFuSiCs.129   
          -1     7115.3121044726    1.067e-07    2 0 0 7 2 5    0 0 0 7 3 4    20ToFuSiCs.23    
           1     7319.5309553651    1.935e-07    0 0 2 6 4 3    0 0 0 7 3 4    20ToFuSiCs.135   
          -1     7102.0521005835    8.006e-08    0 0 2 6 4 3    0 0 0 7 5 2    20ToFuSiCs.12    
          -1       14.7775016608    2.669e-08    0 0 0 7 5 2    0 0 0 6 6 1    09CaPuHaGa.4     
           1     7148.5952394373    1.735e-07    0 4 0 7 7 0    0 0 0 6 6 1    20ToFuSiCs.42    

    State # 179: 

        assignment         : 0 4 0 7 7 1
        rel_ener[cm-1]     : 8193.6531895909
        rel_ener_unc[cm-1] : 3.843e-07

        core to state path : 

        sign        wave_nb/cm-1     unc/cm-1    upper state    lower state    line tag         
           1     7272.9997734399    1.034e-07    1 0 1 1 0 1    0 0 0 0 0 0    20ToFuSiCs.106   
          -1     7136.8358525851    8.673e-08    1 0 1 1 0 1    0 0 0 2 2 0    20ToFuSiCs.33    
           1     7202.0871488268    4.670e-08    2 0 0 3 1 3    0 0 0 2 2 0    20ToFuSiCs.67    
          -1     7116.1983074004    6.671e-08    2 0 0 3 1 3    0 0 0 4 0 4    20ToFuSiCs.24    
           1     7334.4736131988    1.401e-07    0 2 1 5 4 1    0 0 0 4 0 4    20ToFuSiCs.144   
          -1     7109.8297861683    1.101e-07    0 2 1 5 4 1    0 0 0 6 0 6    20ToFuSiCs.18    
           1     7278.7522688379    9.006e-08    2 0 0 6 1 5    0 0 0 6 0 6    20ToFuSiCs.111   
          -1     7122.6753633976    6.671e-08    2 0 0 6 1 5    0 0 0 6 2 4    20ToFuSiCs.29    
          -1       16.2943101124    1.001e-07    0 0 0 6 2 4    0 0 0 7 1 7    06GoMaGuKn.10    
           1     7331.2432213989    8.006e-08    2 0 0 8 0 8    0 0 0 7 1 7    20ToFuSiCs.142   
          -1     7101.0281672096    5.003e-08    2 0 0 8 0 8    0 0 0 7 3 5    20ToFuSiCs.11    
           1     7348.5547853976    5.003e-08    0 0 2 8 0 8    0 0 0 7 3 5    20ToFuSiCs.153   
          -1     7115.0913508038    6.671e-08    0 0 2 8 0 8    0 0 0 8 3 5    20ToFuSiCs.22    
           1     7166.0502603271    7.672e-08    1 0 1 8 3 6    0 0 0 8 3 5    20ToFuSiCs.52    
          -1     7156.5612724053    7.005e-08    1 0 1 8 3 6    0 0 0 7 5 3    20ToFuSiCs.44    
          -1       14.5883144265    6.671e-08    0 0 0 7 5 3    0 0 0 6 6 0    06GoMaGuKn.5     
           1     7148.5948426728    1.935e-07    0 4 0 7 7 1    0 0 0 6 6 0    20ToFuSiCs.41    

    State # 180: 

        assignment         : 0 4 0 8 8 0
        rel_ener[cm-1]     : 8700.2191832958
        rel_ener_unc[cm-1] : 4.586e-07

        core to state path : 

        sign        wave_nb/cm-1     unc/cm-1    upper state    lower state    line tag         
           1     7272.9997734399    1.034e-07    1 0 1 1 0 1    0 0 0 0 0 0    20ToFuSiCs.106   
          -1     7136.8358525851    8.673e-08    1 0 1 1 0 1    0 0 0 2 2 0    20ToFuSiCs.33    
           1     7202.0871488268    4.670e-08    2 0 0 3 1 3    0 0 0 2 2 0    20ToFuSiCs.67    
          -1     7116.1983074004    6.671e-08    2 0 0 3 1 3    0 0 0 4 0 4    20ToFuSiCs.24    
           1     7334.4736131988    1.401e-07    0 2 1 5 4 1    0 0 0 4 0 4    20ToFuSiCs.144   
          -1     7109.8297861683    1.101e-07    0 2 1 5 4 1    0 0 0 6 0 6    20ToFuSiCs.18    
           1     7278.7522688379    9.006e-08    2 0 0 6 1 5    0 0 0 6 0 6    20ToFuSiCs.111   
          -1     7122.6753633976    6.671e-08    2 0 0 6 1 5    0 0 0 6 2 4    20ToFuSiCs.29    
          -1       16.2943101124    1.001e-07    0 0 0 6 2 4    0 0 0 7 1 7    06GoMaGuKn.10    
           1     7331.2432213989    8.006e-08    2 0 0 8 0 8    0 0 0 7 1 7    20ToFuSiCs.142   
          -1     7101.0281672096    5.003e-08    2 0 0 8 0 8    0 0 0 7 3 5    20ToFuSiCs.11    
           1     7348.5547853976    5.003e-08    0 0 2 8 0 8    0 0 0 7 3 5    20ToFuSiCs.153   
          -1     7115.0913508038    6.671e-08    0 0 2 8 0 8    0 0 0 8 3 5    20ToFuSiCs.22    
           1     7166.0502603271    7.672e-08    1 0 1 8 3 6    0 0 0 8 3 5    20ToFuSiCs.52    
          -1     7156.5612724053    7.005e-08    1 0 1 8 3 6    0 0 0 7 5 3    20ToFuSiCs.44    
           1     7302.7540363641    9.340e-08    2 0 0 7 6 2    0 0 0 7 5 3    20ToFuSiCs.125   
          -1     7106.4891469084    6.338e-08    2 0 0 7 6 2    0 0 0 8 5 3    20ToFuSiCs.15    
           1     7303.8030644787    2.435e-07    1 0 1 7 7 0    0 0 0 8 5 3    20ToFuSiCs.126   
          -1     7164.9004477491    1.134e-07    1 0 1 7 7 0    0 0 0 7 7 1    20ToFuSiCs.50    
           1     7305.4050157659    1.401e-07    0 4 0 8 8 0    0 0 0 7 7 1    20ToFuSiCs.128   

    State # 181: 

        assignment         : 0 4 0 8 8 1
        rel_ener[cm-1]     : 8676.4248187158
        rel_ener_unc[cm-1] : 4.621e-07

        core to state path : 

        sign        wave_nb/cm-1     unc/cm-1    upper state    lower state    line tag         
           1     7253.8936839165    5.337e-08    2 0 0 2 1 2    0 0 0 1 0 1    20ToFuSiCs.94    
          -1     7142.7864012176    7.005e-08    2 0 0 2 1 2    0 0 0 2 2 1    20ToFuSiCs.39    
           1     7338.1595343336    7.672e-08    2 0 0 3 3 0    0 0 0 2 2 1    20ToFuSiCs.147   
          -1     7172.6988908173    1.134e-07    2 0 0 3 3 0    0 0 0 4 2 3    20ToFuSiCs.56    
           1     7287.0238955444    1.001e-07    2 0 0 5 1 4    0 0 0 4 2 3    20ToFuSiCs.117   
          -1     7140.8755092898    9.673e-08    2 0 0 5 1 4    0 0 0 5 2 3    20ToFuSiCs.37    
           1     7348.5577162585    6.004e-08    1 2 0 6 5 2    0 0 0 5 2 3    20ToFuSiCs.154   
          -1     7012.6585542656    1.368e-07    1 2 0 6 5 2    0 0 0 7 2 5    20ToFuSiCs.1     
           1     7266.9157440045    1.268e-07    2 0 0 6 5 2    0 0 0 7 2 5    20ToFuSiCs.100   
          -1     7118.0884678060    8.006e-08    2 0 0 6 5 2    0 0 0 7 4 3    20ToFuSiCs.25    
           1     7329.8901784614    1.401e-07    0 0 2 7 3 4    0 0 0 7 4 3    20ToFuSiCs.141   
          -1     7138.4187439832    4.670e-08    0 0 2 7 3 4    0 0 0 8 4 5    20ToFuSiCs.35    
           1     7318.8735452378    8.006e-08    2 0 0 9 3 6    0 0 0 8 4 5    20ToFuSiCs.134   
          -1     7147.9480359643    1.101e-07    2 0 0 9 3 6    0 0 0 10 2 9   20ToFuSiCs.40    
          -1       10.7149352303    2.001e-08    0 0 0 10 2 9   0 0 0 9 3 6    09CaPuHaGa.1     
           1     7269.7897066243    1.768e-07    2 0 0 8 6 3    0 0 0 9 3 6    20ToFuSiCs.104   
          -1     7157.8946129892    1.768e-07    2 0 0 8 6 3    0 0 0 7 7 0    20ToFuSiCs.46    
           1     7305.4049658981    1.401e-07    0 4 0 8 8 1    0 0 0 7 7 0    20ToFuSiCs.127   

    State # 182: 

        assignment         : 0 5 0 4 1 4
        rel_ener[cm-1]     : 7781.8355240111
        rel_ener_unc[cm-1] : 2.846e-07

        core to state path : 

        sign        wave_nb/cm-1     unc/cm-1    upper state    lower state    line tag         
           1     7253.8936839165    5.337e-08    2 0 0 2 1 2    0 0 0 1 0 1    20ToFuSiCs.94    
          -1     7142.7864012176    7.005e-08    2 0 0 2 1 2    0 0 0 2 2 1    20ToFuSiCs.39    
           1     7338.1595343336    7.672e-08    2 0 0 3 3 0    0 0 0 2 2 1    20ToFuSiCs.147   
          -1     7172.6988908173    1.134e-07    2 0 0 3 3 0    0 0 0 4 2 3    20ToFuSiCs.56    
           1     7287.0238955444    1.001e-07    2 0 0 5 1 4    0 0 0 4 2 3    20ToFuSiCs.117   
          -1     7140.8755092898    9.673e-08    2 0 0 5 1 4    0 0 0 5 2 3    20ToFuSiCs.37    
           1     7348.5577162585    6.004e-08    1 2 0 6 5 2    0 0 0 5 2 3    20ToFuSiCs.154   
          -1     7184.7272127006    1.568e-07    1 2 0 6 5 2    0 0 0 5 4 1    20ToFuSiCs.60    
           1     7195.2887079834    8.339e-08    0 5 0 4 1 4    0 0 0 5 4 1    20ToFuSiCs.65    

    State # 183: 

        assignment         : 0 5 0 5 0 5
        rel_ener[cm-1]     : 7854.7540662497
        rel_ener_unc[cm-1] : 2.886e-07

        core to state path : 

        sign        wave_nb/cm-1     unc/cm-1    upper state    lower state    line tag         
           1     7253.8936839165    5.337e-08    2 0 0 2 1 2    0 0 0 1 0 1    20ToFuSiCs.94    
          -1     7142.7864012176    7.005e-08    2 0 0 2 1 2    0 0 0 2 2 1    20ToFuSiCs.39    
           1     7338.1595343336    7.672e-08    2 0 0 3 3 0    0 0 0 2 2 1    20ToFuSiCs.147   
          -1     7172.6988908173    1.134e-07    2 0 0 3 3 0    0 0 0 4 2 3    20ToFuSiCs.56    
           1     7287.0238955444    1.001e-07    2 0 0 5 1 4    0 0 0 4 2 3    20ToFuSiCs.117   
          -1     7140.8755092898    9.673e-08    2 0 0 5 1 4    0 0 0 5 2 3    20ToFuSiCs.37    
           1        0.7416824292    1.668e-09    0 0 0 6 1 6    0 0 0 5 2 3    69Kukolich.1     
           1     7312.8886591070    1.401e-07    0 0 2 5 0 5    0 0 0 6 1 6    20ToFuSiCs.130   
          -1     7111.1623134028    1.067e-07    0 0 2 5 0 5    0 0 0 6 3 4    20ToFuSiCs.19    
           1     7229.5697256467    8.006e-08    0 5 0 5 0 5    0 0 0 6 3 4    20ToFuSiCs.75    

    State # 184: 

        assignment         : 1 0 1 1 0 1
        rel_ener[cm-1]     : 7272.9997734399
        rel_ener_unc[cm-1] : 1.034e-07

        core to state path : 

        sign        wave_nb/cm-1     unc/cm-1    upper state    lower state    line tag         
           1     7272.9997734399    1.034e-07    1 0 1 1 0 1    0 0 0 0 0 0    20ToFuSiCs.106   

    State # 185: 

        assignment         : 1 0 1 2 1 1
        rel_ener[cm-1]     : 7318.0082864156
        rel_ener_unc[cm-1] : 1.905e-07

        core to state path : 

        sign        wave_nb/cm-1     unc/cm-1    upper state    lower state    line tag         
           1       18.5773848820    1.001e-08    0 0 0 1 1 0    0 0 0 1 0 1    09CaPuHaGa.6     
           1     7287.0484126122    7.005e-08    2 0 0 2 2 1    0 0 0 1 1 0    20ToFuSiCs.118   
          -1     7156.0543443525    1.768e-07    2 0 0 2 2 1    0 0 0 3 1 2    20ToFuSiCs.43    
           1     7168.4368332738    3.336e-09    1 0 1 2 1 1    0 0 0 3 1 2    22KaLaChCa.1     

    State # 186: 

        assignment         : 1 0 1 4 1 3
        rel_ener[cm-1]     : 7493.4176920521
        rel_ener_unc[cm-1] : 2.385e-07

        core to state path : 

        sign        wave_nb/cm-1     unc/cm-1    upper state    lower state    line tag         
           1     7253.8936839165    5.337e-08    2 0 0 2 1 2    0 0 0 1 0 1    20ToFuSiCs.94    
          -1     7142.7864012176    7.005e-08    2 0 0 2 1 2    0 0 0 2 2 1    20ToFuSiCs.39    
           1     7338.1595343336    7.672e-08    2 0 0 3 3 0    0 0 0 2 2 1    20ToFuSiCs.147   
          -1     7172.6988908173    1.134e-07    2 0 0 3 3 0    0 0 0 4 2 3    20ToFuSiCs.56    
          -1       14.9437074064    1.668e-08    0 0 0 4 2 3    0 0 0 3 3 0    09CaPuHaGa.5     
           1     7231.7934732434    1.735e-07    1 0 1 4 1 3    0 0 0 3 3 0    20ToFuSiCs.78    

    State # 187: 

        assignment         : 1 0 1 4 1 4
        rel_ener[cm-1]     : 7466.2353682627
        rel_ener_unc[cm-1] : 3.400e-07

        core to state path : 

        sign        wave_nb/cm-1     unc/cm-1    upper state    lower state    line tag         
           1     7272.9997734399    1.034e-07    1 0 1 1 0 1    0 0 0 0 0 0    20ToFuSiCs.106   
          -1     7136.8358525851    8.673e-08    1 0 1 1 0 1    0 0 0 2 2 0    20ToFuSiCs.33    
           1        6.1145663311    3.336e-08    0 0 0 3 1 3    0 0 0 2 2 0    06GoMaGuKn.1     
           1     7256.1286738908    1.835e-07    2 0 0 3 2 2    0 0 0 3 1 3    20ToFuSiCs.95    
          -1     7122.9101178122    1.701e-07    2 0 0 3 2 2    0 0 0 4 1 3    20ToFuSiCs.30    
           1     7190.7383249982    1.835e-07    1 0 1 4 1 4    0 0 0 4 1 3    20ToFuSiCs.64    

    State # 188: 

        assignment         : 1 0 1 4 3 1
        rel_ener[cm-1]     : 7589.6362683380
        rel_ener_unc[cm-1] : 2.434e-07

        core to state path : 

        sign        wave_nb/cm-1     unc/cm-1    upper state    lower state    line tag         
           1     7253.8936839165    5.337e-08    2 0 0 2 1 2    0 0 0 1 0 1    20ToFuSiCs.94    
          -1     7142.7864012176    7.005e-08    2 0 0 2 1 2    0 0 0 2 2 1    20ToFuSiCs.39    
           1     7338.1595343336    7.672e-08    2 0 0 3 3 0    0 0 0 2 2 1    20ToFuSiCs.147   
          -1     7172.6988908173    1.134e-07    2 0 0 3 3 0    0 0 0 4 2 3    20ToFuSiCs.56    
          -1       14.9437074064    1.668e-08    0 0 0 4 2 3    0 0 0 3 3 0    09CaPuHaGa.5     
           1     7328.0120495293    1.801e-07    1 0 1 4 3 1    0 0 0 3 3 0    20ToFuSiCs.139   

    State # 189: 

        assignment         : 1 0 1 5 2 3
        rel_ener[cm-1]     : 7677.2593051657
        rel_ener_unc[cm-1] : 2.510e-07

        core to state path : 

        sign        wave_nb/cm-1     unc/cm-1    upper state    lower state    line tag         
           1     7272.9997734399    1.034e-07    1 0 1 1 0 1    0 0 0 0 0 0    20ToFuSiCs.106   
          -1     7136.8358525851    8.673e-08    1 0 1 1 0 1    0 0 0 2 2 0    20ToFuSiCs.33    
           1     7202.0871488268    4.670e-08    2 0 0 3 1 3    0 0 0 2 2 0    20ToFuSiCs.67    
          -1     7116.1983074004    6.671e-08    2 0 0 3 1 3    0 0 0 4 0 4    20ToFuSiCs.24    
           1     7334.4736131988    1.401e-07    0 2 1 5 4 1    0 0 0 4 0 4    20ToFuSiCs.144   
          -1     7109.8297861683    1.101e-07    0 2 1 5 4 1    0 0 0 6 0 6    20ToFuSiCs.18    
           1     7230.5627158539    8.006e-08    1 0 1 5 2 3    0 0 0 6 0 6    20ToFuSiCs.77    

    State # 190: 

        assignment         : 1 0 1 6 2 5
        rel_ener[cm-1]     : 7781.2191284345
        rel_ener_unc[cm-1] : 2.944e-07

        core to state path : 

        sign        wave_nb/cm-1     unc/cm-1    upper state    lower state    line tag         
           1     7272.9997734399    1.034e-07    1 0 1 1 0 1    0 0 0 0 0 0    20ToFuSiCs.106   
          -1     7136.8358525851    8.673e-08    1 0 1 1 0 1    0 0 0 2 2 0    20ToFuSiCs.33    
           1     7202.0871488268    4.670e-08    2 0 0 3 1 3    0 0 0 2 2 0    20ToFuSiCs.67    
          -1     7116.1983074004    6.671e-08    2 0 0 3 1 3    0 0 0 4 0 4    20ToFuSiCs.24    
           1     7334.4736131988    1.401e-07    0 2 1 5 4 1    0 0 0 4 0 4    20ToFuSiCs.144   
          -1     7109.8297861683    1.101e-07    0 2 1 5 4 1    0 0 0 6 0 6    20ToFuSiCs.18    
           1     7334.5225391227    1.735e-07    1 0 1 6 2 5    0 0 0 6 0 6    20ToFuSiCs.145   

    State # 191: 

        assignment         : 1 0 1 6 6 0
        rel_ener[cm-1]     : 8206.8597054350
        rel_ener_unc[cm-1] : 5.505e-07

        core to state path : 

        sign        wave_nb/cm-1     unc/cm-1    upper state    lower state    line tag         
           1     7253.8936839165    5.337e-08    2 0 0 2 1 2    0 0 0 1 0 1    20ToFuSiCs.94    
          -1     7142.7864012176    7.005e-08    2 0 0 2 1 2    0 0 0 2 2 1    20ToFuSiCs.39    
           1     7338.1595343336    7.672e-08    2 0 0 3 3 0    0 0 0 2 2 1    20ToFuSiCs.147   
          -1     7172.6988908173    1.134e-07    2 0 0 3 3 0    0 0 0 4 2 3    20ToFuSiCs.56    
           1     7287.0238955444    1.001e-07    2 0 0 5 1 4    0 0 0 4 2 3    20ToFuSiCs.117   
          -1     7140.8755092898    9.673e-08    2 0 0 5 1 4    0 0 0 5 2 3    20ToFuSiCs.37    
           1        0.7416824292    1.668e-09    0 0 0 6 1 6    0 0 0 5 2 3    69Kukolich.1     
           1     7312.8886591070    1.401e-07    0 0 2 5 0 5    0 0 0 6 1 6    20ToFuSiCs.130   
          -1     7111.1623134028    1.067e-07    0 0 2 5 0 5    0 0 0 6 3 4    20ToFuSiCs.19    
           1     7308.6900036191    1.001e-07    2 0 0 7 2 5    0 0 0 6 3 4    20ToFuSiCs.129   
          -1     7115.3121044726    1.067e-07    2 0 0 7 2 5    0 0 0 7 3 4    20ToFuSiCs.23    
           1     7319.5309553651    1.935e-07    0 0 2 6 4 3    0 0 0 7 3 4    20ToFuSiCs.135   
          -1     7102.0521005835    8.006e-08    0 0 2 6 4 3    0 0 0 7 5 2    20ToFuSiCs.12    
          -1       14.7775016608    2.669e-08    0 0 0 7 5 2    0 0 0 6 6 1    09CaPuHaGa.4     
           1     7185.5961125646    4.003e-07    1 0 1 6 6 0    0 0 0 6 6 1    18KaStCaDa.8     

    State # 192: 

        assignment         : 1 0 1 6 6 1
        rel_ener[cm-1]     : 8230.6547794641
        rel_ener_unc[cm-1] : 5.201e-07

        core to state path : 

        sign        wave_nb/cm-1     unc/cm-1    upper state    lower state    line tag         
           1     7272.9997734399    1.034e-07    1 0 1 1 0 1    0 0 0 0 0 0    20ToFuSiCs.106   
          -1     7136.8358525851    8.673e-08    1 0 1 1 0 1    0 0 0 2 2 0    20ToFuSiCs.33    
           1     7202.0871488268    4.670e-08    2 0 0 3 1 3    0 0 0 2 2 0    20ToFuSiCs.67    
          -1     7116.1983074004    6.671e-08    2 0 0 3 1 3    0 0 0 4 0 4    20ToFuSiCs.24    
           1     7334.4736131988    1.401e-07    0 2 1 5 4 1    0 0 0 4 0 4    20ToFuSiCs.144   
          -1     7109.8297861683    1.101e-07    0 2 1 5 4 1    0 0 0 6 0 6    20ToFuSiCs.18    
           1     7278.7522688379    9.006e-08    2 0 0 6 1 5    0 0 0 6 0 6    20ToFuSiCs.111   
          -1     7122.6753633976    6.671e-08    2 0 0 6 1 5    0 0 0 6 2 4    20ToFuSiCs.29    
          -1       16.2943101124    1.001e-07    0 0 0 6 2 4    0 0 0 7 1 7    06GoMaGuKn.10    
           1     7331.2432213989    8.006e-08    2 0 0 8 0 8    0 0 0 7 1 7    20ToFuSiCs.142   
          -1     7101.0281672096    5.003e-08    2 0 0 8 0 8    0 0 0 7 3 5    20ToFuSiCs.11    
           1     7348.5547853976    5.003e-08    0 0 2 8 0 8    0 0 0 7 3 5    20ToFuSiCs.153   
          -1     7115.0913508038    6.671e-08    0 0 2 8 0 8    0 0 0 8 3 5    20ToFuSiCs.22    
           1     7166.0502603271    7.672e-08    1 0 1 8 3 6    0 0 0 8 3 5    20ToFuSiCs.52    
          -1     7156.5612724053    7.005e-08    1 0 1 8 3 6    0 0 0 7 5 3    20ToFuSiCs.44    
          -1       14.5883144265    6.671e-08    0 0 0 7 5 3    0 0 0 6 6 0    06GoMaGuKn.5     
           1     7185.5964325460    4.003e-07    1 0 1 6 6 1    0 0 0 6 6 0    18KaStCaDa.7     

    State # 193: 

        assignment         : 1 0 1 7 2 5
        rel_ener[cm-1]     : 8007.9602898316
        rel_ener_unc[cm-1] : 3.626e-07

        core to state path : 

        sign        wave_nb/cm-1     unc/cm-1    upper state    lower state    line tag         
           1     7272.9997734399    1.034e-07    1 0 1 1 0 1    0 0 0 0 0 0    20ToFuSiCs.106   
          -1     7136.8358525851    8.673e-08    1 0 1 1 0 1    0 0 0 2 2 0    20ToFuSiCs.33    
           1     7202.0871488268    4.670e-08    2 0 0 3 1 3    0 0 0 2 2 0    20ToFuSiCs.67    
          -1     7116.1983074004    6.671e-08    2 0 0 3 1 3    0 0 0 4 0 4    20ToFuSiCs.24    
           1     7334.4736131988    1.401e-07    0 2 1 5 4 1    0 0 0 4 0 4    20ToFuSiCs.144   
          -1     7109.8297861683    1.101e-07    0 2 1 5 4 1    0 0 0 6 0 6    20ToFuSiCs.18    
           1     7278.7522688379    9.006e-08    2 0 0 6 1 5    0 0 0 6 0 6    20ToFuSiCs.111   
          -1     7122.6753633976    6.671e-08    2 0 0 6 1 5    0 0 0 6 2 4    20ToFuSiCs.29    
           1     7321.8240846072    1.701e-07    0 0 2 5 3 3    0 0 0 6 2 4    20ToFuSiCs.136   
          -1     7166.8173874407    1.701e-07    0 0 2 5 3 3    0 0 0 6 4 2    20ToFuSiCs.53    
           1     7250.1800979129    6.671e-08    1 0 1 7 2 5    0 0 0 6 4 2    20ToFuSiCs.93    

    State # 194: 

        assignment         : 1 0 1 7 3 4
        rel_ener[cm-1]     : 8060.7051435530
        rel_ener_unc[cm-1] : 3.437e-07

        core to state path : 

        sign        wave_nb/cm-1     unc/cm-1    upper state    lower state    line tag         
           1     7272.9997734399    1.034e-07    1 0 1 1 0 1    0 0 0 0 0 0    20ToFuSiCs.106   
          -1     7136.8358525851    8.673e-08    1 0 1 1 0 1    0 0 0 2 2 0    20ToFuSiCs.33    
           1     7202.0871488268    4.670e-08    2 0 0 3 1 3    0 0 0 2 2 0    20ToFuSiCs.67    
          -1     7116.1983074004    6.671e-08    2 0 0 3 1 3    0 0 0 4 0 4    20ToFuSiCs.24    
           1     7334.4736131988    1.401e-07    0 2 1 5 4 1    0 0 0 4 0 4    20ToFuSiCs.144   
          -1     7109.8297861683    1.101e-07    0 2 1 5 4 1    0 0 0 6 0 6    20ToFuSiCs.18    
           1     7278.7522688379    9.006e-08    2 0 0 6 1 5    0 0 0 6 0 6    20ToFuSiCs.111   
          -1     7122.6753633976    6.671e-08    2 0 0 6 1 5    0 0 0 6 2 4    20ToFuSiCs.29    
          -1       16.2943101124    1.001e-07    0 0 0 6 2 4    0 0 0 7 1 7    06GoMaGuKn.10    
           1     7331.2432213989    8.006e-08    2 0 0 8 0 8    0 0 0 7 1 7    20ToFuSiCs.142   
          -1     7101.0281672096    5.003e-08    2 0 0 8 0 8    0 0 0 7 3 5    20ToFuSiCs.11    
           1     7244.0109047240    1.735e-07    1 0 1 7 3 4    0 0 0 7 3 5    20ToFuSiCs.88    

    State # 195: 

        assignment         : 1 0 1 7 6 1
        rel_ener[cm-1]     : 8395.9413112487
        rel_ener_unc[cm-1] : 5.571e-07

        core to state path : 

        sign        wave_nb/cm-1     unc/cm-1    upper state    lower state    line tag         
           1     7272.9997734399    1.034e-07    1 0 1 1 0 1    0 0 0 0 0 0    20ToFuSiCs.106   
          -1     7136.8358525851    8.673e-08    1 0 1 1 0 1    0 0 0 2 2 0    20ToFuSiCs.33    
           1     7202.0871488268    4.670e-08    2 0 0 3 1 3    0 0 0 2 2 0    20ToFuSiCs.67    
          -1     7116.1983074004    6.671e-08    2 0 0 3 1 3    0 0 0 4 0 4    20ToFuSiCs.24    
           1     7334.4736131988    1.401e-07    0 2 1 5 4 1    0 0 0 4 0 4    20ToFuSiCs.144   
          -1     7109.8297861683    1.101e-07    0 2 1 5 4 1    0 0 0 6 0 6    20ToFuSiCs.18    
           1     7278.7522688379    9.006e-08    2 0 0 6 1 5    0 0 0 6 0 6    20ToFuSiCs.111   
          -1     7122.6753633976    6.671e-08    2 0 0 6 1 5    0 0 0 6 2 4    20ToFuSiCs.29    
          -1       16.2943101124    1.001e-07    0 0 0 6 2 4    0 0 0 7 1 7    06GoMaGuKn.10    
           1     7331.2432213989    8.006e-08    2 0 0 8 0 8    0 0 0 7 1 7    20ToFuSiCs.142   
          -1     7101.0281672096    5.003e-08    2 0 0 8 0 8    0 0 0 7 3 5    20ToFuSiCs.11    
           1     7348.5547853976    5.003e-08    0 0 2 8 0 8    0 0 0 7 3 5    20ToFuSiCs.153   
          -1     7115.0913508038    6.671e-08    0 0 2 8 0 8    0 0 0 8 3 5    20ToFuSiCs.22    
           1     7166.0502603271    7.672e-08    1 0 1 8 3 6    0 0 0 8 3 5    20ToFuSiCs.52    
          -1     7156.5612724053    7.005e-08    1 0 1 8 3 6    0 0 0 7 5 3    20ToFuSiCs.44    
          -1       14.5883144265    6.671e-08    0 0 0 7 5 3    0 0 0 6 6 0    06GoMaGuKn.5     
           1     7232.3790248586    1.234e-07    0 0 2 6 5 1    0 0 0 6 6 0    20ToFuSiCs.79    
          -1     7061.2475994043    1.568e-07    0 0 2 6 5 1    0 0 0 7 6 2    20ToFuSiCs.5     
           1     7179.7515388763    4.003e-07    1 0 1 7 6 1    0 0 0 7 6 2    18KaStCaDa.5     

    State # 196: 

        assignment         : 1 0 1 7 6 2
        rel_ener[cm-1]     : 8372.1521066451
        rel_ener_unc[cm-1] : 3.872e-07

        core to state path : 

        sign        wave_nb/cm-1     unc/cm-1    upper state    lower state    line tag         
           1     7253.8936839165    5.337e-08    2 0 0 2 1 2    0 0 0 1 0 1    20ToFuSiCs.94    
          -1     7142.7864012176    7.005e-08    2 0 0 2 1 2    0 0 0 2 2 1    20ToFuSiCs.39    
           1     7338.1595343336    7.672e-08    2 0 0 3 3 0    0 0 0 2 2 1    20ToFuSiCs.147   
          -1     7172.6988908173    1.134e-07    2 0 0 3 3 0    0 0 0 4 2 3    20ToFuSiCs.56    
           1     7287.0238955444    1.001e-07    2 0 0 5 1 4    0 0 0 4 2 3    20ToFuSiCs.117   
          -1     7140.8755092898    9.673e-08    2 0 0 5 1 4    0 0 0 5 2 3    20ToFuSiCs.37    
           1     7348.5577162585    6.004e-08    1 2 0 6 5 2    0 0 0 5 2 3    20ToFuSiCs.154   
          -1     7012.6585542656    1.368e-07    1 2 0 6 5 2    0 0 0 7 2 5    20ToFuSiCs.1     
           1     7266.9157440045    1.268e-07    2 0 0 6 5 2    0 0 0 7 2 5    20ToFuSiCs.100   
          -1     7118.0884678060    8.006e-08    2 0 0 6 5 2    0 0 0 7 4 3    20ToFuSiCs.25    
           1     7329.8901784614    1.401e-07    0 0 2 7 3 4    0 0 0 7 4 3    20ToFuSiCs.141   
          -1     7138.4187439832    4.670e-08    0 0 2 7 3 4    0 0 0 8 4 5    20ToFuSiCs.35    
           1     7273.2379215057    1.935e-07    1 0 1 7 6 2    0 0 0 8 4 5    20ToFuSiCs.107   

    State # 197: 

        assignment         : 1 0 1 7 7 0
        rel_ener[cm-1]     : 8559.7146152789
        rel_ener_unc[cm-1] : 4.217e-07

        core to state path : 

        sign        wave_nb/cm-1     unc/cm-1    upper state    lower state    line tag         
           1     7272.9997734399    1.034e-07    1 0 1 1 0 1    0 0 0 0 0 0    20ToFuSiCs.106   
          -1     7136.8358525851    8.673e-08    1 0 1 1 0 1    0 0 0 2 2 0    20ToFuSiCs.33    
           1     7202.0871488268    4.670e-08    2 0 0 3 1 3    0 0 0 2 2 0    20ToFuSiCs.67    
          -1     7116.1983074004    6.671e-08    2 0 0 3 1 3    0 0 0 4 0 4    20ToFuSiCs.24    
           1     7334.4736131988    1.401e-07    0 2 1 5 4 1    0 0 0 4 0 4    20ToFuSiCs.144   
          -1     7109.8297861683    1.101e-07    0 2 1 5 4 1    0 0 0 6 0 6    20ToFuSiCs.18    
           1     7278.7522688379    9.006e-08    2 0 0 6 1 5    0 0 0 6 0 6    20ToFuSiCs.111   
          -1     7122.6753633976    6.671e-08    2 0 0 6 1 5    0 0 0 6 2 4    20ToFuSiCs.29    
          -1       16.2943101124    1.001e-07    0 0 0 6 2 4    0 0 0 7 1 7    06GoMaGuKn.10    
           1     7331.2432213989    8.006e-08    2 0 0 8 0 8    0 0 0 7 1 7    20ToFuSiCs.142   
          -1     7101.0281672096    5.003e-08    2 0 0 8 0 8    0 0 0 7 3 5    20ToFuSiCs.11    
           1     7348.5547853976    5.003e-08    0 0 2 8 0 8    0 0 0 7 3 5    20ToFuSiCs.153   
          -1     7115.0913508038    6.671e-08    0 0 2 8 0 8    0 0 0 8 3 5    20ToFuSiCs.22    
           1     7166.0502603271    7.672e-08    1 0 1 8 3 6    0 0 0 8 3 5    20ToFuSiCs.52    
          -1     7156.5612724053    7.005e-08    1 0 1 8 3 6    0 0 0 7 5 3    20ToFuSiCs.44    
           1     7302.7540363641    9.340e-08    2 0 0 7 6 2    0 0 0 7 5 3    20ToFuSiCs.125   
          -1     7106.4891469084    6.338e-08    2 0 0 7 6 2    0 0 0 8 5 3    20ToFuSiCs.15    
           1     7303.8030644787    2.435e-07    1 0 1 7 7 0    0 0 0 8 5 3    20ToFuSiCs.126   

    State # 198: 

        assignment         : 1 0 1 7 7 1
        rel_ener[cm-1]     : 8535.9211528130
        rel_ener_unc[cm-1] : 4.547e-07

        core to state path : 

        sign        wave_nb/cm-1     unc/cm-1    upper state    lower state    line tag         
           1     7253.8936839165    5.337e-08    2 0 0 2 1 2    0 0 0 1 0 1    20ToFuSiCs.94    
          -1     7142.7864012176    7.005e-08    2 0 0 2 1 2    0 0 0 2 2 1    20ToFuSiCs.39    
           1     7338.1595343336    7.672e-08    2 0 0 3 3 0    0 0 0 2 2 1    20ToFuSiCs.147   
          -1     7172.6988908173    1.134e-07    2 0 0 3 3 0    0 0 0 4 2 3    20ToFuSiCs.56    
           1     7287.0238955444    1.001e-07    2 0 0 5 1 4    0 0 0 4 2 3    20ToFuSiCs.117   
          -1     7140.8755092898    9.673e-08    2 0 0 5 1 4    0 0 0 5 2 3    20ToFuSiCs.37    
           1     7348.5577162585    6.004e-08    1 2 0 6 5 2    0 0 0 5 2 3    20ToFuSiCs.154   
          -1     7012.6585542656    1.368e-07    1 2 0 6 5 2    0 0 0 7 2 5    20ToFuSiCs.1     
           1     7266.9157440045    1.268e-07    2 0 0 6 5 2    0 0 0 7 2 5    20ToFuSiCs.100   
          -1     7118.0884678060    8.006e-08    2 0 0 6 5 2    0 0 0 7 4 3    20ToFuSiCs.25    
           1     7329.8901784614    1.401e-07    0 0 2 7 3 4    0 0 0 7 4 3    20ToFuSiCs.141   
          -1     7138.4187439832    4.670e-08    0 0 2 7 3 4    0 0 0 8 4 5    20ToFuSiCs.35    
           1     7318.8735452378    8.006e-08    2 0 0 9 3 6    0 0 0 8 4 5    20ToFuSiCs.134   
          -1     7147.9480359643    1.101e-07    2 0 0 9 3 6    0 0 0 10 2 9   20ToFuSiCs.40    
          -1       10.7149352303    2.001e-08    0 0 0 10 2 9   0 0 0 9 3 6    09CaPuHaGa.1     
           1     7269.7897066243    1.768e-07    2 0 0 8 6 3    0 0 0 9 3 6    20ToFuSiCs.104   
          -1     7157.8946129892    1.768e-07    2 0 0 8 6 3    0 0 0 7 7 0    20ToFuSiCs.46    
           1     7164.9012999953    1.134e-07    1 0 1 7 7 1    0 0 0 7 7 0    20ToFuSiCs.51    

    State # 199: 

        assignment         : 1 0 1 8 1 7
        rel_ener[cm-1]     : 8077.9941306879
        rel_ener_unc[cm-1] : 3.312e-07

        core to state path : 

        sign        wave_nb/cm-1     unc/cm-1    upper state    lower state    line tag         
           1     7253.8936839165    5.337e-08    2 0 0 2 1 2    0 0 0 1 0 1    20ToFuSiCs.94    
          -1     7142.7864012176    7.005e-08    2 0 0 2 1 2    0 0 0 2 2 1    20ToFuSiCs.39    
           1     7338.1595343336    7.672e-08    2 0 0 3 3 0    0 0 0 2 2 1    20ToFuSiCs.147   
          -1     7172.6988908173    1.134e-07    2 0 0 3 3 0    0 0 0 4 2 3    20ToFuSiCs.56    
           1     7287.0238955444    1.001e-07    2 0 0 5 1 4    0 0 0 4 2 3    20ToFuSiCs.117   
          -1     7140.8755092898    9.673e-08    2 0 0 5 1 4    0 0 0 5 2 3    20ToFuSiCs.37    
           1        0.7416824292    1.668e-09    0 0 0 6 1 6    0 0 0 5 2 3    69Kukolich.1     
           1     7312.8886591070    1.401e-07    0 0 2 5 0 5    0 0 0 6 1 6    20ToFuSiCs.130   
          -1     7111.1623134028    1.067e-07    0 0 2 5 0 5    0 0 0 6 3 4    20ToFuSiCs.19    
           1     7308.6900036191    1.001e-07    2 0 0 7 2 5    0 0 0 6 3 4    20ToFuSiCs.129   
          -1     7115.3121044726    1.067e-07    2 0 0 7 2 5    0 0 0 7 3 4    20ToFuSiCs.23    
           1     7259.4318909384    1.067e-07    1 0 1 8 1 7    0 0 0 7 3 4    20ToFuSiCs.96    

    State # 200: 

        assignment         : 1 0 1 8 3 6
        rel_ener[cm-1]     : 8216.2079337500
        rel_ener_unc[cm-1] : 3.177e-07

        core to state path : 

        sign        wave_nb/cm-1     unc/cm-1    upper state    lower state    line tag         
           1     7272.9997734399    1.034e-07    1 0 1 1 0 1    0 0 0 0 0 0    20ToFuSiCs.106   
          -1     7136.8358525851    8.673e-08    1 0 1 1 0 1    0 0 0 2 2 0    20ToFuSiCs.33    
           1     7202.0871488268    4.670e-08    2 0 0 3 1 3    0 0 0 2 2 0    20ToFuSiCs.67    
          -1     7116.1983074004    6.671e-08    2 0 0 3 1 3    0 0 0 4 0 4    20ToFuSiCs.24    
           1     7334.4736131988    1.401e-07    0 2 1 5 4 1    0 0 0 4 0 4    20ToFuSiCs.144   
          -1     7109.8297861683    1.101e-07    0 2 1 5 4 1    0 0 0 6 0 6    20ToFuSiCs.18    
           1     7278.7522688379    9.006e-08    2 0 0 6 1 5    0 0 0 6 0 6    20ToFuSiCs.111   
          -1     7122.6753633976    6.671e-08    2 0 0 6 1 5    0 0 0 6 2 4    20ToFuSiCs.29    
          -1       16.2943101124    1.001e-07    0 0 0 6 2 4    0 0 0 7 1 7    06GoMaGuKn.10    
           1     7331.2432213989    8.006e-08    2 0 0 8 0 8    0 0 0 7 1 7    20ToFuSiCs.142   
          -1     7101.0281672096    5.003e-08    2 0 0 8 0 8    0 0 0 7 3 5    20ToFuSiCs.11    
           1     7348.5547853976    5.003e-08    0 0 2 8 0 8    0 0 0 7 3 5    20ToFuSiCs.153   
          -1     7115.0913508038    6.671e-08    0 0 2 8 0 8    0 0 0 8 3 5    20ToFuSiCs.22    
           1     7166.0502603271    7.672e-08    1 0 1 8 3 6    0 0 0 8 3 5    20ToFuSiCs.52    

    State # 201: 

        assignment         : 1 0 1 8 4 5
        rel_ener[cm-1]     : 8324.1914094650
        rel_ener_unc[cm-1] : 4.027e-07

        core to state path : 

        sign        wave_nb/cm-1     unc/cm-1    upper state    lower state    line tag         
           1     7272.9997734399    1.034e-07    1 0 1 1 0 1    0 0 0 0 0 0    20ToFuSiCs.106   
          -1     7136.8358525851    8.673e-08    1 0 1 1 0 1    0 0 0 2 2 0    20ToFuSiCs.33    
           1     7202.0871488268    4.670e-08    2 0 0 3 1 3    0 0 0 2 2 0    20ToFuSiCs.67    
          -1     7116.1983074004    6.671e-08    2 0 0 3 1 3    0 0 0 4 0 4    20ToFuSiCs.24    
           1     7334.4736131988    1.401e-07    0 2 1 5 4 1    0 0 0 4 0 4    20ToFuSiCs.144   
          -1     7109.8297861683    1.101e-07    0 2 1 5 4 1    0 0 0 6 0 6    20ToFuSiCs.18    
           1     7278.7522688379    9.006e-08    2 0 0 6 1 5    0 0 0 6 0 6    20ToFuSiCs.111   
          -1     7122.6753633976    6.671e-08    2 0 0 6 1 5    0 0 0 6 2 4    20ToFuSiCs.29    
          -1       16.2943101124    1.001e-07    0 0 0 6 2 4    0 0 0 7 1 7    06GoMaGuKn.10    
           1     7331.2432213989    8.006e-08    2 0 0 8 0 8    0 0 0 7 1 7    20ToFuSiCs.142   
          -1     7101.0281672096    5.003e-08    2 0 0 8 0 8    0 0 0 7 3 5    20ToFuSiCs.11    
           1     7348.5547853976    5.003e-08    0 0 2 8 0 8    0 0 0 7 3 5    20ToFuSiCs.153   
          -1     7115.0913508038    6.671e-08    0 0 2 8 0 8    0 0 0 8 3 5    20ToFuSiCs.22    
           1     7166.0502603271    7.672e-08    1 0 1 8 3 6    0 0 0 8 3 5    20ToFuSiCs.52    
          -1     7156.5612724053    7.005e-08    1 0 1 8 3 6    0 0 0 7 5 3    20ToFuSiCs.44    
          -1       14.5883144265    6.671e-08    0 0 0 7 5 3    0 0 0 6 6 0    06GoMaGuKn.5     
           1     7232.3790248586    1.234e-07    0 0 2 6 5 1    0 0 0 6 6 0    20ToFuSiCs.79    
          -1     7061.2475994043    1.568e-07    0 0 2 6 5 1    0 0 0 7 6 2    20ToFuSiCs.5     
           1     7108.0016370926    1.101e-07    1 0 1 8 4 5    0 0 0 7 6 2    20ToFuSiCs.17    

    State # 202: 

        assignment         : 1 0 1 9 3 6
        rel_ener[cm-1]     : 8503.7334653195
        rel_ener_unc[cm-1] : 3.535e-07

        core to state path : 

        sign        wave_nb/cm-1     unc/cm-1    upper state    lower state    line tag         
           1     7272.9997734399    1.034e-07    1 0 1 1 0 1    0 0 0 0 0 0    20ToFuSiCs.106   
          -1     7136.8358525851    8.673e-08    1 0 1 1 0 1    0 0 0 2 2 0    20ToFuSiCs.33    
           1     7202.0871488268    4.670e-08    2 0 0 3 1 3    0 0 0 2 2 0    20ToFuSiCs.67    
          -1     7116.1983074004    6.671e-08    2 0 0 3 1 3    0 0 0 4 0 4    20ToFuSiCs.24    
           1     7334.4736131988    1.401e-07    0 2 1 5 4 1    0 0 0 4 0 4    20ToFuSiCs.144   
          -1     7109.8297861683    1.101e-07    0 2 1 5 4 1    0 0 0 6 0 6    20ToFuSiCs.18    
           1     7278.7522688379    9.006e-08    2 0 0 6 1 5    0 0 0 6 0 6    20ToFuSiCs.111   
          -1     7122.6753633976    6.671e-08    2 0 0 6 1 5    0 0 0 6 2 4    20ToFuSiCs.29    
          -1       16.2943101124    1.001e-07    0 0 0 6 2 4    0 0 0 7 1 7    06GoMaGuKn.10    
           1     7331.2432213989    8.006e-08    2 0 0 8 0 8    0 0 0 7 1 7    20ToFuSiCs.142   
          -1     7101.0281672096    5.003e-08    2 0 0 8 0 8    0 0 0 7 3 5    20ToFuSiCs.11    
           1     7348.5547853976    5.003e-08    0 0 2 8 0 8    0 0 0 7 3 5    20ToFuSiCs.153   
          -1     7115.0913508038    6.671e-08    0 0 2 8 0 8    0 0 0 8 3 5    20ToFuSiCs.22    
           1     7166.0502603271    7.672e-08    1 0 1 8 3 6    0 0 0 8 3 5    20ToFuSiCs.52    
          -1     7156.5612724053    7.005e-08    1 0 1 8 3 6    0 0 0 7 5 3    20ToFuSiCs.44    
           1     7302.7540363641    9.340e-08    2 0 0 7 6 2    0 0 0 7 5 3    20ToFuSiCs.125   
          -1     7106.4891469084    6.338e-08    2 0 0 7 6 2    0 0 0 8 5 3    20ToFuSiCs.15    
           1     7247.8219145193    8.006e-08    1 0 1 9 3 6    0 0 0 8 5 3    20ToFuSiCs.89    

    State # 203: 

        assignment         : 1 0 1 10 3 7
        rel_ener[cm-1]     : 8721.0211426766
        rel_ener_unc[cm-1] : 4.310e-07

        core to state path : 

        sign        wave_nb/cm-1     unc/cm-1    upper state    lower state    line tag         
           1     7253.8936839165    5.337e-08    2 0 0 2 1 2    0 0 0 1 0 1    20ToFuSiCs.94    
          -1     7142.7864012176    7.005e-08    2 0 0 2 1 2    0 0 0 2 2 1    20ToFuSiCs.39    
           1     7338.1595343336    7.672e-08    2 0 0 3 3 0    0 0 0 2 2 1    20ToFuSiCs.147   
          -1     7172.6988908173    1.134e-07    2 0 0 3 3 0    0 0 0 4 2 3    20ToFuSiCs.56    
           1     7287.0238955444    1.001e-07    2 0 0 5 1 4    0 0 0 4 2 3    20ToFuSiCs.117   
          -1     7140.8755092898    9.673e-08    2 0 0 5 1 4    0 0 0 5 2 3    20ToFuSiCs.37    
           1     7348.5577162585    6.004e-08    1 2 0 6 5 2    0 0 0 5 2 3    20ToFuSiCs.154   
          -1     7012.6585542656    1.368e-07    1 2 0 6 5 2    0 0 0 7 2 5    20ToFuSiCs.1     
           1     7266.9157440045    1.268e-07    2 0 0 6 5 2    0 0 0 7 2 5    20ToFuSiCs.100   
          -1     7118.0884678060    8.006e-08    2 0 0 6 5 2    0 0 0 7 4 3    20ToFuSiCs.25    
           1     7329.8901784614    1.401e-07    0 0 2 7 3 4    0 0 0 7 4 3    20ToFuSiCs.141   
          -1     7138.4187439832    4.670e-08    0 0 2 7 3 4    0 0 0 8 4 5    20ToFuSiCs.35    
           1     7318.8735452378    8.006e-08    2 0 0 9 3 6    0 0 0 8 4 5    20ToFuSiCs.134   
          -1     7147.9480359643    1.101e-07    2 0 0 9 3 6    0 0 0 10 2 9   20ToFuSiCs.40    
          -1       10.7149352303    2.001e-08    0 0 0 10 2 9   0 0 0 9 3 6    09CaPuHaGa.1     
           1     7269.7897066243    1.768e-07    2 0 0 8 6 3    0 0 0 9 3 6    20ToFuSiCs.104   
          -1     7075.4114473987    1.201e-07    2 0 0 8 6 3    0 0 0 9 5 4    20ToFuSiCs.6     
           1     7267.5181242685    9.340e-08    1 0 1 10 3 7   0 0 0 9 5 4    20ToFuSiCs.101   

    State # 204: 

        assignment         : 1 1 1 1 0 1
        rel_ener[cm-1]     : 8830.2305753702
        rel_ener_unc[cm-1] : 3.143e-07

        core to state path : 

        sign        wave_nb/cm-1     unc/cm-1    upper state    lower state    line tag         
           1     7272.9997734399    1.034e-07    1 0 1 1 0 1    0 0 0 0 0 0    20ToFuSiCs.106   
          -1     7136.8358525851    8.673e-08    1 0 1 1 0 1    0 0 0 2 2 0    20ToFuSiCs.33    
           1     8663.4764204142    8.339e-08    2 1 0 1 1 1    0 0 0 2 2 0    24ToDiCoUb.134   
          -1     7204.8940683391    1.868e-07    2 1 0 1 1 1    0 1 0 0 0 0    24ToDiCoUb.69    
           1     7235.4843024403    1.968e-07    1 1 1 1 0 1    0 1 0 0 0 0    24ToDiCoUb.73    

    State # 205: 

        assignment         : 1 1 1 1 1 0
        rel_ener[cm-1]     : 8850.1048755236
        rel_ener_unc[cm-1] : 3.929e-07

        core to state path : 

        sign        wave_nb/cm-1     unc/cm-1    upper state    lower state    line tag         
           1     7272.9997734399    1.034e-07    1 0 1 1 0 1    0 0 0 0 0 0    20ToFuSiCs.106   
          -1     7136.8358525851    8.673e-08    1 0 1 1 0 1    0 0 0 2 2 0    20ToFuSiCs.33    
           1        6.1145663311    3.336e-08    0 0 0 3 1 3    0 0 0 2 2 0    06GoMaGuKn.1     
           1     7256.1286738908    1.835e-07    2 0 0 3 2 2    0 0 0 3 1 3    20ToFuSiCs.95    
          -1     7113.1878170197    1.735e-07    2 0 0 3 2 2    0 0 0 3 3 1    20ToFuSiCs.20    
           1     8599.9870329026    9.340e-08    1 1 1 2 1 2    0 0 0 3 3 1    24ToDiCoUb.131   
          -1     7250.2393085553    1.701e-07    1 1 1 2 1 2    0 1 0 1 1 1    24ToDiCoUb.75    
           1     7215.1378071192    1.835e-07    1 1 1 1 1 0    0 1 0 1 1 1    24ToDiCoUb.71    

    State # 206: 

        assignment         : 1 1 1 1 1 1
        rel_ener[cm-1]     : 8820.7413252471
        rel_ener_unc[cm-1] : 3.176e-07

        core to state path : 

        sign        wave_nb/cm-1     unc/cm-1    upper state    lower state    line tag         
           1     7253.8936839165    5.337e-08    2 0 0 2 1 2    0 0 0 1 0 1    20ToFuSiCs.94    
          -1     7142.7864012176    7.005e-08    2 0 0 2 1 2    0 0 0 2 2 1    20ToFuSiCs.39    
           1     7338.1595343336    7.672e-08    2 0 0 3 3 0    0 0 0 2 2 1    20ToFuSiCs.147   
          -1     7172.6988908173    1.134e-07    2 0 0 3 3 0    0 0 0 4 2 3    20ToFuSiCs.56    
          -1       14.9437074064    1.668e-08    0 0 0 4 2 3    0 0 0 3 3 0    09CaPuHaGa.5     
           1     8614.4170189065    7.338e-08    2 1 0 2 2 1    0 0 0 3 3 0    24ToDiCoUb.132   
          -1     7259.3297673419    1.935e-07    2 1 0 2 2 1    0 1 0 1 1 0    24ToDiCoUb.77    
           1     7204.0298548738    1.768e-07    1 1 1 1 1 1    0 1 0 1 1 0    24ToDiCoUb.68    

    State # 207: 

        assignment         : 1 1 1 2 0 2
        rel_ener[cm-1]     : 8851.5130931146
        rel_ener_unc[cm-1] : 2.648e-07

        core to state path : 

        sign        wave_nb/cm-1     unc/cm-1    upper state    lower state    line tag         
           1     8350.0569919974    6.338e-08    0 3 1 0 0 0    0 0 0 1 0 1    24ToDiCoUb.119   
          -1     6755.2942514685    1.801e-07    0 3 1 0 0 0    0 1 0 1 0 1    24ToDiCoUb.1     
           1     7256.7503525856    1.835e-07    1 1 1 2 0 2    0 1 0 1 0 1    24ToDiCoUb.76    

    State # 208: 

        assignment         : 1 1 1 2 1 1
        rel_ener[cm-1]     : 8879.7019822560
        rel_ener_unc[cm-1] : 3.311e-07

        core to state path : 

        sign        wave_nb/cm-1     unc/cm-1    upper state    lower state    line tag         
           1     7253.8936839165    5.337e-08    2 0 0 2 1 2    0 0 0 1 0 1    20ToFuSiCs.94    
          -1     7142.7864012176    7.005e-08    2 0 0 2 1 2    0 0 0 2 2 1    20ToFuSiCs.39    
           1     7338.1595343336    7.672e-08    2 0 0 3 3 0    0 0 0 2 2 1    20ToFuSiCs.147   
          -1     7172.6988908173    1.134e-07    2 0 0 3 3 0    0 0 0 4 2 3    20ToFuSiCs.56    
          -1       14.9437074064    1.668e-08    0 0 0 4 2 3    0 0 0 3 3 0    09CaPuHaGa.5     
           1     8614.4170189065    7.338e-08    2 1 0 2 2 1    0 0 0 3 3 0    24ToDiCoUb.132   
          -1     7259.3297673419    1.935e-07    2 1 0 2 2 1    0 1 0 1 1 0    24ToDiCoUb.77    
           1     7262.9905118827    2.001e-07    1 1 1 2 1 1    0 1 0 1 1 0    24ToDiCoUb.78    

    State # 209: 

        assignment         : 1 1 1 2 1 2
        rel_ener[cm-1]     : 8885.2063769596
        rel_ener_unc[cm-1] : 3.030e-07

        core to state path : 

        sign        wave_nb/cm-1     unc/cm-1    upper state    lower state    line tag         
           1     7272.9997734399    1.034e-07    1 0 1 1 0 1    0 0 0 0 0 0    20ToFuSiCs.106   
          -1     7136.8358525851    8.673e-08    1 0 1 1 0 1    0 0 0 2 2 0    20ToFuSiCs.33    
           1        6.1145663311    3.336e-08    0 0 0 3 1 3    0 0 0 2 2 0    06GoMaGuKn.1     
           1     7256.1286738908    1.835e-07    2 0 0 3 2 2    0 0 0 3 1 3    20ToFuSiCs.95    
          -1     7113.1878170197    1.735e-07    2 0 0 3 2 2    0 0 0 3 3 1    20ToFuSiCs.20    
           1     8599.9870329026    9.340e-08    1 1 1 2 1 2    0 0 0 3 3 1    24ToDiCoUb.131   

    State # 210: 

        assignment         : 1 1 1 2 2 0
        rel_ener[cm-1]     : 8922.1690643132
        rel_ener_unc[cm-1] : 2.800e-07

        core to state path : 

        sign        wave_nb/cm-1     unc/cm-1    upper state    lower state    line tag         
           1     7253.8936839165    5.337e-08    2 0 0 2 1 2    0 0 0 1 0 1    20ToFuSiCs.94    
          -1     7142.7864012176    7.005e-08    2 0 0 2 1 2    0 0 0 2 2 1    20ToFuSiCs.39    
           1     8670.2550781281    9.006e-08    2 1 0 1 1 0    0 0 0 2 2 1    24ToDiCoUb.135   
          -1     7062.8510981053    1.768e-07    2 1 0 1 1 0    0 1 0 2 2 1    24ToDiCoUb.25    
           1     7203.6578015915    1.768e-07    1 1 1 2 2 0    0 1 0 2 2 1    24ToDiCoUb.67    

    State # 211: 

        assignment         : 1 1 1 3 0 3
        rel_ener[cm-1]     : 8939.9625687215
        rel_ener_unc[cm-1] : 4.184e-07

        core to state path : 

        sign        wave_nb/cm-1     unc/cm-1    upper state    lower state    line tag         
           1     7272.9997734399    1.034e-07    1 0 1 1 0 1    0 0 0 0 0 0    20ToFuSiCs.106   
          -1     7136.8358525851    8.673e-08    1 0 1 1 0 1    0 0 0 2 2 0    20ToFuSiCs.33    
           1     8663.4764204142    8.339e-08    2 1 0 1 1 1    0 0 0 2 2 0    24ToDiCoUb.134   
          -1     7204.8940683391    1.868e-07    2 1 0 1 1 1    0 1 0 0 0 0    24ToDiCoUb.69    
           1     7235.4843024403    1.968e-07    1 1 1 1 0 1    0 1 0 0 0 0    24ToDiCoUb.73    
          -1     7165.2660205014    2.035e-07    1 1 1 1 0 1    0 1 0 2 0 2    24ToDiCoUb.55    
           1     7274.9980138526    1.868e-07    1 1 1 3 0 3    0 1 0 2 0 2    24ToDiCoUb.81    

    State # 212: 

        assignment         : 1 1 1 3 1 2
        rel_ener[cm-1]     : 8979.6736497754
        rel_ener_unc[cm-1] : 4.585e-07

        core to state path : 

        sign        wave_nb/cm-1     unc/cm-1    upper state    lower state    line tag         
           1     7272.9997734399    1.034e-07    1 0 1 1 0 1    0 0 0 0 0 0    20ToFuSiCs.106   
          -1     7136.8358525851    8.673e-08    1 0 1 1 0 1    0 0 0 2 2 0    20ToFuSiCs.33    
           1        6.1145663311    3.336e-08    0 0 0 3 1 3    0 0 0 2 2 0    06GoMaGuKn.1     
           1     7256.1286738908    1.835e-07    2 0 0 3 2 2    0 0 0 3 1 3    20ToFuSiCs.95    
          -1     7113.1878170197    1.735e-07    2 0 0 3 2 2    0 0 0 3 3 1    20ToFuSiCs.20    
           1     8599.9870329026    9.340e-08    1 1 1 2 1 2    0 0 0 3 3 1    24ToDiCoUb.131   
          -1     7250.2393085553    1.701e-07    1 1 1 2 1 2    0 1 0 1 1 1    24ToDiCoUb.75    
           1     7215.1378071192    1.835e-07    1 1 1 1 1 0    0 1 0 1 1 1    24ToDiCoUb.71    
          -1     7156.4549545172    2.035e-07    1 1 1 1 1 0    0 1 0 2 1 1    24ToDiCoUb.53    
           1     7286.0237287691    1.201e-07    1 1 1 3 1 2    0 1 0 2 1 1    24ToDiCoUb.89    

    State # 213: 

        assignment         : 1 1 1 3 1 3
        rel_ener[cm-1]     : 8921.8677951965
        rel_ener_unc[cm-1] : 4.285e-07

        core to state path : 

        sign        wave_nb/cm-1     unc/cm-1    upper state    lower state    line tag         
           1     7253.8936839165    5.337e-08    2 0 0 2 1 2    0 0 0 1 0 1    20ToFuSiCs.94    
          -1     7142.7864012176    7.005e-08    2 0 0 2 1 2    0 0 0 2 2 1    20ToFuSiCs.39    
           1     7338.1595343336    7.672e-08    2 0 0 3 3 0    0 0 0 2 2 1    20ToFuSiCs.147   
          -1     7172.6988908173    1.134e-07    2 0 0 3 3 0    0 0 0 4 2 3    20ToFuSiCs.56    
          -1       14.9437074064    1.668e-08    0 0 0 4 2 3    0 0 0 3 3 0    09CaPuHaGa.5     
           1     8614.4170189065    7.338e-08    2 1 0 2 2 1    0 0 0 3 3 0    24ToDiCoUb.132   
          -1     7259.3297673419    1.935e-07    2 1 0 2 2 1    0 1 0 1 1 0    24ToDiCoUb.77    
           1     7204.0298548738    1.768e-07    1 1 1 1 1 1    0 1 0 1 1 0    24ToDiCoUb.68    
          -1     7167.4742585319    2.035e-07    1 1 1 1 1 1    0 1 0 2 1 2    24ToDiCoUb.56    
           1     7268.6007284813    2.035e-07    1 1 1 3 1 3    0 1 0 2 1 2    24ToDiCoUb.79    

    State # 214: 

        assignment         : 1 1 1 3 2 1
        rel_ener[cm-1]     : 9020.1734606579
        rel_ener_unc[cm-1] : 4.905e-07

        core to state path : 

        sign        wave_nb/cm-1     unc/cm-1    upper state    lower state    line tag         
           1     7272.9997734399    1.034e-07    1 0 1 1 0 1    0 0 0 0 0 0    20ToFuSiCs.106   
          -1     7136.8358525851    8.673e-08    1 0 1 1 0 1    0 0 0 2 2 0    20ToFuSiCs.33    
           1     8663.4764204142    8.339e-08    2 1 0 1 1 1    0 0 0 2 2 0    24ToDiCoUb.134   
          -1     7204.8940683391    1.868e-07    2 1 0 1 1 1    0 1 0 0 0 0    24ToDiCoUb.69    
           1     7235.4843024403    1.968e-07    1 1 1 1 0 1    0 1 0 0 0 0    24ToDiCoUb.73    
          -1     7165.2660205014    2.035e-07    1 1 1 1 0 1    0 1 0 2 0 2    24ToDiCoUb.55    
           1     7191.8124968507    2.101e-07    2 1 0 2 1 1    0 1 0 2 0 2    24ToDiCoUb.65    
          -1     7042.9894850690    1.835e-07    2 1 0 2 1 1    0 1 0 3 2 2    24ToDiCoUb.19    
           1     7206.3858940074    1.501e-07    1 1 1 3 2 1    0 1 0 3 2 2    24ToDiCoUb.70    

    State # 215: 

        assignment         : 1 1 1 3 2 2
        rel_ener[cm-1]     : 8990.2258552915
        rel_ener_unc[cm-1] : 2.930e-07

        core to state path : 

        sign        wave_nb/cm-1     unc/cm-1    upper state    lower state    line tag         
           1     7253.8936839165    5.337e-08    2 0 0 2 1 2    0 0 0 1 0 1    20ToFuSiCs.94    
          -1     7142.7864012176    7.005e-08    2 0 0 2 1 2    0 0 0 2 2 1    20ToFuSiCs.39    
           1     8670.2550781281    9.006e-08    2 1 0 1 1 0    0 0 0 2 2 1    24ToDiCoUb.135   
          -1     7062.8510981053    1.768e-07    2 1 0 1 1 0    0 1 0 2 2 1    24ToDiCoUb.25    
           1     7271.7145925699    1.968e-07    1 1 1 3 2 2    0 1 0 2 2 1    24ToDiCoUb.80    

    State # 216: 

        assignment         : 1 1 1 4 0 4
        rel_ener[cm-1]     : 8998.5400149026
        rel_ener_unc[cm-1] : 2.913e-07

        core to state path : 

        sign        wave_nb/cm-1     unc/cm-1    upper state    lower state    line tag         
           1     8350.0569919974    6.338e-08    0 3 1 0 0 0    0 0 0 1 0 1    24ToDiCoUb.119   
          -1     6755.2942514685    1.801e-07    0 3 1 0 0 0    0 1 0 1 0 1    24ToDiCoUb.1     
           1     7256.7503525856    1.835e-07    1 1 1 2 0 2    0 1 0 1 0 1    24ToDiCoUb.76    
          -1     7143.4107855508    7.338e-08    1 1 1 2 0 2    0 1 0 3 0 3    24ToDiCoUb.49    
           1     7290.4377073389    9.673e-08    1 1 1 4 0 4    0 1 0 3 0 3    24ToDiCoUb.91    

    State # 217: 

        assignment         : 1 1 1 4 1 3
        rel_ener[cm-1]     : 9055.9210666400
        rel_ener_unc[cm-1] : 4.281e-07

        core to state path : 

        sign        wave_nb/cm-1     unc/cm-1    upper state    lower state    line tag         
           1     7253.8936839165    5.337e-08    2 0 0 2 1 2    0 0 0 1 0 1    20ToFuSiCs.94    
          -1     7142.7864012176    7.005e-08    2 0 0 2 1 2    0 0 0 2 2 1    20ToFuSiCs.39    
           1     7338.1595343336    7.672e-08    2 0 0 3 3 0    0 0 0 2 2 1    20ToFuSiCs.147   
          -1     7172.6988908173    1.134e-07    2 0 0 3 3 0    0 0 0 4 2 3    20ToFuSiCs.56    
          -1       14.9437074064    1.668e-08    0 0 0 4 2 3    0 0 0 3 3 0    09CaPuHaGa.5     
           1     8614.4170189065    7.338e-08    2 1 0 2 2 1    0 0 0 3 3 0    24ToDiCoUb.132   
          -1     7259.3297673419    1.935e-07    2 1 0 2 2 1    0 1 0 1 1 0    24ToDiCoUb.77    
           1     7262.9905118827    2.001e-07    1 1 1 2 1 1    0 1 0 1 1 0    24ToDiCoUb.78    
          -1     7131.0829095807    1.901e-07    1 1 1 2 1 1    0 1 0 3 1 2    24ToDiCoUb.48    
           1     7307.3019939648    1.935e-07    1 1 1 4 1 3    0 1 0 3 1 2    24ToDiCoUb.101   

    State # 218: 

        assignment         : 1 1 1 4 1 4
        rel_ener[cm-1]     : 9025.1501614961
        rel_ener_unc[cm-1] : 3.990e-07

        core to state path : 

        sign        wave_nb/cm-1     unc/cm-1    upper state    lower state    line tag         
           1     7272.9997734399    1.034e-07    1 0 1 1 0 1    0 0 0 0 0 0    20ToFuSiCs.106   
          -1     7136.8358525851    8.673e-08    1 0 1 1 0 1    0 0 0 2 2 0    20ToFuSiCs.33    
           1        6.1145663311    3.336e-08    0 0 0 3 1 3    0 0 0 2 2 0    06GoMaGuKn.1     
           1     7256.1286738908    1.835e-07    2 0 0 3 2 2    0 0 0 3 1 3    20ToFuSiCs.95    
          -1     7113.1878170197    1.735e-07    2 0 0 3 2 2    0 0 0 3 3 1    20ToFuSiCs.20    
           1     8599.9870329026    9.340e-08    1 1 1 2 1 2    0 0 0 3 3 1    24ToDiCoUb.131   
          -1     7145.7226947684    1.901e-07    1 1 1 2 1 2    0 1 0 3 1 3    24ToDiCoUb.50    
           1     7285.6664793048    1.768e-07    1 1 1 4 1 4    0 1 0 3 1 3    24ToDiCoUb.87    

    State # 219: 

        assignment         : 1 1 1 4 2 2
        rel_ener[cm-1]     : 9097.7239056427
        rel_ener_unc[cm-1] : 3.835e-07

        core to state path : 

        sign        wave_nb/cm-1     unc/cm-1    upper state    lower state    line tag         
           1     7253.8936839165    5.337e-08    2 0 0 2 1 2    0 0 0 1 0 1    20ToFuSiCs.94    
          -1     7142.7864012176    7.005e-08    2 0 0 2 1 2    0 0 0 2 2 1    20ToFuSiCs.39    
           1     8670.2550781281    9.006e-08    2 1 0 1 1 0    0 0 0 2 2 1    24ToDiCoUb.135   
          -1     7062.8510981053    1.768e-07    2 1 0 1 1 0    0 1 0 2 2 1    24ToDiCoUb.25    
           1     7203.6578015915    1.768e-07    1 1 1 2 2 0    0 1 0 2 2 1    24ToDiCoUb.67    
          -1     7126.6283367576    1.768e-07    1 1 1 2 2 0    0 1 0 3 2 1    24ToDiCoUb.47    
           1     7302.1831780872    1.935e-07    1 1 1 4 2 2    0 1 0 3 2 1    24ToDiCoUb.99    

    State # 220: 

        assignment         : 1 1 1 4 2 3
        rel_ener[cm-1]     : 9105.4306380116
        rel_ener_unc[cm-1] : 5.162e-07

        core to state path : 

        sign        wave_nb/cm-1     unc/cm-1    upper state    lower state    line tag         
           1     7272.9997734399    1.034e-07    1 0 1 1 0 1    0 0 0 0 0 0    20ToFuSiCs.106   
          -1     7136.8358525851    8.673e-08    1 0 1 1 0 1    0 0 0 2 2 0    20ToFuSiCs.33    
           1     8663.4764204142    8.339e-08    2 1 0 1 1 1    0 0 0 2 2 0    24ToDiCoUb.134   
          -1     7204.8940683391    1.868e-07    2 1 0 1 1 1    0 1 0 0 0 0    24ToDiCoUb.69    
           1     7235.4843024403    1.968e-07    1 1 1 1 0 1    0 1 0 0 0 0    24ToDiCoUb.73    
          -1     7165.2660205014    2.035e-07    1 1 1 1 0 1    0 1 0 2 0 2    24ToDiCoUb.55    
           1     7191.8124968507    2.101e-07    2 1 0 2 1 1    0 1 0 2 0 2    24ToDiCoUb.65    
          -1     7042.9894850690    1.835e-07    2 1 0 2 1 1    0 1 0 3 2 2    24ToDiCoUb.19    
           1     7291.6430713611    2.202e-07    1 1 1 4 2 3    0 1 0 3 2 2    24ToDiCoUb.92    

    State # 221: 

        assignment         : 1 1 1 4 3 1
        rel_ener[cm-1]     : 9170.7355124224
        rel_ener_unc[cm-1] : 3.134e-07

        core to state path : 

        sign        wave_nb/cm-1     unc/cm-1    upper state    lower state    line tag         
           1     7253.8936839165    5.337e-08    2 0 0 2 1 2    0 0 0 1 0 1    20ToFuSiCs.94    
          -1     7142.7864012176    7.005e-08    2 0 0 2 1 2    0 0 0 2 2 1    20ToFuSiCs.39    
           1     7338.1595343336    7.672e-08    2 0 0 3 3 0    0 0 0 2 2 1    20ToFuSiCs.147   
          -1     7172.6988908173    1.134e-07    2 0 0 3 3 0    0 0 0 4 2 3    20ToFuSiCs.56    
           1     7287.0238955444    1.001e-07    2 0 0 5 1 4    0 0 0 4 2 3    20ToFuSiCs.117   
          -1     7140.8755092898    9.673e-08    2 0 0 5 1 4    0 0 0 5 2 3    20ToFuSiCs.37    
           1     7348.5577162585    6.004e-08    1 2 0 6 5 2    0 0 0 5 2 3    20ToFuSiCs.154   
          -1     7012.6585542656    1.368e-07    1 2 0 6 5 2    0 0 0 7 2 5    20ToFuSiCs.1     
           1     7266.9157440045    1.268e-07    2 0 0 6 5 2    0 0 0 7 2 5    20ToFuSiCs.100   
          -1     7292.6007892133    5.003e-08    2 0 0 6 5 2    0 0 0 6 4 3    20ToFuSiCs.120   
          -1       14.6484937523    1.001e-08    0 0 0 6 4 3    0 0 0 5 5 0    09CaPuHaGa.3     
           1     8452.4535769209    1.067e-07    1 1 1 4 3 1    0 0 0 5 5 0    24ToDiCoUb.124   

    State # 222: 

        assignment         : 1 1 1 4 3 2
        rel_ener[cm-1]     : 9193.1220315055
        rel_ener_unc[cm-1] : 3.744e-07

        core to state path : 

        sign        wave_nb/cm-1     unc/cm-1    upper state    lower state    line tag         
           1     7272.9997734399    1.034e-07    1 0 1 1 0 1    0 0 0 0 0 0    20ToFuSiCs.106   
          -1     7136.8358525851    8.673e-08    1 0 1 1 0 1    0 0 0 2 2 0    20ToFuSiCs.33    
           1     7202.0871488268    4.670e-08    2 0 0 3 1 3    0 0 0 2 2 0    20ToFuSiCs.67    
          -1     7116.1983074004    6.671e-08    2 0 0 3 1 3    0 0 0 4 0 4    20ToFuSiCs.24    
           1     7334.4736131988    1.401e-07    0 2 1 5 4 1    0 0 0 4 0 4    20ToFuSiCs.144   
          -1     7109.8297861683    1.101e-07    0 2 1 5 4 1    0 0 0 6 0 6    20ToFuSiCs.18    
           1     7278.7522688379    9.006e-08    2 0 0 6 1 5    0 0 0 6 0 6    20ToFuSiCs.111   
          -1     7122.6753633976    6.671e-08    2 0 0 6 1 5    0 0 0 6 2 4    20ToFuSiCs.29    
           1     7321.8240846072    1.701e-07    0 0 2 5 3 3    0 0 0 6 2 4    20ToFuSiCs.136   
          -1     7166.8173874407    1.701e-07    0 0 2 5 3 3    0 0 0 6 4 2    20ToFuSiCs.53    
          -1       15.7071630868    6.671e-08    0 0 0 6 4 2    0 0 0 5 5 1    06GoMaGuKn.8     
           1     8451.0490026737    9.340e-08    1 1 1 4 3 2    0 0 0 5 5 1    24ToDiCoUb.123   

    State # 223: 

        assignment         : 1 1 1 5 0 5
        rel_ener[cm-1]     : 9121.7450457409
        rel_ener_unc[cm-1] : 4.974e-07

        core to state path : 

        sign        wave_nb/cm-1     unc/cm-1    upper state    lower state    line tag         
           1     7272.9997734399    1.034e-07    1 0 1 1 0 1    0 0 0 0 0 0    20ToFuSiCs.106   
          -1     7136.8358525851    8.673e-08    1 0 1 1 0 1    0 0 0 2 2 0    20ToFuSiCs.33    
           1     8663.4764204142    8.339e-08    2 1 0 1 1 1    0 0 0 2 2 0    24ToDiCoUb.134   
          -1     7204.8940683391    1.868e-07    2 1 0 1 1 1    0 1 0 0 0 0    24ToDiCoUb.69    
           1     7235.4843024403    1.968e-07    1 1 1 1 0 1    0 1 0 0 0 0    24ToDiCoUb.73    
          -1     7165.2660205014    2.035e-07    1 1 1 1 0 1    0 1 0 2 0 2    24ToDiCoUb.55    
           1     7274.9980138526    1.868e-07    1 1 1 3 0 3    0 1 0 2 0 2    24ToDiCoUb.81    
          -1     7122.5114036758    1.901e-07    1 1 1 3 0 3    0 1 0 4 0 4    24ToDiCoUb.45    
           1     7304.2938806953    1.901e-07    1 1 1 5 0 5    0 1 0 4 0 4    24ToDiCoUb.100   

    State # 224: 

        assignment         : 1 1 1 5 1 4
        rel_ener[cm-1]     : 9200.9840153384
        rel_ener_unc[cm-1] : 4.452e-07

        core to state path : 

        sign        wave_nb/cm-1     unc/cm-1    upper state    lower state    line tag         
           1     7272.9997734399    1.034e-07    1 0 1 1 0 1    0 0 0 0 0 0    20ToFuSiCs.106   
          -1     7136.8358525851    8.673e-08    1 0 1 1 0 1    0 0 0 2 2 0    20ToFuSiCs.33    
           1     7202.0871488268    4.670e-08    2 0 0 3 1 3    0 0 0 2 2 0    20ToFuSiCs.67    
          -1     7116.1983074004    6.671e-08    2 0 0 3 1 3    0 0 0 4 0 4    20ToFuSiCs.24    
           1     7334.4736131988    1.401e-07    0 2 1 5 4 1    0 0 0 4 0 4    20ToFuSiCs.144   
          -1     7109.8297861683    1.101e-07    0 2 1 5 4 1    0 0 0 6 0 6    20ToFuSiCs.18    
           1     7278.7522688379    9.006e-08    2 0 0 6 1 5    0 0 0 6 0 6    20ToFuSiCs.111   
          -1     7122.6753633976    6.671e-08    2 0 0 6 1 5    0 0 0 6 2 4    20ToFuSiCs.29    
          -1       16.2943101124    1.001e-07    0 0 0 6 2 4    0 0 0 7 1 7    06GoMaGuKn.10    
           1     7331.2432213989    8.006e-08    2 0 0 8 0 8    0 0 0 7 1 7    20ToFuSiCs.142   
          -1     7101.0281672096    5.003e-08    2 0 0 8 0 8    0 0 0 7 3 5    20ToFuSiCs.11    
           1     8422.1867910433    8.006e-08    1 1 1 6 1 6    0 0 0 7 3 5    24ToDiCoUb.121   
          -1     7316.0519946769    2.068e-07    1 1 1 6 1 6    0 1 0 5 1 5    24ToDiCoUb.106   
           1     7278.1549801430    2.468e-07    1 1 1 5 1 4    0 1 0 5 1 5    24ToDiCoUb.84    

    State # 225: 

        assignment         : 1 1 1 5 1 5
        rel_ener[cm-1]     : 9099.2371017719
        rel_ener_unc[cm-1] : 4.890e-07

        core to state path : 

        sign        wave_nb/cm-1     unc/cm-1    upper state    lower state    line tag         
           1     7253.8936839165    5.337e-08    2 0 0 2 1 2    0 0 0 1 0 1    20ToFuSiCs.94    
          -1     7142.7864012176    7.005e-08    2 0 0 2 1 2    0 0 0 2 2 1    20ToFuSiCs.39    
           1     7338.1595343336    7.672e-08    2 0 0 3 3 0    0 0 0 2 2 1    20ToFuSiCs.147   
          -1     7172.6988908173    1.134e-07    2 0 0 3 3 0    0 0 0 4 2 3    20ToFuSiCs.56    
          -1       14.9437074064    1.668e-08    0 0 0 4 2 3    0 0 0 3 3 0    09CaPuHaGa.5     
           1     8614.4170189065    7.338e-08    2 1 0 2 2 1    0 0 0 3 3 0    24ToDiCoUb.132   
          -1     7259.3297673419    1.935e-07    2 1 0 2 2 1    0 1 0 1 1 0    24ToDiCoUb.77    
           1     7204.0298548738    1.768e-07    1 1 1 1 1 1    0 1 0 1 1 0    24ToDiCoUb.68    
          -1     7167.4742585319    2.035e-07    1 1 1 1 1 1    0 1 0 2 1 2    24ToDiCoUb.56    
           1     7268.6007284813    2.035e-07    1 1 1 3 1 3    0 1 0 2 1 2    24ToDiCoUb.79    
          -1     7124.0653712376    1.868e-07    1 1 1 3 1 3    0 1 0 4 1 4    24ToDiCoUb.46    
           1     7301.4346778130    1.434e-07    1 1 1 5 1 5    0 1 0 4 1 4    24ToDiCoUb.98    

    State # 226: 

        assignment         : 1 1 1 5 2 3
        rel_ener[cm-1]     : 9249.2417084088
        rel_ener_unc[cm-1] : 5.584e-07

        core to state path : 

        sign        wave_nb/cm-1     unc/cm-1    upper state    lower state    line tag         
           1     7272.9997734399    1.034e-07    1 0 1 1 0 1    0 0 0 0 0 0    20ToFuSiCs.106   
          -1     7136.8358525851    8.673e-08    1 0 1 1 0 1    0 0 0 2 2 0    20ToFuSiCs.33    
           1     8663.4764204142    8.339e-08    2 1 0 1 1 1    0 0 0 2 2 0    24ToDiCoUb.134   
          -1     7204.8940683391    1.868e-07    2 1 0 1 1 1    0 1 0 0 0 0    24ToDiCoUb.69    
           1     7235.4843024403    1.968e-07    1 1 1 1 0 1    0 1 0 0 0 0    24ToDiCoUb.73    
          -1     7165.2660205014    2.035e-07    1 1 1 1 0 1    0 1 0 2 0 2    24ToDiCoUb.55    
           1     7191.8124968507    2.101e-07    2 1 0 2 1 1    0 1 0 2 0 2    24ToDiCoUb.65    
          -1     7042.9894850690    1.835e-07    2 1 0 2 1 1    0 1 0 3 2 2    24ToDiCoUb.19    
           1     7206.3858940074    1.501e-07    1 1 1 3 2 1    0 1 0 3 2 2    24ToDiCoUb.70    
          -1     7097.2723743504    2.001e-07    1 1 1 3 2 1    0 1 0 4 2 2    24ToDiCoUb.38    
           1     7326.3406221013    1.768e-07    1 1 1 5 2 3    0 1 0 4 2 2    24ToDiCoUb.112   

    State # 227: 

        assignment         : 1 1 1 5 2 4
        rel_ener[cm-1]     : 9194.2470033085
        rel_ener_unc[cm-1] : 4.247e-07

        core to state path : 

        sign        wave_nb/cm-1     unc/cm-1    upper state    lower state    line tag         
           1     7253.8936839165    5.337e-08    2 0 0 2 1 2    0 0 0 1 0 1    20ToFuSiCs.94    
          -1     7142.7864012176    7.005e-08    2 0 0 2 1 2    0 0 0 2 2 1    20ToFuSiCs.39    
           1     7338.1595343336    7.672e-08    2 0 0 3 3 0    0 0 0 2 2 1    20ToFuSiCs.147   
          -1     7172.6988908173    1.134e-07    2 0 0 3 3 0    0 0 0 4 2 3    20ToFuSiCs.56    
           1     7287.0238955444    1.001e-07    2 0 0 5 1 4    0 0 0 4 2 3    20ToFuSiCs.117   
          -1     7140.8755092898    9.673e-08    2 0 0 5 1 4    0 0 0 5 2 3    20ToFuSiCs.37    
           1     7348.5577162585    6.004e-08    1 2 0 6 5 2    0 0 0 5 2 3    20ToFuSiCs.154   
          -1     7012.6585542656    1.368e-07    1 2 0 6 5 2    0 0 0 7 2 5    20ToFuSiCs.1     
           1     7266.9157440045    1.268e-07    2 0 0 6 5 2    0 0 0 7 2 5    20ToFuSiCs.100   
          -1     7118.0884678060    8.006e-08    2 0 0 6 5 2    0 0 0 7 4 3    20ToFuSiCs.25    
           1     8572.0079506503    7.338e-08    1 1 1 7 2 6    0 0 0 7 4 3    24ToDiCoUb.127   
          -1     7341.9590478223    2.135e-07    1 1 1 7 2 6    0 1 0 6 2 5    24ToDiCoUb.117   
           1     7056.7553498194    1.968e-07    1 1 1 5 2 4    0 1 0 6 2 5    24ToDiCoUb.21    

    State # 228: 

        assignment         : 1 1 1 5 3 2
        rel_ener[cm-1]     : 9316.3716222307
        rel_ener_unc[cm-1] : 3.600e-07

        core to state path : 

        sign        wave_nb/cm-1     unc/cm-1    upper state    lower state    line tag         
           1     7272.9997734399    1.034e-07    1 0 1 1 0 1    0 0 0 0 0 0    20ToFuSiCs.106   
          -1     7136.8358525851    8.673e-08    1 0 1 1 0 1    0 0 0 2 2 0    20ToFuSiCs.33    
           1     7202.0871488268    4.670e-08    2 0 0 3 1 3    0 0 0 2 2 0    20ToFuSiCs.67    
          -1     7116.1983074004    6.671e-08    2 0 0 3 1 3    0 0 0 4 0 4    20ToFuSiCs.24    
           1     7334.4736131988    1.401e-07    0 2 1 5 4 1    0 0 0 4 0 4    20ToFuSiCs.144   
          -1     7109.8297861683    1.101e-07    0 2 1 5 4 1    0 0 0 6 0 6    20ToFuSiCs.18    
           1     7278.7522688379    9.006e-08    2 0 0 6 1 5    0 0 0 6 0 6    20ToFuSiCs.111   
          -1     7122.6753633976    6.671e-08    2 0 0 6 1 5    0 0 0 6 2 4    20ToFuSiCs.29    
          -1       16.2943101124    1.001e-07    0 0 0 6 2 4    0 0 0 7 1 7    06GoMaGuKn.10    
           1     7331.2432213989    8.006e-08    2 0 0 8 0 8    0 0 0 7 1 7    20ToFuSiCs.142   
          -1     7101.0281672096    5.003e-08    2 0 0 8 0 8    0 0 0 7 3 5    20ToFuSiCs.11    
           1     7244.0109047240    1.735e-07    1 0 1 7 3 4    0 0 0 7 3 5    20ToFuSiCs.88    
          -1     7172.0724907229    6.671e-08    1 0 1 7 3 4    0 0 0 6 5 1    20ToFuSiCs.55    
           1     8427.7389694006    8.339e-08    1 1 1 5 3 2    0 0 0 6 5 1    24ToDiCoUb.122   

    State # 229: 

        assignment         : 1 1 1 5 4 1
        rel_ener[cm-1]     : 9424.5433523514
        rel_ener_unc[cm-1] : 7.315e-07

        core to state path : 

        sign        wave_nb/cm-1     unc/cm-1    upper state    lower state    line tag         
           1     7272.9997734399    1.034e-07    1 0 1 1 0 1    0 0 0 0 0 0    20ToFuSiCs.106   
          -1     7136.8358525851    8.673e-08    1 0 1 1 0 1    0 0 0 2 2 0    20ToFuSiCs.33    
           1     8663.4764204142    8.339e-08    2 1 0 1 1 1    0 0 0 2 2 0    24ToDiCoUb.134   
          -1     7204.8940683391    1.868e-07    2 1 0 1 1 1    0 1 0 0 0 0    24ToDiCoUb.69    
           1     7235.4843024403    1.968e-07    1 1 1 1 0 1    0 1 0 0 0 0    24ToDiCoUb.73    
          -1     7165.2660205014    2.035e-07    1 1 1 1 0 1    0 1 0 2 0 2    24ToDiCoUb.55    
           1     7191.8124968507    2.101e-07    2 1 0 2 1 1    0 1 0 2 0 2    24ToDiCoUb.65    
          -1     7042.9894850690    1.835e-07    2 1 0 2 1 1    0 1 0 3 2 2    24ToDiCoUb.19    
           1     7206.3858940074    1.501e-07    1 1 1 3 2 1    0 1 0 3 2 2    24ToDiCoUb.70    
          -1     7097.2723743504    2.001e-07    1 1 1 3 2 1    0 1 0 4 2 2    24ToDiCoUb.38    
           1     7230.7445495110    2.268e-07    2 1 0 4 3 1    0 1 0 4 2 2    24ToDiCoUb.72    
          -1     7024.0270066000    4.069e-07    2 1 0 4 3 1    0 1 0 4 4 0    24ToDiCoUb.13    
           1     7294.9247231330    1.935e-07    1 1 1 5 4 1    0 1 0 4 4 0    24ToDiCoUb.94    

    State # 230: 

        assignment         : 1 1 1 5 4 2
        rel_ener[cm-1]     : 9400.5747820781
        rel_ener_unc[cm-1] : 3.998e-07

        core to state path : 

        sign        wave_nb/cm-1     unc/cm-1    upper state    lower state    line tag         
           1     7253.8936839165    5.337e-08    2 0 0 2 1 2    0 0 0 1 0 1    20ToFuSiCs.94    
          -1     7142.7864012176    7.005e-08    2 0 0 2 1 2    0 0 0 2 2 1    20ToFuSiCs.39    
           1     8670.2550781281    9.006e-08    2 1 0 1 1 0    0 0 0 2 2 1    24ToDiCoUb.135   
          -1     7062.8510981053    1.768e-07    2 1 0 1 1 0    0 1 0 2 2 1    24ToDiCoUb.25    
           1     7315.6173114335    1.968e-07    2 1 0 3 3 0    0 1 0 2 2 1    24ToDiCoUb.105   
          -1     6928.3237608633    1.768e-07    2 1 0 3 3 0    0 1 0 4 4 1    24ToDiCoUb.4     
           1     7294.7699687862    2.068e-07    1 1 1 5 4 2    0 1 0 4 4 1    24ToDiCoUb.93    

    State # 231: 

        assignment         : 1 1 1 6 0 6
        rel_ener[cm-1]     : 9214.5356860945
        rel_ener_unc[cm-1] : 2.834e-07

        core to state path : 

        sign        wave_nb/cm-1     unc/cm-1    upper state    lower state    line tag         
           1     7253.8936839165    5.337e-08    2 0 0 2 1 2    0 0 0 1 0 1    20ToFuSiCs.94    
          -1     7142.7864012176    7.005e-08    2 0 0 2 1 2    0 0 0 2 2 1    20ToFuSiCs.39    
           1     7338.1595343336    7.672e-08    2 0 0 3 3 0    0 0 0 2 2 1    20ToFuSiCs.147   
          -1     7172.6988908173    1.134e-07    2 0 0 3 3 0    0 0 0 4 2 3    20ToFuSiCs.56    
           1     7287.0238955444    1.001e-07    2 0 0 5 1 4    0 0 0 4 2 3    20ToFuSiCs.117   
          -1     7140.8755092898    9.673e-08    2 0 0 5 1 4    0 0 0 5 2 3    20ToFuSiCs.37    
           1     7348.5577162585    6.004e-08    1 2 0 6 5 2    0 0 0 5 2 3    20ToFuSiCs.154   
          -1     7012.6585542656    1.368e-07    1 2 0 6 5 2    0 0 0 7 2 5    20ToFuSiCs.1     
           1     8455.9202116319    1.101e-07    1 1 1 6 0 6    0 0 0 7 2 5    24ToDiCoUb.125   

    State # 232: 

        assignment         : 1 1 1 6 1 5
        rel_ener[cm-1]     : 9317.1769165887
        rel_ener_unc[cm-1] : 5.785e-07

        core to state path : 

        sign        wave_nb/cm-1     unc/cm-1    upper state    lower state    line tag         
           1     7253.8936839165    5.337e-08    2 0 0 2 1 2    0 0 0 1 0 1    20ToFuSiCs.94    
          -1     7142.7864012176    7.005e-08    2 0 0 2 1 2    0 0 0 2 2 1    20ToFuSiCs.39    
           1     7338.1595343336    7.672e-08    2 0 0 3 3 0    0 0 0 2 2 1    20ToFuSiCs.147   
          -1     7172.6988908173    1.134e-07    2 0 0 3 3 0    0 0 0 4 2 3    20ToFuSiCs.56    
          -1       14.9437074064    1.668e-08    0 0 0 4 2 3    0 0 0 3 3 0    09CaPuHaGa.5     
           1     8614.4170189065    7.338e-08    2 1 0 2 2 1    0 0 0 3 3 0    24ToDiCoUb.132   
          -1     7259.3297673419    1.935e-07    2 1 0 2 2 1    0 1 0 1 1 0    24ToDiCoUb.77    
           1     7204.0298548738    1.768e-07    1 1 1 1 1 1    0 1 0 1 1 0    24ToDiCoUb.68    
          -1     7167.4742585319    2.035e-07    1 1 1 1 1 1    0 1 0 2 1 2    24ToDiCoUb.56    
           1     7268.6007284813    2.035e-07    1 1 1 3 1 3    0 1 0 2 1 2    24ToDiCoUb.79    
          -1     7124.0653712376    1.868e-07    1 1 1 3 1 3    0 1 0 4 1 4    24ToDiCoUb.46    
           1     7301.4346778130    1.434e-07    1 1 1 5 1 5    0 1 0 4 1 4    24ToDiCoUb.98    
          -1     7080.2781473142    1.768e-07    1 1 1 5 1 5    0 1 0 6 1 6    24ToDiCoUb.33    
           1     7298.2179621310    2.535e-07    1 1 1 6 1 5    0 1 0 6 1 6    24ToDiCoUb.95    

    State # 233: 

        assignment         : 1 1 1 6 1 6
        rel_ener[cm-1]     : 9238.8810298723
        rel_ener_unc[cm-1] : 3.074e-07

        core to state path : 

        sign        wave_nb/cm-1     unc/cm-1    upper state    lower state    line tag         
           1     7272.9997734399    1.034e-07    1 0 1 1 0 1    0 0 0 0 0 0    20ToFuSiCs.106   
          -1     7136.8358525851    8.673e-08    1 0 1 1 0 1    0 0 0 2 2 0    20ToFuSiCs.33    
           1     7202.0871488268    4.670e-08    2 0 0 3 1 3    0 0 0 2 2 0    20ToFuSiCs.67    
          -1     7116.1983074004    6.671e-08    2 0 0 3 1 3    0 0 0 4 0 4    20ToFuSiCs.24    
           1     7334.4736131988    1.401e-07    0 2 1 5 4 1    0 0 0 4 0 4    20ToFuSiCs.144   
          -1     7109.8297861683    1.101e-07    0 2 1 5 4 1    0 0 0 6 0 6    20ToFuSiCs.18    
           1     7278.7522688379    9.006e-08    2 0 0 6 1 5    0 0 0 6 0 6    20ToFuSiCs.111   
          -1     7122.6753633976    6.671e-08    2 0 0 6 1 5    0 0 0 6 2 4    20ToFuSiCs.29    
          -1       16.2943101124    1.001e-07    0 0 0 6 2 4    0 0 0 7 1 7    06GoMaGuKn.10    
           1     7331.2432213989    8.006e-08    2 0 0 8 0 8    0 0 0 7 1 7    20ToFuSiCs.142   
          -1     7101.0281672096    5.003e-08    2 0 0 8 0 8    0 0 0 7 3 5    20ToFuSiCs.11    
           1     8422.1867910433    8.006e-08    1 1 1 6 1 6    0 0 0 7 3 5    24ToDiCoUb.121   

    State # 234: 

        assignment         : 1 1 1 6 3 3
        rel_ener[cm-1]     : 9441.3111716623
        rel_ener_unc[cm-1] : 4.224e-07

        core to state path : 

        sign        wave_nb/cm-1     unc/cm-1    upper state    lower state    line tag         
           1     7253.8936839165    5.337e-08    2 0 0 2 1 2    0 0 0 1 0 1    20ToFuSiCs.94    
          -1     7142.7864012176    7.005e-08    2 0 0 2 1 2    0 0 0 2 2 1    20ToFuSiCs.39    
           1     7338.1595343336    7.672e-08    2 0 0 3 3 0    0 0 0 2 2 1    20ToFuSiCs.147   
          -1     7172.6988908173    1.134e-07    2 0 0 3 3 0    0 0 0 4 2 3    20ToFuSiCs.56    
           1     7287.0238955444    1.001e-07    2 0 0 5 1 4    0 0 0 4 2 3    20ToFuSiCs.117   
          -1     7140.8755092898    9.673e-08    2 0 0 5 1 4    0 0 0 5 2 3    20ToFuSiCs.37    
           1        0.7416824292    1.668e-09    0 0 0 6 1 6    0 0 0 5 2 3    69Kukolich.1     
           1     7312.8886591070    1.401e-07    0 0 2 5 0 5    0 0 0 6 1 6    20ToFuSiCs.130   
          -1     7111.1623134028    1.067e-07    0 0 2 5 0 5    0 0 0 6 3 4    20ToFuSiCs.19    
           1     7308.6900036191    1.001e-07    2 0 0 7 2 5    0 0 0 6 3 4    20ToFuSiCs.129   
          -1     7115.3121044726    1.067e-07    2 0 0 7 2 5    0 0 0 7 3 4    20ToFuSiCs.23    
           1     7319.5309553651    1.935e-07    0 0 2 6 4 3    0 0 0 7 3 4    20ToFuSiCs.135   
          -1     7102.0521005835    8.006e-08    0 0 2 6 4 3    0 0 0 7 5 2    20ToFuSiCs.12    
           1     8410.8190101834    9.340e-08    0 3 1 6 5 1    0 0 0 7 5 2    24ToDiCoUb.120   
          -1     8582.0557154510    8.339e-08    0 3 1 6 5 1    0 0 0 6 5 2    24ToDiCoUb.130   
           1     8576.5067823988    1.434e-07    1 1 1 6 3 3    0 0 0 6 5 2    24ToDiCoUb.128   

    State # 235: 

        assignment         : 1 1 1 6 3 4
        rel_ener[cm-1]     : 9452.7314186336
        rel_ener_unc[cm-1] : 4.611e-07

        core to state path : 

        sign        wave_nb/cm-1     unc/cm-1    upper state    lower state    line tag         
           1     7272.9997734399    1.034e-07    1 0 1 1 0 1    0 0 0 0 0 0    20ToFuSiCs.106   
          -1     7136.8358525851    8.673e-08    1 0 1 1 0 1    0 0 0 2 2 0    20ToFuSiCs.33    
           1     7202.0871488268    4.670e-08    2 0 0 3 1 3    0 0 0 2 2 0    20ToFuSiCs.67    
          -1     7116.1983074004    6.671e-08    2 0 0 3 1 3    0 0 0 4 0 4    20ToFuSiCs.24    
           1     7334.4736131988    1.401e-07    0 2 1 5 4 1    0 0 0 4 0 4    20ToFuSiCs.144   
          -1     7109.8297861683    1.101e-07    0 2 1 5 4 1    0 0 0 6 0 6    20ToFuSiCs.18    
           1     7278.7522688379    9.006e-08    2 0 0 6 1 5    0 0 0 6 0 6    20ToFuSiCs.111   
          -1     7122.6753633976    6.671e-08    2 0 0 6 1 5    0 0 0 6 2 4    20ToFuSiCs.29    
           1     7321.8240846072    1.701e-07    0 0 2 5 3 3    0 0 0 6 2 4    20ToFuSiCs.136   
          -1     7166.8173874407    1.701e-07    0 0 2 5 3 3    0 0 0 6 4 2    20ToFuSiCs.53    
          -1       15.7071630868    6.671e-08    0 0 0 6 4 2    0 0 0 5 5 1    06GoMaGuKn.8     
           1     8451.0490026737    9.340e-08    1 1 1 4 3 2    0 0 0 5 5 1    24ToDiCoUb.123   
          -1     7066.7143294512    1.835e-07    1 1 1 4 3 2    0 1 0 5 3 3    24ToDiCoUb.28    
           1     7326.3237165793    1.968e-07    1 1 1 6 3 4    0 1 0 5 3 3    24ToDiCoUb.111   

    State # 236: 

        assignment         : 1 1 1 6 4 2
        rel_ener[cm-1]     : 9544.4135766684
        rel_ener_unc[cm-1] : 4.125e-07

        core to state path : 

        sign        wave_nb/cm-1     unc/cm-1    upper state    lower state    line tag         
           1     7253.8936839165    5.337e-08    2 0 0 2 1 2    0 0 0 1 0 1    20ToFuSiCs.94    
          -1     7142.7864012176    7.005e-08    2 0 0 2 1 2    0 0 0 2 2 1    20ToFuSiCs.39    
           1     7338.1595343336    7.672e-08    2 0 0 3 3 0    0 0 0 2 2 1    20ToFuSiCs.147   
          -1     7172.6988908173    1.134e-07    2 0 0 3 3 0    0 0 0 4 2 3    20ToFuSiCs.56    
           1     7287.0238955444    1.001e-07    2 0 0 5 1 4    0 0 0 4 2 3    20ToFuSiCs.117   
          -1     7140.8755092898    9.673e-08    2 0 0 5 1 4    0 0 0 5 2 3    20ToFuSiCs.37    
           1     7348.5577162585    6.004e-08    1 2 0 6 5 2    0 0 0 5 2 3    20ToFuSiCs.154   
          -1     7012.6585542656    1.368e-07    1 2 0 6 5 2    0 0 0 7 2 5    20ToFuSiCs.1     
           1     8491.7368025816    1.334e-07    0 3 1 6 4 2    0 0 0 7 2 5    24ToDiCoUb.126   
          -1     7022.2841475352    2.068e-07    0 3 1 6 4 2    0 1 0 5 4 1    24ToDiCoUb.12    
           1     7316.3454471593    2.035e-07    1 1 1 6 4 2    0 1 0 5 4 1    24ToDiCoUb.107   

    State # 237: 

        assignment         : 1 1 1 6 4 3
        rel_ener[cm-1]     : 9567.3111287643
        rel_ener_unc[cm-1] : 7.878e-07

        core to state path : 

        sign        wave_nb/cm-1     unc/cm-1    upper state    lower state    line tag         
           1     7272.9997734399    1.034e-07    1 0 1 1 0 1    0 0 0 0 0 0    20ToFuSiCs.106   
          -1     7136.8358525851    8.673e-08    1 0 1 1 0 1    0 0 0 2 2 0    20ToFuSiCs.33    
           1     8663.4764204142    8.339e-08    2 1 0 1 1 1    0 0 0 2 2 0    24ToDiCoUb.134   
          -1     7204.8940683391    1.868e-07    2 1 0 1 1 1    0 1 0 0 0 0    24ToDiCoUb.69    
           1     7235.4843024403    1.968e-07    1 1 1 1 0 1    0 1 0 0 0 0    24ToDiCoUb.73    
          -1     7165.2660205014    2.035e-07    1 1 1 1 0 1    0 1 0 2 0 2    24ToDiCoUb.55    
           1     7191.8124968507    2.101e-07    2 1 0 2 1 1    0 1 0 2 0 2    24ToDiCoUb.65    
          -1     7042.9894850690    1.835e-07    2 1 0 2 1 1    0 1 0 3 2 2    24ToDiCoUb.19    
           1     7206.3858940074    1.501e-07    1 1 1 3 2 1    0 1 0 3 2 2    24ToDiCoUb.70    
          -1     7097.2723743504    2.001e-07    1 1 1 3 2 1    0 1 0 4 2 2    24ToDiCoUb.38    
           1     7230.7445495110    2.268e-07    2 1 0 4 3 1    0 1 0 4 2 2    24ToDiCoUb.72    
          -1     7024.0270066000    4.069e-07    2 1 0 4 3 1    0 1 0 4 4 0    24ToDiCoUb.13    
           1     7294.9247231330    1.935e-07    1 1 1 5 4 1    0 1 0 4 4 0    24ToDiCoUb.94    
          -1     7172.8480621084    2.101e-07    1 1 1 5 4 1    0 1 0 5 4 2    24ToDiCoUb.60    
           1     7315.6158385212    2.035e-07    1 1 1 6 4 3    0 1 0 5 4 2    24ToDiCoUb.104   

    State # 238: 

        assignment         : 1 1 1 6 5 1
        rel_ener[cm-1]     : 9682.8113504226
        rel_ener_unc[cm-1] : 4.998e-07

        core to state path : 

        sign        wave_nb/cm-1     unc/cm-1    upper state    lower state    line tag         
           1     7253.8936839165    5.337e-08    2 0 0 2 1 2    0 0 0 1 0 1    20ToFuSiCs.94    
          -1     7142.7864012176    7.005e-08    2 0 0 2 1 2    0 0 0 2 2 1    20ToFuSiCs.39    
           1     7338.1595343336    7.672e-08    2 0 0 3 3 0    0 0 0 2 2 1    20ToFuSiCs.147   
          -1     7172.6988908173    1.134e-07    2 0 0 3 3 0    0 0 0 4 2 3    20ToFuSiCs.56    
           1     7287.0238955444    1.001e-07    2 0 0 5 1 4    0 0 0 4 2 3    20ToFuSiCs.117   
          -1     7140.8755092898    9.673e-08    2 0 0 5 1 4    0 0 0 5 2 3    20ToFuSiCs.37    
           1        0.7416824292    1.668e-09    0 0 0 6 1 6    0 0 0 5 2 3    69Kukolich.1     
           1     7312.8886591070    1.401e-07    0 0 2 5 0 5    0 0 0 6 1 6    20ToFuSiCs.130   
          -1     7111.1623134028    1.067e-07    0 0 2 5 0 5    0 0 0 6 3 4    20ToFuSiCs.19    
           1     7308.6900036191    1.001e-07    2 0 0 7 2 5    0 0 0 6 3 4    20ToFuSiCs.129   
          -1     7115.3121044726    1.067e-07    2 0 0 7 2 5    0 0 0 7 3 4    20ToFuSiCs.23    
           1     7319.5309553651    1.935e-07    0 0 2 6 4 3    0 0 0 7 3 4    20ToFuSiCs.135   
          -1     7102.0521005835    8.006e-08    0 0 2 6 4 3    0 0 0 7 5 2    20ToFuSiCs.12    
           1     8580.6847257812    1.368e-07    0 3 1 7 5 3    0 0 0 7 5 2    24ToDiCoUb.129   
          -1     7087.6629367207    2.402e-07    0 3 1 7 5 3    0 1 0 6 5 2    24ToDiCoUb.36    
           1     7153.7484668310    1.768e-07    1 1 1 6 5 1    0 1 0 6 5 2    24ToDiCoUb.52    

    State # 239: 

        assignment         : 1 1 1 6 5 2
        rel_ener[cm-1]     : 9706.6000968143
        rel_ener_unc[cm-1] : 3.350e-07

        core to state path : 

        sign        wave_nb/cm-1     unc/cm-1    upper state    lower state    line tag         
           1     7272.9997734399    1.034e-07    1 0 1 1 0 1    0 0 0 0 0 0    20ToFuSiCs.106   
          -1     7136.8358525851    8.673e-08    1 0 1 1 0 1    0 0 0 2 2 0    20ToFuSiCs.33    
           1     7202.0871488268    4.670e-08    2 0 0 3 1 3    0 0 0 2 2 0    20ToFuSiCs.67    
          -1     7116.1983074004    6.671e-08    2 0 0 3 1 3    0 0 0 4 0 4    20ToFuSiCs.24    
           1     7334.4736131988    1.401e-07    0 2 1 5 4 1    0 0 0 4 0 4    20ToFuSiCs.144   
          -1     7109.8297861683    1.101e-07    0 2 1 5 4 1    0 0 0 6 0 6    20ToFuSiCs.18    
           1     7278.7522688379    9.006e-08    2 0 0 6 1 5    0 0 0 6 0 6    20ToFuSiCs.111   
          -1     7122.6753633976    6.671e-08    2 0 0 6 1 5    0 0 0 6 2 4    20ToFuSiCs.29    
          -1       16.2943101124    1.001e-07    0 0 0 6 2 4    0 0 0 7 1 7    06GoMaGuKn.10    
           1     7331.2432213989    8.006e-08    2 0 0 8 0 8    0 0 0 7 1 7    20ToFuSiCs.142   
          -1     7101.0281672096    5.003e-08    2 0 0 8 0 8    0 0 0 7 3 5    20ToFuSiCs.11    
           1     7348.5547853976    5.003e-08    0 0 2 8 0 8    0 0 0 7 3 5    20ToFuSiCs.153   
          -1     7115.0913508038    6.671e-08    0 0 2 8 0 8    0 0 0 8 3 5    20ToFuSiCs.22    
           1     7166.0502603271    7.672e-08    1 0 1 8 3 6    0 0 0 8 3 5    20ToFuSiCs.52    
          -1     7156.5612724053    7.005e-08    1 0 1 8 3 6    0 0 0 7 5 3    20ToFuSiCs.44    
           1     8646.9534354697    8.006e-08    1 1 1 6 5 2    0 0 0 7 5 3    24ToDiCoUb.133   

    State # 240: 

        assignment         : 1 1 1 7 1 7
        rel_ener[cm-1]     : 9348.6791150463
        rel_ener_unc[cm-1] : 5.503e-07

        core to state path : 

        sign        wave_nb/cm-1     unc/cm-1    upper state    lower state    line tag         
           1     7253.8936839165    5.337e-08    2 0 0 2 1 2    0 0 0 1 0 1    20ToFuSiCs.94    
          -1     7142.7864012176    7.005e-08    2 0 0 2 1 2    0 0 0 2 2 1    20ToFuSiCs.39    
           1     7338.1595343336    7.672e-08    2 0 0 3 3 0    0 0 0 2 2 1    20ToFuSiCs.147   
          -1     7172.6988908173    1.134e-07    2 0 0 3 3 0    0 0 0 4 2 3    20ToFuSiCs.56    
          -1       14.9437074064    1.668e-08    0 0 0 4 2 3    0 0 0 3 3 0    09CaPuHaGa.5     
           1     8614.4170189065    7.338e-08    2 1 0 2 2 1    0 0 0 3 3 0    24ToDiCoUb.132   
          -1     7259.3297673419    1.935e-07    2 1 0 2 2 1    0 1 0 1 1 0    24ToDiCoUb.77    
           1     7204.0298548738    1.768e-07    1 1 1 1 1 1    0 1 0 1 1 0    24ToDiCoUb.68    
          -1     7167.4742585319    2.035e-07    1 1 1 1 1 1    0 1 0 2 1 2    24ToDiCoUb.56    
           1     7268.6007284813    2.035e-07    1 1 1 3 1 3    0 1 0 2 1 2    24ToDiCoUb.79    
          -1     7124.0653712376    1.868e-07    1 1 1 3 1 3    0 1 0 4 1 4    24ToDiCoUb.46    
           1     7301.4346778130    1.434e-07    1 1 1 5 1 5    0 1 0 4 1 4    24ToDiCoUb.98    
          -1     7080.2781473142    1.768e-07    1 1 1 5 1 5    0 1 0 6 1 6    24ToDiCoUb.33    
           1     7329.7201605886    1.801e-07    1 1 1 7 1 7    0 1 0 6 1 6    24ToDiCoUb.113   

    State # 241: 

        assignment         : 1 1 1 7 2 6
        rel_ener[cm-1]     : 9479.4507013115
        rel_ener_unc[cm-1] : 3.099e-07

        core to state path : 

        sign        wave_nb/cm-1     unc/cm-1    upper state    lower state    line tag         
           1     7253.8936839165    5.337e-08    2 0 0 2 1 2    0 0 0 1 0 1    20ToFuSiCs.94    
          -1     7142.7864012176    7.005e-08    2 0 0 2 1 2    0 0 0 2 2 1    20ToFuSiCs.39    
           1     7338.1595343336    7.672e-08    2 0 0 3 3 0    0 0 0 2 2 1    20ToFuSiCs.147   
          -1     7172.6988908173    1.134e-07    2 0 0 3 3 0    0 0 0 4 2 3    20ToFuSiCs.56    
           1     7287.0238955444    1.001e-07    2 0 0 5 1 4    0 0 0 4 2 3    20ToFuSiCs.117   
          -1     7140.8755092898    9.673e-08    2 0 0 5 1 4    0 0 0 5 2 3    20ToFuSiCs.37    
           1     7348.5577162585    6.004e-08    1 2 0 6 5 2    0 0 0 5 2 3    20ToFuSiCs.154   
          -1     7012.6585542656    1.368e-07    1 2 0 6 5 2    0 0 0 7 2 5    20ToFuSiCs.1     
           1     7266.9157440045    1.268e-07    2 0 0 6 5 2    0 0 0 7 2 5    20ToFuSiCs.100   
          -1     7118.0884678060    8.006e-08    2 0 0 6 5 2    0 0 0 7 4 3    20ToFuSiCs.25    
           1     8572.0079506503    7.338e-08    1 1 1 7 2 6    0 0 0 7 4 3    24ToDiCoUb.127   

    State # 242: 

        assignment         : 1 1 1 7 3 5
        rel_ener[cm-1]     : 9592.1519706593
        rel_ener_unc[cm-1] : 4.896e-07

        core to state path : 

        sign        wave_nb/cm-1     unc/cm-1    upper state    lower state    line tag         
           1     7253.8936839165    5.337e-08    2 0 0 2 1 2    0 0 0 1 0 1    20ToFuSiCs.94    
          -1     7142.7864012176    7.005e-08    2 0 0 2 1 2    0 0 0 2 2 1    20ToFuSiCs.39    
           1     7338.1595343336    7.672e-08    2 0 0 3 3 0    0 0 0 2 2 1    20ToFuSiCs.147   
          -1     7172.6988908173    1.134e-07    2 0 0 3 3 0    0 0 0 4 2 3    20ToFuSiCs.56    
           1     7287.0238955444    1.001e-07    2 0 0 5 1 4    0 0 0 4 2 3    20ToFuSiCs.117   
          -1     7140.8755092898    9.673e-08    2 0 0 5 1 4    0 0 0 5 2 3    20ToFuSiCs.37    
           1        0.7416824292    1.668e-09    0 0 0 6 1 6    0 0 0 5 2 3    69Kukolich.1     
           1     7312.8886591070    1.401e-07    0 0 2 5 0 5    0 0 0 6 1 6    20ToFuSiCs.130   
          -1     7111.1623134028    1.067e-07    0 0 2 5 0 5    0 0 0 6 3 4    20ToFuSiCs.19    
           1     7308.6900036191    1.001e-07    2 0 0 7 2 5    0 0 0 6 3 4    20ToFuSiCs.129   
          -1     7115.3121044726    1.067e-07    2 0 0 7 2 5    0 0 0 7 3 4    20ToFuSiCs.23    
           1     7319.5309553651    1.935e-07    0 0 2 6 4 3    0 0 0 7 3 4    20ToFuSiCs.135   
          -1     7102.0521005835    8.006e-08    0 0 2 6 4 3    0 0 0 7 5 2    20ToFuSiCs.12    
           1     8410.8190101834    9.340e-08    0 3 1 6 5 1    0 0 0 7 5 2    24ToDiCoUb.120   
          -1     8582.0557154510    8.339e-08    0 3 1 6 5 1    0 0 0 6 5 2    24ToDiCoUb.130   
           1     8576.5067823988    1.434e-07    1 1 1 6 3 3    0 0 0 6 5 2    24ToDiCoUb.128   
          -1     7193.3933166257    1.768e-07    1 1 1 6 3 3    0 1 0 6 3 4    24ToDiCoUb.66    
           1     7344.2341156227    1.735e-07    1 1 1 7 3 5    0 1 0 6 3 4    24ToDiCoUb.118   

    State # 243: 

        assignment         : 1 1 1 7 4 4
        rel_ener[cm-1]     : 9710.2948480645
        rel_ener_unc[cm-1] : 4.861e-07

        core to state path : 

        sign        wave_nb/cm-1     unc/cm-1    upper state    lower state    line tag         
           1     7253.8936839165    5.337e-08    2 0 0 2 1 2    0 0 0 1 0 1    20ToFuSiCs.94    
          -1     7142.7864012176    7.005e-08    2 0 0 2 1 2    0 0 0 2 2 1    20ToFuSiCs.39    
           1     7338.1595343336    7.672e-08    2 0 0 3 3 0    0 0 0 2 2 1    20ToFuSiCs.147   
          -1     7172.6988908173    1.134e-07    2 0 0 3 3 0    0 0 0 4 2 3    20ToFuSiCs.56    
           1     7287.0238955444    1.001e-07    2 0 0 5 1 4    0 0 0 4 2 3    20ToFuSiCs.117   
          -1     7140.8755092898    9.673e-08    2 0 0 5 1 4    0 0 0 5 2 3    20ToFuSiCs.37    
           1     7348.5577162585    6.004e-08    1 2 0 6 5 2    0 0 0 5 2 3    20ToFuSiCs.154   
          -1     7012.6585542656    1.368e-07    1 2 0 6 5 2    0 0 0 7 2 5    20ToFuSiCs.1     
           1     8491.7368025816    1.334e-07    0 3 1 6 4 2    0 0 0 7 2 5    24ToDiCoUb.126   
          -1     7022.2841475352    2.068e-07    0 3 1 6 4 2    0 1 0 5 4 1    24ToDiCoUb.12    
           1     7316.3454471593    2.035e-07    1 1 1 6 4 2    0 1 0 5 4 1    24ToDiCoUb.107   
          -1     7169.8264694337    1.868e-07    1 1 1 6 4 2    0 1 0 6 4 3    24ToDiCoUb.58    
           1     7335.7077408298    1.768e-07    1 1 1 7 4 4    0 1 0 6 4 3    24ToDiCoUb.116   

    State # 244: 

        assignment         : 1 1 1 7 5 3
        rel_ener[cm-1]     : 9849.4297116057
        rel_ener_unc[cm-1] : 5.416e-07

        core to state path : 

        sign        wave_nb/cm-1     unc/cm-1    upper state    lower state    line tag         
           1     7253.8936839165    5.337e-08    2 0 0 2 1 2    0 0 0 1 0 1    20ToFuSiCs.94    
          -1     7142.7864012176    7.005e-08    2 0 0 2 1 2    0 0 0 2 2 1    20ToFuSiCs.39    
           1     7338.1595343336    7.672e-08    2 0 0 3 3 0    0 0 0 2 2 1    20ToFuSiCs.147   
          -1     7172.6988908173    1.134e-07    2 0 0 3 3 0    0 0 0 4 2 3    20ToFuSiCs.56    
           1     7287.0238955444    1.001e-07    2 0 0 5 1 4    0 0 0 4 2 3    20ToFuSiCs.117   
          -1     7140.8755092898    9.673e-08    2 0 0 5 1 4    0 0 0 5 2 3    20ToFuSiCs.37    
           1        0.7416824292    1.668e-09    0 0 0 6 1 6    0 0 0 5 2 3    69Kukolich.1     
           1     7312.8886591070    1.401e-07    0 0 2 5 0 5    0 0 0 6 1 6    20ToFuSiCs.130   
          -1     7111.1623134028    1.067e-07    0 0 2 5 0 5    0 0 0 6 3 4    20ToFuSiCs.19    
           1     7308.6900036191    1.001e-07    2 0 0 7 2 5    0 0 0 6 3 4    20ToFuSiCs.129   
          -1     7115.3121044726    1.067e-07    2 0 0 7 2 5    0 0 0 7 3 4    20ToFuSiCs.23    
           1     7319.5309553651    1.935e-07    0 0 2 6 4 3    0 0 0 7 3 4    20ToFuSiCs.135   
          -1     7102.0521005835    8.006e-08    0 0 2 6 4 3    0 0 0 7 5 2    20ToFuSiCs.12    
           1     8580.6847257812    1.368e-07    0 3 1 7 5 3    0 0 0 7 5 2    24ToDiCoUb.129   
          -1     7087.6629367207    2.402e-07    0 3 1 7 5 3    0 1 0 6 5 2    24ToDiCoUb.36    
           1     7320.3668280141    2.735e-07    1 1 1 7 5 3    0 1 0 6 5 2    24ToDiCoUb.109   

    State # 245: 

        assignment         : 1 1 1 8 1 7
        rel_ener[cm-1]     : 9647.6519919224
        rel_ener_unc[cm-1] : 6.405e-07

        core to state path : 

        sign        wave_nb/cm-1     unc/cm-1    upper state    lower state    line tag         
           1     7253.8936839165    5.337e-08    2 0 0 2 1 2    0 0 0 1 0 1    20ToFuSiCs.94    
          -1     7142.7864012176    7.005e-08    2 0 0 2 1 2    0 0 0 2 2 1    20ToFuSiCs.39    
           1     7338.1595343336    7.672e-08    2 0 0 3 3 0    0 0 0 2 2 1    20ToFuSiCs.147   
          -1     7172.6988908173    1.134e-07    2 0 0 3 3 0    0 0 0 4 2 3    20ToFuSiCs.56    
          -1       14.9437074064    1.668e-08    0 0 0 4 2 3    0 0 0 3 3 0    09CaPuHaGa.5     
           1     8614.4170189065    7.338e-08    2 1 0 2 2 1    0 0 0 3 3 0    24ToDiCoUb.132   
          -1     7259.3297673419    1.935e-07    2 1 0 2 2 1    0 1 0 1 1 0    24ToDiCoUb.77    
           1     7204.0298548738    1.768e-07    1 1 1 1 1 1    0 1 0 1 1 0    24ToDiCoUb.68    
          -1     7167.4742585319    2.035e-07    1 1 1 1 1 1    0 1 0 2 1 2    24ToDiCoUb.56    
           1     7268.6007284813    2.035e-07    1 1 1 3 1 3    0 1 0 2 1 2    24ToDiCoUb.79    
          -1     7124.0653712376    1.868e-07    1 1 1 3 1 3    0 1 0 4 1 4    24ToDiCoUb.46    
           1     7301.4346778130    1.434e-07    1 1 1 5 1 5    0 1 0 4 1 4    24ToDiCoUb.98    
          -1     7080.2781473142    1.768e-07    1 1 1 5 1 5    0 1 0 6 1 6    24ToDiCoUb.33    
           1     7329.7201605886    1.801e-07    1 1 1 7 1 7    0 1 0 6 1 6    24ToDiCoUb.113   
          -1     7034.8067076024    2.035e-07    1 1 1 7 1 7    0 1 0 8 1 8    24ToDiCoUb.16    
           1     7333.7795844784    2.568e-07    1 1 1 8 1 7    0 1 0 8 1 8    24ToDiCoUb.114   

    State # 246: 

        assignment         : 1 2 0 5 5 0
        rel_ener[cm-1]     : 7626.5391049497
        rel_ener_unc[cm-1] : 1.694e-07

        core to state path : 

        sign        wave_nb/cm-1     unc/cm-1    upper state    lower state    line tag         
           1     7253.8936839165    5.337e-08    2 0 0 2 1 2    0 0 0 1 0 1    20ToFuSiCs.94    
          -1     7142.7864012176    7.005e-08    2 0 0 2 1 2    0 0 0 2 2 1    20ToFuSiCs.39    
           1     7338.1595343336    7.672e-08    2 0 0 3 3 0    0 0 0 2 2 1    20ToFuSiCs.147   
          -1     7172.6988908173    1.134e-07    2 0 0 3 3 0    0 0 0 4 2 3    20ToFuSiCs.56    
           1     7349.9711787346    4.670e-08    1 2 0 5 5 0    0 0 0 4 2 3    20ToFuSiCs.156   

    State # 247: 

        assignment         : 1 2 0 6 5 2
        rel_ener[cm-1]     : 7771.2740287282
        rel_ener_unc[cm-1] : 2.224e-07

        core to state path : 

        sign        wave_nb/cm-1     unc/cm-1    upper state    lower state    line tag         
           1     7253.8936839165    5.337e-08    2 0 0 2 1 2    0 0 0 1 0 1    20ToFuSiCs.94    
          -1     7142.7864012176    7.005e-08    2 0 0 2 1 2    0 0 0 2 2 1    20ToFuSiCs.39    
           1     7338.1595343336    7.672e-08    2 0 0 3 3 0    0 0 0 2 2 1    20ToFuSiCs.147   
          -1     7172.6988908173    1.134e-07    2 0 0 3 3 0    0 0 0 4 2 3    20ToFuSiCs.56    
           1     7287.0238955444    1.001e-07    2 0 0 5 1 4    0 0 0 4 2 3    20ToFuSiCs.117   
          -1     7140.8755092898    9.673e-08    2 0 0 5 1 4    0 0 0 5 2 3    20ToFuSiCs.37    
           1     7348.5577162585    6.004e-08    1 2 0 6 5 2    0 0 0 5 2 3    20ToFuSiCs.154   

    State # 248: 

        assignment         : 1 2 0 7 4 3
        rel_ener[cm-1]     : 7765.7503849029
        rel_ener_unc[cm-1] : 2.424e-07

        core to state path : 

        sign        wave_nb/cm-1     unc/cm-1    upper state    lower state    line tag         
           1     7253.8936839165    5.337e-08    2 0 0 2 1 2    0 0 0 1 0 1    20ToFuSiCs.94    
          -1     7142.7864012176    7.005e-08    2 0 0 2 1 2    0 0 0 2 2 1    20ToFuSiCs.39    
           1     7338.1595343336    7.672e-08    2 0 0 3 3 0    0 0 0 2 2 1    20ToFuSiCs.147   
          -1     7172.6988908173    1.134e-07    2 0 0 3 3 0    0 0 0 4 2 3    20ToFuSiCs.56    
           1     7287.0238955444    1.001e-07    2 0 0 5 1 4    0 0 0 4 2 3    20ToFuSiCs.117   
          -1     7140.8755092898    9.673e-08    2 0 0 5 1 4    0 0 0 5 2 3    20ToFuSiCs.37    
           1        0.7416824292    1.668e-09    0 0 0 6 1 6    0 0 0 5 2 3    69Kukolich.1     
           1     7342.2923900040    1.134e-07    1 2 0 7 4 3    0 0 0 6 1 6    20ToFuSiCs.150   

    State # 249: 

        assignment         : 2 0 0 0 0 0
        rel_ener[cm-1]     : 7201.5399506081
        rel_ener_unc[cm-1] : 2.873e-07

        core to state path : 

        sign        wave_nb/cm-1     unc/cm-1    upper state    lower state    line tag         
           1     7272.9997734399    1.034e-07    1 0 1 1 0 1    0 0 0 0 0 0    20ToFuSiCs.106   
          -1     7136.8358525851    8.673e-08    1 0 1 1 0 1    0 0 0 2 2 0    20ToFuSiCs.33    
           1        6.1145663311    3.336e-08    0 0 0 3 1 3    0 0 0 2 2 0    06GoMaGuKn.1     
           1     7189.3442468289    8.006e-08    2 0 0 2 2 0    0 0 0 3 1 3    20ToFuSiCs.62    
          -1     7294.4856085039    1.735e-07    2 0 0 2 2 0    0 0 0 1 1 1    20ToFuSiCs.121   
           1     7164.4028250971    1.634e-07    2 0 0 0 0 0    0 0 0 1 1 1    22DiToScCo.28    

    State # 250: 

        assignment         : 2 0 0 1 0 1
        rel_ener[cm-1]     : 7200.7862358098
        rel_ener_unc[cm-1] : 6.087e-08

        core to state path : 

        sign        wave_nb/cm-1     unc/cm-1    upper state    lower state    line tag         
           1       18.5773848820    1.001e-08    0 0 0 1 1 0    0 0 0 1 0 1    09CaPuHaGa.6     
           1     7182.2088509278    6.004e-08    2 0 0 1 0 1    0 0 0 1 1 0    20ToFuSiCs.59    

    State # 251: 

        assignment         : 2 0 0 1 1 0
        rel_ener[cm-1]     : 7218.2000300188
        rel_ener_unc[cm-1] : 1.768e-07

        core to state path : 

        sign        wave_nb/cm-1     unc/cm-1    upper state    lower state    line tag         
           1     7218.2000300188    1.768e-07    2 0 0 1 1 0    0 0 0 1 0 1    22DiToScCo.36    

    State # 252: 

        assignment         : 2 0 0 1 1 1
        rel_ener[cm-1]     : 7236.8075045070
        rel_ener_unc[cm-1] : 1.401e-07

        core to state path : 

        sign        wave_nb/cm-1     unc/cm-1    upper state    lower state    line tag         
           1     7236.8075045070    1.401e-07    2 0 0 1 1 1    0 0 0 0 0 0    20ToFuSiCs.83    

    State # 253: 

        assignment         : 2 0 0 2 0 2
        rel_ener[cm-1]     : 7269.3131666408
        rel_ener_unc[cm-1] : 2.891e-07

        core to state path : 

        sign        wave_nb/cm-1     unc/cm-1    upper state    lower state    line tag         
           1     7272.9997734399    1.034e-07    1 0 1 1 0 1    0 0 0 0 0 0    20ToFuSiCs.106   
          -1     7136.8358525851    8.673e-08    1 0 1 1 0 1    0 0 0 2 2 0    20ToFuSiCs.33    
           1        6.1145663311    3.336e-08    0 0 0 3 1 3    0 0 0 2 2 0    06GoMaGuKn.1     
           1     7127.0346794548    2.535e-07    2 0 0 2 0 2    0 0 0 3 1 3    22DiToScCo.16    

    State # 254: 

        assignment         : 2 0 0 2 1 1
        rel_ener[cm-1]     : 7293.2079830841
        rel_ener_unc[cm-1] : 2.872e-07

        core to state path : 

        sign        wave_nb/cm-1     unc/cm-1    upper state    lower state    line tag         
           1     7272.9997734399    1.034e-07    1 0 1 1 0 1    0 0 0 0 0 0    20ToFuSiCs.106   
          -1     7136.8358525851    8.673e-08    1 0 1 1 0 1    0 0 0 2 2 0    20ToFuSiCs.33    
           1     7157.0440622292    2.535e-07    2 0 0 2 1 1    0 0 0 2 2 0    22DiToScCo.27    

    State # 255: 

        assignment         : 2 0 0 2 1 2
        rel_ener[cm-1]     : 7253.8936839165
        rel_ener_unc[cm-1] : 5.337e-08

        core to state path : 

        sign        wave_nb/cm-1     unc/cm-1    upper state    lower state    line tag         
           1     7253.8936839165    5.337e-08    2 0 0 2 1 2    0 0 0 1 0 1    20ToFuSiCs.94    

    State # 256: 

        assignment         : 2 0 0 2 2 0
        rel_ener[cm-1]     : 7331.6227340149
        rel_ener_unc[cm-1] : 1.604e-07

        core to state path : 

        sign        wave_nb/cm-1     unc/cm-1    upper state    lower state    line tag         
           1     7272.9997734399    1.034e-07    1 0 1 1 0 1    0 0 0 0 0 0    20ToFuSiCs.106   
          -1     7136.8358525851    8.673e-08    1 0 1 1 0 1    0 0 0 2 2 0    20ToFuSiCs.33    
           1        6.1145663311    3.336e-08    0 0 0 3 1 3    0 0 0 2 2 0    06GoMaGuKn.1     
           1     7189.3442468289    8.006e-08    2 0 0 2 2 0    0 0 0 3 1 3    20ToFuSiCs.62    

    State # 257: 

        assignment         : 2 0 0 2 2 1
        rel_ener[cm-1]     : 7305.6257974942
        rel_ener_unc[cm-1] : 7.076e-08

        core to state path : 

        sign        wave_nb/cm-1     unc/cm-1    upper state    lower state    line tag         
           1       18.5773848820    1.001e-08    0 0 0 1 1 0    0 0 0 1 0 1    09CaPuHaGa.6     
           1     7287.0484126122    7.005e-08    2 0 0 2 2 1    0 0 0 1 1 0    20ToFuSiCs.118   

    State # 258: 

        assignment         : 2 0 0 3 0 3
        rel_ener[cm-1]     : 7309.7585056593
        rel_ener_unc[cm-1] : 2.385e-07

        core to state path : 

        sign        wave_nb/cm-1     unc/cm-1    upper state    lower state    line tag         
           1     7253.8936839165    5.337e-08    2 0 0 2 1 2    0 0 0 1 0 1    20ToFuSiCs.94    
          -1     7142.7864012176    7.005e-08    2 0 0 2 1 2    0 0 0 2 2 1    20ToFuSiCs.39    
           1     7338.1595343336    7.672e-08    2 0 0 3 3 0    0 0 0 2 2 1    20ToFuSiCs.147   
          -1     7172.6988908173    1.134e-07    2 0 0 3 3 0    0 0 0 4 2 3    20ToFuSiCs.56    
          -1       14.9437074064    1.668e-08    0 0 0 4 2 3    0 0 0 3 3 0    09CaPuHaGa.5     
           1     7048.1342868505    1.735e-07    2 0 0 3 0 3    0 0 0 3 3 0    22DiToScCo.3     

    State # 259: 

        assignment         : 2 0 0 3 1 2
        rel_ener[cm-1]     : 7345.1790946222
        rel_ener_unc[cm-1] : 2.715e-07

        core to state path : 

        sign        wave_nb/cm-1     unc/cm-1    upper state    lower state    line tag         
           1     7253.8936839165    5.337e-08    2 0 0 2 1 2    0 0 0 1 0 1    20ToFuSiCs.94    
          -1     7142.7864012176    7.005e-08    2 0 0 2 1 2    0 0 0 2 2 1    20ToFuSiCs.39    
           1     7234.0718119233    2.568e-07    2 0 0 3 1 2    0 0 0 2 2 1    22DiToScCo.45    

    State # 260: 

        assignment         : 2 0 0 3 1 3
        rel_ener[cm-1]     : 7338.2510696817
        rel_ener_unc[cm-1] : 1.428e-07

        core to state path : 

        sign        wave_nb/cm-1     unc/cm-1    upper state    lower state    line tag         
           1     7272.9997734399    1.034e-07    1 0 1 1 0 1    0 0 0 0 0 0    20ToFuSiCs.106   
          -1     7136.8358525851    8.673e-08    1 0 1 1 0 1    0 0 0 2 2 0    20ToFuSiCs.33    
           1     7202.0871488268    4.670e-08    2 0 0 3 1 3    0 0 0 2 2 0    20ToFuSiCs.67    

    State # 261: 

        assignment         : 2 0 0 3 2 1
        rel_ener[cm-1]     : 7381.4436388423
        rel_ener_unc[cm-1] : 1.484e-07

        core to state path : 

        sign        wave_nb/cm-1     unc/cm-1    upper state    lower state    line tag         
           1       18.5773848820    1.001e-08    0 0 0 1 1 0    0 0 0 1 0 1    09CaPuHaGa.6     
           1     7287.0484126122    7.005e-08    2 0 0 2 2 1    0 0 0 1 1 0    20ToFuSiCs.118   
          -1     7249.9237689695    7.005e-08    2 0 0 2 2 1    0 0 0 2 1 2    20ToFuSiCs.92    
           1     7325.7416103176    1.101e-07    2 0 0 3 2 1    0 0 0 2 1 2    20ToFuSiCs.138   

    State # 262: 

        assignment         : 2 0 0 3 2 2
        rel_ener[cm-1]     : 7398.4071610767
        rel_ener_unc[cm-1] : 2.302e-07

        core to state path : 

        sign        wave_nb/cm-1     unc/cm-1    upper state    lower state    line tag         
           1     7272.9997734399    1.034e-07    1 0 1 1 0 1    0 0 0 0 0 0    20ToFuSiCs.106   
          -1     7136.8358525851    8.673e-08    1 0 1 1 0 1    0 0 0 2 2 0    20ToFuSiCs.33    
           1        6.1145663311    3.336e-08    0 0 0 3 1 3    0 0 0 2 2 0    06GoMaGuKn.1     
           1     7256.1286738908    1.835e-07    2 0 0 3 2 2    0 0 0 3 1 3    20ToFuSiCs.95    

    State # 263: 

        assignment         : 2 0 0 3 3 0
        rel_ener[cm-1]     : 7449.2668170325
        rel_ener_unc[cm-1] : 1.168e-07

        core to state path : 

        sign        wave_nb/cm-1     unc/cm-1    upper state    lower state    line tag         
           1     7253.8936839165    5.337e-08    2 0 0 2 1 2    0 0 0 1 0 1    20ToFuSiCs.94    
          -1     7142.7864012176    7.005e-08    2 0 0 2 1 2    0 0 0 2 2 1    20ToFuSiCs.39    
           1     7338.1595343336    7.672e-08    2 0 0 3 3 0    0 0 0 2 2 1    20ToFuSiCs.147   

    State # 264: 

        assignment         : 2 0 0 3 3 1
        rel_ener[cm-1]     : 7472.9522431515
        rel_ener_unc[cm-1] : 1.763e-07

        core to state path : 

        sign        wave_nb/cm-1     unc/cm-1    upper state    lower state    line tag         
           1     7272.9997734399    1.034e-07    1 0 1 1 0 1    0 0 0 0 0 0    20ToFuSiCs.106   
          -1     7136.8358525851    8.673e-08    1 0 1 1 0 1    0 0 0 2 2 0    20ToFuSiCs.33    
           1     7336.7883222966    1.134e-07    2 0 0 3 3 1    0 0 0 2 2 0    20ToFuSiCs.146   

    State # 265: 

        assignment         : 2 0 0 4 0 4
        rel_ener[cm-1]     : 7415.5989977139
        rel_ener_unc[cm-1] : 2.862e-07

        core to state path : 

        sign        wave_nb/cm-1     unc/cm-1    upper state    lower state    line tag         
           1     7272.9997734399    1.034e-07    1 0 1 1 0 1    0 0 0 0 0 0    20ToFuSiCs.106   
          -1     7136.8358525851    8.673e-08    1 0 1 1 0 1    0 0 0 2 2 0    20ToFuSiCs.33    
           1        6.1145663311    3.336e-08    0 0 0 3 1 3    0 0 0 2 2 0    06GoMaGuKn.1     
           1     7273.3205105280    2.502e-07    2 0 0 4 0 4    0 0 0 3 1 3    22DiToScCo.56    

    State # 266: 

        assignment         : 2 0 0 4 1 3
        rel_ener[cm-1]     : 7467.7722138794
        rel_ener_unc[cm-1] : 2.957e-07

        core to state path : 

        sign        wave_nb/cm-1     unc/cm-1    upper state    lower state    line tag         
           1     7272.9997734399    1.034e-07    1 0 1 1 0 1    0 0 0 0 0 0    20ToFuSiCs.106   
          -1     7136.8358525851    8.673e-08    1 0 1 1 0 1    0 0 0 2 2 0    20ToFuSiCs.33    
           1     7202.0871488268    4.670e-08    2 0 0 3 1 3    0 0 0 2 2 0    20ToFuSiCs.67    
          -1     7116.1983074004    6.671e-08    2 0 0 3 1 3    0 0 0 4 0 4    20ToFuSiCs.24    
           1     7245.7194515981    2.502e-07    2 0 0 4 1 3    0 0 0 4 0 4    22DiToScCo.50    

    State # 267: 

        assignment         : 2 0 0 4 1 4
        rel_ener[cm-1]     : 7394.0483653661
        rel_ener_unc[cm-1] : 2.743e-07

        core to state path : 

        sign        wave_nb/cm-1     unc/cm-1    upper state    lower state    line tag         
           1     7253.8936839165    5.337e-08    2 0 0 2 1 2    0 0 0 1 0 1    20ToFuSiCs.94    
          -1     7142.7864012176    7.005e-08    2 0 0 2 1 2    0 0 0 2 2 1    20ToFuSiCs.39    
           1     7338.1595343336    7.672e-08    2 0 0 3 3 0    0 0 0 2 2 1    20ToFuSiCs.147   
          -1     7260.9048081223    1.868e-07    2 0 0 3 3 0    0 0 0 3 2 1    20ToFuSiCs.97    
           1     7205.6863564560    1.634e-07    2 0 0 4 1 4    0 0 0 3 2 1    22DiToScCo.34    

    State # 268: 

        assignment         : 2 0 0 4 2 2
        rel_ener[cm-1]     : 7505.8124350613
        rel_ener_unc[cm-1] : 3.313e-07

        core to state path : 

        sign        wave_nb/cm-1     unc/cm-1    upper state    lower state    line tag         
           1     7272.9997734399    1.034e-07    1 0 1 1 0 1    0 0 0 0 0 0    20ToFuSiCs.106   
          -1     7136.8358525851    8.673e-08    1 0 1 1 0 1    0 0 0 2 2 0    20ToFuSiCs.33    
           1        6.1145663311    3.336e-08    0 0 0 3 1 3    0 0 0 2 2 0    06GoMaGuKn.1     
           1     7256.1286738908    1.835e-07    2 0 0 3 2 2    0 0 0 3 1 3    20ToFuSiCs.95    
          -1     7113.1878170197    1.735e-07    2 0 0 3 2 2    0 0 0 3 3 1    20ToFuSiCs.20    
           1     7220.5930910043    1.634e-07    2 0 0 4 2 2    0 0 0 3 3 1    22DiToScCo.37    

    State # 269: 

        assignment         : 2 0 0 4 2 3
        rel_ener[cm-1]     : 7465.5588958479
        rel_ener_unc[cm-1] : 2.313e-07

        core to state path : 

        sign        wave_nb/cm-1     unc/cm-1    upper state    lower state    line tag         
           1     7253.8936839165    5.337e-08    2 0 0 2 1 2    0 0 0 1 0 1    20ToFuSiCs.94    
          -1     7142.7864012176    7.005e-08    2 0 0 2 1 2    0 0 0 2 2 1    20ToFuSiCs.39    
           1     7338.1595343336    7.672e-08    2 0 0 3 3 0    0 0 0 2 2 1    20ToFuSiCs.147   
          -1     7172.6988908173    1.134e-07    2 0 0 3 3 0    0 0 0 4 2 3    20ToFuSiCs.56    
          -1       14.9437074064    1.668e-08    0 0 0 4 2 3    0 0 0 3 3 0    09CaPuHaGa.5     
           1     7203.9346770391    1.634e-07    2 0 0 4 2 3    0 0 0 3 3 0    22DiToScCo.33    

    State # 270: 

        assignment         : 2 0 0 4 3 1
        rel_ener[cm-1]     : 7568.8908638222
        rel_ener_unc[cm-1] : 2.985e-07

        core to state path : 

        sign        wave_nb/cm-1     unc/cm-1    upper state    lower state    line tag         
           1     7272.9997734399    1.034e-07    1 0 1 1 0 1    0 0 0 0 0 0    20ToFuSiCs.106   
          -1     7136.8358525851    8.673e-08    1 0 1 1 0 1    0 0 0 2 2 0    20ToFuSiCs.33    
           1     7202.0871488268    4.670e-08    2 0 0 3 1 3    0 0 0 2 2 0    20ToFuSiCs.67    
          -1     7116.1983074004    6.671e-08    2 0 0 3 1 3    0 0 0 4 0 4    20ToFuSiCs.24    
           1     7346.8381015409    2.535e-07    2 0 0 4 3 1    0 0 0 4 0 4    22DiToScCo.71    

    State # 271: 

        assignment         : 2 0 0 4 3 2
        rel_ener[cm-1]     : 7544.4100241741
        rel_ener_unc[cm-1] : 2.985e-07

        core to state path : 

        sign        wave_nb/cm-1     unc/cm-1    upper state    lower state    line tag         
           1     7253.8936839165    5.337e-08    2 0 0 2 1 2    0 0 0 1 0 1    20ToFuSiCs.94    
          -1     7142.7864012176    7.005e-08    2 0 0 2 1 2    0 0 0 2 2 1    20ToFuSiCs.39    
           1     7338.1595343336    7.672e-08    2 0 0 3 3 0    0 0 0 2 2 1    20ToFuSiCs.147   
          -1     7172.6988908173    1.134e-07    2 0 0 3 3 0    0 0 0 4 2 3    20ToFuSiCs.56    
           1     7267.8420979590    2.502e-07    2 0 0 4 3 2    0 0 0 4 2 3    22DiToScCo.55    

    State # 272: 

        assignment         : 2 0 0 4 4 0
        rel_ener[cm-1]     : 7665.5714158827
        rel_ener_unc[cm-1] : 2.454e-07

        core to state path : 

        sign        wave_nb/cm-1     unc/cm-1    upper state    lower state    line tag         
           1     7272.9997734399    1.034e-07    1 0 1 1 0 1    0 0 0 0 0 0    20ToFuSiCs.106   
          -1     7136.8358525851    8.673e-08    1 0 1 1 0 1    0 0 0 2 2 0    20ToFuSiCs.33    
           1     7336.7883222966    1.134e-07    2 0 0 3 3 1    0 0 0 2 2 0    20ToFuSiCs.146   
          -1     7157.1727090880    1.201e-07    2 0 0 3 3 1    0 0 0 4 2 2    20ToFuSiCs.45    
           1       10.8459332556    3.336e-08    0 0 0 5 1 5    0 0 0 4 2 2    06GoMaGuKn.3     
           1     7338.9459485635    1.167e-07    2 0 0 4 4 0    0 0 0 5 1 5    20ToFuSiCs.148   

    State # 273: 

        assignment         : 2 0 0 4 4 1
        rel_ener[cm-1]     : 7641.7408707727
        rel_ener_unc[cm-1] : 3.194e-07

        core to state path : 

        sign        wave_nb/cm-1     unc/cm-1    upper state    lower state    line tag         
           1     7253.8936839165    5.337e-08    2 0 0 2 1 2    0 0 0 1 0 1    20ToFuSiCs.94    
          -1     7142.7864012176    7.005e-08    2 0 0 2 1 2    0 0 0 2 2 1    20ToFuSiCs.39    
           1     7338.1595343336    7.672e-08    2 0 0 3 3 0    0 0 0 2 2 1    20ToFuSiCs.147   
          -1     7172.6988908173    1.134e-07    2 0 0 3 3 0    0 0 0 4 2 3    20ToFuSiCs.56    
           1     7349.9711787346    4.670e-08    1 2 0 5 5 0    0 0 0 4 2 3    20ToFuSiCs.156   
          -1     7162.2257590883    8.339e-08    1 2 0 5 5 0    0 0 0 4 4 1    20ToFuSiCs.49    
           1       20.7043552410    2.001e-08    0 0 0 5 3 2    0 0 0 4 4 1    09CaPuHaGa.7     
           1     7156.7231696703    2.568e-07    2 0 0 4 4 1    0 0 0 5 3 2    22DiToScCo.26    

    State # 274: 

        assignment         : 2 0 0 5 0 5
        rel_ener[cm-1]     : 7491.1524746130
        rel_ener_unc[cm-1] : 3.334e-07

        core to state path : 

        sign        wave_nb/cm-1     unc/cm-1    upper state    lower state    line tag         
           1     7253.8936839165    5.337e-08    2 0 0 2 1 2    0 0 0 1 0 1    20ToFuSiCs.94    
          -1     7142.7864012176    7.005e-08    2 0 0 2 1 2    0 0 0 2 2 1    20ToFuSiCs.39    
           1     7338.1595343336    7.672e-08    2 0 0 3 3 0    0 0 0 2 2 1    20ToFuSiCs.147   
          -1     7260.9048081223    1.868e-07    2 0 0 3 3 0    0 0 0 3 2 1    20ToFuSiCs.97    
           1       12.6820188318    3.336e-09    0 0 0 4 1 4    0 0 0 3 2 1    09CaPuHaGa.2     
           1     7290.1084468709    2.502e-07    2 0 0 5 0 5    0 0 0 4 1 4    22DiToScCo.62    

    State # 275: 

        assignment         : 2 0 0 5 1 4
        rel_ener[cm-1]     : 7563.5918217596
        rel_ener_unc[cm-1] : 1.911e-07

        core to state path : 

        sign        wave_nb/cm-1     unc/cm-1    upper state    lower state    line tag         
           1     7253.8936839165    5.337e-08    2 0 0 2 1 2    0 0 0 1 0 1    20ToFuSiCs.94    
          -1     7142.7864012176    7.005e-08    2 0 0 2 1 2    0 0 0 2 2 1    20ToFuSiCs.39    
           1     7338.1595343336    7.672e-08    2 0 0 3 3 0    0 0 0 2 2 1    20ToFuSiCs.147   
          -1     7172.6988908173    1.134e-07    2 0 0 3 3 0    0 0 0 4 2 3    20ToFuSiCs.56    
           1     7287.0238955444    1.001e-07    2 0 0 5 1 4    0 0 0 4 2 3    20ToFuSiCs.117   

    State # 276: 

        assignment         : 2 0 0 5 1 5
        rel_ener[cm-1]     : 7515.9130420786
        rel_ener_unc[cm-1] : 2.985e-07

        core to state path : 

        sign        wave_nb/cm-1     unc/cm-1    upper state    lower state    line tag         
           1     7272.9997734399    1.034e-07    1 0 1 1 0 1    0 0 0 0 0 0    20ToFuSiCs.106   
          -1     7136.8358525851    8.673e-08    1 0 1 1 0 1    0 0 0 2 2 0    20ToFuSiCs.33    
           1     7202.0871488268    4.670e-08    2 0 0 3 1 3    0 0 0 2 2 0    20ToFuSiCs.67    
          -1     7116.1983074004    6.671e-08    2 0 0 3 1 3    0 0 0 4 0 4    20ToFuSiCs.24    
           1     7293.8602797973    2.535e-07    2 0 0 5 1 5    0 0 0 4 0 4    22DiToScCo.64    

    State # 277: 

        assignment         : 2 0 0 5 2 3
        rel_ener[cm-1]     : 7608.8521110344
        rel_ener_unc[cm-1] : 3.293e-07

        core to state path : 

        sign        wave_nb/cm-1     unc/cm-1    upper state    lower state    line tag         
           1     7253.8936839165    5.337e-08    2 0 0 2 1 2    0 0 0 1 0 1    20ToFuSiCs.94    
          -1     7142.7864012176    7.005e-08    2 0 0 2 1 2    0 0 0 2 2 1    20ToFuSiCs.39    
           1     7338.1595343336    7.672e-08    2 0 0 3 3 0    0 0 0 2 2 1    20ToFuSiCs.147   
          -1     7172.6988908173    1.134e-07    2 0 0 3 3 0    0 0 0 4 2 3    20ToFuSiCs.56    
           1     7287.0238955444    1.001e-07    2 0 0 5 1 4    0 0 0 4 2 3    20ToFuSiCs.117   
          -1     7140.8755092898    9.673e-08    2 0 0 5 1 4    0 0 0 5 2 3    20ToFuSiCs.37    
           1        0.7416824292    1.668e-09    0 0 0 6 1 6    0 0 0 5 2 3    69Kukolich.1     
           1     7185.3941161355    2.502e-07    2 0 0 5 2 3    0 0 0 6 1 6    22DiToScCo.30    

    State # 278: 

        assignment         : 2 0 0 5 2 4
        rel_ener[cm-1]     : 7601.3090867683
        rel_ener_unc[cm-1] : 3.405e-07

        core to state path : 

        sign        wave_nb/cm-1     unc/cm-1    upper state    lower state    line tag         
           1     7272.9997734399    1.034e-07    1 0 1 1 0 1    0 0 0 0 0 0    20ToFuSiCs.106   
          -1     7136.8358525851    8.673e-08    1 0 1 1 0 1    0 0 0 2 2 0    20ToFuSiCs.33    
           1     7336.7883222966    1.134e-07    2 0 0 3 3 1    0 0 0 2 2 0    20ToFuSiCs.146   
          -1     7157.1727090880    1.201e-07    2 0 0 3 3 1    0 0 0 4 2 2    20ToFuSiCs.45    
           1       10.8459332556    3.336e-08    0 0 0 5 1 5    0 0 0 4 2 2    06GoMaGuKn.3     
           1     7338.9459485635    1.167e-07    2 0 0 4 4 0    0 0 0 5 1 5    20ToFuSiCs.148   
          -1     7281.7289006683    1.735e-07    2 0 0 4 4 0    0 0 0 4 3 1    20ToFuSiCs.114   
           1     7217.4665715540    1.601e-07    2 0 0 5 2 4    0 0 0 4 3 1    22DiToScCo.35    

    State # 279: 

        assignment         : 2 0 0 5 3 2
        rel_ener[cm-1]     : 7666.6397970926
        rel_ener_unc[cm-1] : 2.564e-07

        core to state path : 

        sign        wave_nb/cm-1     unc/cm-1    upper state    lower state    line tag         
           1     7253.8936839165    5.337e-08    2 0 0 2 1 2    0 0 0 1 0 1    20ToFuSiCs.94    
          -1     7142.7864012176    7.005e-08    2 0 0 2 1 2    0 0 0 2 2 1    20ToFuSiCs.39    
           1     7338.1595343336    7.672e-08    2 0 0 3 3 0    0 0 0 2 2 1    20ToFuSiCs.147   
          -1     7172.6988908173    1.134e-07    2 0 0 3 3 0    0 0 0 4 2 3    20ToFuSiCs.56    
           1     7349.9711787346    4.670e-08    1 2 0 5 5 0    0 0 0 4 2 3    20ToFuSiCs.156   
          -1     7162.2257590883    8.339e-08    1 2 0 5 5 0    0 0 0 4 4 1    20ToFuSiCs.49    
           1     7202.3264512311    1.735e-07    2 0 0 5 3 2    0 0 0 4 4 1    20ToFuSiCs.68    

    State # 280: 

        assignment         : 2 0 0 5 3 3
        rel_ener[cm-1]     : 7688.6493625533
        rel_ener_unc[cm-1] : 3.452e-07

        core to state path : 

        sign        wave_nb/cm-1     unc/cm-1    upper state    lower state    line tag         
           1     7272.9997734399    1.034e-07    1 0 1 1 0 1    0 0 0 0 0 0    20ToFuSiCs.106   
          -1     7136.8358525851    8.673e-08    1 0 1 1 0 1    0 0 0 2 2 0    20ToFuSiCs.33    
           1     7202.0871488268    4.670e-08    2 0 0 3 1 3    0 0 0 2 2 0    20ToFuSiCs.67    
          -1     7116.1983074004    6.671e-08    2 0 0 3 1 3    0 0 0 4 0 4    20ToFuSiCs.24    
           1     7334.4736131988    1.401e-07    0 2 1 5 4 1    0 0 0 4 0 4    20ToFuSiCs.144   
          -1     7109.8297861683    1.101e-07    0 2 1 5 4 1    0 0 0 6 0 6    20ToFuSiCs.18    
           1     7241.9527732415    2.502e-07    2 0 0 5 3 3    0 0 0 6 0 6    22DiToScCo.48    

    State # 281: 

        assignment         : 2 0 0 5 4 1
        rel_ener[cm-1]     : 7760.6989423897
        rel_ener_unc[cm-1] : 3.194e-07

        core to state path : 

        sign        wave_nb/cm-1     unc/cm-1    upper state    lower state    line tag         
           1     7253.8936839165    5.337e-08    2 0 0 2 1 2    0 0 0 1 0 1    20ToFuSiCs.94    
          -1     7142.7864012176    7.005e-08    2 0 0 2 1 2    0 0 0 2 2 1    20ToFuSiCs.39    
           1     7338.1595343336    7.672e-08    2 0 0 3 3 0    0 0 0 2 2 1    20ToFuSiCs.147   
          -1     7172.6988908173    1.134e-07    2 0 0 3 3 0    0 0 0 4 2 3    20ToFuSiCs.56    
           1     7349.9711787346    4.670e-08    1 2 0 5 5 0    0 0 0 4 2 3    20ToFuSiCs.156   
          -1     7162.2257590883    8.339e-08    1 2 0 5 5 0    0 0 0 4 4 1    20ToFuSiCs.49    
           1       20.7043552410    2.001e-08    0 0 0 5 3 2    0 0 0 4 4 1    09CaPuHaGa.7     
           1     7275.6812412873    2.568e-07    2 0 0 5 4 1    0 0 0 5 3 2    22DiToScCo.58    

    State # 282: 

        assignment         : 2 0 0 5 4 2
        rel_ener[cm-1]     : 7784.2830711005
        rel_ener_unc[cm-1] : 4.070e-07

        core to state path : 

        sign        wave_nb/cm-1     unc/cm-1    upper state    lower state    line tag         
           1     7272.9997734399    1.034e-07    1 0 1 1 0 1    0 0 0 0 0 0    20ToFuSiCs.106   
          -1     7136.8358525851    8.673e-08    1 0 1 1 0 1    0 0 0 2 2 0    20ToFuSiCs.33    
           1     7336.7883222966    1.134e-07    2 0 0 3 3 1    0 0 0 2 2 0    20ToFuSiCs.146   
          -1     7157.1727090880    1.201e-07    2 0 0 3 3 1    0 0 0 4 2 2    20ToFuSiCs.45    
           1       10.8459332556    3.336e-08    0 0 0 5 1 5    0 0 0 4 2 2    06GoMaGuKn.3     
           1     7338.9459485635    1.167e-07    2 0 0 4 4 0    0 0 0 5 1 5    20ToFuSiCs.148   
          -1     7161.6033121020    1.067e-07    2 0 0 4 4 0    0 0 0 5 3 3    20ToFuSiCs.48    
           1     7280.0615590837    5.003e-08    2 0 0 6 2 4    0 0 0 5 3 3    20ToFuSiCs.113   
          -1     7122.4807461634    1.701e-07    2 0 0 6 2 4    0 0 0 6 3 3    20ToFuSiCs.28    
           1     7122.7341543996    2.502e-07    2 0 0 5 4 2    0 0 0 6 3 3    22DiToScCo.15    

    State # 283: 

        assignment         : 2 0 0 5 5 0
        rel_ener[cm-1]     : 7883.1955919985
        rel_ener_unc[cm-1] : 3.765e-07

        core to state path : 

        sign        wave_nb/cm-1     unc/cm-1    upper state    lower state    line tag         
           1     7253.8936839165    5.337e-08    2 0 0 2 1 2    0 0 0 1 0 1    20ToFuSiCs.94    
          -1     7142.7864012176    7.005e-08    2 0 0 2 1 2    0 0 0 2 2 1    20ToFuSiCs.39    
           1     7338.1595343336    7.672e-08    2 0 0 3 3 0    0 0 0 2 2 1    20ToFuSiCs.147   
          -1     7172.6988908173    1.134e-07    2 0 0 3 3 0    0 0 0 4 2 3    20ToFuSiCs.56    
           1     7287.0238955444    1.001e-07    2 0 0 5 1 4    0 0 0 4 2 3    20ToFuSiCs.117   
          -1     7140.8755092898    9.673e-08    2 0 0 5 1 4    0 0 0 5 2 3    20ToFuSiCs.37    
           1     7348.5577162585    6.004e-08    1 2 0 6 5 2    0 0 0 5 2 3    20ToFuSiCs.154   
          -1     7184.7272127006    1.568e-07    1 2 0 6 5 2    0 0 0 5 4 1    20ToFuSiCs.60    
           1     7296.6487759709    2.602e-07    2 0 0 5 5 0    0 0 0 5 4 1    22DiToScCo.65    

    State # 284: 

        assignment         : 2 0 0 5 5 1
        rel_ener[cm-1]     : 7906.9646927575
        rel_ener_unc[cm-1] : 4.221e-07

        core to state path : 

        sign        wave_nb/cm-1     unc/cm-1    upper state    lower state    line tag         
           1     7272.9997734399    1.034e-07    1 0 1 1 0 1    0 0 0 0 0 0    20ToFuSiCs.106   
          -1     7136.8358525851    8.673e-08    1 0 1 1 0 1    0 0 0 2 2 0    20ToFuSiCs.33    
           1     7202.0871488268    4.670e-08    2 0 0 3 1 3    0 0 0 2 2 0    20ToFuSiCs.67    
          -1     7116.1983074004    6.671e-08    2 0 0 3 1 3    0 0 0 4 0 4    20ToFuSiCs.24    
           1     7334.4736131988    1.401e-07    0 2 1 5 4 1    0 0 0 4 0 4    20ToFuSiCs.144   
          -1     7109.8297861683    1.101e-07    0 2 1 5 4 1    0 0 0 6 0 6    20ToFuSiCs.18    
           1     7334.5225391227    1.735e-07    1 0 1 6 2 5    0 0 0 6 0 6    20ToFuSiCs.145   
          -1     7171.1046950654    1.701e-07    1 0 1 6 2 5    0 0 0 5 4 2    20ToFuSiCs.54    
           1     7296.8502593884    2.502e-07    2 0 0 5 5 1    0 0 0 5 4 2    22DiToScCo.66    

    State # 285: 

        assignment         : 2 0 0 6 0 6
        rel_ener[cm-1]     : 7631.7058589613
        rel_ener_unc[cm-1] : 4.098e-07

        core to state path : 

        sign        wave_nb/cm-1     unc/cm-1    upper state    lower state    line tag         
           1     7272.9997734399    1.034e-07    1 0 1 1 0 1    0 0 0 0 0 0    20ToFuSiCs.106   
          -1     7136.8358525851    8.673e-08    1 0 1 1 0 1    0 0 0 2 2 0    20ToFuSiCs.33    
           1     7336.7883222966    1.134e-07    2 0 0 3 3 1    0 0 0 2 2 0    20ToFuSiCs.146   
          -1     7157.1727090880    1.201e-07    2 0 0 3 3 1    0 0 0 4 2 2    20ToFuSiCs.45    
           1       10.8459332556    3.336e-08    0 0 0 5 1 5    0 0 0 4 2 2    06GoMaGuKn.3     
           1     7338.9459485635    1.167e-07    2 0 0 4 4 0    0 0 0 5 1 5    20ToFuSiCs.148   
          -1     7161.6033121020    1.067e-07    2 0 0 4 4 0    0 0 0 5 3 3    20ToFuSiCs.48    
           1     7280.0615590837    5.003e-08    2 0 0 6 2 4    0 0 0 5 3 3    20ToFuSiCs.113   
          -1     7241.1238839971    1.768e-07    2 0 0 6 2 4    0 0 0 6 1 5    20ToFuSiCs.85    
           1     7088.8000800941    2.502e-07    2 0 0 6 0 6    0 0 0 6 1 5    22DiToScCo.8     

    State # 286: 

        assignment         : 2 0 0 6 1 5
        rel_ener[cm-1]     : 7725.4488581497
        rel_ener_unc[cm-1] : 2.544e-07

        core to state path : 

        sign        wave_nb/cm-1     unc/cm-1    upper state    lower state    line tag         
           1     7272.9997734399    1.034e-07    1 0 1 1 0 1    0 0 0 0 0 0    20ToFuSiCs.106   
          -1     7136.8358525851    8.673e-08    1 0 1 1 0 1    0 0 0 2 2 0    20ToFuSiCs.33    
           1     7202.0871488268    4.670e-08    2 0 0 3 1 3    0 0 0 2 2 0    20ToFuSiCs.67    
          -1     7116.1983074004    6.671e-08    2 0 0 3 1 3    0 0 0 4 0 4    20ToFuSiCs.24    
           1     7334.4736131988    1.401e-07    0 2 1 5 4 1    0 0 0 4 0 4    20ToFuSiCs.144   
          -1     7109.8297861683    1.101e-07    0 2 1 5 4 1    0 0 0 6 0 6    20ToFuSiCs.18    
           1     7278.7522688379    9.006e-08    2 0 0 6 1 5    0 0 0 6 0 6    20ToFuSiCs.111   

    State # 287: 

        assignment         : 2 0 0 6 1 6
        rel_ener[cm-1]     : 7608.2931386986
        rel_ener_unc[cm-1] : 3.344e-07

        core to state path : 

        sign        wave_nb/cm-1     unc/cm-1    upper state    lower state    line tag         
           1     7253.8936839165    5.337e-08    2 0 0 2 1 2    0 0 0 1 0 1    20ToFuSiCs.94    
          -1     7142.7864012176    7.005e-08    2 0 0 2 1 2    0 0 0 2 2 1    20ToFuSiCs.39    
           1     7338.1595343336    7.672e-08    2 0 0 3 3 0    0 0 0 2 2 1    20ToFuSiCs.147   
          -1     7172.6988908173    1.134e-07    2 0 0 3 3 0    0 0 0 4 2 3    20ToFuSiCs.56    
           1     7287.0238955444    1.001e-07    2 0 0 5 1 4    0 0 0 4 2 3    20ToFuSiCs.117   
          -1     7140.8755092898    9.673e-08    2 0 0 5 1 4    0 0 0 5 2 3    20ToFuSiCs.37    
           1     7185.5768262289    2.568e-07    2 0 0 6 1 6    0 0 0 5 2 3    22DiToScCo.31    

    State # 288: 

        assignment         : 2 0 0 6 2 4
        rel_ener[cm-1]     : 7784.0296628643
        rel_ener_unc[cm-1] : 2.723e-07

        core to state path : 

        sign        wave_nb/cm-1     unc/cm-1    upper state    lower state    line tag         
           1     7272.9997734399    1.034e-07    1 0 1 1 0 1    0 0 0 0 0 0    20ToFuSiCs.106   
          -1     7136.8358525851    8.673e-08    1 0 1 1 0 1    0 0 0 2 2 0    20ToFuSiCs.33    
           1     7336.7883222966    1.134e-07    2 0 0 3 3 1    0 0 0 2 2 0    20ToFuSiCs.146   
          -1     7157.1727090880    1.201e-07    2 0 0 3 3 1    0 0 0 4 2 2    20ToFuSiCs.45    
           1       10.8459332556    3.336e-08    0 0 0 5 1 5    0 0 0 4 2 2    06GoMaGuKn.3     
           1     7338.9459485635    1.167e-07    2 0 0 4 4 0    0 0 0 5 1 5    20ToFuSiCs.148   
          -1     7161.6033121020    1.067e-07    2 0 0 4 4 0    0 0 0 5 3 3    20ToFuSiCs.48    
           1     7280.0615590837    5.003e-08    2 0 0 6 2 4    0 0 0 5 3 3    20ToFuSiCs.113   

    State # 289: 

        assignment         : 2 0 0 6 2 5
        rel_ener[cm-1]     : 7709.5086404875
        rel_ener_unc[cm-1] : 3.194e-07

        core to state path : 

        sign        wave_nb/cm-1     unc/cm-1    upper state    lower state    line tag         
           1     7253.8936839165    5.337e-08    2 0 0 2 1 2    0 0 0 1 0 1    20ToFuSiCs.94    
          -1     7142.7864012176    7.005e-08    2 0 0 2 1 2    0 0 0 2 2 1    20ToFuSiCs.39    
           1     7338.1595343336    7.672e-08    2 0 0 3 3 0    0 0 0 2 2 1    20ToFuSiCs.147   
          -1     7172.6988908173    1.134e-07    2 0 0 3 3 0    0 0 0 4 2 3    20ToFuSiCs.56    
           1     7349.9711787346    4.670e-08    1 2 0 5 5 0    0 0 0 4 2 3    20ToFuSiCs.156   
          -1     7162.2257590883    8.339e-08    1 2 0 5 5 0    0 0 0 4 4 1    20ToFuSiCs.49    
           1       20.7043552410    2.001e-08    0 0 0 5 3 2    0 0 0 4 4 1    09CaPuHaGa.7     
           1     7224.4909393851    2.568e-07    2 0 0 6 2 5    0 0 0 5 3 2    22DiToScCo.40    

    State # 290: 

        assignment         : 2 0 0 6 3 3
        rel_ener[cm-1]     : 7838.9109758792
        rel_ener_unc[cm-1] : 3.630e-07

        core to state path : 

        sign        wave_nb/cm-1     unc/cm-1    upper state    lower state    line tag         
           1     7272.9997734399    1.034e-07    1 0 1 1 0 1    0 0 0 0 0 0    20ToFuSiCs.106   
          -1     7136.8358525851    8.673e-08    1 0 1 1 0 1    0 0 0 2 2 0    20ToFuSiCs.33    
           1     7202.0871488268    4.670e-08    2 0 0 3 1 3    0 0 0 2 2 0    20ToFuSiCs.67    
          -1     7116.1983074004    6.671e-08    2 0 0 3 1 3    0 0 0 4 0 4    20ToFuSiCs.24    
           1     7334.4736131988    1.401e-07    0 2 1 5 4 1    0 0 0 4 0 4    20ToFuSiCs.144   
          -1     7109.8297861683    1.101e-07    0 2 1 5 4 1    0 0 0 6 0 6    20ToFuSiCs.18    
           1     7278.7522688379    9.006e-08    2 0 0 6 1 5    0 0 0 6 0 6    20ToFuSiCs.111   
          -1     7122.6753633976    6.671e-08    2 0 0 6 1 5    0 0 0 6 2 4    20ToFuSiCs.29    
           1     7236.1374811270    2.502e-07    2 0 0 6 3 3    0 0 0 6 2 4    22DiToScCo.46    

    State # 291: 

        assignment         : 2 0 0 6 3 4
        rel_ener[cm-1]     : 7797.8950643982
        rel_ener_unc[cm-1] : 2.774e-07

        core to state path : 

        sign        wave_nb/cm-1     unc/cm-1    upper state    lower state    line tag         
           1     7253.8936839165    5.337e-08    2 0 0 2 1 2    0 0 0 1 0 1    20ToFuSiCs.94    
          -1     7142.7864012176    7.005e-08    2 0 0 2 1 2    0 0 0 2 2 1    20ToFuSiCs.39    
           1     7338.1595343336    7.672e-08    2 0 0 3 3 0    0 0 0 2 2 1    20ToFuSiCs.147   
          -1     7172.6988908173    1.134e-07    2 0 0 3 3 0    0 0 0 4 2 3    20ToFuSiCs.56    
           1     7349.9711787346    4.670e-08    1 2 0 5 5 0    0 0 0 4 2 3    20ToFuSiCs.156   
          -1     7162.2257590883    8.339e-08    1 2 0 5 5 0    0 0 0 4 4 1    20ToFuSiCs.49    
           1     7202.3264512311    1.735e-07    2 0 0 5 3 2    0 0 0 4 4 1    20ToFuSiCs.68    
          -1     7137.5227631610    5.003e-08    2 0 0 5 3 2    0 0 0 6 2 5    20ToFuSiCs.34    
           1     7268.7780304667    9.340e-08    2 0 0 6 3 4    0 0 0 6 2 5    20ToFuSiCs.103   

    State # 292: 

        assignment         : 2 0 0 6 4 2
        rel_ener[cm-1]     : 7927.9199028783
        rel_ener_unc[cm-1] : 3.971e-07

        core to state path : 

        sign        wave_nb/cm-1     unc/cm-1    upper state    lower state    line tag         
           1     7272.9997734399    1.034e-07    1 0 1 1 0 1    0 0 0 0 0 0    20ToFuSiCs.106   
          -1     7136.8358525851    8.673e-08    1 0 1 1 0 1    0 0 0 2 2 0    20ToFuSiCs.33    
           1     7202.0871488268    4.670e-08    2 0 0 3 1 3    0 0 0 2 2 0    20ToFuSiCs.67    
          -1     7116.1983074004    6.671e-08    2 0 0 3 1 3    0 0 0 4 0 4    20ToFuSiCs.24    
           1     7334.4736131988    1.401e-07    0 2 1 5 4 1    0 0 0 4 0 4    20ToFuSiCs.144   
          -1     7109.8297861683    1.101e-07    0 2 1 5 4 1    0 0 0 6 0 6    20ToFuSiCs.18    
           1     7278.7522688379    9.006e-08    2 0 0 6 1 5    0 0 0 6 0 6    20ToFuSiCs.111   
          -1     7122.6753633976    6.671e-08    2 0 0 6 1 5    0 0 0 6 2 4    20ToFuSiCs.29    
          -1       16.2943101124    1.001e-07    0 0 0 6 2 4    0 0 0 7 1 7    06GoMaGuKn.10    
           1     7341.4407182385    2.802e-07    2 0 0 6 4 2    0 0 0 7 1 7    22DiToScCo.70    

    State # 293: 

        assignment         : 2 0 0 6 4 3
        rel_ener[cm-1]     : 7903.1999374064
        rel_ener_unc[cm-1] : 3.171e-07

        core to state path : 

        sign        wave_nb/cm-1     unc/cm-1    upper state    lower state    line tag         
           1     7253.8936839165    5.337e-08    2 0 0 2 1 2    0 0 0 1 0 1    20ToFuSiCs.94    
          -1     7142.7864012176    7.005e-08    2 0 0 2 1 2    0 0 0 2 2 1    20ToFuSiCs.39    
           1     7338.1595343336    7.672e-08    2 0 0 3 3 0    0 0 0 2 2 1    20ToFuSiCs.147   
          -1     7172.6988908173    1.134e-07    2 0 0 3 3 0    0 0 0 4 2 3    20ToFuSiCs.56    
           1     7287.0238955444    1.001e-07    2 0 0 5 1 4    0 0 0 4 2 3    20ToFuSiCs.117   
          -1     7140.8755092898    9.673e-08    2 0 0 5 1 4    0 0 0 5 2 3    20ToFuSiCs.37    
           1        0.7416824292    1.668e-09    0 0 0 6 1 6    0 0 0 5 2 3    69Kukolich.1     
           1     7342.2923900040    1.134e-07    1 2 0 7 4 3    0 0 0 6 1 6    20ToFuSiCs.150   
          -1     7085.3306881623    1.134e-07    1 2 0 7 4 3    0 0 0 7 1 6    20ToFuSiCs.8     
           1     7222.7802406657    1.701e-07    2 0 0 6 4 3    0 0 0 7 1 6    22DiToScCo.38    

    State # 294: 

        assignment         : 2 0 0 6 5 1
        rel_ener[cm-1]     : 8049.4916762049
        rel_ener_unc[cm-1] : 4.433e-07

        core to state path : 

        sign        wave_nb/cm-1     unc/cm-1    upper state    lower state    line tag         
           1     7272.9997734399    1.034e-07    1 0 1 1 0 1    0 0 0 0 0 0    20ToFuSiCs.106   
          -1     7136.8358525851    8.673e-08    1 0 1 1 0 1    0 0 0 2 2 0    20ToFuSiCs.33    
           1     7202.0871488268    4.670e-08    2 0 0 3 1 3    0 0 0 2 2 0    20ToFuSiCs.67    
          -1     7116.1983074004    6.671e-08    2 0 0 3 1 3    0 0 0 4 0 4    20ToFuSiCs.24    
           1     7334.4736131988    1.401e-07    0 2 1 5 4 1    0 0 0 4 0 4    20ToFuSiCs.144   
          -1     7109.8297861683    1.101e-07    0 2 1 5 4 1    0 0 0 6 0 6    20ToFuSiCs.18    
           1     7278.7522688379    9.006e-08    2 0 0 6 1 5    0 0 0 6 0 6    20ToFuSiCs.111   
          -1     7122.6753633976    6.671e-08    2 0 0 6 1 5    0 0 0 6 2 4    20ToFuSiCs.29    
           1     7321.8240846072    1.701e-07    0 0 2 5 3 3    0 0 0 6 2 4    20ToFuSiCs.136   
          -1     7166.8173874407    1.701e-07    0 0 2 5 3 3    0 0 0 6 4 2    20ToFuSiCs.53    
           1     7291.7114842862    2.635e-07    2 0 0 6 5 1    0 0 0 6 4 2    22DiToScCo.63    

    State # 295: 

        assignment         : 2 0 0 6 5 2
        rel_ener[cm-1]     : 8025.5312184671
        rel_ener_unc[cm-1] : 2.903e-07

        core to state path : 

        sign        wave_nb/cm-1     unc/cm-1    upper state    lower state    line tag         
           1     7253.8936839165    5.337e-08    2 0 0 2 1 2    0 0 0 1 0 1    20ToFuSiCs.94    
          -1     7142.7864012176    7.005e-08    2 0 0 2 1 2    0 0 0 2 2 1    20ToFuSiCs.39    
           1     7338.1595343336    7.672e-08    2 0 0 3 3 0    0 0 0 2 2 1    20ToFuSiCs.147   
          -1     7172.6988908173    1.134e-07    2 0 0 3 3 0    0 0 0 4 2 3    20ToFuSiCs.56    
           1     7287.0238955444    1.001e-07    2 0 0 5 1 4    0 0 0 4 2 3    20ToFuSiCs.117   
          -1     7140.8755092898    9.673e-08    2 0 0 5 1 4    0 0 0 5 2 3    20ToFuSiCs.37    
           1     7348.5577162585    6.004e-08    1 2 0 6 5 2    0 0 0 5 2 3    20ToFuSiCs.154   
          -1     7012.6585542656    1.368e-07    1 2 0 6 5 2    0 0 0 7 2 5    20ToFuSiCs.1     
           1     7266.9157440045    1.268e-07    2 0 0 6 5 2    0 0 0 7 2 5    20ToFuSiCs.100   

    State # 296: 

        assignment         : 2 0 0 6 6 0
        rel_ener[cm-1]     : 8195.7994663795
        rel_ener_unc[cm-1] : 4.145e-07

        core to state path : 

        sign        wave_nb/cm-1     unc/cm-1    upper state    lower state    line tag         
           1     7272.9997734399    1.034e-07    1 0 1 1 0 1    0 0 0 0 0 0    20ToFuSiCs.106   
          -1     7136.8358525851    8.673e-08    1 0 1 1 0 1    0 0 0 2 2 0    20ToFuSiCs.33    
           1     7202.0871488268    4.670e-08    2 0 0 3 1 3    0 0 0 2 2 0    20ToFuSiCs.67    
          -1     7116.1983074004    6.671e-08    2 0 0 3 1 3    0 0 0 4 0 4    20ToFuSiCs.24    
           1     7334.4736131988    1.401e-07    0 2 1 5 4 1    0 0 0 4 0 4    20ToFuSiCs.144   
          -1     7109.8297861683    1.101e-07    0 2 1 5 4 1    0 0 0 6 0 6    20ToFuSiCs.18    
           1     7278.7522688379    9.006e-08    2 0 0 6 1 5    0 0 0 6 0 6    20ToFuSiCs.111   
          -1     7122.6753633976    6.671e-08    2 0 0 6 1 5    0 0 0 6 2 4    20ToFuSiCs.29    
          -1       16.2943101124    1.001e-07    0 0 0 6 2 4    0 0 0 7 1 7    06GoMaGuKn.10    
           1     7331.2432213989    8.006e-08    2 0 0 8 0 8    0 0 0 7 1 7    20ToFuSiCs.142   
          -1     7101.0281672096    5.003e-08    2 0 0 8 0 8    0 0 0 7 3 5    20ToFuSiCs.11    
           1     7348.5547853976    5.003e-08    0 0 2 8 0 8    0 0 0 7 3 5    20ToFuSiCs.153   
          -1     7115.0913508038    6.671e-08    0 0 2 8 0 8    0 0 0 8 3 5    20ToFuSiCs.22    
           1     7166.0502603271    7.672e-08    1 0 1 8 3 6    0 0 0 8 3 5    20ToFuSiCs.52    
          -1     7156.5612724053    7.005e-08    1 0 1 8 3 6    0 0 0 7 5 3    20ToFuSiCs.44    
           1     7136.1528050349    2.568e-07    2 0 0 6 6 0    0 0 0 7 5 3    22DiToScCo.21    

    State # 297: 

        assignment         : 2 0 0 6 6 1
        rel_ener[cm-1]     : 8172.0022938152
        rel_ener_unc[cm-1] : 4.525e-07

        core to state path : 

        sign        wave_nb/cm-1     unc/cm-1    upper state    lower state    line tag         
           1     7253.8936839165    5.337e-08    2 0 0 2 1 2    0 0 0 1 0 1    20ToFuSiCs.94    
          -1     7142.7864012176    7.005e-08    2 0 0 2 1 2    0 0 0 2 2 1    20ToFuSiCs.39    
           1     7338.1595343336    7.672e-08    2 0 0 3 3 0    0 0 0 2 2 1    20ToFuSiCs.147   
          -1     7172.6988908173    1.134e-07    2 0 0 3 3 0    0 0 0 4 2 3    20ToFuSiCs.56    
           1     7287.0238955444    1.001e-07    2 0 0 5 1 4    0 0 0 4 2 3    20ToFuSiCs.117   
          -1     7140.8755092898    9.673e-08    2 0 0 5 1 4    0 0 0 5 2 3    20ToFuSiCs.37    
           1        0.7416824292    1.668e-09    0 0 0 6 1 6    0 0 0 5 2 3    69Kukolich.1     
           1     7312.8886591070    1.401e-07    0 0 2 5 0 5    0 0 0 6 1 6    20ToFuSiCs.130   
          -1     7111.1623134028    1.067e-07    0 0 2 5 0 5    0 0 0 6 3 4    20ToFuSiCs.19    
           1     7308.6900036191    1.001e-07    2 0 0 7 2 5    0 0 0 6 3 4    20ToFuSiCs.129   
          -1     7115.3121044726    1.067e-07    2 0 0 7 2 5    0 0 0 7 3 4    20ToFuSiCs.23    
           1     7319.5309553651    1.935e-07    0 0 2 6 4 3    0 0 0 7 3 4    20ToFuSiCs.135   
          -1     7102.0521005835    8.006e-08    0 0 2 6 4 3    0 0 0 7 5 2    20ToFuSiCs.12    
           1     7135.9611992841    2.502e-07    2 0 0 6 6 1    0 0 0 7 5 2    22DiToScCo.20    

    State # 298: 

        assignment         : 2 0 0 7 2 5
        rel_ener[cm-1]     : 7933.8743442222
        rel_ener_unc[cm-1] : 2.948e-07

        core to state path : 

        sign        wave_nb/cm-1     unc/cm-1    upper state    lower state    line tag         
           1     7253.8936839165    5.337e-08    2 0 0 2 1 2    0 0 0 1 0 1    20ToFuSiCs.94    
          -1     7142.7864012176    7.005e-08    2 0 0 2 1 2    0 0 0 2 2 1    20ToFuSiCs.39    
           1     7338.1595343336    7.672e-08    2 0 0 3 3 0    0 0 0 2 2 1    20ToFuSiCs.147   
          -1     7172.6988908173    1.134e-07    2 0 0 3 3 0    0 0 0 4 2 3    20ToFuSiCs.56    
           1     7287.0238955444    1.001e-07    2 0 0 5 1 4    0 0 0 4 2 3    20ToFuSiCs.117   
          -1     7140.8755092898    9.673e-08    2 0 0 5 1 4    0 0 0 5 2 3    20ToFuSiCs.37    
           1        0.7416824292    1.668e-09    0 0 0 6 1 6    0 0 0 5 2 3    69Kukolich.1     
           1     7312.8886591070    1.401e-07    0 0 2 5 0 5    0 0 0 6 1 6    20ToFuSiCs.130   
          -1     7111.1623134028    1.067e-07    0 0 2 5 0 5    0 0 0 6 3 4    20ToFuSiCs.19    
           1     7308.6900036191    1.001e-07    2 0 0 7 2 5    0 0 0 6 3 4    20ToFuSiCs.129   

    State # 299: 

        assignment         : 2 0 0 7 3 5
        rel_ener[cm-1]     : 7985.2852472593
        rel_ener_unc[cm-1] : 3.668e-07

        core to state path : 

        sign        wave_nb/cm-1     unc/cm-1    upper state    lower state    line tag         
           1     7272.9997734399    1.034e-07    1 0 1 1 0 1    0 0 0 0 0 0    20ToFuSiCs.106   
          -1     7136.8358525851    8.673e-08    1 0 1 1 0 1    0 0 0 2 2 0    20ToFuSiCs.33    
           1     7202.0871488268    4.670e-08    2 0 0 3 1 3    0 0 0 2 2 0    20ToFuSiCs.67    
          -1     7116.1983074004    6.671e-08    2 0 0 3 1 3    0 0 0 4 0 4    20ToFuSiCs.24    
           1     7334.4736131988    1.401e-07    0 2 1 5 4 1    0 0 0 4 0 4    20ToFuSiCs.144   
          -1     7109.8297861683    1.101e-07    0 2 1 5 4 1    0 0 0 6 0 6    20ToFuSiCs.18    
           1     7278.7522688379    9.006e-08    2 0 0 6 1 5    0 0 0 6 0 6    20ToFuSiCs.111   
          -1     7122.6753633976    6.671e-08    2 0 0 6 1 5    0 0 0 6 2 4    20ToFuSiCs.29    
           1     7321.8240846072    1.701e-07    0 0 2 5 3 3    0 0 0 6 2 4    20ToFuSiCs.136   
          -1     7166.8173874407    1.701e-07    0 0 2 5 3 3    0 0 0 6 4 2    20ToFuSiCs.53    
           1     7227.5050553407    8.673e-08    2 0 0 7 3 5    0 0 0 6 4 2    20ToFuSiCs.73    

    State # 300: 

        assignment         : 2 0 0 7 6 1
        rel_ener[cm-1]     : 8338.6429855634
        rel_ener_unc[cm-1] : 3.818e-07

        core to state path : 

        sign        wave_nb/cm-1     unc/cm-1    upper state    lower state    line tag         
           1     7253.8936839165    5.337e-08    2 0 0 2 1 2    0 0 0 1 0 1    20ToFuSiCs.94    
          -1     7142.7864012176    7.005e-08    2 0 0 2 1 2    0 0 0 2 2 1    20ToFuSiCs.39    
           1     7338.1595343336    7.672e-08    2 0 0 3 3 0    0 0 0 2 2 1    20ToFuSiCs.147   
          -1     7172.6988908173    1.134e-07    2 0 0 3 3 0    0 0 0 4 2 3    20ToFuSiCs.56    
           1     7287.0238955444    1.001e-07    2 0 0 5 1 4    0 0 0 4 2 3    20ToFuSiCs.117   
          -1     7140.8755092898    9.673e-08    2 0 0 5 1 4    0 0 0 5 2 3    20ToFuSiCs.37    
           1        0.7416824292    1.668e-09    0 0 0 6 1 6    0 0 0 5 2 3    69Kukolich.1     
           1     7312.8886591070    1.401e-07    0 0 2 5 0 5    0 0 0 6 1 6    20ToFuSiCs.130   
          -1     7111.1623134028    1.067e-07    0 0 2 5 0 5    0 0 0 6 3 4    20ToFuSiCs.19    
           1     7308.6900036191    1.001e-07    2 0 0 7 2 5    0 0 0 6 3 4    20ToFuSiCs.129   
          -1     7115.3121044726    1.067e-07    2 0 0 7 2 5    0 0 0 7 3 4    20ToFuSiCs.23    
           1     7319.5309553651    1.935e-07    0 0 2 6 4 3    0 0 0 7 3 4    20ToFuSiCs.135   
          -1     7102.0521005835    8.006e-08    0 0 2 6 4 3    0 0 0 7 5 2    20ToFuSiCs.12    
           1     7302.6018910322    6.004e-08    2 0 0 7 6 1    0 0 0 7 5 2    20ToFuSiCs.124   

    State # 301: 

        assignment         : 2 0 0 7 6 2
        rel_ener[cm-1]     : 8362.4006977087
        rel_ener_unc[cm-1] : 3.384e-07

        core to state path : 

        sign        wave_nb/cm-1     unc/cm-1    upper state    lower state    line tag         
           1     7272.9997734399    1.034e-07    1 0 1 1 0 1    0 0 0 0 0 0    20ToFuSiCs.106   
          -1     7136.8358525851    8.673e-08    1 0 1 1 0 1    0 0 0 2 2 0    20ToFuSiCs.33    
           1     7202.0871488268    4.670e-08    2 0 0 3 1 3    0 0 0 2 2 0    20ToFuSiCs.67    
          -1     7116.1983074004    6.671e-08    2 0 0 3 1 3    0 0 0 4 0 4    20ToFuSiCs.24    
           1     7334.4736131988    1.401e-07    0 2 1 5 4 1    0 0 0 4 0 4    20ToFuSiCs.144   
          -1     7109.8297861683    1.101e-07    0 2 1 5 4 1    0 0 0 6 0 6    20ToFuSiCs.18    
           1     7278.7522688379    9.006e-08    2 0 0 6 1 5    0 0 0 6 0 6    20ToFuSiCs.111   
          -1     7122.6753633976    6.671e-08    2 0 0 6 1 5    0 0 0 6 2 4    20ToFuSiCs.29    
          -1       16.2943101124    1.001e-07    0 0 0 6 2 4    0 0 0 7 1 7    06GoMaGuKn.10    
           1     7331.2432213989    8.006e-08    2 0 0 8 0 8    0 0 0 7 1 7    20ToFuSiCs.142   
          -1     7101.0281672096    5.003e-08    2 0 0 8 0 8    0 0 0 7 3 5    20ToFuSiCs.11    
           1     7348.5547853976    5.003e-08    0 0 2 8 0 8    0 0 0 7 3 5    20ToFuSiCs.153   
          -1     7115.0913508038    6.671e-08    0 0 2 8 0 8    0 0 0 8 3 5    20ToFuSiCs.22    
           1     7166.0502603271    7.672e-08    1 0 1 8 3 6    0 0 0 8 3 5    20ToFuSiCs.52    
          -1     7156.5612724053    7.005e-08    1 0 1 8 3 6    0 0 0 7 5 3    20ToFuSiCs.44    
           1     7302.7540363641    9.340e-08    2 0 0 7 6 2    0 0 0 7 5 3    20ToFuSiCs.125   

    State # 302: 

        assignment         : 2 0 0 7 7 1
        rel_ener[cm-1]     : 8530.4068610892
        rel_ener_unc[cm-1] : 4.027e-07

        core to state path : 

        sign        wave_nb/cm-1     unc/cm-1    upper state    lower state    line tag         
           1     7272.9997734399    1.034e-07    1 0 1 1 0 1    0 0 0 0 0 0    20ToFuSiCs.106   
          -1     7136.8358525851    8.673e-08    1 0 1 1 0 1    0 0 0 2 2 0    20ToFuSiCs.33    
           1     7202.0871488268    4.670e-08    2 0 0 3 1 3    0 0 0 2 2 0    20ToFuSiCs.67    
          -1     7116.1983074004    6.671e-08    2 0 0 3 1 3    0 0 0 4 0 4    20ToFuSiCs.24    
           1     7334.4736131988    1.401e-07    0 2 1 5 4 1    0 0 0 4 0 4    20ToFuSiCs.144   
          -1     7109.8297861683    1.101e-07    0 2 1 5 4 1    0 0 0 6 0 6    20ToFuSiCs.18    
           1     7278.7522688379    9.006e-08    2 0 0 6 1 5    0 0 0 6 0 6    20ToFuSiCs.111   
          -1     7122.6753633976    6.671e-08    2 0 0 6 1 5    0 0 0 6 2 4    20ToFuSiCs.29    
          -1       16.2943101124    1.001e-07    0 0 0 6 2 4    0 0 0 7 1 7    06GoMaGuKn.10    
           1     7331.2432213989    8.006e-08    2 0 0 8 0 8    0 0 0 7 1 7    20ToFuSiCs.142   
          -1     7101.0281672096    5.003e-08    2 0 0 8 0 8    0 0 0 7 3 5    20ToFuSiCs.11    
           1     7348.5547853976    5.003e-08    0 0 2 8 0 8    0 0 0 7 3 5    20ToFuSiCs.153   
          -1     7115.0913508038    6.671e-08    0 0 2 8 0 8    0 0 0 8 3 5    20ToFuSiCs.22    
           1     7166.0502603271    7.672e-08    1 0 1 8 3 6    0 0 0 8 3 5    20ToFuSiCs.52    
          -1     7156.5612724053    7.005e-08    1 0 1 8 3 6    0 0 0 7 5 3    20ToFuSiCs.44    
          -1       14.5883144265    6.671e-08    0 0 0 7 5 3    0 0 0 6 6 0    06GoMaGuKn.5     
           1     7232.3790248586    1.234e-07    0 0 2 6 5 1    0 0 0 6 6 0    20ToFuSiCs.79    
          -1     7061.2475994043    1.568e-07    0 0 2 6 5 1    0 0 0 7 6 2    20ToFuSiCs.5     
           1     7314.2170887168    1.101e-07    2 0 0 7 7 1    0 0 0 7 6 2    20ToFuSiCs.132   

    State # 303: 

        assignment         : 2 0 0 8 0 8
        rel_ener[cm-1]     : 7917.7224060386
        rel_ener_unc[cm-1] : 2.925e-07

        core to state path : 

        sign        wave_nb/cm-1     unc/cm-1    upper state    lower state    line tag         
           1     7272.9997734399    1.034e-07    1 0 1 1 0 1    0 0 0 0 0 0    20ToFuSiCs.106   
          -1     7136.8358525851    8.673e-08    1 0 1 1 0 1    0 0 0 2 2 0    20ToFuSiCs.33    
           1     7202.0871488268    4.670e-08    2 0 0 3 1 3    0 0 0 2 2 0    20ToFuSiCs.67    
          -1     7116.1983074004    6.671e-08    2 0 0 3 1 3    0 0 0 4 0 4    20ToFuSiCs.24    
           1     7334.4736131988    1.401e-07    0 2 1 5 4 1    0 0 0 4 0 4    20ToFuSiCs.144   
          -1     7109.8297861683    1.101e-07    0 2 1 5 4 1    0 0 0 6 0 6    20ToFuSiCs.18    
           1     7278.7522688379    9.006e-08    2 0 0 6 1 5    0 0 0 6 0 6    20ToFuSiCs.111   
          -1     7122.6753633976    6.671e-08    2 0 0 6 1 5    0 0 0 6 2 4    20ToFuSiCs.29    
          -1       16.2943101124    1.001e-07    0 0 0 6 2 4    0 0 0 7 1 7    06GoMaGuKn.10    
           1     7331.2432213989    8.006e-08    2 0 0 8 0 8    0 0 0 7 1 7    20ToFuSiCs.142   

    State # 304: 

        assignment         : 2 0 0 8 3 5
        rel_ener[cm-1]     : 8216.2035689604
        rel_ener_unc[cm-1] : 3.876e-07

        core to state path : 

        sign        wave_nb/cm-1     unc/cm-1    upper state    lower state    line tag         
           1     7272.9997734399    1.034e-07    1 0 1 1 0 1    0 0 0 0 0 0    20ToFuSiCs.106   
          -1     7136.8358525851    8.673e-08    1 0 1 1 0 1    0 0 0 2 2 0    20ToFuSiCs.33    
           1     7202.0871488268    4.670e-08    2 0 0 3 1 3    0 0 0 2 2 0    20ToFuSiCs.67    
          -1     7116.1983074004    6.671e-08    2 0 0 3 1 3    0 0 0 4 0 4    20ToFuSiCs.24    
           1     7334.4736131988    1.401e-07    0 2 1 5 4 1    0 0 0 4 0 4    20ToFuSiCs.144   
          -1     7109.8297861683    1.101e-07    0 2 1 5 4 1    0 0 0 6 0 6    20ToFuSiCs.18    
           1     7278.7522688379    9.006e-08    2 0 0 6 1 5    0 0 0 6 0 6    20ToFuSiCs.111   
          -1     7122.6753633976    6.671e-08    2 0 0 6 1 5    0 0 0 6 2 4    20ToFuSiCs.29    
          -1       16.2943101124    1.001e-07    0 0 0 6 2 4    0 0 0 7 1 7    06GoMaGuKn.10    
           1     7331.2432213989    8.006e-08    2 0 0 8 0 8    0 0 0 7 1 7    20ToFuSiCs.142   
          -1     7101.0281672096    5.003e-08    2 0 0 8 0 8    0 0 0 7 3 5    20ToFuSiCs.11    
           1     7348.5547853976    5.003e-08    0 0 2 8 0 8    0 0 0 7 3 5    20ToFuSiCs.153   
          -1     7115.0913508038    6.671e-08    0 0 2 8 0 8    0 0 0 8 3 5    20ToFuSiCs.22    
           1     7166.0502603271    7.672e-08    1 0 1 8 3 6    0 0 0 8 3 5    20ToFuSiCs.52    
          -1     7156.5612724053    7.005e-08    1 0 1 8 3 6    0 0 0 7 5 3    20ToFuSiCs.44    
          -1       14.5883144265    6.671e-08    0 0 0 7 5 3    0 0 0 6 6 0    06GoMaGuKn.5     
           1     7232.3790248586    1.234e-07    0 0 2 6 5 1    0 0 0 6 6 0    20ToFuSiCs.79    
          -1     7349.6934668450    1.334e-07    0 0 2 6 5 1    0 0 0 7 4 4    20ToFuSiCs.155   
           1     7288.4596640286    8.339e-08    2 0 0 8 3 5    0 0 0 7 4 4    20ToFuSiCs.119   

    State # 305: 

        assignment         : 2 0 0 8 6 3
        rel_ener[cm-1]     : 8528.9144658069
        rel_ener_unc[cm-1] : 4.033e-07

        core to state path : 

        sign        wave_nb/cm-1     unc/cm-1    upper state    lower state    line tag         
           1     7253.8936839165    5.337e-08    2 0 0 2 1 2    0 0 0 1 0 1    20ToFuSiCs.94    
          -1     7142.7864012176    7.005e-08    2 0 0 2 1 2    0 0 0 2 2 1    20ToFuSiCs.39    
           1     7338.1595343336    7.672e-08    2 0 0 3 3 0    0 0 0 2 2 1    20ToFuSiCs.147   
          -1     7172.6988908173    1.134e-07    2 0 0 3 3 0    0 0 0 4 2 3    20ToFuSiCs.56    
           1     7287.0238955444    1.001e-07    2 0 0 5 1 4    0 0 0 4 2 3    20ToFuSiCs.117   
          -1     7140.8755092898    9.673e-08    2 0 0 5 1 4    0 0 0 5 2 3    20ToFuSiCs.37    
           1     7348.5577162585    6.004e-08    1 2 0 6 5 2    0 0 0 5 2 3    20ToFuSiCs.154   
          -1     7012.6585542656    1.368e-07    1 2 0 6 5 2    0 0 0 7 2 5    20ToFuSiCs.1     
           1     7266.9157440045    1.268e-07    2 0 0 6 5 2    0 0 0 7 2 5    20ToFuSiCs.100   
          -1     7118.0884678060    8.006e-08    2 0 0 6 5 2    0 0 0 7 4 3    20ToFuSiCs.25    
           1     7329.8901784614    1.401e-07    0 0 2 7 3 4    0 0 0 7 4 3    20ToFuSiCs.141   
          -1     7138.4187439832    4.670e-08    0 0 2 7 3 4    0 0 0 8 4 5    20ToFuSiCs.35    
           1     7318.8735452378    8.006e-08    2 0 0 9 3 6    0 0 0 8 4 5    20ToFuSiCs.134   
          -1     7147.9480359643    1.101e-07    2 0 0 9 3 6    0 0 0 10 2 9   20ToFuSiCs.40    
          -1       10.7149352303    2.001e-08    0 0 0 10 2 9   0 0 0 9 3 6    09CaPuHaGa.1     
           1     7269.7897066243    1.768e-07    2 0 0 8 6 3    0 0 0 9 3 6    20ToFuSiCs.104   

    State # 306: 

        assignment         : 2 0 0 9 3 6
        rel_ener[cm-1]     : 8417.7877303771
        rel_ener_unc[cm-1] : 3.448e-07

        core to state path : 

        sign        wave_nb/cm-1     unc/cm-1    upper state    lower state    line tag         
           1     7253.8936839165    5.337e-08    2 0 0 2 1 2    0 0 0 1 0 1    20ToFuSiCs.94    
          -1     7142.7864012176    7.005e-08    2 0 0 2 1 2    0 0 0 2 2 1    20ToFuSiCs.39    
           1     7338.1595343336    7.672e-08    2 0 0 3 3 0    0 0 0 2 2 1    20ToFuSiCs.147   
          -1     7172.6988908173    1.134e-07    2 0 0 3 3 0    0 0 0 4 2 3    20ToFuSiCs.56    
           1     7287.0238955444    1.001e-07    2 0 0 5 1 4    0 0 0 4 2 3    20ToFuSiCs.117   
          -1     7140.8755092898    9.673e-08    2 0 0 5 1 4    0 0 0 5 2 3    20ToFuSiCs.37    
           1     7348.5577162585    6.004e-08    1 2 0 6 5 2    0 0 0 5 2 3    20ToFuSiCs.154   
          -1     7012.6585542656    1.368e-07    1 2 0 6 5 2    0 0 0 7 2 5    20ToFuSiCs.1     
           1     7266.9157440045    1.268e-07    2 0 0 6 5 2    0 0 0 7 2 5    20ToFuSiCs.100   
          -1     7118.0884678060    8.006e-08    2 0 0 6 5 2    0 0 0 7 4 3    20ToFuSiCs.25    
           1     7329.8901784614    1.401e-07    0 0 2 7 3 4    0 0 0 7 4 3    20ToFuSiCs.141   
          -1     7138.4187439832    4.670e-08    0 0 2 7 3 4    0 0 0 8 4 5    20ToFuSiCs.35    
           1     7318.8735452378    8.006e-08    2 0 0 9 3 6    0 0 0 8 4 5    20ToFuSiCs.134   

    State # 307: 

        assignment         : 2 0 0 9 4 6
        rel_ener[cm-1]     : 8482.4667471855
        rel_ener_unc[cm-1] : 3.717e-07

        core to state path : 

        sign        wave_nb/cm-1     unc/cm-1    upper state    lower state    line tag         
           1     7272.9997734399    1.034e-07    1 0 1 1 0 1    0 0 0 0 0 0    20ToFuSiCs.106   
          -1     7136.8358525851    8.673e-08    1 0 1 1 0 1    0 0 0 2 2 0    20ToFuSiCs.33    
           1     7202.0871488268    4.670e-08    2 0 0 3 1 3    0 0 0 2 2 0    20ToFuSiCs.67    
          -1     7116.1983074004    6.671e-08    2 0 0 3 1 3    0 0 0 4 0 4    20ToFuSiCs.24    
           1     7334.4736131988    1.401e-07    0 2 1 5 4 1    0 0 0 4 0 4    20ToFuSiCs.144   
          -1     7109.8297861683    1.101e-07    0 2 1 5 4 1    0 0 0 6 0 6    20ToFuSiCs.18    
           1     7278.7522688379    9.006e-08    2 0 0 6 1 5    0 0 0 6 0 6    20ToFuSiCs.111   
          -1     7122.6753633976    6.671e-08    2 0 0 6 1 5    0 0 0 6 2 4    20ToFuSiCs.29    
          -1       16.2943101124    1.001e-07    0 0 0 6 2 4    0 0 0 7 1 7    06GoMaGuKn.10    
           1     7331.2432213989    8.006e-08    2 0 0 8 0 8    0 0 0 7 1 7    20ToFuSiCs.142   
          -1     7101.0281672096    5.003e-08    2 0 0 8 0 8    0 0 0 7 3 5    20ToFuSiCs.11    
           1     7348.5547853976    5.003e-08    0 0 2 8 0 8    0 0 0 7 3 5    20ToFuSiCs.153   
          -1     7115.0913508038    6.671e-08    0 0 2 8 0 8    0 0 0 8 3 5    20ToFuSiCs.22    
           1     7166.0502603271    7.672e-08    1 0 1 8 3 6    0 0 0 8 3 5    20ToFuSiCs.52    
          -1     7156.5612724053    7.005e-08    1 0 1 8 3 6    0 0 0 7 5 3    20ToFuSiCs.44    
           1     7302.7540363641    9.340e-08    2 0 0 7 6 2    0 0 0 7 5 3    20ToFuSiCs.125   
          -1     7106.4891469084    6.338e-08    2 0 0 7 6 2    0 0 0 8 5 3    20ToFuSiCs.15    
           1     7226.5551963852    1.401e-07    2 0 0 9 4 6    0 0 0 8 5 3    20ToFuSiCs.72    

    State # 308: 

        assignment         : 2 1 0 1 1 0
        rel_ener[cm-1]     : 8781.3623608270
        rel_ener_unc[cm-1] : 1.260e-07

        core to state path : 

        sign        wave_nb/cm-1     unc/cm-1    upper state    lower state    line tag         
           1     7253.8936839165    5.337e-08    2 0 0 2 1 2    0 0 0 1 0 1    20ToFuSiCs.94    
          -1     7142.7864012176    7.005e-08    2 0 0 2 1 2    0 0 0 2 2 1    20ToFuSiCs.39    
           1     8670.2550781281    9.006e-08    2 1 0 1 1 0    0 0 0 2 2 1    24ToDiCoUb.135   

    State # 309: 

        assignment         : 2 1 0 1 1 1
        rel_ener[cm-1]     : 8799.6403412690
        rel_ener_unc[cm-1] : 1.586e-07

        core to state path : 

        sign        wave_nb/cm-1     unc/cm-1    upper state    lower state    line tag         
           1     7272.9997734399    1.034e-07    1 0 1 1 0 1    0 0 0 0 0 0    20ToFuSiCs.106   
          -1     7136.8358525851    8.673e-08    1 0 1 1 0 1    0 0 0 2 2 0    20ToFuSiCs.33    
           1     8663.4764204142    8.339e-08    2 1 0 1 1 1    0 0 0 2 2 0    24ToDiCoUb.134   

    State # 310: 

        assignment         : 2 1 0 2 1 1
        rel_ener[cm-1]     : 8856.7770517196
        rel_ener_unc[cm-1] : 4.294e-07

        core to state path : 

        sign        wave_nb/cm-1     unc/cm-1    upper state    lower state    line tag         
           1     7272.9997734399    1.034e-07    1 0 1 1 0 1    0 0 0 0 0 0    20ToFuSiCs.106   
          -1     7136.8358525851    8.673e-08    1 0 1 1 0 1    0 0 0 2 2 0    20ToFuSiCs.33    
           1     8663.4764204142    8.339e-08    2 1 0 1 1 1    0 0 0 2 2 0    24ToDiCoUb.134   
          -1     7204.8940683391    1.868e-07    2 1 0 1 1 1    0 1 0 0 0 0    24ToDiCoUb.69    
           1     7235.4843024403    1.968e-07    1 1 1 1 0 1    0 1 0 0 0 0    24ToDiCoUb.73    
          -1     7165.2660205014    2.035e-07    1 1 1 1 0 1    0 1 0 2 0 2    24ToDiCoUb.55    
           1     7191.8124968507    2.101e-07    2 1 0 2 1 1    0 1 0 2 0 2    24ToDiCoUb.65    

    State # 311: 

        assignment         : 2 1 0 2 2 1
        rel_ener[cm-1]     : 8876.0412377152
        rel_ener_unc[cm-1] : 1.794e-07

        core to state path : 

        sign        wave_nb/cm-1     unc/cm-1    upper state    lower state    line tag         
           1     7253.8936839165    5.337e-08    2 0 0 2 1 2    0 0 0 1 0 1    20ToFuSiCs.94    
          -1     7142.7864012176    7.005e-08    2 0 0 2 1 2    0 0 0 2 2 1    20ToFuSiCs.39    
           1     7338.1595343336    7.672e-08    2 0 0 3 3 0    0 0 0 2 2 1    20ToFuSiCs.147   
          -1     7172.6988908173    1.134e-07    2 0 0 3 3 0    0 0 0 4 2 3    20ToFuSiCs.56    
          -1       14.9437074064    1.668e-08    0 0 0 4 2 3    0 0 0 3 3 0    09CaPuHaGa.5     
           1     8614.4170189065    7.338e-08    2 1 0 2 2 1    0 0 0 3 3 0    24ToDiCoUb.132   

    State # 312: 

        assignment         : 2 1 0 3 1 3
        rel_ener[cm-1]     : 8900.4982754102
        rel_ener_unc[cm-1] : 4.559e-07

        core to state path : 

        sign        wave_nb/cm-1     unc/cm-1    upper state    lower state    line tag         
           1     7272.9997734399    1.034e-07    1 0 1 1 0 1    0 0 0 0 0 0    20ToFuSiCs.106   
          -1     7136.8358525851    8.673e-08    1 0 1 1 0 1    0 0 0 2 2 0    20ToFuSiCs.33    
           1     8663.4764204142    8.339e-08    2 1 0 1 1 1    0 0 0 2 2 0    24ToDiCoUb.134   
          -1     7204.8940683391    1.868e-07    2 1 0 1 1 1    0 1 0 0 0 0    24ToDiCoUb.69    
           1     7235.4843024403    1.968e-07    1 1 1 1 0 1    0 1 0 0 0 0    24ToDiCoUb.73    
          -1     7165.2660205014    2.035e-07    1 1 1 1 0 1    0 1 0 2 0 2    24ToDiCoUb.55    
           1     7235.5337205414    2.602e-07    2 1 0 3 1 3    0 1 0 2 0 2    24ToDiCoUb.74    

    State # 313: 

        assignment         : 2 1 0 3 2 2
        rel_ener[cm-1]     : 8969.7585729825
        rel_ener_unc[cm-1] : 4.640e-07

        core to state path : 

        sign        wave_nb/cm-1     unc/cm-1    upper state    lower state    line tag         
           1     7272.9997734399    1.034e-07    1 0 1 1 0 1    0 0 0 0 0 0    20ToFuSiCs.106   
          -1     7136.8358525851    8.673e-08    1 0 1 1 0 1    0 0 0 2 2 0    20ToFuSiCs.33    
           1     7202.0871488268    4.670e-08    2 0 0 3 1 3    0 0 0 2 2 0    20ToFuSiCs.67    
          -1     7116.1983074004    6.671e-08    2 0 0 3 1 3    0 0 0 4 0 4    20ToFuSiCs.24    
           1     7334.4736131988    1.401e-07    0 2 1 5 4 1    0 0 0 4 0 4    20ToFuSiCs.144   
          -1     7109.8297861683    1.101e-07    0 2 1 5 4 1    0 0 0 6 0 6    20ToFuSiCs.18    
           1     7278.7522688379    9.006e-08    2 0 0 6 1 5    0 0 0 6 0 6    20ToFuSiCs.111   
          -1     7122.6753633976    6.671e-08    2 0 0 6 1 5    0 0 0 6 2 4    20ToFuSiCs.29    
           1     7321.8240846072    1.701e-07    0 0 2 5 3 3    0 0 0 6 2 4    20ToFuSiCs.136   
          -1     7166.8173874407    1.701e-07    0 0 2 5 3 3    0 0 0 6 4 2    20ToFuSiCs.53    
          -1       15.7071630868    6.671e-08    0 0 0 6 4 2    0 0 0 5 5 1    06GoMaGuKn.8     
           1     8451.0490026737    9.340e-08    1 1 1 4 3 2    0 0 0 5 5 1    24ToDiCoUb.123   
          -1     7285.6706510175    2.035e-07    1 1 1 4 3 2    0 1 0 3 3 1    24ToDiCoUb.88    
           1     7062.3071924945    1.835e-07    2 1 0 3 2 2    0 1 0 3 3 1    24ToDiCoUb.24    

    State # 314: 

        assignment         : 2 1 0 3 3 0
        rel_ener[cm-1]     : 9034.1285741551
        rel_ener_unc[cm-1] : 2.930e-07

        core to state path : 

        sign        wave_nb/cm-1     unc/cm-1    upper state    lower state    line tag         
           1     7253.8936839165    5.337e-08    2 0 0 2 1 2    0 0 0 1 0 1    20ToFuSiCs.94    
          -1     7142.7864012176    7.005e-08    2 0 0 2 1 2    0 0 0 2 2 1    20ToFuSiCs.39    
           1     8670.2550781281    9.006e-08    2 1 0 1 1 0    0 0 0 2 2 1    24ToDiCoUb.135   
          -1     7062.8510981053    1.768e-07    2 1 0 1 1 0    0 1 0 2 2 1    24ToDiCoUb.25    
           1     7315.6173114335    1.968e-07    2 1 0 3 3 0    0 1 0 2 2 1    24ToDiCoUb.105   

    State # 315: 

        assignment         : 2 1 0 4 3 1
        rel_ener[cm-1]     : 9153.6456358185
        rel_ener_unc[cm-1] : 5.762e-07

        core to state path : 

        sign        wave_nb/cm-1     unc/cm-1    upper state    lower state    line tag         
           1     7272.9997734399    1.034e-07    1 0 1 1 0 1    0 0 0 0 0 0    20ToFuSiCs.106   
          -1     7136.8358525851    8.673e-08    1 0 1 1 0 1    0 0 0 2 2 0    20ToFuSiCs.33    
           1     8663.4764204142    8.339e-08    2 1 0 1 1 1    0 0 0 2 2 0    24ToDiCoUb.134   
          -1     7204.8940683391    1.868e-07    2 1 0 1 1 1    0 1 0 0 0 0    24ToDiCoUb.69    
           1     7235.4843024403    1.968e-07    1 1 1 1 0 1    0 1 0 0 0 0    24ToDiCoUb.73    
          -1     7165.2660205014    2.035e-07    1 1 1 1 0 1    0 1 0 2 0 2    24ToDiCoUb.55    
           1     7191.8124968507    2.101e-07    2 1 0 2 1 1    0 1 0 2 0 2    24ToDiCoUb.65    
          -1     7042.9894850690    1.835e-07    2 1 0 2 1 1    0 1 0 3 2 2    24ToDiCoUb.19    
           1     7206.3858940074    1.501e-07    1 1 1 3 2 1    0 1 0 3 2 2    24ToDiCoUb.70    
          -1     7097.2723743504    2.001e-07    1 1 1 3 2 1    0 1 0 4 2 2    24ToDiCoUb.38    
           1     7230.7445495110    2.268e-07    2 1 0 4 3 1    0 1 0 4 2 2    24ToDiCoUb.72    

    State # 316: 

        assignment         : 2 1 0 5 5 0
        rel_ener[cm-1]     : 9507.3524730165
        rel_ener_unc[cm-1] : 4.158e-07

        core to state path : 

        sign        wave_nb/cm-1     unc/cm-1    upper state    lower state    line tag         
           1     7253.8936839165    5.337e-08    2 0 0 2 1 2    0 0 0 1 0 1    20ToFuSiCs.94    
          -1     7142.7864012176    7.005e-08    2 0 0 2 1 2    0 0 0 2 2 1    20ToFuSiCs.39    
           1     7338.1595343336    7.672e-08    2 0 0 3 3 0    0 0 0 2 2 1    20ToFuSiCs.147   
          -1     7172.6988908173    1.134e-07    2 0 0 3 3 0    0 0 0 4 2 3    20ToFuSiCs.56    
           1     7287.0238955444    1.001e-07    2 0 0 5 1 4    0 0 0 4 2 3    20ToFuSiCs.117   
          -1     7140.8755092898    9.673e-08    2 0 0 5 1 4    0 0 0 5 2 3    20ToFuSiCs.37    
           1     7348.5577162585    6.004e-08    1 2 0 6 5 2    0 0 0 5 2 3    20ToFuSiCs.154   
          -1     7012.6585542656    1.368e-07    1 2 0 6 5 2    0 0 0 7 2 5    20ToFuSiCs.1     
           1     8491.7368025816    1.334e-07    0 3 1 6 4 2    0 0 0 7 2 5    24ToDiCoUb.126   
          -1     7022.2841475352    2.068e-07    0 3 1 6 4 2    0 1 0 5 4 1    24ToDiCoUb.12    
           1     7279.2843435074    2.101e-07    2 1 0 5 5 0    0 1 0 5 4 1    24ToDiCoUb.85    

    State # 317: 

        assignment         : 2 1 0 5 5 1
        rel_ener[cm-1]     : 9531.1349974421
        rel_ener_unc[cm-1] : 7.971e-07

        core to state path : 

        sign        wave_nb/cm-1     unc/cm-1    upper state    lower state    line tag         
           1     7272.9997734399    1.034e-07    1 0 1 1 0 1    0 0 0 0 0 0    20ToFuSiCs.106   
          -1     7136.8358525851    8.673e-08    1 0 1 1 0 1    0 0 0 2 2 0    20ToFuSiCs.33    
           1     8663.4764204142    8.339e-08    2 1 0 1 1 1    0 0 0 2 2 0    24ToDiCoUb.134   
          -1     7204.8940683391    1.868e-07    2 1 0 1 1 1    0 1 0 0 0 0    24ToDiCoUb.69    
           1     7235.4843024403    1.968e-07    1 1 1 1 0 1    0 1 0 0 0 0    24ToDiCoUb.73    
          -1     7165.2660205014    2.035e-07    1 1 1 1 0 1    0 1 0 2 0 2    24ToDiCoUb.55    
           1     7191.8124968507    2.101e-07    2 1 0 2 1 1    0 1 0 2 0 2    24ToDiCoUb.65    
          -1     7042.9894850690    1.835e-07    2 1 0 2 1 1    0 1 0 3 2 2    24ToDiCoUb.19    
           1     7206.3858940074    1.501e-07    1 1 1 3 2 1    0 1 0 3 2 2    24ToDiCoUb.70    
          -1     7097.2723743504    2.001e-07    1 1 1 3 2 1    0 1 0 4 2 2    24ToDiCoUb.38    
           1     7230.7445495110    2.268e-07    2 1 0 4 3 1    0 1 0 4 2 2    24ToDiCoUb.72    
          -1     7024.0270066000    4.069e-07    2 1 0 4 3 1    0 1 0 4 4 0    24ToDiCoUb.13    
           1     7294.9247231330    1.935e-07    1 1 1 5 4 1    0 1 0 4 4 0    24ToDiCoUb.94    
          -1     7172.8480621084    2.101e-07    1 1 1 5 4 1    0 1 0 5 4 2    24ToDiCoUb.60    
           1     7279.4397071990    2.368e-07    2 1 0 5 5 1    0 1 0 5 4 2    24ToDiCoUb.86    
