# Supplementary material for: All paths lead to hubs in the spectroscopic networks of water isotopologues H216O and H218O
Source: Commun Chem. 2024 Feb 16;7:34. doi: 10.1038/s42004-024-01103-8 (PMC10873357; doi:10.1038/s42004-024-01103-8)
Supplement: Supplementary file 2 — Supplementary Data 1 [file 42004_2024_1103_MOESM2_ESM.zip › SupplementaryData1/H216O/table_S5.txt]

%%%%%%%%%%%%%%%%%%%%%%%%%%%%%%%%%%%%%%%%%%%%%%%%%%%%%%%%%%%%%%%%%%%%%%%%%%%%%%%%%%%%%%%%%%%%%%%%%%%%%%%%%%%%%%%%%%%%%%%%%%
%
% Basic cycles associated with the shortest-path-based forest of the H2O-16 spectroscopic network built 
% from the lines of
%
% 69Kukolich ~ 10.1063/1.1671623 (DOI),
% 06GoMaGuKn ~ 10.1016/j.jms.2006.09.012 (DOI),
% 09CaPuHaGa ~ 10.1016/j.cplett.2009.03.045 (DOI),
% 18KaStCaDa ~ 10.1063/1.5010957 (DOI),
% 20ToFuSiCs ~ 10.1038/s41467-020-15430-6 (DOI),
% 22DiToScCo ~ 10.1080/00268976.2022.2050430 (DOI), and
% 24ToDiCoUb ~ this study (NICE-OHMS experiments)
%
%%%%%%%%%%%%%%%%%%%%%%%%%%%%%%%%%%%%%%%%%%%%%%%%%%%%%%%%%%%%%%%%%%%%%%%%%%%%%%%%%%%%%%%%%%%%%%%%%%%%%%%%%%%%%%%%%%%%%%%%%%
%
% Notes:
%       (a) disc                           : discrepancy of the basic cycle in cm-1 (see Methods)
%       (b) disc_unc                       : uncertainty of the discrepancy in cm-1 (see Methods)
%       (c) wave_nb                        : transition wavenumber in cm-1
%       (d) unc                            : wavenumber uncertainty in cm-1
%       (e) upper state (six columns)      : rovibrational label (v_1, v_2, v_3, J, K_a, and K_c) 
%                                            of the upper state
%       (f) lower state (six columns)      : rovibrational label (v_1, v_2, v_3, J, K_a, and K_c) 
%                                            of the lower state
%       (g) line tag                       : line identifier
%       (h) sign                           : sign of the transition wavenumber within a cycle (see Methods)
%
%%%%%%%%%%%%%%%%%%%%%%%%%%%%%%%%%%%%%%%%%%%%%%%%%%%%%%%%%%%%%%%%%%%%%%%%%%%%%%%%%%%%%%%%%%%%%%%%%%%%%%%%%%%%%%%%%%%%%%%%%%   

    Basic cycle # 1: 

        disc[cm-1]     : 6.138e-07
        disc_unc[cm-1] : 4.244e-07

        sign        wave_nb/cm-1     unc/cm-1    upper state    lower state    line tag         
           1     7083.0471109784    2.035e-07    2 1 0 3 1 3    0 1 0 4 0 4    24ToDiCoUb.35    
          -1     7235.5337205414    2.602e-07    2 1 0 3 1 3    0 1 0 2 0 2    24ToDiCoUb.74    
           1     7274.9980138526    1.868e-07    1 1 1 3 0 3    0 1 0 2 0 2    24ToDiCoUb.81    
          -1     7122.5114036758    1.901e-07    1 1 1 3 0 3    0 1 0 4 0 4    24ToDiCoUb.45    

    Basic cycle # 2: 

        disc[cm-1]     : 6.354e-07
        disc_unc[cm-1] : 4.585e-07

        sign        wave_nb/cm-1     unc/cm-1    upper state    lower state    line tag         
           1     7233.1889507607    2.535e-07    2 0 0 5 2 3    0 0 0 5 1 4    22DiToScCo.44    
          -1     7185.3941161355    2.502e-07    2 0 0 5 2 3    0 0 0 6 1 6    22DiToScCo.30    
          -1        0.7416824292    1.668e-09    0 0 0 6 1 6    0 0 0 5 2 3    69Kukolich.1     
           1     7140.8755092898    9.673e-08    2 0 0 5 1 4    0 0 0 5 2 3    20ToFuSiCs.37    
          -1     7287.0238955444    1.001e-07    2 0 0 5 1 4    0 0 0 4 2 3    20ToFuSiCs.117   
          -1       14.9437074064    1.668e-08    0 0 0 4 2 3    0 0 0 3 3 0    09CaPuHaGa.5     
           1     7328.0120495293    1.801e-07    1 0 1 4 3 1    0 0 0 3 3 0    20ToFuSiCs.139   
          -1     7213.9731086998    1.768e-07    1 0 1 4 3 1    0 0 0 5 1 4    20ToFuSiCs.71    

    Basic cycle # 3: 

        disc[cm-1]     : 5.504e-07
        disc_unc[cm-1] : 4.100e-07

        sign        wave_nb/cm-1     unc/cm-1    upper state    lower state    line tag         
           1     7242.8564779905    2.535e-07    2 0 0 4 3 2    0 0 0 5 0 5    22DiToScCo.49    
          -1     7267.8420979590    2.502e-07    2 0 0 4 3 2    0 0 0 4 2 3    22DiToScCo.55    
           1     7287.0238955444    1.001e-07    2 0 0 5 1 4    0 0 0 4 2 3    20ToFuSiCs.117   
          -1     7262.0382750256    1.768e-07    2 0 0 5 1 4    0 0 0 5 0 5    20ToFuSiCs.98    

    Basic cycle # 4: 

        disc[cm-1]     : 5.137e-07
        disc_unc[cm-1] : 3.853e-07

        sign        wave_nb/cm-1     unc/cm-1    upper state    lower state    line tag         
           1     7232.2117927163    2.669e-07    2 0 0 3 1 2    0 0 0 3 0 3    22DiToScCo.43    
          -1     7234.0718119233    2.568e-07    2 0 0 3 1 2    0 0 0 2 2 1    22DiToScCo.45    
           1     7142.7864012176    7.005e-08    2 0 0 2 1 2    0 0 0 2 2 1    20ToFuSiCs.39    
          -1     7140.9263825243    8.006e-08    2 0 0 2 1 2    0 0 0 3 0 3    20ToFuSiCs.38    

    Basic cycle # 5: 

        disc[cm-1]     : 4.920e-07
        disc_unc[cm-1] : 3.968e-07

        sign        wave_nb/cm-1     unc/cm-1    upper state    lower state    line tag         
           1     7286.0506460806    2.502e-07    2 0 0 6 2 5    0 0 0 6 1 6    22DiToScCo.61    
          -1     7224.4909393851    2.568e-07    2 0 0 6 2 5    0 0 0 5 3 2    22DiToScCo.40    
          -1       20.7043552410    2.001e-08    0 0 0 5 3 2    0 0 0 4 4 1    09CaPuHaGa.7     
           1     7162.2257590883    8.339e-08    1 2 0 5 5 0    0 0 0 4 4 1    20ToFuSiCs.49    
          -1     7349.9711787346    4.670e-08    1 2 0 5 5 0    0 0 0 4 2 3    20ToFuSiCs.156   
           1     7287.0238955444    1.001e-07    2 0 0 5 1 4    0 0 0 4 2 3    20ToFuSiCs.117   
          -1     7140.8755092898    9.673e-08    2 0 0 5 1 4    0 0 0 5 2 3    20ToFuSiCs.37    
           1        0.7416824292    1.668e-09    0 0 0 6 1 6    0 0 0 5 2 3    69Kukolich.1     

    Basic cycle # 6: 

        disc[cm-1]     : 4.803e-07
        disc_unc[cm-1] : 3.912e-07

        sign        wave_nb/cm-1     unc/cm-1    upper state    lower state    line tag         
           1     7089.8957357293    2.502e-07    2 0 0 4 2 3    0 0 0 5 1 4    22DiToScCo.9     
          -1     7203.9346770391    1.634e-07    2 0 0 4 2 3    0 0 0 3 3 0    22DiToScCo.33    
           1     7328.0120495293    1.801e-07    1 0 1 4 3 1    0 0 0 3 3 0    20ToFuSiCs.139   
          -1     7213.9731086998    1.768e-07    1 0 1 4 3 1    0 0 0 5 1 4    20ToFuSiCs.71    

    Basic cycle # 7: 

        disc[cm-1]     : 4.503e-07
        disc_unc[cm-1] : 3.715e-07

        sign        wave_nb/cm-1     unc/cm-1    upper state    lower state    line tag         
           1     7254.0564775849    2.669e-07    2 0 0 3 0 3    0 0 0 2 1 2    22DiToScCo.51    
          -1     7048.1342868505    1.735e-07    2 0 0 3 0 3    0 0 0 3 3 0    22DiToScCo.3     
           1       14.9437074064    1.668e-08    0 0 0 4 2 3    0 0 0 3 3 0    09CaPuHaGa.5     
           1     7172.6988908173    1.134e-07    2 0 0 3 3 0    0 0 0 4 2 3    20ToFuSiCs.56    
          -1     7338.1595343336    7.672e-08    2 0 0 3 3 0    0 0 0 2 2 1    20ToFuSiCs.147   
           1     7142.7864012176    7.005e-08    2 0 0 2 1 2    0 0 0 2 2 1    20ToFuSiCs.39    
          -1     7253.8936839165    5.337e-08    2 0 0 2 1 2    0 0 0 1 0 1    20ToFuSiCs.94    
           1       18.5773848820    1.001e-08    0 0 0 1 1 0    0 0 0 1 0 1    09CaPuHaGa.6     
           1     7287.0484126122    7.005e-08    2 0 0 2 2 1    0 0 0 1 1 0    20ToFuSiCs.118   
          -1     7249.9237689695    7.005e-08    2 0 0 2 2 1    0 0 0 2 1 2    20ToFuSiCs.92    

    Basic cycle # 8: 

        disc[cm-1]     : 7.272e-07
        disc_unc[cm-1] : 6.120e-07

        sign        wave_nb/cm-1     unc/cm-1    upper state    lower state    line tag         
           1     7074.8997722484    2.635e-07    1 1 1 4 1 3    0 1 0 4 3 2    24ToDiCoUb.30    
          -1     7307.3019939648    1.935e-07    1 1 1 4 1 3    0 1 0 3 1 2    24ToDiCoUb.101   
           1     7131.0829095807    1.901e-07    1 1 1 2 1 1    0 1 0 3 1 2    24ToDiCoUb.48    
          -1     7262.9905118827    2.001e-07    1 1 1 2 1 1    0 1 0 1 1 0    24ToDiCoUb.78    
           1     7259.3297673419    1.935e-07    2 1 0 2 2 1    0 1 0 1 1 0    24ToDiCoUb.77    
          -1     8614.4170189065    7.338e-08    2 1 0 2 2 1    0 0 0 3 3 0    24ToDiCoUb.132   
           1       14.9437074064    1.668e-08    0 0 0 4 2 3    0 0 0 3 3 0    09CaPuHaGa.5     
           1     7287.0238955444    1.001e-07    2 0 0 5 1 4    0 0 0 4 2 3    20ToFuSiCs.117   
          -1     7140.8755092898    9.673e-08    2 0 0 5 1 4    0 0 0 5 2 3    20ToFuSiCs.37    
           1     7348.5577162585    6.004e-08    1 2 0 6 5 2    0 0 0 5 2 3    20ToFuSiCs.154   
          -1     7012.6585542656    1.368e-07    1 2 0 6 5 2    0 0 0 7 2 5    20ToFuSiCs.1     
           1     7266.9157440045    1.268e-07    2 0 0 6 5 2    0 0 0 7 2 5    20ToFuSiCs.100   
          -1     7292.6007892133    5.003e-08    2 0 0 6 5 2    0 0 0 6 4 3    20ToFuSiCs.120   
          -1       14.6484937523    1.001e-08    0 0 0 6 4 3    0 0 0 5 5 0    09CaPuHaGa.3     
           1     8452.4535769209    1.067e-07    1 1 1 4 3 1    0 0 0 5 5 0    24ToDiCoUb.124   
          -1     7189.7142173036    2.769e-07    1 1 1 4 3 1    0 1 0 4 3 2    24ToDiCoUb.64    

    Basic cycle # 9: 

        disc[cm-1]     : 4.036e-07
        disc_unc[cm-1] : 3.775e-07

        sign        wave_nb/cm-1     unc/cm-1    upper state    lower state    line tag         
           1     7307.1979049553    2.535e-07    2 0 0 6 6 1    0 0 0 6 5 2    22DiToScCo.68    
          -1     7135.9611992841    2.502e-07    2 0 0 6 6 1    0 0 0 7 5 2    22DiToScCo.20    
           1     8410.8190101834    9.340e-08    0 3 1 6 5 1    0 0 0 7 5 2    24ToDiCoUb.120   
          -1     8582.0557154510    8.339e-08    0 3 1 6 5 1    0 0 0 6 5 2    24ToDiCoUb.130   

    Basic cycle # 10: 

        disc[cm-1]     : 4.170e-07
        disc_unc[cm-1] : 3.989e-07

        sign        wave_nb/cm-1     unc/cm-1    upper state    lower state    line tag         
           1     7151.9926793989    2.502e-07    2 0 0 4 1 3    0 0 0 4 2 2    22DiToScCo.25    
          -1     7245.7194515981    2.502e-07    2 0 0 4 1 3    0 0 0 4 0 4    22DiToScCo.50    
           1     7116.1983074004    6.671e-08    2 0 0 3 1 3    0 0 0 4 0 4    20ToFuSiCs.24    
          -1     7202.0871488268    4.670e-08    2 0 0 3 1 3    0 0 0 2 2 0    20ToFuSiCs.67    
           1     7336.7883222966    1.134e-07    2 0 0 3 3 1    0 0 0 2 2 0    20ToFuSiCs.146   
          -1     7157.1727090880    1.201e-07    2 0 0 3 3 1    0 0 0 4 2 2    20ToFuSiCs.45    

    Basic cycle # 11: 

        disc[cm-1]     : 3.169e-07
        disc_unc[cm-1] : 3.079e-07

        sign        wave_nb/cm-1     unc/cm-1    upper state    lower state    line tag         
           1     7242.1569944798    1.735e-07    1 2 0 6 5 2    0 0 0 6 2 5    20ToFuSiCs.87    
          -1     7348.5577162585    6.004e-08    1 2 0 6 5 2    0 0 0 5 2 3    20ToFuSiCs.154   
           1     7140.8755092898    9.673e-08    2 0 0 5 1 4    0 0 0 5 2 3    20ToFuSiCs.37    
          -1     7287.0238955444    1.001e-07    2 0 0 5 1 4    0 0 0 4 2 3    20ToFuSiCs.117   
           1     7349.9711787346    4.670e-08    1 2 0 5 5 0    0 0 0 4 2 3    20ToFuSiCs.156   
          -1     7162.2257590883    8.339e-08    1 2 0 5 5 0    0 0 0 4 4 1    20ToFuSiCs.49    
           1     7202.3264512311    1.735e-07    2 0 0 5 3 2    0 0 0 4 4 1    20ToFuSiCs.68    
          -1     7137.5227631610    5.003e-08    2 0 0 5 3 2    0 0 0 6 2 5    20ToFuSiCs.34    

    Basic cycle # 12: 

        disc[cm-1]     : 5.137e-07
        disc_unc[cm-1] : 5.031e-07

        sign        wave_nb/cm-1     unc/cm-1    upper state    lower state    line tag         
           1     7114.3180690056    2.235e-07    1 1 1 4 0 4    0 1 0 4 2 3    24ToDiCoUb.44    
          -1     7290.4377073389    9.673e-08    1 1 1 4 0 4    0 1 0 3 0 3    24ToDiCoUb.91    
           1     7143.4107855508    7.338e-08    1 1 1 2 0 2    0 1 0 3 0 3    24ToDiCoUb.49    
          -1     7256.7503525856    1.835e-07    1 1 1 2 0 2    0 1 0 1 0 1    24ToDiCoUb.76    
           1     6755.2942514685    1.801e-07    0 3 1 0 0 0    0 1 0 1 0 1    24ToDiCoUb.1     
          -1     8350.0569919974    6.338e-08    0 3 1 0 0 0    0 0 0 1 0 1    24ToDiCoUb.119   
           1     7253.8936839165    5.337e-08    2 0 0 2 1 2    0 0 0 1 0 1    20ToFuSiCs.94    
          -1     7142.7864012176    7.005e-08    2 0 0 2 1 2    0 0 0 2 2 1    20ToFuSiCs.39    
           1     8670.2550781281    9.006e-08    2 1 0 1 1 0    0 0 0 2 2 1    24ToDiCoUb.135   
          -1     7062.8510981053    1.768e-07    2 1 0 1 1 0    0 1 0 2 2 1    24ToDiCoUb.25    
           1     7271.7145925699    1.968e-07    1 1 1 3 2 2    0 1 0 2 2 1    24ToDiCoUb.80    
          -1     7106.0039099082    1.801e-07    1 1 1 3 2 2    0 1 0 4 2 3    24ToDiCoUb.42    
		  
    Basic cycle # 13: 

        disc[cm-1]     : 1.334e-06
        disc_unc[cm-1] : 1.378e-06

        sign        wave_nb/cm-1     unc/cm-1    upper state    lower state    line tag         
           1     7307.1668147402    1.171e-06    2 0 0 6 6 0    0 0 0 6 5 1    22DiToScCo.67    
          -1     7136.1528050349    2.568e-07    2 0 0 6 6 0    0 0 0 7 5 3    22DiToScCo.21    
           1     7156.5612724053    7.005e-08    1 0 1 8 3 6    0 0 0 7 5 3    20ToFuSiCs.44    
          -1     7166.0502603271    7.672e-08    1 0 1 8 3 6    0 0 0 8 3 5    20ToFuSiCs.52    
           1     7115.0913508038    6.671e-08    0 0 2 8 0 8    0 0 0 8 3 5    20ToFuSiCs.22    
          -1     7348.5547853976    5.003e-08    0 0 2 8 0 8    0 0 0 7 3 5    20ToFuSiCs.153   
           1     7244.0109047240    1.735e-07    1 0 1 7 3 4    0 0 0 7 3 5    20ToFuSiCs.88    
          -1     7172.0724907229    6.671e-08    1 0 1 7 3 4    0 0 0 6 5 1    20ToFuSiCs.55

    Basic cycle # 14: 

        disc[cm-1]     : 3.102e-07
        disc_unc[cm-1] : 3.214e-07

        sign        wave_nb/cm-1     unc/cm-1    upper state    lower state    line tag         
           1     7107.0927470097    2.535e-07    2 0 0 1 1 0    0 0 0 2 2 1    22DiToScCo.11    
          -1     7218.2000300188    1.768e-07    2 0 0 1 1 0    0 0 0 1 0 1    22DiToScCo.36    
           1     7253.8936839165    5.337e-08    2 0 0 2 1 2    0 0 0 1 0 1    20ToFuSiCs.94    
          -1     7142.7864012176    7.005e-08    2 0 0 2 1 2    0 0 0 2 2 1    20ToFuSiCs.39    

    Basic cycle # 15: 

        disc[cm-1]     : 4.103e-07
        disc_unc[cm-1] : 4.473e-07

        sign        wave_nb/cm-1     unc/cm-1    upper state    lower state    line tag         
           1     7187.2050307917    1.901e-07    1 1 1 4 3 2    0 1 0 4 3 1    24ToDiCoUb.62    
          -1     8451.0490026737    9.340e-08    1 1 1 4 3 2    0 0 0 5 5 1    24ToDiCoUb.123   
           1       15.7071630868    6.671e-08    0 0 0 6 4 2    0 0 0 5 5 1    06GoMaGuKn.8     
           1     7166.8173874407    1.701e-07    0 0 2 5 3 3    0 0 0 6 4 2    20ToFuSiCs.53    
          -1     7321.8240846072    1.701e-07    0 0 2 5 3 3    0 0 0 6 2 4    20ToFuSiCs.136   
          -1       16.2943101124    1.001e-07    0 0 0 6 2 4    0 0 0 7 1 7    06GoMaGuKn.10    
           1     7331.2432213989    8.006e-08    2 0 0 8 0 8    0 0 0 7 1 7    20ToFuSiCs.142   
          -1     7101.0281672096    5.003e-08    2 0 0 8 0 8    0 0 0 7 3 5    20ToFuSiCs.11    
           1     7244.0109047240    1.735e-07    1 0 1 7 3 4    0 0 0 7 3 5    20ToFuSiCs.88    
          -1     7172.0724907229    6.671e-08    1 0 1 7 3 4    0 0 0 6 5 1    20ToFuSiCs.55    
           1     8427.7389694006    8.339e-08    1 1 1 5 3 2    0 0 0 6 5 1    24ToDiCoUb.122   
          -1     7310.4546211066    1.801e-07    1 1 1 5 3 2    0 1 0 4 3 1    24ToDiCoUb.103   

    Basic cycle # 16: 

        disc[cm-1]     : 2.101e-07
        disc_unc[cm-1] : 2.350e-07

        sign        wave_nb/cm-1     unc/cm-1    upper state    lower state    line tag         
           1     7119.8194198234    8.006e-08    2 0 0 3 2 1    0 0 0 3 3 0    20ToFuSiCs.27    
          -1     7325.7416103176    1.101e-07    2 0 0 3 2 1    0 0 0 2 1 2    20ToFuSiCs.138   
           1     7249.9237689695    7.005e-08    2 0 0 2 2 1    0 0 0 2 1 2    20ToFuSiCs.92    
          -1     7287.0484126122    7.005e-08    2 0 0 2 2 1    0 0 0 1 1 0    20ToFuSiCs.118   
          -1       18.5773848820    1.001e-08    0 0 0 1 1 0    0 0 0 1 0 1    09CaPuHaGa.6     
           1     7253.8936839165    5.337e-08    2 0 0 2 1 2    0 0 0 1 0 1    20ToFuSiCs.94    
          -1     7142.7864012176    7.005e-08    2 0 0 2 1 2    0 0 0 2 2 1    20ToFuSiCs.39    
           1     7338.1595343336    7.672e-08    2 0 0 3 3 0    0 0 0 2 2 1    20ToFuSiCs.147   
          -1     7172.6988908173    1.134e-07    2 0 0 3 3 0    0 0 0 4 2 3    20ToFuSiCs.56    
          -1       14.9437074064    1.668e-08    0 0 0 4 2 3    0 0 0 3 3 0    09CaPuHaGa.5     

    Basic cycle # 17: 

        disc[cm-1]     : 4.136e-07
        disc_unc[cm-1] : 4.798e-07

        sign        wave_nb/cm-1     unc/cm-1    upper state    lower state    line tag         
           1     7054.7203074268    1.401e-07    1 1 1 5 1 4    0 1 0 6 1 5    24ToDiCoUb.20    
          -1     7278.1549801430    2.468e-07    1 1 1 5 1 4    0 1 0 5 1 5    24ToDiCoUb.84    
           1     7316.0519946769    2.068e-07    1 1 1 6 1 6    0 1 0 5 1 5    24ToDiCoUb.106   
          -1     7092.6173223744    3.269e-07    1 1 1 6 1 6    0 1 0 6 1 5    24ToDiCoUb.37    

    Basic cycle # 18: 

        disc[cm-1]     : 5.937e-07
        disc_unc[cm-1] : 7.343e-07

        sign        wave_nb/cm-1     unc/cm-1    upper state    lower state    line tag         
           1     7058.9624707070    5.937e-07    1 1 1 6 3 3    0 1 0 5 5 0    24ToDiCoUb.23    
          -1     8576.5067823988    1.434e-07    1 1 1 6 3 3    0 0 0 6 5 2    24ToDiCoUb.128   
           1     8582.0557154510    8.339e-08    0 3 1 6 5 1    0 0 0 6 5 2    24ToDiCoUb.130   
          -1     8410.8190101834    9.340e-08    0 3 1 6 5 1    0 0 0 7 5 2    24ToDiCoUb.120   
           1     8580.6847257812    1.368e-07    0 3 1 7 5 3    0 0 0 7 5 2    24ToDiCoUb.129   
          -1     7087.6629367207    2.402e-07    0 3 1 7 5 3    0 1 0 6 5 2    24ToDiCoUb.36    
           1     7153.7484668310    1.768e-07    1 1 1 6 5 1    0 1 0 6 5 2    24ToDiCoUb.52    
          -1     7300.4626488736    2.068e-07    1 1 1 6 5 1    0 1 0 5 5 0    24ToDiCoUb.97    

    Basic cycle # 19: 

        disc[cm-1]     : 2.235e-07
        disc_unc[cm-1] : 2.900e-07

        sign        wave_nb/cm-1     unc/cm-1    upper state    lower state    line tag         
           1     7329.2170917155    1.234e-07    0 0 2 6 2 5    0 0 0 6 3 4    20ToFuSiCs.140   
          -1     7273.9817353544    1.101e-07    0 0 2 6 2 5    0 0 0 7 1 6    20ToFuSiCs.109   
           1     7085.3306881623    1.134e-07    1 2 0 7 4 3    0 0 0 7 1 6    20ToFuSiCs.8     
          -1     7342.2923900040    1.134e-07    1 2 0 7 4 3    0 0 0 6 1 6    20ToFuSiCs.150   
           1     7312.8886591070    1.401e-07    0 0 2 5 0 5    0 0 0 6 1 6    20ToFuSiCs.130   
          -1     7111.1623134028    1.067e-07    0 0 2 5 0 5    0 0 0 6 3 4    20ToFuSiCs.19    

    Basic cycle # 20: 

        disc[cm-1]     : 1.268e-07
        disc_unc[cm-1] : 1.668e-07

        sign        wave_nb/cm-1     unc/cm-1    upper state    lower state    line tag         
           1       12.6820187051    1.668e-07    0 0 0 4 1 4    0 0 0 3 2 1    06GoMaGuKn.4     
          -1       12.6820188318    3.336e-09    0 0 0 4 1 4    0 0 0 3 2 1    09CaPuHaGa.2     

    Basic cycle # 21: 

        disc[cm-1]     : 2.235e-07
        disc_unc[cm-1] : 3.072e-07

        sign        wave_nb/cm-1     unc/cm-1    upper state    lower state    line tag         
           1     7044.0015784620    2.502e-07    2 0 0 2 2 1    0 0 0 3 3 0    22DiToScCo.2     
          -1     7287.0484126122    7.005e-08    2 0 0 2 2 1    0 0 0 1 1 0    20ToFuSiCs.118   
          -1       18.5773848820    1.001e-08    0 0 0 1 1 0    0 0 0 1 0 1    09CaPuHaGa.6     
           1     7253.8936839165    5.337e-08    2 0 0 2 1 2    0 0 0 1 0 1    20ToFuSiCs.94    
          -1     7142.7864012176    7.005e-08    2 0 0 2 1 2    0 0 0 2 2 1    20ToFuSiCs.39    
           1     7338.1595343336    7.672e-08    2 0 0 3 3 0    0 0 0 2 2 1    20ToFuSiCs.147   
          -1     7172.6988908173    1.134e-07    2 0 0 3 3 0    0 0 0 4 2 3    20ToFuSiCs.56    
          -1       14.9437074064    1.668e-08    0 0 0 4 2 3    0 0 0 3 3 0    09CaPuHaGa.5     

    Basic cycle # 22: 

        disc[cm-1]     : 3.035e-07
        disc_unc[cm-1] : 4.243e-07

        sign        wave_nb/cm-1     unc/cm-1    upper state    lower state    line tag         
           1     7323.7021464529    3.336e-07    0 0 2 7 5 2    0 0 0 8 4 5    20ToFuSiCs.137   
          -1     7230.2161780334    1.301e-07    0 0 2 7 5 2    0 0 0 7 6 1    20ToFuSiCs.76    
           1     7179.7519533897    1.201e-07    1 0 1 7 6 2    0 0 0 7 6 1    20ToFuSiCs.58    
          -1     7273.2379215057    1.935e-07    1 0 1 7 6 2    0 0 0 8 4 5    20ToFuSiCs.107   

    Basic cycle # 23: 

        disc[cm-1]     : 2.001e-07
        disc_unc[cm-1] : 2.891e-07

        sign        wave_nb/cm-1     unc/cm-1    upper state    lower state    line tag         
           1     7186.5996200978    1.768e-07    2 1 0 1 1 0    0 1 0 1 0 1    24ToDiCoUb.61    
          -1     8670.2550781281    9.006e-08    2 1 0 1 1 0    0 0 0 2 2 1    24ToDiCoUb.135   
           1     7142.7864012176    7.005e-08    2 0 0 2 1 2    0 0 0 2 2 1    20ToFuSiCs.39    
          -1     7253.8936839165    5.337e-08    2 0 0 2 1 2    0 0 0 1 0 1    20ToFuSiCs.94    
           1     8350.0569919974    6.338e-08    0 3 1 0 0 0    0 0 0 1 0 1    24ToDiCoUb.119   
          -1     6755.2942514685    1.801e-07    0 3 1 0 0 0    0 1 0 1 0 1    24ToDiCoUb.1     

    Basic cycle # 24: 

        disc[cm-1]     : 3.736e-07
        disc_unc[cm-1] : 5.638e-07

        sign        wave_nb/cm-1     unc/cm-1    upper state    lower state    line tag         
           1     7038.0464206374    2.402e-07    1 1 1 3 1 3    0 1 0 3 3 0    24ToDiCoUb.17    
          -1     7268.6007284813    2.035e-07    1 1 1 3 1 3    0 1 0 2 1 2    24ToDiCoUb.79    
           1     7167.4742585319    2.035e-07    1 1 1 1 1 1    0 1 0 2 1 2    24ToDiCoUb.56    
          -1     7204.0298548738    1.768e-07    1 1 1 1 1 1    0 1 0 1 1 0    24ToDiCoUb.68    
           1     7259.3297673419    1.935e-07    2 1 0 2 2 1    0 1 0 1 1 0    24ToDiCoUb.77    
          -1     8614.4170189065    7.338e-08    2 1 0 2 2 1    0 0 0 3 3 0    24ToDiCoUb.132   
           1       14.9437074064    1.668e-08    0 0 0 4 2 3    0 0 0 3 3 0    09CaPuHaGa.5     
           1     7287.0238955444    1.001e-07    2 0 0 5 1 4    0 0 0 4 2 3    20ToFuSiCs.117   
          -1     7140.8755092898    9.673e-08    2 0 0 5 1 4    0 0 0 5 2 3    20ToFuSiCs.37    
           1     7348.5577162585    6.004e-08    1 2 0 6 5 2    0 0 0 5 2 3    20ToFuSiCs.154   
          -1     7012.6585542656    1.368e-07    1 2 0 6 5 2    0 0 0 7 2 5    20ToFuSiCs.1     
           1     7266.9157440045    1.268e-07    2 0 0 6 5 2    0 0 0 7 2 5    20ToFuSiCs.100   
          -1     7292.6007892133    5.003e-08    2 0 0 6 5 2    0 0 0 6 4 3    20ToFuSiCs.120   
          -1       14.6484937523    1.001e-08    0 0 0 6 4 3    0 0 0 5 5 0    09CaPuHaGa.3     
           1     8452.4535769209    1.067e-07    1 1 1 4 3 1    0 0 0 5 5 0    24ToDiCoUb.124   
          -1     7286.9141374897    1.768e-07    1 1 1 4 3 1    0 1 0 3 3 0    24ToDiCoUb.90    

    Basic cycle # 25: 

        disc[cm-1]     : 7.672e-08
        disc_unc[cm-1] : 1.167e-07

        sign        wave_nb/cm-1     unc/cm-1    upper state    lower state    line tag         
           1     7182.2088510045    1.001e-07    2 0 0 1 0 1    0 0 0 1 1 0    18KaStCaDa.6     
          -1     7182.2088509278    6.004e-08    2 0 0 1 0 1    0 0 0 1 1 0    20ToFuSiCs.59    

    Basic cycle # 26: 

        disc[cm-1]     : 3.286e-07
        disc_unc[cm-1] : 5.214e-07

        sign        wave_nb/cm-1     unc/cm-1    upper state    lower state    line tag         
           1     7334.6112630025    2.135e-07    1 1 1 6 3 3    0 1 0 5 3 2    24ToDiCoUb.115   
          -1     8576.5067823988    1.434e-07    1 1 1 6 3 3    0 0 0 6 5 2    24ToDiCoUb.128   
           1     8582.0557154510    8.339e-08    0 3 1 6 5 1    0 0 0 6 5 2    24ToDiCoUb.130   
          -1     8410.8190101834    9.340e-08    0 3 1 6 5 1    0 0 0 7 5 2    24ToDiCoUb.120   
           1     7102.0521005835    8.006e-08    0 0 2 6 4 3    0 0 0 7 5 2    20ToFuSiCs.12    
          -1     7319.5309553651    1.935e-07    0 0 2 6 4 3    0 0 0 7 3 4    20ToFuSiCs.135   
           1     7115.3121044726    1.067e-07    2 0 0 7 2 5    0 0 0 7 3 4    20ToFuSiCs.23    
          -1     7308.6900036191    1.001e-07    2 0 0 7 2 5    0 0 0 6 3 4    20ToFuSiCs.129   
           1     7111.1623134028    1.067e-07    0 0 2 5 0 5    0 0 0 6 3 4    20ToFuSiCs.19    
          -1     7312.8886591070    1.401e-07    0 0 2 5 0 5    0 0 0 6 1 6    20ToFuSiCs.130   
          -1        0.7416824292    1.668e-09    0 0 0 6 1 6    0 0 0 5 2 3    69Kukolich.1     
           1     7348.5577162585    6.004e-08    1 2 0 6 5 2    0 0 0 5 2 3    20ToFuSiCs.154   
          -1     7012.6585542656    1.368e-07    1 2 0 6 5 2    0 0 0 7 2 5    20ToFuSiCs.1     
           1     7266.9157440045    1.268e-07    2 0 0 6 5 2    0 0 0 7 2 5    20ToFuSiCs.100   
          -1     7292.6007892133    5.003e-08    2 0 0 6 5 2    0 0 0 6 4 3    20ToFuSiCs.120   
          -1       14.6484937523    1.001e-08    0 0 0 6 4 3    0 0 0 5 5 0    09CaPuHaGa.3     
           1     8452.4535769209    1.067e-07    1 1 1 4 3 1    0 0 0 5 5 0    24ToDiCoUb.124   
          -1     7064.0356040911    2.035e-07    1 1 1 4 3 1    0 1 0 5 3 2    24ToDiCoUb.26    

    Basic cycle # 27: 

        disc[cm-1]     : 3.035e-07
        disc_unc[cm-1] : 4.885e-07

        sign        wave_nb/cm-1     unc/cm-1    upper state    lower state    line tag         
           1     7115.4893146712    2.535e-07    2 0 0 5 0 5    0 0 0 5 1 4    22DiToScCo.13    
          -1     7290.1084468709    2.502e-07    2 0 0 5 0 5    0 0 0 4 1 4    22DiToScCo.62    
          -1       12.6820188318    3.336e-09    0 0 0 4 1 4    0 0 0 3 2 1    09CaPuHaGa.2     
           1     7260.9048081223    1.868e-07    2 0 0 3 3 0    0 0 0 3 2 1    20ToFuSiCs.97    
          -1     7172.6988908173    1.134e-07    2 0 0 3 3 0    0 0 0 4 2 3    20ToFuSiCs.56    
          -1       14.9437074064    1.668e-08    0 0 0 4 2 3    0 0 0 3 3 0    09CaPuHaGa.5     
           1     7328.0120495293    1.801e-07    1 0 1 4 3 1    0 0 0 3 3 0    20ToFuSiCs.139   
          -1     7213.9731086998    1.768e-07    1 0 1 4 3 1    0 0 0 5 1 4    20ToFuSiCs.71    

    Basic cycle # 28: 

        disc[cm-1]     : 2.302e-07
        disc_unc[cm-1] : 3.850e-07

        sign        wave_nb/cm-1     unc/cm-1    upper state    lower state    line tag         
           1     7281.0810642041    2.635e-07    2 0 0 4 1 4    0 0 0 3 0 3    22DiToScCo.59    
          -1     7205.6863564560    1.634e-07    2 0 0 4 1 4    0 0 0 3 2 1    22DiToScCo.34    
           1     7260.9048081223    1.868e-07    2 0 0 3 3 0    0 0 0 3 2 1    20ToFuSiCs.97    
          -1     7338.1595343336    7.672e-08    2 0 0 3 3 0    0 0 0 2 2 1    20ToFuSiCs.147   
           1     7142.7864012176    7.005e-08    2 0 0 2 1 2    0 0 0 2 2 1    20ToFuSiCs.39    
          -1     7140.9263825243    8.006e-08    2 0 0 2 1 2    0 0 0 3 0 3    20ToFuSiCs.38    

    Basic cycle # 29: 

        disc[cm-1]     : 3.302e-07
        disc_unc[cm-1] : 5.923e-07

        sign        wave_nb/cm-1     unc/cm-1    upper state    lower state    line tag         
           1     7310.0250582555    2.602e-07    1 1 1 5 2 4    0 1 0 4 2 3    24ToDiCoUb.102   
          -1     7056.7553498194    1.968e-07    1 1 1 5 2 4    0 1 0 6 2 5    24ToDiCoUb.21    
           1     7341.9590478223    2.135e-07    1 1 1 7 2 6    0 1 0 6 2 5    24ToDiCoUb.117   
          -1     8572.0079506503    7.338e-08    1 1 1 7 2 6    0 0 0 7 4 3    24ToDiCoUb.127   
           1     7118.0884678060    8.006e-08    2 0 0 6 5 2    0 0 0 7 4 3    20ToFuSiCs.25    
          -1     7266.9157440045    1.268e-07    2 0 0 6 5 2    0 0 0 7 2 5    20ToFuSiCs.100   
           1     7012.6585542656    1.368e-07    1 2 0 6 5 2    0 0 0 7 2 5    20ToFuSiCs.1     
          -1     7348.5577162585    6.004e-08    1 2 0 6 5 2    0 0 0 5 2 3    20ToFuSiCs.154   
           1     7140.8755092898    9.673e-08    2 0 0 5 1 4    0 0 0 5 2 3    20ToFuSiCs.37    
          -1     7287.0238955444    1.001e-07    2 0 0 5 1 4    0 0 0 4 2 3    20ToFuSiCs.117   
           1     7172.6988908173    1.134e-07    2 0 0 3 3 0    0 0 0 4 2 3    20ToFuSiCs.56    
          -1     7338.1595343336    7.672e-08    2 0 0 3 3 0    0 0 0 2 2 1    20ToFuSiCs.147   
           1     8670.2550781281    9.006e-08    2 1 0 1 1 0    0 0 0 2 2 1    24ToDiCoUb.135   
          -1     7062.8510981053    1.768e-07    2 1 0 1 1 0    0 1 0 2 2 1    24ToDiCoUb.25    
           1     7271.7145925699    1.968e-07    1 1 1 3 2 2    0 1 0 2 2 1    24ToDiCoUb.80    
          -1     7106.0039099082    1.801e-07    1 1 1 3 2 2    0 1 0 4 2 3    24ToDiCoUb.42    

    Basic cycle # 30: 

        disc[cm-1]     : 7.672e-08
        disc_unc[cm-1] : 1.446e-07

        sign        wave_nb/cm-1     unc/cm-1    upper state    lower state    line tag         
           1     7241.2215795435    7.005e-08    2 0 0 7 3 5    0 0 0 8 0 8    20ToFuSiCs.86    
          -1     7227.5050553407    8.673e-08    2 0 0 7 3 5    0 0 0 6 4 2    20ToFuSiCs.73    
           1     7250.1800979129    6.671e-08    1 0 1 7 2 5    0 0 0 6 4 2    20ToFuSiCs.93    
          -1     7263.8966220391    6.338e-08    1 0 1 7 2 5    0 0 0 8 0 8    20ToFuSiCs.99    

    Basic cycle # 31: 

        disc[cm-1]     : 1.868e-07
        disc_unc[cm-1] : 3.578e-07

        sign        wave_nb/cm-1     unc/cm-1    upper state    lower state    line tag         
           1     7115.0350767697    8.006e-08    0 2 1 7 4 4    0 0 0 6 4 3    20ToFuSiCs.21    
          -1     7318.8484719052    1.401e-07    0 2 1 7 4 4    0 0 0 6 2 5    20ToFuSiCs.133   
           1     7137.5227631610    5.003e-08    2 0 0 5 3 2    0 0 0 6 2 5    20ToFuSiCs.34    
          -1     7202.3264512311    1.735e-07    2 0 0 5 3 2    0 0 0 4 4 1    20ToFuSiCs.68    
           1     7162.2257590883    8.339e-08    1 2 0 5 5 0    0 0 0 4 4 1    20ToFuSiCs.49    
          -1     7349.9711787346    4.670e-08    1 2 0 5 5 0    0 0 0 4 2 3    20ToFuSiCs.156   
           1     7287.0238955444    1.001e-07    2 0 0 5 1 4    0 0 0 4 2 3    20ToFuSiCs.117   
          -1     7140.8755092898    9.673e-08    2 0 0 5 1 4    0 0 0 5 2 3    20ToFuSiCs.37    
           1     7348.5577162585    6.004e-08    1 2 0 6 5 2    0 0 0 5 2 3    20ToFuSiCs.154   
          -1     7012.6585542656    1.368e-07    1 2 0 6 5 2    0 0 0 7 2 5    20ToFuSiCs.1     
           1     7266.9157440045    1.268e-07    2 0 0 6 5 2    0 0 0 7 2 5    20ToFuSiCs.100   
          -1     7292.6007892133    5.003e-08    2 0 0 6 5 2    0 0 0 6 4 3    20ToFuSiCs.120   

    Basic cycle # 32: 

        disc[cm-1]     : 2.235e-07
        disc_unc[cm-1] : 4.383e-07

        sign        wave_nb/cm-1     unc/cm-1    upper state    lower state    line tag         
           1     7150.2651625212    2.502e-07    2 0 0 5 5 0    0 0 0 6 4 3    22DiToScCo.24    
          -1     7296.6487759709    2.602e-07    2 0 0 5 5 0    0 0 0 5 4 1    22DiToScCo.65    
           1     7184.7272127006    1.568e-07    1 2 0 6 5 2    0 0 0 5 4 1    20ToFuSiCs.60    
          -1     7012.6585542656    1.368e-07    1 2 0 6 5 2    0 0 0 7 2 5    20ToFuSiCs.1     
           1     7266.9157440045    1.268e-07    2 0 0 6 5 2    0 0 0 7 2 5    20ToFuSiCs.100   
          -1     7292.6007892133    5.003e-08    2 0 0 6 5 2    0 0 0 6 4 3    20ToFuSiCs.120   

    Basic cycle # 33: 

        disc[cm-1]     : 2.435e-07
        disc_unc[cm-1] : 5.004e-07

        sign        wave_nb/cm-1     unc/cm-1    upper state    lower state    line tag         
           1       18.5773851255    5.003e-07    0 0 0 1 1 0    0 0 0 1 0 1    06GoMaGuKn.12    
          -1       18.5773848820    1.001e-08    0 0 0 1 1 0    0 0 0 1 0 1    09CaPuHaGa.6     

    Basic cycle # 34: 

        disc[cm-1]     : 1.868e-07
        disc_unc[cm-1] : 4.052e-07

        sign        wave_nb/cm-1     unc/cm-1    upper state    lower state    line tag         
           1     7200.1335078283    2.568e-07    2 0 0 5 1 5    0 0 0 4 2 2    22DiToScCo.32    
          -1     7293.8602797973    2.535e-07    2 0 0 5 1 5    0 0 0 4 0 4    22DiToScCo.64    
           1     7116.1983074004    6.671e-08    2 0 0 3 1 3    0 0 0 4 0 4    20ToFuSiCs.24    
          -1     7202.0871488268    4.670e-08    2 0 0 3 1 3    0 0 0 2 2 0    20ToFuSiCs.67    
           1     7336.7883222966    1.134e-07    2 0 0 3 3 1    0 0 0 2 2 0    20ToFuSiCs.146   
          -1     7157.1727090880    1.201e-07    2 0 0 3 3 1    0 0 0 4 2 2    20ToFuSiCs.45    

    Basic cycle # 35: 

        disc[cm-1]     : 1.668e-07
        disc_unc[cm-1] : 3.774e-07

        sign        wave_nb/cm-1     unc/cm-1    upper state    lower state    line tag         
           1     7108.7144777505    2.535e-07    2 0 0 3 0 3    0 0 0 4 1 4    22DiToScCo.12    
          -1     7048.1342868505    1.735e-07    2 0 0 3 0 3    0 0 0 3 3 0    22DiToScCo.3     
           1       14.9437074064    1.668e-08    0 0 0 4 2 3    0 0 0 3 3 0    09CaPuHaGa.5     
           1     7172.6988908173    1.134e-07    2 0 0 3 3 0    0 0 0 4 2 3    20ToFuSiCs.56    
          -1     7260.9048081223    1.868e-07    2 0 0 3 3 0    0 0 0 3 2 1    20ToFuSiCs.97    
           1       12.6820188318    3.336e-09    0 0 0 4 1 4    0 0 0 3 2 1    09CaPuHaGa.2     

    Basic cycle # 36: 

        disc[cm-1]     : 2.568e-07
        disc_unc[cm-1] : 6.030e-07

        sign        wave_nb/cm-1     unc/cm-1    upper state    lower state    line tag         
           1     7127.7377554375    5.170e-07    2 0 0 6 0 6    0 0 0 5 3 3    22DiToScCo.17    
          -1     7088.8000800941    2.502e-07    2 0 0 6 0 6    0 0 0 6 1 5    22DiToScCo.8     
           1     7241.1238839971    1.768e-07    2 0 0 6 2 4    0 0 0 6 1 5    20ToFuSiCs.85    
          -1     7280.0615590837    5.003e-08    2 0 0 6 2 4    0 0 0 5 3 3    20ToFuSiCs.113   

    Basic cycle # 37: 

        disc[cm-1]     : 2.702e-07
        disc_unc[cm-1] : 6.610e-07

        sign        wave_nb/cm-1     unc/cm-1    upper state    lower state    line tag         
           1     7104.2039668656    1.768e-07    1 1 1 3 1 2    0 1 0 4 1 3    24ToDiCoUb.41    
          -1     7286.0237287691    1.201e-07    1 1 1 3 1 2    0 1 0 2 1 1    24ToDiCoUb.89    
           1     7156.4549545172    2.035e-07    1 1 1 1 1 0    0 1 0 2 1 1    24ToDiCoUb.53    
          -1     7215.1378071192    1.835e-07    1 1 1 1 1 0    0 1 0 1 1 1    24ToDiCoUb.71    
           1     7250.2393085553    1.701e-07    1 1 1 2 1 2    0 1 0 1 1 1    24ToDiCoUb.75    
          -1     8599.9870329026    9.340e-08    1 1 1 2 1 2    0 0 0 3 3 1    24ToDiCoUb.131   
           1     7113.1878170197    1.735e-07    2 0 0 3 2 2    0 0 0 3 3 1    20ToFuSiCs.20    
          -1     7256.1286738908    1.835e-07    2 0 0 3 2 2    0 0 0 3 1 3    20ToFuSiCs.95    
          -1        6.1145663311    3.336e-08    0 0 0 3 1 3    0 0 0 2 2 0    06GoMaGuKn.1     
           1     7202.0871488268    4.670e-08    2 0 0 3 1 3    0 0 0 2 2 0    20ToFuSiCs.67    
          -1     7116.1983074004    6.671e-08    2 0 0 3 1 3    0 0 0 4 0 4    20ToFuSiCs.24    
           1     7334.4736131988    1.401e-07    0 2 1 5 4 1    0 0 0 4 0 4    20ToFuSiCs.144   
          -1     7109.8297861683    1.101e-07    0 2 1 5 4 1    0 0 0 6 0 6    20ToFuSiCs.18    
           1     7278.7522688379    9.006e-08    2 0 0 6 1 5    0 0 0 6 0 6    20ToFuSiCs.111   
          -1     7122.6753633976    6.671e-08    2 0 0 6 1 5    0 0 0 6 2 4    20ToFuSiCs.29    
          -1       16.2943101124    1.001e-07    0 0 0 6 2 4    0 0 0 7 1 7    06GoMaGuKn.10    
           1     7331.2432213989    8.006e-08    2 0 0 8 0 8    0 0 0 7 1 7    20ToFuSiCs.142   
          -1     7101.0281672096    5.003e-08    2 0 0 8 0 8    0 0 0 7 3 5    20ToFuSiCs.11    
           1     8422.1867910433    8.006e-08    1 1 1 6 1 6    0 0 0 7 3 5    24ToDiCoUb.121   
          -1     7316.0519946769    2.068e-07    1 1 1 6 1 6    0 1 0 5 1 5    24ToDiCoUb.106   
           1     7278.1549801430    2.468e-07    1 1 1 5 1 4    0 1 0 5 1 5    24ToDiCoUb.84    
          -1     7325.5143321584    1.835e-07    1 1 1 5 1 4    0 1 0 4 1 3    24ToDiCoUb.110   

    Basic cycle # 38: 

        disc[cm-1]     : 1.268e-07
        disc_unc[cm-1] : 3.137e-07

        sign        wave_nb/cm-1     unc/cm-1    upper state    lower state    line tag         
           1     7134.6951619810    2.568e-07    1 0 1 4 1 3    0 0 0 4 3 2    22DiToScCo.18    
          -1     7134.6951621078    1.801e-07    1 0 1 4 1 3    0 0 0 4 3 2    20ToFuSiCs.32    

    Basic cycle # 39: 

        disc[cm-1]     : 6.671e-08
        disc_unc[cm-1] : 1.685e-07

        sign        wave_nb/cm-1     unc/cm-1    upper state    lower state    line tag         
           1     7158.1287949312    6.671e-08    0 0 2 5 1 5    0 0 0 6 2 4    20ToFuSiCs.47    
          -1     7314.2057003048    1.067e-07    0 0 2 5 1 5    0 0 0 6 0 6    20ToFuSiCs.131   
           1     7278.7522688379    9.006e-08    2 0 0 6 1 5    0 0 0 6 0 6    20ToFuSiCs.111   
          -1     7122.6753633976    6.671e-08    2 0 0 6 1 5    0 0 0 6 2 4    20ToFuSiCs.29    

    Basic cycle # 40: 

        disc[cm-1]     : 7.672e-08
        disc_unc[cm-1] : 2.103e-07

        sign        wave_nb/cm-1     unc/cm-1    upper state    lower state    line tag         
           1     7103.8298278571    7.672e-08    0 0 2 6 4 2    0 0 0 7 5 3    20ToFuSiCs.14    
          -1     7346.7822502960    1.434e-07    0 0 2 6 4 2    0 0 0 7 3 5    20ToFuSiCs.152   
           1     7348.5547853976    5.003e-08    0 0 2 8 0 8    0 0 0 7 3 5    20ToFuSiCs.153   
          -1     7115.0913508038    6.671e-08    0 0 2 8 0 8    0 0 0 8 3 5    20ToFuSiCs.22    
           1     7166.0502603271    7.672e-08    1 0 1 8 3 6    0 0 0 8 3 5    20ToFuSiCs.52    
          -1     7156.5612724053    7.005e-08    1 0 1 8 3 6    0 0 0 7 5 3    20ToFuSiCs.44    

    Basic cycle # 41: 

        disc[cm-1]     : 1.768e-07
        disc_unc[cm-1] : 5.356e-07

        sign        wave_nb/cm-1     unc/cm-1    upper state    lower state    line tag         
           1     7266.3709860006    2.502e-07    2 0 0 6 4 2    0 0 0 6 3 3    22DiToScCo.54    
          -1     7341.4407182385    2.802e-07    2 0 0 6 4 2    0 0 0 7 1 7    22DiToScCo.70    
           1       16.2943101124    1.001e-07    0 0 0 6 2 4    0 0 0 7 1 7    06GoMaGuKn.10    
           1     7122.6753633976    6.671e-08    2 0 0 6 1 5    0 0 0 6 2 4    20ToFuSiCs.29    
          -1     7278.7522688379    9.006e-08    2 0 0 6 1 5    0 0 0 6 0 6    20ToFuSiCs.111   
           1     7109.8297861683    1.101e-07    0 2 1 5 4 1    0 0 0 6 0 6    20ToFuSiCs.18    
          -1     7334.4736131988    1.401e-07    0 2 1 5 4 1    0 0 0 4 0 4    20ToFuSiCs.144   
           1     7116.1983074004    6.671e-08    2 0 0 3 1 3    0 0 0 4 0 4    20ToFuSiCs.24    
          -1     7202.0871488268    4.670e-08    2 0 0 3 1 3    0 0 0 2 2 0    20ToFuSiCs.67    
           1     7336.7883222966    1.134e-07    2 0 0 3 3 1    0 0 0 2 2 0    20ToFuSiCs.146   
          -1     7157.1727090880    1.201e-07    2 0 0 3 3 1    0 0 0 4 2 2    20ToFuSiCs.45    
           1       10.8459332556    3.336e-08    0 0 0 5 1 5    0 0 0 4 2 2    06GoMaGuKn.3     
           1     7338.9459485635    1.167e-07    2 0 0 4 4 0    0 0 0 5 1 5    20ToFuSiCs.148   
          -1     7161.6033121020    1.067e-07    2 0 0 4 4 0    0 0 0 5 3 3    20ToFuSiCs.48    
           1     7280.0615590837    5.003e-08    2 0 0 6 2 4    0 0 0 5 3 3    20ToFuSiCs.113   
          -1     7122.4807461634    1.701e-07    2 0 0 6 2 4    0 0 0 6 3 3    20ToFuSiCs.28    

    Basic cycle # 42: 

        disc[cm-1]     : 5.337e-08
        disc_unc[cm-1] : 1.630e-07

        sign        wave_nb/cm-1     unc/cm-1    upper state    lower state    line tag         
           1     7270.2445965168    9.673e-08    0 0 2 7 4 4    0 0 0 7 5 3    20ToFuSiCs.105   
          -1     7279.7335843852    8.006e-08    0 0 2 7 4 4    0 0 0 8 3 5    20ToFuSiCs.112   
           1     7166.0502603271    7.672e-08    1 0 1 8 3 6    0 0 0 8 3 5    20ToFuSiCs.52    
          -1     7156.5612724053    7.005e-08    1 0 1 8 3 6    0 0 0 7 5 3    20ToFuSiCs.44    

    Basic cycle # 43: 

        disc[cm-1]     : 1.334e-07
        disc_unc[cm-1] : 4.355e-07

        sign        wave_nb/cm-1     unc/cm-1    upper state    lower state    line tag         
           1     7079.1761046337    2.502e-07    2 0 0 6 1 6    0 0 0 6 2 5    22DiToScCo.4     
          -1     7185.5768262289    2.568e-07    2 0 0 6 1 6    0 0 0 5 2 3    22DiToScCo.31    
           1     7140.8755092898    9.673e-08    2 0 0 5 1 4    0 0 0 5 2 3    20ToFuSiCs.37    
          -1     7287.0238955444    1.001e-07    2 0 0 5 1 4    0 0 0 4 2 3    20ToFuSiCs.117   
           1     7349.9711787346    4.670e-08    1 2 0 5 5 0    0 0 0 4 2 3    20ToFuSiCs.156   
          -1     7162.2257590883    8.339e-08    1 2 0 5 5 0    0 0 0 4 4 1    20ToFuSiCs.49    
           1     7202.3264512311    1.735e-07    2 0 0 5 3 2    0 0 0 4 4 1    20ToFuSiCs.68    
          -1     7137.5227631610    5.003e-08    2 0 0 5 3 2    0 0 0 6 2 5    20ToFuSiCs.34    

    Basic cycle # 44: 

        disc[cm-1]     : 1.268e-07
        disc_unc[cm-1] : 4.179e-07

        sign        wave_nb/cm-1     unc/cm-1    upper state    lower state    line tag         
           1     7179.7519535165    4.003e-07    1 0 1 7 6 2    0 0 0 7 6 1    18KaStCaDa.4     
          -1     7179.7519533897    1.201e-07    1 0 1 7 6 2    0 0 0 7 6 1    20ToFuSiCs.58    

    Basic cycle # 45: 

        disc[cm-1]     : 1.201e-07
        disc_unc[cm-1] : 4.032e-07

        sign        wave_nb/cm-1     unc/cm-1    upper state    lower state    line tag         
           1     7261.4707866533    2.535e-07    2 0 0 4 1 3    0 0 0 3 2 2    22DiToScCo.52    
          -1     7245.7194515981    2.502e-07    2 0 0 4 1 3    0 0 0 4 0 4    22DiToScCo.50    
           1     7116.1983074004    6.671e-08    2 0 0 3 1 3    0 0 0 4 0 4    20ToFuSiCs.24    
          -1     7131.9496425757    1.768e-07    2 0 0 3 1 3    0 0 0 3 2 2    20ToFuSiCs.31    

    Basic cycle # 46: 

        disc[cm-1]     : 1.801e-07
        disc_unc[cm-1] : 6.371e-07

        sign        wave_nb/cm-1     unc/cm-1    upper state    lower state    line tag         
           1     7276.1086517960    1.768e-07    2 1 0 3 2 2    0 1 0 2 1 1    24ToDiCoUb.82    
          -1     7062.3071924945    1.835e-07    2 1 0 3 2 2    0 1 0 3 3 1    24ToDiCoUb.24    
           1     7285.6706510175    2.035e-07    1 1 1 4 3 2    0 1 0 3 3 1    24ToDiCoUb.88    
          -1     8451.0490026737    9.340e-08    1 1 1 4 3 2    0 0 0 5 5 1    24ToDiCoUb.123   
           1       15.7071630868    6.671e-08    0 0 0 6 4 2    0 0 0 5 5 1    06GoMaGuKn.8     
           1     7166.8173874407    1.701e-07    0 0 2 5 3 3    0 0 0 6 4 2    20ToFuSiCs.53    
          -1     7321.8240846072    1.701e-07    0 0 2 5 3 3    0 0 0 6 2 4    20ToFuSiCs.136   
           1     7122.6753633976    6.671e-08    2 0 0 6 1 5    0 0 0 6 2 4    20ToFuSiCs.29    
          -1     7278.7522688379    9.006e-08    2 0 0 6 1 5    0 0 0 6 0 6    20ToFuSiCs.111   
           1     7109.8297861683    1.101e-07    0 2 1 5 4 1    0 0 0 6 0 6    20ToFuSiCs.18    
          -1     7334.4736131988    1.401e-07    0 2 1 5 4 1    0 0 0 4 0 4    20ToFuSiCs.144   
           1     7116.1983074004    6.671e-08    2 0 0 3 1 3    0 0 0 4 0 4    20ToFuSiCs.24    
          -1     7202.0871488268    4.670e-08    2 0 0 3 1 3    0 0 0 2 2 0    20ToFuSiCs.67    
           1        6.1145663311    3.336e-08    0 0 0 3 1 3    0 0 0 2 2 0    06GoMaGuKn.1     
           1     7256.1286738908    1.835e-07    2 0 0 3 2 2    0 0 0 3 1 3    20ToFuSiCs.95    
          -1     7113.1878170197    1.735e-07    2 0 0 3 2 2    0 0 0 3 3 1    20ToFuSiCs.20    
           1     8599.9870329026    9.340e-08    1 1 1 2 1 2    0 0 0 3 3 1    24ToDiCoUb.131   
          -1     7250.2393085553    1.701e-07    1 1 1 2 1 2    0 1 0 1 1 1    24ToDiCoUb.75    
           1     7215.1378071192    1.835e-07    1 1 1 1 1 0    0 1 0 1 1 1    24ToDiCoUb.71    
          -1     7156.4549545172    2.035e-07    1 1 1 1 1 0    0 1 0 2 1 1    24ToDiCoUb.53    

    Basic cycle # 47: 

        disc[cm-1]     : 1.301e-07
        disc_unc[cm-1] : 4.784e-07

        sign        wave_nb/cm-1     unc/cm-1    upper state    lower state    line tag         
           1     7101.5678619273    1.801e-07    1 1 1 4 0 4    0 1 0 5 0 5    24ToDiCoUb.39    
          -1     7290.4377073389    9.673e-08    1 1 1 4 0 4    0 1 0 3 0 3    24ToDiCoUb.91    
           1     7143.4107855508    7.338e-08    1 1 1 2 0 2    0 1 0 3 0 3    24ToDiCoUb.49    
          -1     7256.7503525856    1.835e-07    1 1 1 2 0 2    0 1 0 1 0 1    24ToDiCoUb.76    
           1     6755.2942514685    1.801e-07    0 3 1 0 0 0    0 1 0 1 0 1    24ToDiCoUb.1     
          -1     8350.0569919974    6.338e-08    0 3 1 0 0 0    0 0 0 1 0 1    24ToDiCoUb.119   
           1     7253.8936839165    5.337e-08    2 0 0 2 1 2    0 0 0 1 0 1    20ToFuSiCs.94    
          -1     7142.7864012176    7.005e-08    2 0 0 2 1 2    0 0 0 2 2 1    20ToFuSiCs.39    
           1     7338.1595343336    7.672e-08    2 0 0 3 3 0    0 0 0 2 2 1    20ToFuSiCs.147   
          -1     7172.6988908173    1.134e-07    2 0 0 3 3 0    0 0 0 4 2 3    20ToFuSiCs.56    
           1     7287.0238955444    1.001e-07    2 0 0 5 1 4    0 0 0 4 2 3    20ToFuSiCs.117   
          -1     7140.8755092898    9.673e-08    2 0 0 5 1 4    0 0 0 5 2 3    20ToFuSiCs.37    
           1     7348.5577162585    6.004e-08    1 2 0 6 5 2    0 0 0 5 2 3    20ToFuSiCs.154   
          -1     7012.6585542656    1.368e-07    1 2 0 6 5 2    0 0 0 7 2 5    20ToFuSiCs.1     
           1     8455.9202116319    1.101e-07    1 1 1 6 0 6    0 0 0 7 2 5    24ToDiCoUb.125   
          -1     7317.5635332494    1.768e-07    1 1 1 6 0 6    0 1 0 5 0 5    24ToDiCoUb.108   

    Basic cycle # 48: 

        disc[cm-1]     : 1.368e-07
        disc_unc[cm-1] : 5.397e-07

        sign        wave_nb/cm-1     unc/cm-1    upper state    lower state    line tag         
           1     7102.3211264374    1.768e-07    1 1 1 4 1 4    0 1 0 5 1 5    24ToDiCoUb.40    
          -1     7285.6664793048    1.768e-07    1 1 1 4 1 4    0 1 0 3 1 3    24ToDiCoUb.87    
           1     7145.7226947684    1.901e-07    1 1 1 2 1 2    0 1 0 3 1 3    24ToDiCoUb.50    
          -1     8599.9870329026    9.340e-08    1 1 1 2 1 2    0 0 0 3 3 1    24ToDiCoUb.131   
           1     7113.1878170197    1.735e-07    2 0 0 3 2 2    0 0 0 3 3 1    20ToFuSiCs.20    
          -1     7256.1286738908    1.835e-07    2 0 0 3 2 2    0 0 0 3 1 3    20ToFuSiCs.95    
          -1        6.1145663311    3.336e-08    0 0 0 3 1 3    0 0 0 2 2 0    06GoMaGuKn.1     
           1     7202.0871488268    4.670e-08    2 0 0 3 1 3    0 0 0 2 2 0    20ToFuSiCs.67    
          -1     7116.1983074004    6.671e-08    2 0 0 3 1 3    0 0 0 4 0 4    20ToFuSiCs.24    
           1     7334.4736131988    1.401e-07    0 2 1 5 4 1    0 0 0 4 0 4    20ToFuSiCs.144   
          -1     7109.8297861683    1.101e-07    0 2 1 5 4 1    0 0 0 6 0 6    20ToFuSiCs.18    
           1     7278.7522688379    9.006e-08    2 0 0 6 1 5    0 0 0 6 0 6    20ToFuSiCs.111   
          -1     7122.6753633976    6.671e-08    2 0 0 6 1 5    0 0 0 6 2 4    20ToFuSiCs.29    
          -1       16.2943101124    1.001e-07    0 0 0 6 2 4    0 0 0 7 1 7    06GoMaGuKn.10    
           1     7331.2432213989    8.006e-08    2 0 0 8 0 8    0 0 0 7 1 7    20ToFuSiCs.142   
          -1     7101.0281672096    5.003e-08    2 0 0 8 0 8    0 0 0 7 3 5    20ToFuSiCs.11    
           1     8422.1867910433    8.006e-08    1 1 1 6 1 6    0 0 0 7 3 5    24ToDiCoUb.121   
          -1     7316.0519946769    2.068e-07    1 1 1 6 1 6    0 1 0 5 1 5    24ToDiCoUb.106   

    Basic cycle # 49: 

        disc[cm-1]     : 3.336e-08
        disc_unc[cm-1] : 1.618e-07

        sign        wave_nb/cm-1     unc/cm-1    upper state    lower state    line tag         
           1     7102.5057473060    7.672e-08    0 2 1 8 3 6    0 0 0 7 3 5    20ToFuSiCs.13    
          -1     7332.7208014619    1.067e-07    0 2 1 8 3 6    0 0 0 7 1 7    20ToFuSiCs.143   
           1     7331.2432213989    8.006e-08    2 0 0 8 0 8    0 0 0 7 1 7    20ToFuSiCs.142   
          -1     7101.0281672096    5.003e-08    2 0 0 8 0 8    0 0 0 7 3 5    20ToFuSiCs.11    

    Basic cycle # 50: 

        disc[cm-1]     : 6.338e-08
        disc_unc[cm-1] : 3.431e-07

        sign        wave_nb/cm-1     unc/cm-1    upper state    lower state    line tag         
           1     7274.8438362315    2.502e-07    0 0 2 6 4 2    0 0 0 6 5 1    22DiToScCo.57    
          -1     7346.7822502960    1.434e-07    0 0 2 6 4 2    0 0 0 7 3 5    20ToFuSiCs.152   
           1     7244.0109047240    1.735e-07    1 0 1 7 3 4    0 0 0 7 3 5    20ToFuSiCs.88    
          -1     7172.0724907229    6.671e-08    1 0 1 7 3 4    0 0 0 6 5 1    20ToFuSiCs.55    

    Basic cycle # 51: 

        disc[cm-1]     : 7.672e-08
        disc_unc[cm-1] : 4.208e-07

        sign        wave_nb/cm-1     unc/cm-1    upper state    lower state    line tag         
           1     7099.7043008800    2.535e-07    2 0 0 5 1 5    0 0 0 5 2 4    22DiToScCo.10    
          -1     7293.8602797973    2.535e-07    2 0 0 5 1 5    0 0 0 4 0 4    22DiToScCo.64    
           1     7334.4736131988    1.401e-07    0 2 1 5 4 1    0 0 0 4 0 4    20ToFuSiCs.144   
          -1     7140.3176342048    1.701e-07    0 2 1 5 4 1    0 0 0 5 2 4    20ToFuSiCs.36    

    Basic cycle # 52: 

        disc[cm-1]     : 5.670e-08
        disc_unc[cm-1] : 3.254e-07

        sign        wave_nb/cm-1     unc/cm-1    upper state    lower state    line tag         
           1     7008.3999908930    2.568e-07    1 0 1 4 1 3    0 0 0 5 3 2    22DiToScCo.1     
          -1     7231.7934732434    1.735e-07    1 0 1 4 1 3    0 0 0 3 3 0    20ToFuSiCs.78    
           1       14.9437074064    1.668e-08    0 0 0 4 2 3    0 0 0 3 3 0    09CaPuHaGa.5     
           1     7349.9711787346    4.670e-08    1 2 0 5 5 0    0 0 0 4 2 3    20ToFuSiCs.156   
          -1     7162.2257590883    8.339e-08    1 2 0 5 5 0    0 0 0 4 4 1    20ToFuSiCs.49    
           1       20.7043552410    2.001e-08    0 0 0 5 3 2    0 0 0 4 4 1    09CaPuHaGa.7     

    Basic cycle # 53: 

        disc[cm-1]     : 8.173e-08
        disc_unc[cm-1] : 4.916e-07

        sign        wave_nb/cm-1     unc/cm-1    upper state    lower state    line tag         
           1     7297.5420687568    1.134e-07    2 0 0 8 6 3    0 0 0 8 5 4    20ToFuSiCs.122   
          -1     7269.7897066243    1.768e-07    2 0 0 8 6 3    0 0 0 9 3 6    20ToFuSiCs.104   
           1       10.7149352303    2.001e-08    0 0 0 10 2 9   0 0 0 9 3 6    09CaPuHaGa.1     
           1     7147.9480359643    1.101e-07    2 0 0 9 3 6    0 0 0 10 2 9   20ToFuSiCs.40    
          -1     7318.8735452378    8.006e-08    2 0 0 9 3 6    0 0 0 8 4 5    20ToFuSiCs.134   
           1     7138.4187439832    4.670e-08    0 0 2 7 3 4    0 0 0 8 4 5    20ToFuSiCs.35    
          -1     7329.8901784614    1.401e-07    0 0 2 7 3 4    0 0 0 7 4 3    20ToFuSiCs.141   
           1     7118.0884678060    8.006e-08    2 0 0 6 5 2    0 0 0 7 4 3    20ToFuSiCs.25    
          -1     7266.9157440045    1.268e-07    2 0 0 6 5 2    0 0 0 7 2 5    20ToFuSiCs.100   
           1     7012.6585542656    1.368e-07    1 2 0 6 5 2    0 0 0 7 2 5    20ToFuSiCs.1     
          -1     7348.5577162585    6.004e-08    1 2 0 6 5 2    0 0 0 5 2 3    20ToFuSiCs.154   
           1        0.7416824292    1.668e-09    0 0 0 6 1 6    0 0 0 5 2 3    69Kukolich.1     
           1     7312.8886591070    1.401e-07    0 0 2 5 0 5    0 0 0 6 1 6    20ToFuSiCs.130   
          -1     7111.1623134028    1.067e-07    0 0 2 5 0 5    0 0 0 6 3 4    20ToFuSiCs.19    
           1     7308.6900036191    1.001e-07    2 0 0 7 2 5    0 0 0 6 3 4    20ToFuSiCs.129   
          -1     7115.3121044726    1.067e-07    2 0 0 7 2 5    0 0 0 7 3 4    20ToFuSiCs.23    
           1     7319.5309553651    1.935e-07    0 0 2 6 4 3    0 0 0 7 3 4    20ToFuSiCs.135   
          -1     7102.0521005835    8.006e-08    0 0 2 6 4 3    0 0 0 7 5 2    20ToFuSiCs.12    
           1     7302.6018910322    6.004e-08    2 0 0 7 6 1    0 0 0 7 5 2    20ToFuSiCs.124   
          -1     7107.2705885950    1.101e-07    2 0 0 7 6 1    0 0 0 8 5 4    20ToFuSiCs.16    

    Basic cycle # 54: 

        disc[cm-1]     : 3.336e-08
        disc_unc[cm-1] : 2.011e-07

        sign        wave_nb/cm-1     unc/cm-1    upper state    lower state    line tag         
           1       10.7149351969    2.001e-07    0 0 0 10 2 9   0 0 0 9 3 6    06GoMaGuKn.2     
          -1       10.7149352303    2.001e-08    0 0 0 10 2 9   0 0 0 9 3 6    09CaPuHaGa.1     

    Basic cycle # 55: 

        disc[cm-1]     : 5.337e-08
        disc_unc[cm-1] : 3.269e-07

        sign        wave_nb/cm-1     unc/cm-1    upper state    lower state    line tag         
           1       15.8339242810    3.336e-08    0 0 0 5 3 3    0 0 0 4 4 0    06GoMaGuKn.9     
           1     7161.6033121020    1.067e-07    2 0 0 4 4 0    0 0 0 5 3 3    20ToFuSiCs.48    
          -1     7338.9459485635    1.167e-07    2 0 0 4 4 0    0 0 0 5 1 5    20ToFuSiCs.148   
          -1       10.8459332556    3.336e-08    0 0 0 5 1 5    0 0 0 4 2 2    06GoMaGuKn.3     
           1     7157.1727090880    1.201e-07    2 0 0 3 3 1    0 0 0 4 2 2    20ToFuSiCs.45    
          -1     7336.7883222966    1.134e-07    2 0 0 3 3 1    0 0 0 2 2 0    20ToFuSiCs.146   
           1     7202.0871488268    4.670e-08    2 0 0 3 1 3    0 0 0 2 2 0    20ToFuSiCs.67    
          -1     7116.1983074004    6.671e-08    2 0 0 3 1 3    0 0 0 4 0 4    20ToFuSiCs.24    
           1     7334.4736131988    1.401e-07    0 2 1 5 4 1    0 0 0 4 0 4    20ToFuSiCs.144   
          -1     7109.8297861683    1.101e-07    0 2 1 5 4 1    0 0 0 6 0 6    20ToFuSiCs.18    
           1     7230.5627158539    8.006e-08    1 0 1 5 2 3    0 0 0 6 0 6    20ToFuSiCs.77    
          -1     7189.1251256127    8.673e-08    1 0 1 5 2 3    0 0 0 4 4 0    20ToFuSiCs.61    

    Basic cycle # 56: 

        disc[cm-1]     : 6.338e-08
        disc_unc[cm-1] : 4.353e-07

        sign        wave_nb/cm-1     unc/cm-1    upper state    lower state    line tag         
           1     7140.1019545128    2.535e-07    2 0 0 4 0 4    0 0 0 4 1 3    22DiToScCo.22    
          -1     7273.3205105280    2.502e-07    2 0 0 4 0 4    0 0 0 3 1 3    22DiToScCo.56    
           1     7256.1286738908    1.835e-07    2 0 0 3 2 2    0 0 0 3 1 3    20ToFuSiCs.95    
          -1     7122.9101178122    1.701e-07    2 0 0 3 2 2    0 0 0 4 1 3    20ToFuSiCs.30    

    Basic cycle # 57: 

        disc[cm-1]     : 6.671e-08
        disc_unc[cm-1] : 4.751e-07

        sign        wave_nb/cm-1     unc/cm-1    upper state    lower state    line tag         
           1     7325.8120434371    2.535e-07    2 0 0 5 2 4    0 0 0 4 1 3    22DiToScCo.69    
          -1     7217.4665715540    1.601e-07    2 0 0 5 2 4    0 0 0 4 3 1    22DiToScCo.35    
           1     7281.7289006683    1.735e-07    2 0 0 4 4 0    0 0 0 4 3 1    20ToFuSiCs.114   
          -1     7338.9459485635    1.167e-07    2 0 0 4 4 0    0 0 0 5 1 5    20ToFuSiCs.148   
          -1       10.8459332556    3.336e-08    0 0 0 5 1 5    0 0 0 4 2 2    06GoMaGuKn.3     
           1     7157.1727090880    1.201e-07    2 0 0 3 3 1    0 0 0 4 2 2    20ToFuSiCs.45    
          -1     7336.7883222966    1.134e-07    2 0 0 3 3 1    0 0 0 2 2 0    20ToFuSiCs.146   
           1        6.1145663311    3.336e-08    0 0 0 3 1 3    0 0 0 2 2 0    06GoMaGuKn.1     
           1     7256.1286738908    1.835e-07    2 0 0 3 2 2    0 0 0 3 1 3    20ToFuSiCs.95    
          -1     7122.9101178122    1.701e-07    2 0 0 3 2 2    0 0 0 4 1 3    20ToFuSiCs.30    

    Basic cycle # 58: 

        disc[cm-1]     : 1.901e-07
        disc_unc[cm-1] : 1.466e-06

        sign        wave_nb/cm-1     unc/cm-1    upper state    lower state    line tag         
           1     7187.6203166625    1.278e-06    0 3 1 6 5 2    0 1 0 6 3 3    24ToDiCoUb.63    
          -1     7064.0690086673    5.571e-07    0 3 1 6 5 2    0 1 0 5 5 1    24ToDiCoUb.27    
           1     7300.4591985533    3.202e-07    1 1 1 6 5 2    0 1 0 5 5 1    24ToDiCoUb.96    
          -1     8646.9534354697    8.006e-08    1 1 1 6 5 2    0 0 0 7 5 3    24ToDiCoUb.133   
           1     7156.5612724053    7.005e-08    1 0 1 8 3 6    0 0 0 7 5 3    20ToFuSiCs.44    
          -1     7166.0502603271    7.672e-08    1 0 1 8 3 6    0 0 0 8 3 5    20ToFuSiCs.52    
           1     7115.0913508038    6.671e-08    0 0 2 8 0 8    0 0 0 8 3 5    20ToFuSiCs.22    
          -1     7348.5547853976    5.003e-08    0 0 2 8 0 8    0 0 0 7 3 5    20ToFuSiCs.153   
           1     7244.0109047240    1.735e-07    1 0 1 7 3 4    0 0 0 7 3 5    20ToFuSiCs.88    
          -1     7172.0724907229    6.671e-08    1 0 1 7 3 4    0 0 0 6 5 1    20ToFuSiCs.55    
           1     8427.7389694006    8.339e-08    1 1 1 5 3 2    0 0 0 6 5 1    24ToDiCoUb.122   
          -1     7033.7820321551    1.968e-07    1 1 1 5 3 2    0 1 0 6 3 3    24ToDiCoUb.15    

    Basic cycle # 59: 

        disc[cm-1]     : 6.671e-08
        disc_unc[cm-1] : 5.155e-07

        sign        wave_nb/cm-1     unc/cm-1    upper state    lower state    line tag         
           1     7121.7477713399    2.535e-07    2 0 0 6 5 1    0 0 0 7 4 4    22DiToScCo.14    
          -1     7291.7114842862    2.635e-07    2 0 0 6 5 1    0 0 0 6 4 2    22DiToScCo.63    
           1     7166.8173874407    1.701e-07    0 0 2 5 3 3    0 0 0 6 4 2    20ToFuSiCs.53    
          -1     7321.8240846072    1.701e-07    0 0 2 5 3 3    0 0 0 6 2 4    20ToFuSiCs.136   
          -1       16.2943101124    1.001e-07    0 0 0 6 2 4    0 0 0 7 1 7    06GoMaGuKn.10    
           1     7331.2432213989    8.006e-08    2 0 0 8 0 8    0 0 0 7 1 7    20ToFuSiCs.142   
          -1     7101.0281672096    5.003e-08    2 0 0 8 0 8    0 0 0 7 3 5    20ToFuSiCs.11    
           1     7348.5547853976    5.003e-08    0 0 2 8 0 8    0 0 0 7 3 5    20ToFuSiCs.153   
          -1     7115.0913508038    6.671e-08    0 0 2 8 0 8    0 0 0 8 3 5    20ToFuSiCs.22    
           1     7166.0502603271    7.672e-08    1 0 1 8 3 6    0 0 0 8 3 5    20ToFuSiCs.52    
          -1     7156.5612724053    7.005e-08    1 0 1 8 3 6    0 0 0 7 5 3    20ToFuSiCs.44    
          -1       14.5883144265    6.671e-08    0 0 0 7 5 3    0 0 0 6 6 0    06GoMaGuKn.5     
           1     7232.3790248586    1.234e-07    0 0 2 6 5 1    0 0 0 6 6 0    20ToFuSiCs.79    
          -1     7349.6934668450    1.334e-07    0 0 2 6 5 1    0 0 0 7 4 4    20ToFuSiCs.155   

    Basic cycle # 60: 

        disc[cm-1]     : 5.003e-08
        disc_unc[cm-1] : 4.101e-07

        sign        wave_nb/cm-1     unc/cm-1    upper state    lower state    line tag         
           1     7174.1372257403    2.502e-07    2 0 0 2 0 2    0 0 0 2 1 1    22DiToScCo.29    
          -1     7127.0346794548    2.535e-07    2 0 0 2 0 2    0 0 0 3 1 3    22DiToScCo.16    
           1     7189.3442468289    8.006e-08    2 0 0 2 2 0    0 0 0 3 1 3    20ToFuSiCs.62    
          -1     7236.4467930644    1.868e-07    2 0 0 2 2 0    0 0 0 2 1 1    20ToFuSiCs.82    

    Basic cycle # 61: 

        disc[cm-1]     : 4.336e-08
        disc_unc[cm-1] : 3.572e-07

        sign        wave_nb/cm-1     unc/cm-1    upper state    lower state    line tag         
           1     7197.5504782679    1.034e-07    2 0 0 6 2 4    0 0 0 7 1 7    20ToFuSiCs.66    
          -1     7280.0615590837    5.003e-08    2 0 0 6 2 4    0 0 0 5 3 3    20ToFuSiCs.113   
           1     7161.6033121020    1.067e-07    2 0 0 4 4 0    0 0 0 5 3 3    20ToFuSiCs.48    
          -1     7338.9459485635    1.167e-07    2 0 0 4 4 0    0 0 0 5 1 5    20ToFuSiCs.148   
          -1       10.8459332556    3.336e-08    0 0 0 5 1 5    0 0 0 4 2 2    06GoMaGuKn.3     
           1     7157.1727090880    1.201e-07    2 0 0 3 3 1    0 0 0 4 2 2    20ToFuSiCs.45    
          -1     7336.7883222966    1.134e-07    2 0 0 3 3 1    0 0 0 2 2 0    20ToFuSiCs.146   
           1     7202.0871488268    4.670e-08    2 0 0 3 1 3    0 0 0 2 2 0    20ToFuSiCs.67    
          -1     7116.1983074004    6.671e-08    2 0 0 3 1 3    0 0 0 4 0 4    20ToFuSiCs.24    
           1     7334.4736131988    1.401e-07    0 2 1 5 4 1    0 0 0 4 0 4    20ToFuSiCs.144   
          -1     7109.8297861683    1.101e-07    0 2 1 5 4 1    0 0 0 6 0 6    20ToFuSiCs.18    
           1     7278.7522688379    9.006e-08    2 0 0 6 1 5    0 0 0 6 0 6    20ToFuSiCs.111   
          -1     7122.6753633976    6.671e-08    2 0 0 6 1 5    0 0 0 6 2 4    20ToFuSiCs.29    
          -1       16.2943101124    1.001e-07    0 0 0 6 2 4    0 0 0 7 1 7    06GoMaGuKn.10    

    Basic cycle # 62: 

        disc[cm-1]     : 5.003e-08
        disc_unc[cm-1] : 4.160e-07

        sign        wave_nb/cm-1     unc/cm-1    upper state    lower state    line tag         
           1     7164.9012999453    4.003e-07    1 0 1 7 7 1    0 0 0 7 7 0    18KaStCaDa.1     
          -1     7164.9012999953    1.134e-07    1 0 1 7 7 1    0 0 0 7 7 0    20ToFuSiCs.51    

    Basic cycle # 63: 

        disc[cm-1]     : 2.335e-08
        disc_unc[cm-1] : 2.254e-07

        sign        wave_nb/cm-1     unc/cm-1    upper state    lower state    line tag         
           1     7189.4486025662    9.340e-08    2 0 0 9 4 6    0 0 0 10 1 9   20ToFuSiCs.63    
          -1     7226.5551963852    1.401e-07    2 0 0 9 4 6    0 0 0 8 5 3    20ToFuSiCs.72    
           1     7247.8219145193    8.006e-08    1 0 1 9 3 6    0 0 0 8 5 3    20ToFuSiCs.89    
          -1     7210.7153207236    1.268e-07    1 0 1 9 3 6    0 0 0 10 1 9   20ToFuSiCs.69    

    Basic cycle # 64: 

        disc[cm-1]     : 3.669e-08
        disc_unc[cm-1] : 4.067e-07

        sign        wave_nb/cm-1     unc/cm-1    upper state    lower state    line tag         
           1     7228.7965425468    1.768e-07    2 0 0 6 3 3    0 0 0 5 4 2    22DiToScCo.41    
          -1     7236.1374811270    2.502e-07    2 0 0 6 3 3    0 0 0 6 2 4    22DiToScCo.46    
           1     7122.6753633976    6.671e-08    2 0 0 6 1 5    0 0 0 6 2 4    20ToFuSiCs.29    
          -1     7278.7522688379    9.006e-08    2 0 0 6 1 5    0 0 0 6 0 6    20ToFuSiCs.111   
           1     7334.5225391227    1.735e-07    1 0 1 6 2 5    0 0 0 6 0 6    20ToFuSiCs.145   
          -1     7171.1046950654    1.701e-07    1 0 1 6 2 5    0 0 0 5 4 2    20ToFuSiCs.54    

    Basic cycle # 65: 

        disc[cm-1]     : 3.669e-08
        disc_unc[cm-1] : 4.552e-07

        sign        wave_nb/cm-1     unc/cm-1    upper state    lower state    line tag         
           1     7266.0777110977    2.602e-07    2 0 0 4 4 1    0 0 0 5 1 4    22DiToScCo.53    
          -1     7156.7231696703    2.568e-07    2 0 0 4 4 1    0 0 0 5 3 2    22DiToScCo.26    
          -1       20.7043552410    2.001e-08    0 0 0 5 3 2    0 0 0 4 4 1    09CaPuHaGa.7     
           1     7162.2257590883    8.339e-08    1 2 0 5 5 0    0 0 0 4 4 1    20ToFuSiCs.49    
          -1     7349.9711787346    4.670e-08    1 2 0 5 5 0    0 0 0 4 2 3    20ToFuSiCs.156   
          -1       14.9437074064    1.668e-08    0 0 0 4 2 3    0 0 0 3 3 0    09CaPuHaGa.5     
           1     7328.0120495293    1.801e-07    1 0 1 4 3 1    0 0 0 3 3 0    20ToFuSiCs.139   
          -1     7213.9731086998    1.768e-07    1 0 1 4 3 1    0 0 0 5 1 4    20ToFuSiCs.71    

    Basic cycle # 66: 

        disc[cm-1]     : 3.336e-08
        disc_unc[cm-1] : 4.140e-07

        sign        wave_nb/cm-1     unc/cm-1    upper state    lower state    line tag         
           1     7084.6376976235    2.535e-07    2 0 0 6 4 3    0 0 0 7 3 4    22DiToScCo.6     
          -1     7222.7802406657    1.701e-07    2 0 0 6 4 3    0 0 0 7 1 6    22DiToScCo.38    
           1     7085.3306881623    1.134e-07    1 2 0 7 4 3    0 0 0 7 1 6    20ToFuSiCs.8     
          -1     7342.2923900040    1.134e-07    1 2 0 7 4 3    0 0 0 6 1 6    20ToFuSiCs.150   
           1     7312.8886591070    1.401e-07    0 0 2 5 0 5    0 0 0 6 1 6    20ToFuSiCs.130   
          -1     7111.1623134028    1.067e-07    0 0 2 5 0 5    0 0 0 6 3 4    20ToFuSiCs.19    
           1     7308.6900036191    1.001e-07    2 0 0 7 2 5    0 0 0 6 3 4    20ToFuSiCs.129   
          -1     7115.3121044726    1.067e-07    2 0 0 7 2 5    0 0 0 7 3 4    20ToFuSiCs.23    

    Basic cycle # 67: 

        disc[cm-1]     : 1.334e-08
        disc_unc[cm-1] : 1.689e-07

        sign        wave_nb/cm-1     unc/cm-1    upper state    lower state    line tag         
           1       14.7775016742    1.668e-07    0 0 0 7 5 2    0 0 0 6 6 1    06GoMaGuKn.7     
          -1       14.7775016608    2.669e-08    0 0 0 7 5 2    0 0 0 6 6 1    09CaPuHaGa.4     

    Basic cycle # 68: 

        disc[cm-1]     : 3.002e-08
        disc_unc[cm-1] : 3.851e-07

        sign        wave_nb/cm-1     unc/cm-1    upper state    lower state    line tag         
           1     7230.3153917668    2.502e-07    2 0 0 4 2 2    0 0 0 4 1 3    22DiToScCo.42    
          -1     7220.5930910043    1.634e-07    2 0 0 4 2 2    0 0 0 3 3 1    22DiToScCo.37    
           1     7113.1878170197    1.735e-07    2 0 0 3 2 2    0 0 0 3 3 1    20ToFuSiCs.20    
          -1     7122.9101178122    1.701e-07    2 0 0 3 2 2    0 0 0 4 1 3    20ToFuSiCs.30    

    Basic cycle # 69: 

        disc[cm-1]     : 3.336e-08
        disc_unc[cm-1] : 4.597e-07

        sign        wave_nb/cm-1     unc/cm-1    upper state    lower state    line tag         
           1     7283.0183407950    2.702e-07    2 0 0 4 4 1    0 0 0 4 3 2    22DiToScCo.60    
          -1     7156.7231696703    2.568e-07    2 0 0 4 4 1    0 0 0 5 3 2    22DiToScCo.26    
          -1       20.7043552410    2.001e-08    0 0 0 5 3 2    0 0 0 4 4 1    09CaPuHaGa.7     
           1     7162.2257590883    8.339e-08    1 2 0 5 5 0    0 0 0 4 4 1    20ToFuSiCs.49    
          -1     7349.9711787346    4.670e-08    1 2 0 5 5 0    0 0 0 4 2 3    20ToFuSiCs.156   
          -1       14.9437074064    1.668e-08    0 0 0 4 2 3    0 0 0 3 3 0    09CaPuHaGa.5     
           1     7231.7934732434    1.735e-07    1 0 1 4 1 3    0 0 0 3 3 0    20ToFuSiCs.78    
          -1     7134.6951621078    1.801e-07    1 0 1 4 1 3    0 0 0 4 3 2    20ToFuSiCs.32    

    Basic cycle # 70: 

        disc[cm-1]     : 3.002e-08
        disc_unc[cm-1] : 4.215e-07

        sign        wave_nb/cm-1     unc/cm-1    upper state    lower state    line tag         
           1     7080.7566842992    2.602e-07    2 0 0 4 3 1    0 0 0 4 4 0    22DiToScCo.5     
          -1     7346.8381015409    2.535e-07    2 0 0 4 3 1    0 0 0 4 0 4    22DiToScCo.71    
           1     7334.4736131988    1.401e-07    0 2 1 5 4 1    0 0 0 4 0 4    20ToFuSiCs.144   
          -1     7109.8297861683    1.101e-07    0 2 1 5 4 1    0 0 0 6 0 6    20ToFuSiCs.18    
           1     7230.5627158539    8.006e-08    1 0 1 5 2 3    0 0 0 6 0 6    20ToFuSiCs.77    
          -1     7189.1251256127    8.673e-08    1 0 1 5 2 3    0 0 0 4 4 0    20ToFuSiCs.61    

    Basic cycle # 71: 

        disc[cm-1]     : 2.335e-08
        disc_unc[cm-1] : 3.711e-07

        sign        wave_nb/cm-1     unc/cm-1    upper state    lower state    line tag         
           1     7085.8758678245    2.502e-07    2 0 0 5 3 3    0 0 0 6 2 4    22DiToScCo.7     
          -1     7241.9527732415    2.502e-07    2 0 0 5 3 3    0 0 0 6 0 6    22DiToScCo.48    
           1     7278.7522688379    9.006e-08    2 0 0 6 1 5    0 0 0 6 0 6    20ToFuSiCs.111   
          -1     7122.6753633976    6.671e-08    2 0 0 6 1 5    0 0 0 6 2 4    20ToFuSiCs.29    

    Basic cycle # 72: 

        disc[cm-1]     : 2.335e-08
        disc_unc[cm-1] : 4.031e-07

        sign        wave_nb/cm-1     unc/cm-1    upper state    lower state    line tag         
           1     7223.1171669702    2.568e-07    2 0 0 2 1 1    0 0 0 2 0 2    22DiToScCo.39    
          -1     7157.0440622292    2.535e-07    2 0 0 2 1 1    0 0 0 2 2 0    22DiToScCo.27    
           1     7202.0871488268    4.670e-08    2 0 0 3 1 3    0 0 0 2 2 0    20ToFuSiCs.67    
          -1     7268.1602535445    1.735e-07    2 0 0 3 1 3    0 0 0 2 0 2    20ToFuSiCs.102   

    Basic cycle # 73: 

        disc[cm-1]     : 3.336e-08
        disc_unc[cm-1] : 5.785e-07

        sign        wave_nb/cm-1     unc/cm-1    upper state    lower state    line tag         
           1     7241.3772921999    4.603e-07    2 0 0 5 4 2    0 0 0 6 1 5    22DiToScCo.47    
          -1     7122.7341543996    2.502e-07    2 0 0 5 4 2    0 0 0 6 3 3    22DiToScCo.15    
           1     7122.4807461634    1.701e-07    2 0 0 6 2 4    0 0 0 6 3 3    20ToFuSiCs.28    
          -1     7241.1238839971    1.768e-07    2 0 0 6 2 4    0 0 0 6 1 5    20ToFuSiCs.85    

    Basic cycle # 74: 

        disc[cm-1]     : 1.334e-08
        disc_unc[cm-1] : 2.335e-07

        sign        wave_nb/cm-1     unc/cm-1    upper state    lower state    line tag         
           1     7273.2888058645    1.801e-07    0 0 2 6 4 3    0 0 0 6 5 2    20ToFuSiCs.108   
          -1     7102.0521005835    8.006e-08    0 0 2 6 4 3    0 0 0 7 5 2    20ToFuSiCs.12    
           1     8410.8190101834    9.340e-08    0 3 1 6 5 1    0 0 0 7 5 2    24ToDiCoUb.120   
          -1     8582.0557154510    8.339e-08    0 3 1 6 5 1    0 0 0 6 5 2    24ToDiCoUb.130   

    Basic cycle # 75: 

        disc[cm-1]     : 2.335e-08
        disc_unc[cm-1] : 4.160e-07

        sign        wave_nb/cm-1     unc/cm-1    upper state    lower state    line tag         
           1     7164.9004477257    4.003e-07    1 0 1 7 7 0    0 0 0 7 7 1    18KaStCaDa.2     
          -1     7164.9004477491    1.134e-07    1 0 1 7 7 0    0 0 0 7 7 1    20ToFuSiCs.50    

    Basic cycle # 76: 

        disc[cm-1]     : 2.169e-08
        disc_unc[cm-1] : 4.341e-07

        sign        wave_nb/cm-1     unc/cm-1    upper state    lower state    line tag         
           1     7135.5146017649    2.502e-07    2 0 0 5 4 1    0 0 0 6 3 4    22DiToScCo.19    
          -1     7275.6812412873    2.568e-07    2 0 0 5 4 1    0 0 0 5 3 2    22DiToScCo.58    
          -1       20.7043552410    2.001e-08    0 0 0 5 3 2    0 0 0 4 4 1    09CaPuHaGa.7     
           1     7162.2257590883    8.339e-08    1 2 0 5 5 0    0 0 0 4 4 1    20ToFuSiCs.49    
          -1     7349.9711787346    4.670e-08    1 2 0 5 5 0    0 0 0 4 2 3    20ToFuSiCs.156   
           1     7287.0238955444    1.001e-07    2 0 0 5 1 4    0 0 0 4 2 3    20ToFuSiCs.117   
          -1     7140.8755092898    9.673e-08    2 0 0 5 1 4    0 0 0 5 2 3    20ToFuSiCs.37    
           1        0.7416824292    1.668e-09    0 0 0 6 1 6    0 0 0 5 2 3    69Kukolich.1     
           1     7312.8886591070    1.401e-07    0 0 2 5 0 5    0 0 0 6 1 6    20ToFuSiCs.130   
          -1     7111.1623134028    1.067e-07    0 0 2 5 0 5    0 0 0 6 3 4    20ToFuSiCs.19    

    Basic cycle # 77: 

        disc[cm-1]     : 2.668e-08
        disc_unc[cm-1] : 5.517e-07

        sign        wave_nb/cm-1     unc/cm-1    upper state    lower state    line tag         
           1     7172.5066525956    1.768e-07    1 1 1 5 4 2    0 1 0 5 4 1    24ToDiCoUb.59    
          -1     7294.7699687862    2.068e-07    1 1 1 5 4 2    0 1 0 4 4 1    24ToDiCoUb.93    
           1     6928.3237608633    1.768e-07    2 1 0 3 3 0    0 1 0 4 4 1    24ToDiCoUb.4     
          -1     7315.6173114335    1.968e-07    2 1 0 3 3 0    0 1 0 2 2 1    24ToDiCoUb.105   
           1     7062.8510981053    1.768e-07    2 1 0 1 1 0    0 1 0 2 2 1    24ToDiCoUb.25    
          -1     8670.2550781281    9.006e-08    2 1 0 1 1 0    0 0 0 2 2 1    24ToDiCoUb.135   
           1     7338.1595343336    7.672e-08    2 0 0 3 3 0    0 0 0 2 2 1    20ToFuSiCs.147   
          -1     7172.6988908173    1.134e-07    2 0 0 3 3 0    0 0 0 4 2 3    20ToFuSiCs.56    
           1     7287.0238955444    1.001e-07    2 0 0 5 1 4    0 0 0 4 2 3    20ToFuSiCs.117   
          -1     7140.8755092898    9.673e-08    2 0 0 5 1 4    0 0 0 5 2 3    20ToFuSiCs.37    
           1     7348.5577162585    6.004e-08    1 2 0 6 5 2    0 0 0 5 2 3    20ToFuSiCs.154   
          -1     7012.6585542656    1.368e-07    1 2 0 6 5 2    0 0 0 7 2 5    20ToFuSiCs.1     
           1     8491.7368025816    1.334e-07    0 3 1 6 4 2    0 0 0 7 2 5    24ToDiCoUb.126   
          -1     7022.2841475352    2.068e-07    0 3 1 6 4 2    0 1 0 5 4 1    24ToDiCoUb.12    

    Basic cycle # 78: 

        disc[cm-1]     : 6.671e-09
        disc_unc[cm-1] : 1.671e-07

        sign        wave_nb/cm-1     unc/cm-1    upper state    lower state    line tag         
           1       14.6484937590    1.668e-07    0 0 0 6 4 3    0 0 0 5 5 0    06GoMaGuKn.6     
          -1       14.6484937523    1.001e-08    0 0 0 6 4 3    0 0 0 5 5 0    09CaPuHaGa.3     

    Basic cycle # 79: 

        disc[cm-1]     : 6.671e-09
        disc_unc[cm-1] : 2.869e-07

        sign        wave_nb/cm-1     unc/cm-1    upper state    lower state    line tag         
           1     7341.2796869493    1.101e-07    1 0 1 8 4 5    0 0 0 8 2 6    20ToFuSiCs.149   
          -1     7108.0016370926    1.101e-07    1 0 1 8 4 5    0 0 0 7 6 2    20ToFuSiCs.17    
           1     7061.2475994043    1.568e-07    0 0 2 6 5 1    0 0 0 7 6 2    20ToFuSiCs.5     
          -1     7349.6934668450    1.334e-07    0 0 2 6 5 1    0 0 0 7 4 4    20ToFuSiCs.155   
           1     7288.4596640286    8.339e-08    2 0 0 8 3 5    0 0 0 7 4 4    20ToFuSiCs.119   
          -1     7233.2918464513    9.340e-08    2 0 0 8 3 5    0 0 0 8 2 6    20ToFuSiCs.80    

    Basic cycle # 80: 

        disc[cm-1]     : 3.335e-09
        disc_unc[cm-1] : 7.114e-07

        sign        wave_nb/cm-1     unc/cm-1    upper state    lower state    line tag         
           1     7149.1845008356    5.604e-07    2 0 0 5 5 1    0 0 0 6 4 2    22DiToScCo.23    
          -1     7296.8502593884    2.502e-07    2 0 0 5 5 1    0 0 0 5 4 2    22DiToScCo.66    
           1     7171.1046950654    1.701e-07    1 0 1 6 2 5    0 0 0 5 4 2    20ToFuSiCs.54    
          -1     7334.5225391227    1.735e-07    1 0 1 6 2 5    0 0 0 6 0 6    20ToFuSiCs.145   
           1     7278.7522688379    9.006e-08    2 0 0 6 1 5    0 0 0 6 0 6    20ToFuSiCs.111   
          -1     7122.6753633976    6.671e-08    2 0 0 6 1 5    0 0 0 6 2 4    20ToFuSiCs.29    
           1     7321.8240846072    1.701e-07    0 0 2 5 3 3    0 0 0 6 2 4    20ToFuSiCs.136   
          -1     7166.8173874407    1.701e-07    0 0 2 5 3 3    0 0 0 6 4 2    20ToFuSiCs.53    

    Basic cycle # 81: 

        disc[cm-1]     : 0.000e+00
        disc_unc[cm-1] : 2.188e-07

        sign        wave_nb/cm-1     unc/cm-1    upper state    lower state    line tag         
           1     7100.6435836521    1.001e-07    2 0 0 1 1 1    0 0 0 2 2 0    20ToFuSiCs.10    
          -1     7236.8075045070    1.401e-07    2 0 0 1 1 1    0 0 0 0 0 0    20ToFuSiCs.83    
          -1     7136.8358525851    8.673e-08    1 0 1 1 0 1    0 0 0 2 2 0    20ToFuSiCs.33    
           1     7272.9997734399    1.034e-07    1 0 1 1 0 1    0 0 0 0 0 0    20ToFuSiCs.106   
