# Supplementary material for: All paths lead to hubs in the spectroscopic networks of water isotopologues H216O and H218O
Source: Commun Chem. 2024 Feb 16;7:34. doi: 10.1038/s42004-024-01103-8 (PMC10873357; doi:10.1038/s42004-024-01103-8)
Supplement: Supplementary file 2 — Supplementary Data 1 [file 42004_2024_1103_MOESM2_ESM.zip › SupplementaryData1/H216O/table_S7.txt]

%%%%%%%%%%%%%%%%%%%%%%%%%%%%%%%%%%%%%%%%%%%%%%%%%%%%%%%%%%%%%%%%%%%%%%%%%%%%%%%%%%%%%%%%%%%%%%%%%%%%%%%%%%%%%%%%%%%%%%%%%%
%
% Degree distribution of the H2O-16 network specified in table_S6.txt
%
%%%%%%%%%%%%%%%%%%%%%%%%%%%%%%%%%%%%%%%%%%%%%%%%%%%%%%%%%%%%%%%%%%%%%%%%%%%%%%%%%%%%%%%%%%%%%%%%%%%%%%%%%%%%%%%%%%%%%%%%%%
%
% Notes:
%       (a) state (six columns) : rovibrational label (v_1, v_2, v_3, J, K_a, and K_c) 
%                                 of an individual state
%       (b) degree              : degree of an individual node/state
%
%%%%%%%%%%%%%%%%%%%%%%%%%%%%%%%%%%%%%%%%%%%%%%%%%%%%%%%%%%%%%%%%%%%%%%%%%%%%%%%%%%%%%%%%%%%%%%%%%%%%%%%%%%%%%%%%%%%%%%%%%%

  state         degree
  0 0 0 5 2 3      482
  0 0 0 6 3 4      481
  0 0 0 6 2 5      474
  0 0 0 5 3 2      465
  0 0 0 4 2 3      463
  0 0 0 5 1 4      463
  0 0 0 6 1 6      454
  0 0 0 4 1 4      452
  0 0 0 7 2 5      436
  0 0 0 5 0 5      434
  0 0 0 4 3 2      423
  0 0 0 6 4 3      423
  0 0 0 7 1 6      419
  0 0 0 7 3 4      414
  0 0 0 7 0 7      410
  0 0 0 3 2 1      406
  0 0 0 5 4 1      405
  0 0 0 7 4 3      404
  0 0 0 5 2 4      402
  0 0 0 8 3 6      399
  0 0 0 3 0 3      398
  0 0 0 5 3 3      395
  0 0 0 6 2 4      394
  0 0 0 5 1 5      391
  0 0 0 8 2 7      389
  0 0 0 4 2 2      386
  0 0 0 3 1 2      379
  0 0 0 6 0 6      370
  0 0 0 6 1 5      369
  0 0 0 7 3 5      368
  0 0 0 7 2 6      368
  0 0 0 8 4 5      366
  0 0 0 4 0 4      365
  0 0 0 4 1 3      363
  0 0 0 8 1 8      360
  0 0 0 7 5 2      358
  0 0 0 6 3 3      357
  0 0 0 9 1 8      349
  0 0 0 3 1 3      349
  0 0 0 4 3 1      347
  0 0 0 6 4 2      345
  0 0 0 2 1 2      343
  0 0 0 9 2 7      338
  0 0 0 7 1 7      337
  0 0 0 3 2 2      335
  0 0 0 6 5 2      329
  0 0 0 8 5 4      325
  0 0 0 3 3 0      324
  0 0 0 7 4 4      323
  0 0 0 5 4 2      322
  0 0 0 4 4 1      319
  0 0 0 9 0 9      312
  0 0 0 8 2 6      309
  0 0 0 2 2 1      303
  0 0 0 8 3 5      302
  0 0 0 9 4 5      301
  0 0 0 9 3 6      301
  0 0 0 8 1 7      300
  0 0 0 8 4 4      289
  0 0 0 10 2 9     287
  0 0 0 3 3 1      286
  0 0 0 10 3 8     285
  0 0 0 8 0 8      285
  0 0 0 8 6 3      282
  0 0 0 2 0 2      278
  0 0 0 9 2 8      275
  0 0 0 5 5 0      275
  0 0 0 7 5 3      272
  0 0 0 9 3 7      269
  0 0 0 7 6 1      266
  0 0 0 9 5 4      265
  0 0 0 6 5 1      263
  0 0 0 2 2 0      263
  0 0 0 10 1 10    262
  0 0 0 10 4 7     259
  0 0 0 2 1 1      258
  0 0 0 4 4 0      254
  0 0 0 9 1 9      253
  0 0 0 8 5 3      250
  0 0 0 9 4 6      233
  0 0 0 11 1 10    230
  0 0 0 11 2 9     229
  0 0 0 9 6 3      227
  0 0 0 9 5 5      226
  0 0 0 8 6 2      226
  0 0 0 10 5 6     224
  0 0 0 1 0 1      221
  0 0 0 5 5 1      219
  0 0 0 10 2 8     219
  0 0 0 10 1 9     215
  0 0 0 7 6 2      211
  0 0 0 6 6 1      210
  0 0 0 11 0 11    209
  0 0 0 11 3 8     205
  0 0 0 10 0 10    200
  0 0 0 1 1 1      198
  0 0 0 1 1 0      197
  0 0 0 10 3 7     196
  0 0 0 10 6 5     192
  0 0 0 8 7 2      187
  0 0 0 10 4 6     186
  0 0 0 12 3 10    183
  0 0 0 6 6 0      182
  0 0 0 9 7 2      181
  0 0 0 11 4 7     180
  0 0 0 10 5 5     177
  0 0 0 9 6 4      175
  0 0 0 11 3 9     174
  0 0 0 12 2 11    172
  0 0 0 11 5 6     172
  0 0 0 12 1 12    170
  0 0 0 7 7 0      168
  0 0 0 11 2 10    165
  0 0 0 11 6 5     159
  0 0 0 8 7 1      158
  0 0 0 11 1 11    157
  0 0 0 12 4 9     156
  0 0 0 9 7 3      150
  0 0 0 11 4 8     150
  0 0 0 10 6 4     144
  0 0 0 12 2 10    141
  0 1 0 4 2 3      140
  0 0 0 11 5 7     140
  0 0 0 13 1 12    138
  0 0 0 10 7 4     138
  0 0 0 7 7 1      137
  0 1 0 4 1 4      136
  0 1 0 6 3 4      136
  0 0 0 12 1 11    135
  0 1 0 5 1 4      135
  0 1 0 3 2 1      135
  0 0 0 11 7 4     135
  0 1 0 6 2 5      134
  0 1 0 5 2 3      134
  0 1 0 4 3 2      131
  0 0 0 12 5 8     130
  0 1 0 5 0 5      129
  0 0 0 13 2 11    128
  0 0 0 13 0 13    126
  0 1 0 5 3 2      126
  0 0 0 12 0 12    126
  0 1 0 3 0 3      124
  0 1 0 6 1 6      123
  0 0 0 13 3 10    120
  0 1 0 7 3 4      119
  0 0 0 12 3 9     119
  0 1 0 3 1 2      119
  0 1 0 2 1 2      117
  0 0 0 12 6 7     115
  0 1 0 7 1 6      114
  0 0 0 10 7 3     114
  0 1 0 7 2 5      114
  0 0 0 9 8 1      113
  0 0 0 10 8 3     112
  0 1 0 8 3 6      111
  0 1 0 8 2 7      111
  0 1 0 7 0 7      108
  0 0 0 14 2 13    108
  0 1 0 5 2 4      108
  0 0 0 11 6 6     107
  0 0 0 12 4 8     106
  0 0 0 12 7 6     106
  0 0 0 14 4 11    105
  0 1 0 5 3 3      105
  0 0 0 13 3 11    105
  0 1 0 7 4 3      104
  0 0 0 8 8 1      103
  0 1 0 4 2 2      103
  0 1 0 4 1 3      103
  0 1 0 6 4 3      103
  0 0 0 13 5 8     102
  0 0 0 14 3 12    101
  0 1 0 5 4 1      100
  0 1 0 5 1 5      100
  0 1 0 3 1 3      100
  0 1 0 3 2 2      100
  0 0 0 13 2 12     99
  0 1 0 6 0 6       99
  0 0 0 13 1 13     99
  0 1 0 4 0 4       98
  0 0 0 13 4 9      98
  8 0 0 4 1 4       98
  --- hub limit ------
  0 1 0 8 4 5       97
  0 0 0 9 8 2       97
  0 1 0 6 1 5       96
  0 0 0 14 1 14     95
  0 1 0 9 1 8       94
  0 1 0 2 2 1       94
  0 1 0 8 5 4       94
  0 1 0 8 1 8       94
  0 1 0 7 3 5       94
  0 0 0 14 5 10     94
  0 1 0 4 4 1       93
  0 0 0 11 8 3      92
  0 0 0 12 5 7      92
  0 0 0 13 7 6      91
  0 1 0 6 2 4       90
  0 0 0 13 6 7      90
  0 1 0 9 2 7       90
  0 0 0 13 4 10     90
  0 1 0 9 3 6       89
  0 1 0 9 4 5       88
  0 1 0 3 3 0       88
  0 0 0 12 6 6      87
  0 0 0 8 8 0       87
  0 1 0 4 3 1       87
  0 1 0 7 2 6       86
  0 1 0 10 2 9      86
  0 1 0 10 3 8      86
  0 0 0 10 8 2      86
  0 1 0 6 3 3       85
  0 1 0 11 1 10     85
  0 0 0 11 7 5      84
  0 1 0 7 5 2       83
  0 1 0 11 4 7      82
  0 1 0 6 5 2       82
  0 1 0 9 5 4       82
  0 1 0 11 2 9      82
  0 1 0 9 0 9       82
  0 1 0 7 6 1       82
  0 1 0 1 0 1       82
  0 0 0 15 2 13     82
  0 1 0 2 0 2       81
  0 1 0 2 1 1       81
  0 1 0 10 4 7      81
  0 0 0 14 6 9      81
  0 1 0 7 1 7       81
  0 0 0 14 2 12     81
  0 0 0 13 5 9      80
  0 1 0 8 2 6       80
  0 0 0 14 0 14     79
  0 1 0 7 4 4       79
  0 0 0 14 1 13     79
  0 0 0 0 0 0       78
  0 1 0 11 3 8      78
  0 0 0 11 8 4      78
  0 0 0 13 6 8      77
  0 1 0 12 4 9      77
  0 0 0 10 9 2      76
  0 1 0 10 5 6      76
  0 0 0 14 7 8      76
  0 0 0 15 1 14     76
  0 1 0 8 0 8       75
  0 1 0 3 3 1       75
  0 0 0 12 8 5      75
  0 1 0 2 2 0       74
  0 1 0 10 1 10     74
  0 1 0 6 4 2       74
  0 0 0 15 0 15     73
  0 1 0 8 1 7       73
  0 1 0 5 4 2       73
  0 0 0 12 7 5      73
  0 1 0 10 6 5      72
  0 0 0 11 9 2      72
  0 2 0 9 6 3       72
  0 0 0 14 3 11     72
  0 0 0 15 3 12     72
  0 1 0 8 6 3       72
  0 1 0 11 5 6      72
  0 0 0 12 9 4      71
  0 1 0 9 6 3       71
  0 0 1 6 3 3       70
  0 2 0 10 4 7      70
  0 1 0 13 2 11     70
  0 0 0 16 4 13     70
  0 1 0 12 2 11     69
  0 1 0 9 2 8       69
  0 1 0 12 5 8      69
  0 1 0 12 6 7      69
  1 0 0 9 4 5       69
  0 1 0 9 3 7       69
  0 1 0 8 3 5       69
  0 1 0 13 1 12     69
  0 1 0 11 0 11     69
  0 0 0 9 9 0       68
  0 1 0 11 6 5      68
  0 1 0 12 3 10     68
  0 0 0 15 4 11     68
  0 0 1 7 3 5       67
  0 1 0 8 7 2       67
  0 1 0 1 1 0       67
  1 0 0 6 3 4       67
  0 0 0 13 8 5      67
  0 0 0 16 3 14     67
  0 0 0 16 2 15     66
  0 1 0 8 4 4       66
  0 0 1 5 3 3       66
  0 2 0 7 3 4       66
  0 1 0 5 5 0       65
  0 2 0 8 3 6       65
  0 1 0 13 4 9      65
  0 0 1 8 3 5       64
  0 2 0 10 5 6      64
  0 1 0 13 5 8      64
  0 1 0 8 5 3       64
  0 2 0 6 2 5       63
  1 0 0 8 4 5       63
  0 1 0 14 4 11     63
  0 1 0 1 1 1       63
  0 1 0 12 1 12     63
  1 0 0 7 4 3       63
  0 2 0 12 4 9      62
  0 2 0 9 4 5       62
  0 0 0 15 7 8      62
  0 2 0 8 2 7       62
  0 1 0 10 7 4      62
  0 1 0 9 4 6       62
  0 2 0 12 5 8      62
  0 0 0 16 6 11     62
  0 0 1 8 4 4       62
  1 0 0 12 3 10     61
  0 0 0 15 6 9      61
  0 0 1 9 3 7       61
  0 0 0 16 1 16     61
  0 2 0 11 4 7      60
  1 0 0 5 3 2       60
  0 0 1 7 2 6       60
  0 0 1 8 5 3       60
  0 0 1 7 4 4       60
  0 0 0 16 5 12     60
  0 1 0 14 5 10     60
  1 0 0 10 5 6      60
  0 2 0 8 5 4       60
  0 0 1 9 5 5       60
  1 0 0 6 4 3       60
  0 0 1 10 4 6      60
  0 1 0 9 1 9       59
  0 1 1 6 3 3       59
  0 0 1 8 6 2       59
  0 1 0 13 3 10     59
  0 0 1 10 3 7      59
  0 0 0 13 9 4      59
  0 1 0 9 7 2       59
  0 0 0 15 2 14     59
  0 2 0 11 5 6      59
  0 0 1 6 2 4       59
  0 1 0 6 6 1       59
  0 1 0 13 6 7      59
  0 2 0 9 5 4       59
  0 0 0 10 9 1      59
  0 0 1 8 1 7       58
  0 2 0 13 2 11     58
  0 1 0 9 5 5       58
  0 1 0 4 4 0       58
  0 2 0 6 4 3       58
  0 2 0 11 2 9      58
  1 0 0 7 3 4       57
  0 0 0 14 4 10     57
  0 0 0 15 1 15     57
  0 2 0 9 3 6       57
  0 1 0 11 7 4      57
  0 0 0 9 9 1       57
  0 2 0 8 4 5       57
  0 0 1 5 2 4       56
  0 1 0 12 7 6      56
  0 2 0 10 2 9      56
  0 1 0 7 5 3       56
  0 2 0 12 3 10     56
  0 0 0 15 5 10     56
  0 2 0 7 2 5       56
  0 2 0 11 3 8      56
  0 0 1 7 5 3       56
  1 0 0 9 3 6       56
  0 0 1 9 4 6       56
  0 0 1 11 4 8      56
  1 0 0 6 2 5       56
  0 1 0 10 2 8      56
  0 2 0 6 3 4       56
  0 2 0 10 3 8      55
  0 2 0 7 4 3       55
  0 0 1 8 0 8       55
  0 1 0 14 6 9      55
  0 1 0 14 3 12     55
  0 0 1 6 4 2       55
  0 0 0 16 7 10     55
  0 2 0 5 1 4       55
  0 2 0 9 1 8       55
  0 0 0 14 8 7      55
  0 0 1 9 6 4       55
  0 0 1 10 6 4      55
  0 1 1 9 3 7       55
  0 0 0 15 3 13     55
  0 1 0 6 5 1       54
  0 1 0 11 8 3      54
  0 2 0 7 1 6       54
  0 1 0 12 8 5      54
  0 2 0 13 3 10     54
  1 1 0 8 4 5       54
  1 0 0 10 4 7      54
  0 0 1 12 2 10     54
  0 1 0 10 3 7      54
  0 0 1 4 3 1       54
  1 0 0 11 5 6      54
  0 0 0 17 1 16     54
  0 2 0 13 4 9      53
  0 3 0 8 3 6       53
  0 1 1 7 4 4       53
  0 0 1 7 6 2       53
  0 0 1 10 5 5      53
  0 0 0 17 0 17     53
  0 1 1 8 2 6       53
  0 0 1 10 2 8      53
  0 0 0 12 8 4      53
  0 1 1 7 3 5       53
  1 0 0 10 6 5      53
  0 1 0 7 7 0       53
  0 0 0 11 10 1     53
  0 2 0 9 2 7       52
  0 0 0 17 2 15     52
  0 0 1 8 2 6       52
  0 0 1 10 1 9      52
  0 1 0 10 1 9      52
  1 0 0 5 4 1       52
  0 0 0 14 9 6      52
  0 1 0 15 2 13     52
  0 1 0 15 3 12     52
  0 0 0 17 7 10     52
  0 1 1 7 2 6       52
  0 1 0 15 5 10     52
  0 1 0 15 6 9      52
  0 2 0 7 5 2       52
  0 1 1 5 2 4       52
  0 2 0 5 3 2       52
  0 0 1 6 5 1       51
  1 0 0 11 4 7      51
  1 0 0 8 3 6       51
  0 1 1 5 3 3       51
  0 2 0 4 2 3       51
  1 0 0 9 6 3       51
  1 0 0 8 5 4       51
  0 2 0 7 6 1       51
  0 0 0 13 7 7      51
  1 0 0 12 5 8      51
  0 0 0 14 6 8      51
  0 0 0 17 3 14     51
  0 0 1 5 4 2       51
  0 3 0 6 3 4       51
  0 1 0 11 3 9      51
  0 0 1 9 1 9       50
  0 1 0 10 4 6      50
  0 1 0 13 7 6      50
  0 0 1 6 1 5       50
  0 2 0 4 3 2       50
  0 2 0 6 6 1       50
  0 1 0 12 2 10     50
  0 0 1 4 1 3       50
  0 2 0 5 4 1       50
  1 0 0 9 5 4       50
  1 0 0 7 6 1       50
  0 1 0 14 2 13     50
  0 2 0 11 6 5      50
  0 2 0 6 1 6       50
  0 1 0 9 6 4       50
  0 1 0 11 2 10     49
  0 0 0 17 6 11     49
  0 0 0 15 4 12     49
  0 2 0 14 4 11     49
  1 0 0 9 2 7       49
  0 2 0 5 2 3       49
  1 0 0 10 3 8      49
  1 1 0 7 4 3       49
  1 0 0 4 3 2       49
  0 1 0 15 4 11     49
  0 2 0 9 0 9       49
  0 2 0 6 5 2       49
  0 0 0 12 10 3     49
  0 0 0 13 10 3     49
  0 1 0 16 4 13     49
  0 1 0 13 0 13     49
  0 0 0 17 5 12     49
  0 2 0 11 1 10     49
  0 0 0 12 9 3      49
  0 1 0 11 5 7      48
  0 0 0 14 5 9      48
  1 0 0 7 5 2       48
  1 0 0 8 2 7       48
  1 0 0 12 6 7      48
  0 0 0 18 5 14     48
  0 2 0 5 0 5       48
  0 0 0 18 3 16     48
  0 0 1 15 2 14     48
  0 0 0 19 2 17     48
  0 2 0 15 3 12     48
  0 0 1 11 3 9      48
  0 0 0 11 9 3      48
  0 2 0 4 1 4       48
  0 1 0 11 4 8      48
  0 0 1 11 6 6      48
  0 1 0 10 8 3      48
  0 1 0 15 7 8      48
  0 0 1 11 5 7      48
  0 1 0 10 0 10     48
  0 0 0 17 4 13     48
  0 0 0 15 8 7      48
  0 2 0 13 5 8      48
  0 1 0 14 7 8      48
  0 2 0 8 6 3       48
  0 0 1 7 1 7       47
  0 3 0 9 2 7       47
  0 0 1 12 3 9      47
  1 1 0 6 4 3       47
  0 0 1 9 2 8       47
  0 2 0 10 6 5      47
  0 1 1 6 1 5       47
  1 0 0 11 2 9      47
  0 0 0 14 10 5     47
  1 0 0 7 1 6       47
  0 1 1 5 1 5       47
  0 0 0 16 8 9      47
  0 3 0 12 4 9      47
  0 0 0 10 10 1     47
  0 0 0 15 5 11     47
  0 1 0 8 6 2       47
  0 1 0 9 8 1       47
  0 1 0 14 8 7      47
  0 0 1 12 6 6      47
  0 1 1 8 3 5       47
  0 1 1 8 0 8       47
  1 1 0 9 4 5       47
  0 0 0 18 8 11     47
  0 0 0 17 8 9      47
  0 1 0 15 8 7      47
  0 0 1 12 5 7      47
  1 0 0 9 1 8       47
  1 0 0 7 2 5       47
  0 3 0 4 2 3       47
  0 2 0 9 7 2       46
  0 3 0 7 4 3       46
  1 0 0 10 2 9      46
  1 1 0 8 3 6       46
  0 0 0 17 9 8      46
  0 1 0 16 7 10     46
  0 2 0 3 2 1       46
  0 2 0 8 1 8       46
  0 2 0 12 2 11     46
  0 2 0 9 3 7       46
  0 1 1 7 5 3       46
  1 1 0 7 2 5       46
  0 3 0 6 2 5       46
  0 1 0 16 2 15     46
  0 2 0 14 5 10     46
  0 1 0 16 5 12     46
  0 1 1 8 6 2       46
  0 1 0 7 6 2       46
  0 0 0 16 2 14     46
  0 0 0 13 8 6      46
  0 0 1 6 3 4       46
  0 0 1 11 2 10     46
  0 1 0 5 5 1       46
  0 1 0 10 6 4      46
  0 0 0 18 7 12     45
  0 0 1 8 3 6       45
  0 2 0 10 1 10     45
  1 1 0 7 3 4       45
  1 0 0 11 3 8      45
  1 0 0 12 1 12     45
  0 1 0 14 1 14     45
  1 0 0 13 1 12     45
  0 1 0 13 8 5      45
  0 1 1 4 3 1       45
  0 1 0 15 1 14     45
  8 0 0 1 1 0       45
  0 0 1 6 0 6       45
  1 1 0 6 5 2       45
  0 1 0 17 5 12     45
  0 1 1 8 1 7       45
  0 0 0 18 2 17     45
  0 0 0 15 10 5     45
  0 2 0 14 3 12     45
  1 1 0 7 5 2       45
  0 2 0 8 7 2       45
  0 2 0 7 4 4       45
  0 1 1 7 1 7       45
  1 1 0 12 2 11     45
  0 1 0 16 6 11     45
  1 0 0 12 2 11     45
  0 2 0 13 1 12     45
  0 3 0 7 2 5       45
  0 1 1 9 4 6       45
  0 0 1 4 2 2       45
  0 1 1 5 4 2       45
  0 1 1 10 1 9      45
  0 0 0 18 6 13     44
  0 1 1 9 1 9       44
  1 0 0 4 2 3       44
  0 3 0 8 5 4       44
  0 2 0 2 1 2       44
  0 2 1 8 3 5       44
  0 3 0 6 4 3       44
  0 0 1 13 4 10     44
  0 1 0 10 5 5      44
  0 1 1 10 2 8      44
  1 0 0 6 5 2       44
  0 3 0 10 4 7      44
  0 0 0 15 9 6      44
  0 1 1 11 3 9      44
  0 1 0 12 10 3     44
  0 2 0 12 6 7      44
  0 3 0 7 3 4       44
  0 2 0 13 6 7      44
  1 1 0 9 1 8       44
  0 2 0 6 3 3       44
  1 0 0 10 7 4      44
  0 2 0 7 0 7       44
  0 0 1 14 3 11     44
  0 3 0 5 2 3       44
  0 0 0 15 6 10     44
  0 1 1 6 4 2       44
  0 1 1 10 4 6      44
  0 0 1 12 4 8      43
  0 1 0 18 4 15     43
  1 1 0 8 2 7       43
  0 3 0 9 4 5       43
  0 1 1 10 3 7      43
  0 0 0 19 7 12     43
  0 3 0 8 4 5       43
  0 1 1 8 4 4       43
  0 0 0 20 6 15     43
  1 1 0 6 1 6       43
  1 0 0 5 1 4       43
  1 1 0 6 2 5       43
  0 1 0 12 3 9      43
  0 2 0 7 3 5       43
  1 0 0 8 1 8       43
  0 0 0 19 4 15     43
  0 1 0 17 2 15     43
  0 1 1 6 2 4       43
  1 0 0 11 1 10     43
  0 0 0 13 11 2     43
  1 0 0 8 6 3       43
  1 1 0 6 3 4       43
  0 1 1 8 5 3       43
  0 1 0 12 4 8      43
  0 0 0 16 10 7     43
  0 1 1 4 2 2       43
  1 0 0 13 4 9      43
  0 2 0 10 7 4      43
  0 0 0 18 4 15     43
  0 0 0 19 3 16     43
  1 0 0 13 2 11     43
  1 1 0 8 5 4       42
  0 3 0 9 5 4       42
  0 0 0 20 3 18     42
  0 1 0 16 3 14     42
  0 0 0 18 9 10     42
  0 3 0 4 3 2       42
  0 1 1 11 4 8      42
  0 3 0 10 5 6      42
  0 1 0 11 9 2      42
  0 1 1 4 1 3       42
  0 0 0 19 9 10     42
  0 2 1 9 3 7       42
  0 1 0 13 10 3     42
  1 1 0 9 2 7       42
  0 1 0 13 11 2     42
  0 2 0 3 1 2       42
  0 2 0 5 3 3       42
  0 1 1 10 5 5      42
  0 1 0 11 1 11     42
  0 1 1 8 7 1       42
  0 2 1 8 5 3       42
  1 0 0 12 4 9      42
  0 3 0 6 1 6       42
  0 2 0 14 2 13     42
  0 2 0 8 2 6       42
  0 2 0 5 5 0       42
  0 2 0 14 6 9      42
  0 3 0 6 5 2       42
  0 3 0 5 3 2       41
  0 3 0 4 1 4       41
  1 0 0 14 3 12     41
  0 0 1 10 0 10     41
  1 0 0 10 1 10     41
  0 0 1 5 1 5       41
  0 3 0 3 2 1       41
  1 0 0 7 3 5       41
  1 1 0 9 3 6       41
  0 0 1 8 7 1       41
  0 2 0 6 2 4       41
  0 0 1 10 7 3      41
  1 0 0 9 0 9       41
  0 1 1 6 0 6       41
  1 1 0 12 3 10     41
  1 1 0 5 2 3       41
  0 1 1 11 5 7      41
  0 0 1 13 5 9      41
  1 0 0 4 4 1       41
  0 3 0 9 1 8       41
  0 0 0 15 11 4     41
  0 3 0 9 3 6       41
  0 0 1 9 7 3       41
  1 0 0 5 2 3       41
  0 0 1 14 4 10     41
  0 0 0 14 7 7      41
  0 0 0 16 3 13     40
  0 0 0 17 10 7     40
  0 3 0 11 2 9      40
  0 0 1 13 3 11     40
  0 3 0 5 4 1       40
  0 2 0 4 3 1       40
  0 1 1 10 0 10     40
  0 2 0 8 4 4       40
  0 0 0 20 5 16     40
  0 1 0 17 1 16     40
  0 3 0 10 3 8      40
  0 0 0 19 1 18     40
  0 2 0 5 2 4       40
  0 1 1 6 5 1       40
  0 0 0 20 4 17     40
  0 1 0 18 6 13     40
  0 2 1 6 4 2       40
  0 2 0 6 4 2       40
  0 0 0 19 6 13     40
  0 2 1 7 3 5       40
  8 0 0 1 0 1       40
  0 1 1 9 7 3       40
  1 1 0 5 1 4       40
  1 1 0 11 2 9      40
  1 1 0 5 4 1       40
  0 1 1 11 2 10     40
  0 1 0 10 9 2      40
  0 1 1 9 2 8       40
  0 2 1 5 2 4       40
  0 2 0 15 2 13     40
  1 1 0 3 2 1       40
  0 3 0 14 3 12     40
  0 2 0 11 0 11     40
  0 0 0 15 7 9      40
  1 1 0 7 1 6       40
  0 0 0 18 1 18     39
  1 0 0 11 7 4      39
  0 2 1 6 1 5       39
  1 1 0 8 6 3       39
  0 1 0 18 2 17     39
  1 1 0 11 0 11     39
  0 2 0 12 1 12     39
  0 2 0 12 2 10     39
  0 1 0 19 1 18     39
  1 0 0 11 6 5      39
  0 1 0 13 3 11     39
  0 1 0 13 5 9      39
  1 0 0 4 1 4       39
  0 0 0 20 2 19     39
  0 2 0 10 5 5      39
  0 2 0 12 8 5      39
  1 0 0 7 0 7       39
  0 1 1 9 5 5       39
  0 2 1 9 4 6       39
  0 1 0 16 1 16     39
  7 0 1 2 0 2       39
  0 3 0 11 4 7      39
  0 3 0 9 6 3       39
  1 1 0 7 0 7       39
  0 2 0 8 6 2       39
  0 1 0 12 5 7      39
  0 1 0 19 4 15     39
  0 2 0 9 2 8       39
  0 2 0 3 1 3       39
  0 1 0 13 9 4      39
  0 2 0 10 2 8      39
  0 1 0 11 6 6      39
  0 1 1 10 6 4      39
  0 1 0 12 1 11     39
  0 1 0 12 6 6      39
  0 0 1 13 2 12     39
  1 1 0 9 5 4       39
  0 0 1 4 0 4       39
  0 1 0 12 9 4      38
  1 0 0 3 2 1       38
  0 0 1 14 2 12     38
  0 1 0 17 3 14     38
  1 0 0 8 2 6       38
  0 1 0 18 3 16     38
  0 2 1 6 3 3       38
  0 2 1 10 4 6      38
  1 0 0 6 1 6       38
  0 1 1 7 6 2       38
  0 0 0 20 7 14     38
  1 1 0 4 3 2       38
  1 0 0 13 5 8      38
  0 1 0 14 9 6      38
  0 1 0 17 7 10     38
  0 0 0 19 5 14     38
  1 1 0 10 3 8      38
  1 0 0 6 3 3       38
  1 1 0 10 2 9      38
  0 1 0 18 5 14     38
  0 2 0 11 7 4      38
  0 2 0 7 2 6       38
  0 0 1 12 1 11     38
  1 1 0 12 1 12     38
  1 0 0 9 7 2       38
  0 2 0 12 7 6      38
  0 2 0 9 4 6       38
  0 2 0 3 0 3       38
  0 0 1 7 4 3       38
  1 0 0 8 7 2       38
  0 3 0 3 1 2       38
  0 2 0 15 4 11     38
  0 2 0 9 5 5       38
  0 2 0 15 5 10     38
  0 2 0 8 1 7       38
  1 1 0 11 1 10     38
  0 0 0 19 0 19     38
  0 0 0 14 11 4     38
  0 0 0 12 11 2     38
  0 2 0 11 8 3      38
  0 1 0 13 4 10     38
  0 2 1 11 3 9      38
  0 0 1 12 7 5      38
  0 3 0 7 0 7       38
  1 0 0 8 0 8       38
  1 1 0 5 3 2       38
  0 0 0 14 8 6      38
  0 2 0 10 4 6      38
  0 0 0 17 3 15     37
  1 0 0 7 4 4       37
  0 2 0 7 5 3       37
  1 0 0 12 7 6      37
  0 1 1 3 2 2       37
  0 0 0 11 10 2     37
  0 1 0 17 4 13     37
  0 2 1 10 3 7      37
  0 0 1 14 0 14     37
  0 3 0 7 6 1       37
  0 0 0 19 8 11     37
  0 0 1 15 1 15     37
  0 0 1 3 1 3       37
  0 2 0 5 1 5       37
  0 1 0 12 0 12     37
  0 0 0 16 9 8      37
  0 0 0 21 2 19     37
  0 2 1 9 1 9       37
  0 1 1 13 4 10     37
  0 1 1 5 5 1       37
  0 2 1 9 2 8       37
  0 2 0 15 6 9      37
  0 0 1 9 4 5       37
  0 0 1 10 8 2      37
  0 1 0 16 8 9      37
  0 2 1 8 1 7       37
  7 0 1 6 1 5       37
  0 0 1 11 1 11     37
  0 3 0 13 2 11     37
  0 1 1 12 0 12     37
  0 1 0 17 6 11     37
  0 2 0 8 5 3       37
  0 2 0 4 4 1       37
  0 1 0 8 7 1       37
  0 2 1 8 4 4       37
  0 0 0 16 1 15     37
  1 0 0 5 4 2       37
  0 1 0 18 1 18     36
  0 1 1 12 1 11     36
  0 2 0 8 3 5       36
  0 1 1 14 2 12     36
  0 3 0 11 5 6      36
  0 1 0 11 10 1     36
  0 0 1 15 6 10     36
  0 2 0 11 4 8      36
  0 0 0 17 7 11     36
  0 2 1 6 0 6       36
  0 2 1 7 4 4       36
  0 2 1 7 1 7       36
  0 0 1 13 6 8      36
  0 2 0 14 7 8      36
  1 1 0 9 0 9       36
  0 0 1 11 7 5      36
  0 1 1 4 0 4       36
  0 0 0 17 5 13     36
  0 0 1 7 3 4       36
  1 0 0 5 0 5       36
  0 2 1 6 2 4       36
  0 0 1 14 5 9      36
  0 1 1 12 6 6      36
  0 0 0 16 0 16     36
  0 1 0 19 7 12     36
  0 0 0 16 6 10     36
  0 0 1 16 4 12     36
  0 2 0 10 8 3      36
  1 1 0 4 2 3       36
  0 0 1 7 1 6       36
  0 2 1 9 5 5       36
  0 1 0 18 7 12     36
  0 1 1 10 7 3      36
  1 2 0 6 4 3       36
  0 0 0 11 11 0     36
  0 0 0 21 4 17     36
  0 2 1 5 3 3       36
  0 0 1 3 2 2       36
  0 2 0 11 3 9      36
  0 3 0 5 1 4       36
  1 1 0 9 6 3       36
  1 1 0 11 7 4      36
  0 0 0 24 2 23     36
  0 1 0 6 6 0       36
  0 1 0 15 0 15     36
  0 1 0 14 3 11     36
  0 0 1 12 0 12     36
  0 2 0 2 2 1       36
  1 1 0 10 5 6      36
  0 3 0 11 3 8      36
  1 1 0 11 3 8      35
  1 2 0 6 2 5       35
  1 0 0 14 4 11     35
  0 2 0 16 6 11     35
  0 1 0 9 9 0       35
  0 2 0 4 2 2       35
  1 1 0 11 4 7      35
  0 1 1 8 3 6       35
  0 0 0 16 4 12     35
  0 2 0 16 4 13     35
  0 0 1 15 4 12     35
  0 3 0 5 5 0       35
  0 2 1 4 1 3       35
  0 1 1 13 3 11     35
  1 0 0 3 1 2       35
  0 1 0 21 2 19     35
  0 0 1 14 6 8      35
  0 1 1 9 6 4       35
  1 1 0 5 5 0       35
  0 2 0 10 9 2      35
  0 2 0 13 0 13     35
  0 3 0 12 2 11     35
  1 0 0 13 6 7      35
  0 2 0 4 0 4       35
  1 1 0 8 1 8       35
  0 1 0 19 3 16     35
  0 3 0 13 1 12     35
  1 0 0 14 6 9      35
  1 0 0 13 3 10     35
  0 0 1 10 3 8      35
  3 0 1 1 1 1       35
  0 1 0 14 10 5     35
  0 2 0 6 5 1       35
  1 0 0 11 0 11     35
  0 0 0 16 5 11     35
  0 3 0 7 5 2       35
  0 0 1 5 3 2       35
  0 1 0 13 6 8      35
  0 0 0 20 1 20     35
  1 1 0 10 4 7      35
  0 2 0 3 3 0       35
  0 0 1 13 1 13     35
  0 0 1 2 0 2       35
  0 0 1 9 8 2       35
  0 0 1 8 4 5       35
  0 0 0 17 11 6     35
  0 0 1 7 2 5       35
  0 0 1 13 7 7      35
  0 1 0 17 0 17     35
  0 3 0 9 0 9       35
  0 1 0 13 2 12     35
  1 1 0 4 1 4       35
  0 3 0 7 1 6       34
  0 1 0 20 6 15     34
  1 0 0 11 8 3      34
  1 1 0 5 0 5       34
  0 1 0 14 1 13     34
  0 0 0 18 10 9     34
  0 1 0 15 3 13     34
  0 3 1 8 5 3       34
  0 3 0 7 3 5       34
  0 0 1 8 2 7       34
  0 0 0 22 3 20     34
  0 0 1 6 2 5       34
  0 2 1 4 3 1       34
  0 0 1 16 2 14     34
  0 0 0 10 10 0     34
  0 0 1 15 5 11     34
  0 1 1 12 5 7      34
  0 2 0 4 1 3       34
  0 1 0 15 4 12     34
  0 3 0 5 0 5       34
  0 3 0 11 1 10     34
  0 0 0 18 12 7     34
  0 1 1 11 1 11     34
  0 3 0 12 5 8      34
  0 0 1 14 1 13     34
  0 2 1 5 4 2       34
  0 3 0 14 4 11     34
  1 0 0 14 2 13     34
  0 0 0 17 4 14     34
  0 2 0 6 0 6       34
  1 0 0 2 1 2       34
  1 2 0 6 3 4       34
  0 0 0 20 10 11    34
  0 1 0 14 11 4     34
  0 2 1 7 5 3       34
  0 1 0 15 10 5     34
  1 0 0 15 6 9      34
  0 0 0 16 11 6     34
  0 2 1 4 2 2       34
  0 0 0 22 4 19     34
  0 0 1 15 7 9      34
  0 1 0 9 7 3       34
  0 2 1 11 5 7      34
  0 2 1 5 1 5       34
  1 0 0 12 8 5      34
  1 0 0 5 5 0       34
  1 0 0 15 2 13     34
  1 0 0 9 4 6       34
  1 0 0 5 3 3       34
  0 2 0 5 4 2       34
  0 1 0 19 2 17     34
  0 2 0 13 9 4      34
  0 1 0 8 8 1       34
  0 1 0 14 4 10     34
  0 0 0 18 11 8     34
  0 0 0 16 9 7      34
  0 1 0 15 9 6      34
  0 0 1 2 1 1       34
  0 3 0 8 2 7       34
  1 0 0 8 5 3       33
  0 2 1 8 6 2       33
  1 1 0 15 2 13     33
  0 3 0 11 0 11     33
  0 2 0 15 1 14     33
  0 0 1 11 8 4      33
  0 1 1 8 4 5       33
  0 3 0 10 1 10     33
  0 0 0 16 12 5     33
  0 0 0 20 9 12     33
  0 1 0 20 4 17     33
  0 0 1 9 5 4       33
  0 1 1 14 1 13     33
  0 3 0 15 2 13     33
  0 3 0 8 6 3       33
  0 1 0 17 8 9      33
  0 0 0 13 9 5      33
  0 1 0 15 6 10     33
  0 1 1 12 2 10     33
  1 1 0 7 6 1       33
  0 1 0 13 1 13     33
  0 1 0 19 5 14     33
  0 0 0 21 3 18     33
  0 1 1 13 2 12     33
  0 0 1 8 5 4       33
  0 1 0 20 3 18     33
  0 1 0 19 6 13     33
  1 2 0 7 0 7       33
  0 1 0 14 2 12     33
  1 1 0 12 6 7      33
  1 2 0 9 1 8       33
  1 0 0 6 6 1       33
  0 0 1 4 4 0       33
  0 2 0 14 1 14     33
  1 0 0 7 7 0       33
  1 0 0 10 8 3      33
  0 0 1 14 7 7      33
  0 2 0 9 6 4       33
  0 3 0 10 2 9      33
  0 2 0 15 0 15     33
  0 1 0 13 7 7      33
  0 0 0 21 1 20     33
  1 1 0 12 4 9      33
  0 0 0 21 7 14     33
  0 2 0 15 7 8      33
  0 3 1 6 0 6       33
  0 1 1 13 5 9      32
  0 2 0 7 7 0       32
  1 1 0 3 1 2       32
  2 0 0 8 5 4       32
  2 0 0 8 4 5       32
  0 0 0 15 8 8      32
  0 2 0 9 8 1       32
  0 4 0 7 1 6       32
  0 2 0 6 1 5       32
  0 2 1 11 1 11     32
  1 0 0 13 0 13     32
  0 0 1 6 4 3       32
  0 0 0 17 2 16     32
  0 2 0 3 2 2       32
  0 2 0 18 2 17     32
  0 2 0 10 3 7      32
  0 1 1 13 1 13     32
  0 0 1 10 2 9      32
  1 0 0 5 2 4       32
  0 2 0 15 8 7      32
  0 0 0 19 10 9     32
  0 2 0 10 1 9      32
  1 0 0 8 4 4       32
  0 1 0 11 7 5      32
  1 0 1 10 4 6      32
  0 3 0 3 0 3       32
  0 1 0 12 7 5      32
  0 1 1 12 4 8      32
  0 2 1 7 6 2       32
  0 2 0 8 0 8       32
  0 2 0 16 2 15     32
  0 0 0 21 0 21     32
  0 1 1 6 6 0       32
  1 0 1 7 2 6       32
  1 1 0 8 7 2       32
  0 3 0 12 1 12     32
  1 0 0 10 9 2      32
  0 1 1 15 3 13     32
  0 3 0 7 2 6       32
  0 0 1 9 2 7       32
  0 3 0 13 3 10     32
  0 3 0 8 1 8       32
  0 2 1 7 2 6       32
  0 3 0 10 7 4      32
  0 2 1 8 0 8       32
  0 2 0 12 9 4      32
  1 1 0 10 7 4      32
  0 3 1 5 1 5       32
  0 2 1 10 1 9      32
  0 2 1 4 0 4       32
  0 2 1 8 2 6       32
  0 2 0 16 5 12     32
  0 0 0 22 2 21     32
  0 3 0 2 2 1       32
  1 2 0 7 2 5       32
  0 2 0 7 6 2       32
  1 0 1 8 2 6       32
  0 3 0 3 2 2       32
  0 0 0 21 9 12     32
  0 1 1 8 5 4       32
  1 0 0 14 5 10     32
  0 1 1 14 5 9      32
  0 2 1 6 5 1       32
  1 2 0 10 4 7      32
  0 2 0 11 9 2      32
  0 0 1 7 5 2       32
  1 0 0 7 2 6       31
  1 1 0 10 1 10     31
  0 2 0 11 2 10     31
  0 0 1 5 1 4       31
  0 3 1 7 2 6       31
  1 1 0 11 6 5      31
  0 1 0 15 5 11     31
  1 0 0 6 4 2       31
  0 3 0 2 1 2       31
  0 0 0 22 6 17     31
  0 0 1 7 0 7       31
  0 2 1 5 5 1       31
  0 0 1 5 2 3       31
  1 2 0 6 1 6       31
  1 0 0 9 6 4       31
  0 0 1 3 3 1       31
  0 1 0 20 2 19     31
  0 0 1 5 5 1       31
  0 0 1 7 7 1       31
  0 1 1 9 1 8       31
  0 0 0 21 6 15     31
  0 1 0 21 3 18     31
  0 2 0 13 7 6      31
  0 1 1 7 4 3       31
  0 3 0 12 3 10     31
  0 0 1 2 2 0       31
  0 0 0 21 5 16     31
  0 3 0 5 3 3       31
  0 2 0 17 5 12     31
  1 0 0 9 3 7       31
  0 4 0 9 4 5       31
  0 0 0 14 9 5      31
  0 2 0 11 5 7      31
  0 3 0 9 7 2       31
  0 4 0 8 5 4       31
  0 1 1 11 6 6      31
  1 0 0 14 1 14     31
  0 0 0 24 3 22     31
  0 0 0 20 8 13     31
  0 1 0 14 7 7      31
  1 2 0 8 1 8       31
  0 1 1 15 2 14     31
  0 1 1 12 3 9      31
  1 0 0 9 5 5       31
  0 1 0 10 7 3      31
  0 3 1 7 1 7       31
  0 2 1 12 5 7      31
  1 0 1 8 1 7       31
  0 0 1 17 7 11     31
  0 0 1 6 1 6       31
  0 1 0 14 5 9      31
  1 1 0 3 0 3       31
  1 0 0 9 8 1       31
  0 3 0 9 3 7       31
  0 1 1 3 1 3       31
  0 1 1 2 0 2       31
  1 0 0 10 2 8      31
  1 0 0 17 1 16     31
  0 2 1 11 4 8      31
  0 3 0 5 2 4       31
  2 1 0 6 3 4       30
  1 1 0 13 1 12     30
  0 1 0 22 2 21     30
  0 2 0 18 4 15     30
  0 1 0 21 0 21     30
  0 2 1 10 6 4      30
  0 0 1 16 5 11     30
  0 0 1 14 8 6      30
  0 2 0 16 3 14     30
  1 0 1 6 3 3       30
  1 0 0 16 4 13     30
  0 3 0 3 3 0       30
  0 3 0 10 6 5      30
  0 4 0 8 3 6       30
  0 2 0 9 1 9       30
  0 2 1 11 2 10     30
  0 3 0 11 6 5      30
  0 1 0 18 8 11     30
  0 1 1 7 7 1       30
  1 1 0 12 5 8      30
  1 1 0 10 6 5      30
  0 2 0 10 0 10     30
  0 1 1 10 3 8      30
  1 1 1 7 2 6       30
  0 1 0 17 9 8      30
  0 2 0 18 6 13     30
  1 1 0 13 6 7      30
  0 2 0 19 1 18     30
  0 0 1 16 1 15     30
  0 1 1 10 4 7      30
  1 0 1 7 3 5       30
  1 0 1 6 4 2       30
  0 2 1 9 6 4       30
  0 0 0 19 11 8     30
  1 0 0 15 4 11     30
  0 0 1 17 2 16     30
  1 0 0 10 3 7      30
  0 1 1 14 0 14     30
  0 0 0 18 4 14     30
  1 0 0 16 3 14     30
  0 0 1 8 8 0       30
  0 0 1 3 2 1       30
  0 1 0 20 1 20     30
  0 0 1 12 8 4      30
  0 2 0 16 1 16     30
  1 1 0 13 0 13     30
  0 0 1 16 0 16     30
  1 1 1 8 4 4       30
  0 0 1 4 3 2       30
  1 1 1 5 2 4       30
  0 1 1 13 7 7      30
  0 0 1 4 1 4       30
  1 0 0 15 3 12     30
  0 0 0 21 8 13     30
  0 0 0 23 2 21     30
  0 0 1 17 3 15     30
  0 0 1 6 6 0       30
  0 0 1 15 3 13     30
  0 2 1 13 3 11     30
  0 0 1 9 1 8       30
  0 0 1 18 3 15     30
  0 1 1 3 3 1       30
  1 0 0 12 0 12     30
  1 0 0 13 7 6      30
  0 1 0 12 11 2     30
  0 3 0 8 7 2       30
  0 0 2 8 3 6       30
  0 0 0 15 12 3     30
  0 4 0 8 2 7       30
  0 2 0 7 1 7       30
  0 0 1 13 8 6      30
  1 0 1 8 7 1       30
  0 0 0 16 13 4     29
  0 4 0 7 2 5       29
  0 2 1 10 5 5      29
  0 0 0 12 10 2     29
  1 0 0 2 2 1       29
  0 0 1 5 0 5       29
  0 0 2 4 2 3       29
  1 2 0 7 1 6       29
  1 2 0 5 1 4       29
  0 3 1 9 4 6       29
  0 3 1 6 3 3       29
  1 1 0 13 3 10     29
  0 0 1 10 4 7      29
  0 1 1 14 3 11     29
  0 3 1 8 0 8       29
  1 2 0 4 3 2       29
  0 2 0 12 4 8      29
  0 3 0 13 0 13     29
  0 3 0 14 1 14     29
  0 0 1 10 5 6      29
  0 1 1 4 4 0       29
  1 0 1 7 5 3       29
  0 2 0 17 0 17     29
  1 2 0 4 2 3       29
  1 0 0 15 0 15     29
  1 1 1 6 3 3       29
  0 1 0 16 7 9      29
  0 3 1 10 2 8      29
  0 2 0 17 2 15     29
  0 0 0 14 12 3     29
  1 0 0 16 5 12     29
  0 0 1 8 6 3       29
  1 2 0 5 3 2       29
  1 2 0 9 4 5       29
  0 3 0 9 8 1       29
  1 0 1 6 2 4       29
  0 1 1 9 8 2       29
  0 1 0 17 10 7     29
  1 0 0 15 5 10     29
  0 0 1 19 2 18     29
  0 0 1 18 0 18     29
  1 0 1 8 4 4       29
  0 0 1 6 5 2       29
  0 2 0 6 6 0       29
  0 2 0 13 4 10     29
  0 0 1 16 6 10     29
  1 1 0 3 3 0       29
  1 0 1 6 5 1       29
  0 3 0 14 5 10     29
  0 2 1 14 1 13     29
  1 0 0 17 3 14     29
  0 3 1 7 4 4       29
  0 0 0 17 1 17     29
  0 1 0 20 5 16     29
  0 2 1 12 3 9      29
  1 0 0 8 8 1       29
  0 1 1 13 6 8      29
  0 3 0 4 4 1       29
  0 2 0 8 8 1       29
  3 0 1 1 0 1       29
  0 2 0 18 5 14     29
  0 0 1 18 2 16     29
  0 0 1 9 6 3       29
  0 4 0 4 2 3       29
  0 0 1 11 6 5      29
  1 0 0 11 5 7      29
  0 1 0 15 2 14     29
  0 0 1 17 4 14     29
  0 1 0 16 10 7     29
  0 1 1 8 1 8       29
  0 4 0 7 3 4       29
  1 1 0 2 1 2       29
  0 2 1 4 4 0       29
  1 2 0 7 5 2       29
  0 3 0 14 2 13     29
  1 0 0 16 2 15     29
  0 3 0 13 4 9      29
  0 4 0 10 5 6      29
  0 2 0 13 8 5      29
  1 0 0 6 2 4       29
  1 3 0 6 3 4       28
  1 1 1 6 0 6       28
  0 0 0 22 5 18     28
  0 0 1 16 3 13     28
  0 3 0 15 4 11     28
  1 1 1 7 3 5       28
  1 0 0 8 3 5       28
  1 0 0 10 6 4      28
  0 4 0 12 2 11     28
  0 1 1 9 4 5       28
  0 3 1 5 2 4       28
  1 1 0 11 5 6      28
  1 1 0 6 6 1       28
  0 2 1 11 6 6      28
  1 2 0 8 4 5       28
  1 0 0 7 1 7       28
  9 0 0 1 0 1       28
  0 1 1 2 1 1       28
  1 0 1 9 5 5       28
  0 3 0 6 6 1       28
  0 1 1 14 4 10     28
  0 1 1 16 3 13     28
  0 0 1 11 2 9      28
  0 1 0 23 2 21     28
  0 4 0 5 2 3       28
  0 1 0 21 4 17     28
  1 2 0 10 3 8      28
  0 1 0 16 3 13     28
  1 2 0 7 3 4       28
  0 2 0 16 7 10     28
  0 3 1 6 2 4       28
  1 0 0 13 10 3     28
  0 0 0 16 7 9      28
  1 0 0 11 9 2      28
  2 1 0 8 4 5       28
  0 0 1 11 4 7      28
  1 0 0 3 3 0       28
  1 0 0 3 0 3       28
  0 2 0 12 1 11     28
  1 0 0 14 7 8      28
  0 0 0 24 1 24     28
  0 2 0 12 3 9      28
  0 3 0 11 8 3      28
  0 3 0 10 1 9      28
  0 1 0 18 10 9     28
  0 1 1 5 1 4       28
  0 3 0 6 3 3       28
  1 0 0 9 9 0       28
  1 0 1 9 1 9       28
  0 0 0 15 9 7      28
  0 2 1 10 2 8      28
  0 2 0 13 3 11     28
  0 0 1 11 5 6      28
  0 2 0 11 1 11     28
  0 1 0 19 0 19     28
  0 2 0 17 3 14     28
  0 0 1 4 2 3       28
  0 1 1 16 2 14     28
  0 0 0 17 12 5     28
  0 1 0 21 5 16     28
  0 0 0 18 1 17     28
  0 1 2 10 3 8      28
  0 1 1 10 8 2      28
  0 0 0 18 5 13     28
  0 0 0 23 0 23     28
  0 1 0 16 9 8      28
  1 0 0 10 4 6      28
  0 2 0 18 1 18     28
  0 0 0 17 8 10     28
  0 1 1 11 8 4      28
  1 1 0 9 7 2       28
  0 2 0 18 3 16     28
  0 3 0 3 1 3       28
  0 1 0 21 1 20     28
  0 3 1 6 1 5       28
  1 2 0 5 2 3       28
  0 0 2 10 4 7      27
  1 0 1 9 4 6       27
  0 2 1 3 2 2       27
  0 0 0 22 9 14     27
  0 0 1 10 9 1      27
  1 0 0 17 2 15     27
  1 0 0 15 7 8      27
  1 3 0 8 2 7       27
  1 0 0 9 2 8       27
  0 1 0 16 1 15     27
  0 3 0 10 2 8      27
  0 4 0 5 0 5       27
  2 0 0 5 2 3       27
  0 1 0 19 3 17     27
  1 0 1 10 7 3      27
  0 4 0 10 2 9      27
  1 1 0 11 8 3      27
  0 3 1 8 1 7       27
  1 0 0 16 6 11     27
  0 0 0 16 8 8      27
  0 1 0 15 7 9      27
  1 1 0 12 7 6      27
  1 0 1 8 6 2       27
  0 3 0 6 1 5       27
  0 3 1 6 5 1       27
  0 0 0 19 12 7     27
  1 0 0 19 2 17     27
  1 0 0 4 3 1       27
  0 1 0 20 8 13     27
  0 3 1 4 2 2       27
  0 1 0 18 3 15     27
  0 1 1 7 5 2       27
  0 1 2 6 4 3       27
  0 1 1 7 3 4       27
  1 1 1 9 2 8       27
  1 0 0 3 3 1       27
  0 0 0 22 7 16     27
  0 4 0 6 3 4       27
  3 0 1 4 0 4       27
  1 1 1 6 4 2       27
  0 3 1 9 6 4       27
  0 5 0 5 0 5       27
  0 2 0 17 1 16     27
  1 2 0 8 3 6       27
  0 1 0 19 9 10     27
  0 1 1 10 2 9      27
  0 1 0 21 7 14     27
  1 2 0 10 5 6      27
  0 3 0 13 6 7      27
  0 3 0 8 4 4       27
  0 0 1 16 7 9      27
  0 3 0 5 4 2       27
  0 2 0 17 4 13     27
  1 1 1 8 3 5       27
  1 0 0 18 1 18     27
  0 0 1 9 3 6       27
  0 0 0 18 2 16     27
  0 3 1 6 4 2       27
  0 2 0 14 2 12     27
  1 2 0 8 5 4       27
  0 0 0 15 13 2     27
  0 3 0 8 3 5       27
  0 3 0 6 0 6       27
  0 0 0 23 4 19     27
  2 0 0 8 3 6       27
  0 0 1 12 9 3      27
  1 1 0 13 2 11     27
  0 3 1 4 3 1       27
  0 0 0 23 7 16     27
  1 2 1 7 3 5       27
  0 4 0 5 1 4       27
  0 4 0 5 3 2       27
  0 2 0 17 7 10     27
  2 0 0 10 3 8      27
  0 1 1 11 7 5      27
  0 1 1 6 3 4       27
  0 0 1 11 9 3      27
  0 3 1 7 5 3       27
  0 2 1 12 2 10     27
  1 1 0 14 1 14     27
  1 2 0 8 2 7       27
  0 1 1 14 7 7      27
  0 0 0 13 12 1     27
  0 1 0 17 4 14     27
  0 1 1 15 1 15     27
  0 2 1 10 0 10     27
  1 1 0 7 4 4       27
  0 1 0 20 7 14     27
  0 0 1 12 5 8      27
  0 4 0 10 4 7      27
  0 4 0 11 4 7      27
  0 3 0 4 3 1       27
  0 4 0 6 1 6       27
  0 3 1 10 3 7      27
  1 2 0 4 1 4       27
  1 0 1 12 3 9      26
  0 1 0 15 11 4     26
  0 2 1 8 7 1       26
  0 2 1 3 1 3       26
  0 2 0 10 10 1     26
  0 2 1 2 1 1       26
  1 2 0 7 4 3       26
  0 2 1 7 0 7       26
  0 3 1 3 2 2       26
  0 1 0 22 5 18     26
  0 2 0 19 5 14     26
  0 1 1 3 2 1       26
  0 2 0 19 6 13     26
  0 1 0 17 3 15     26
  0 1 2 7 5 2       26
  0 1 1 5 2 3       26
  0 3 0 6 4 2       26
  0 1 0 17 11 6     26
  0 3 1 10 5 5      26
  0 3 0 6 2 4       26
  1 0 0 6 1 5       26
  0 1 0 14 6 8      26
  0 2 0 2 0 2       26
  0 1 1 7 2 5       26
  0 3 1 10 0 10     26
  0 0 0 19 6 14     26
  0 2 0 12 0 12     26
  1 0 1 8 5 3       26
  1 2 1 10 4 6      26
  0 4 0 6 4 3       26
  0 0 0 14 13 2     26
  0 3 1 8 4 4       26
  0 3 0 15 0 15     26
  0 1 0 23 1 22     26
  0 2 0 12 5 7      26
  0 0 1 12 3 10     26
  0 2 1 13 2 12     26
  0 2 0 1 1 0       26
  1 0 1 5 2 4       26
  0 0 1 8 1 8       26
  0 1 1 16 1 15     26
  0 2 0 11 10 1     26
  1 1 0 5 4 2       26
  1 2 1 8 2 6       26
  0 0 0 22 1 22     26
  0 3 1 11 4 8      26
  0 2 1 14 2 12     26
  0 2 1 9 8 2       26
  1 1 1 9 4 6       26
  0 1 1 6 2 5       26
  1 0 0 5 1 5       26
  0 3 0 15 1 14     26
  1 0 0 4 2 2       26
  0 0 1 20 0 20     26
  0 0 0 17 13 4     26
  1 0 1 5 4 2       26
  0 1 1 2 2 0       26
  0 0 2 8 5 4       26
  1 0 1 7 4 4       26
  0 3 0 15 3 12     26
  0 0 2 4 3 2       26
  1 0 1 11 5 7      26
  0 3 0 13 5 8      26
  1 1 0 7 7 0       26
  1 1 1 6 1 5       26
  0 4 0 7 4 3       26
  0 0 0 18 7 11     26
  1 2 0 6 5 2       26
  0 0 2 7 4 3       26
  0 0 0 17 6 12     26
  0 0 1 19 4 16     26
  1 0 1 10 6 4      26
  1 0 1 11 3 9      26
  0 0 1 20 1 19     26
  0 2 1 12 4 8      26
  0 0 1 17 1 17     26
  0 4 0 7 0 7       26
  0 4 0 4 1 4       26
  0 3 0 12 6 7      26
  0 0 0 23 1 22     26
  0 4 0 10 1 10     26
  0 0 0 13 10 4     26
  0 4 0 8 1 8       26
  0 2 1 13 4 10     26
  0 0 0 22 8 15     26
  0 2 0 13 2 12     26
  0 3 0 7 4 4       26
  0 1 1 12 7 5      26
  0 2 0 9 9 0       26
  0 1 1 15 5 11     26
  0 1 0 22 1 22     26
  1 0 1 8 3 5       26
  0 2 1 15 5 11     25
  0 1 1 17 3 15     25
  1 1 0 9 1 9       25
  0 4 0 9 3 6       25
  0 0 1 3 0 3       25
  0 1 1 18 4 14     25
  1 0 0 3 1 3       25
  1 1 1 8 2 6       25
  1 0 0 15 1 14     25
  0 2 0 20 4 17     25
  0 2 1 9 7 3       25
  2 0 0 7 6 1       25
  0 1 0 11 11 0     25
  0 1 0 16 2 14     25
  0 3 1 5 3 3       25
  0 1 1 11 2 9      25
  0 0 1 11 1 10     25
  1 0 0 4 1 3       25
  0 0 0 19 7 13     25
  0 0 1 19 1 19     25
  0 1 1 7 0 7       25
  2 0 0 7 5 2       25
  1 0 0 20 3 18     25
  0 0 1 10 1 10     25
  0 0 1 18 4 14     25
  0 3 0 8 0 8       25
  0 0 2 7 3 4       25
  0 1 0 25 0 25     25
  0 2 1 12 1 11     25
  0 3 0 9 5 5       25
  0 3 1 8 3 5       25
  0 4 0 6 2 5       25
  0 1 1 14 6 8      25
  0 0 1 19 3 17     25
  0 2 0 15 5 11     25
  0 3 1 7 3 5       25
  0 1 0 22 4 19     25
  1 1 0 4 1 3       25
  0 2 1 13 1 13     25
  2 1 0 5 2 3       25
  0 0 0 18 13 6     25
  1 0 1 7 6 2       25
  0 0 0 19 5 15     25
  1 1 1 5 3 3       25
  0 4 0 5 4 1       25
  1 0 0 17 0 17     25
  0 3 0 9 1 9       25
  0 2 0 12 10 3     25
  1 0 0 11 4 8      25
  0 1 1 16 0 16     25
  0 1 2 7 1 6       25
  0 0 1 5 4 1       25
  0 0 1 21 3 19     25
  0 2 0 20 1 20     25
  1 2 0 9 0 9       25
  0 3 0 5 1 5       25
  1 2 1 5 3 3       25
  0 1 0 20 9 12     25
  1 2 1 6 4 2       25
  0 2 1 14 3 11     25
  0 3 0 16 5 12     25
  0 3 0 7 7 0       25
  0 2 1 12 0 12     25
  0 2 0 14 8 7      25
  0 2 0 19 2 17     25
  0 1 1 10 9 1      25
  1 1 0 6 2 4       25
  0 2 1 12 6 6      25
  0 2 0 20 2 19     25
  0 1 0 7 7 1       25
  0 3 1 9 5 5       25
  1 0 0 12 3 9      25
  1 0 0 18 4 15     25
  1 1 0 7 2 6       25
  1 0 1 12 0 12     25
  0 3 1 4 0 4       25
  1 3 0 6 2 5       25
  0 4 0 10 3 8      25
  0 3 0 7 1 7       25
  0 1 1 16 4 12     25
  0 1 1 8 2 7       25
  0 0 2 9 2 7       25
  0 3 0 11 2 10     25
  0 3 1 9 3 7       25
  0 2 0 10 6 4      25
  1 1 0 14 3 12     25
  0 1 1 15 4 12     25
  0 0 0 23 3 20     25
  0 2 0 2 2 0       25
  0 3 0 9 4 6       25
  1 0 0 12 9 4      25
  0 2 0 15 3 13     25
  1 0 0 16 1 16     25
  0 1 0 18 9 10     25
  0 2 1 11 8 4      25
  1 0 0 11 3 9      25
  0 1 2 9 3 6       25
  0 3 0 10 4 6      25
  0 1 0 19 8 11     25
  1 0 0 11 10 1     25
  0 0 2 6 3 4       25
  0 2 0 14 1 13     25
  0 0 1 11 3 8      25
  0 0 0 25 1 24     25
  0 1 1 15 7 9      25
  0 2 1 10 7 3      25
  1 0 0 17 4 13     25
  0 0 0 21 10 11    25
  1 2 1 6 2 4       24
  2 0 0 8 6 3       24
  0 1 2 5 3 2       24
  0 4 0 8 4 5       24
  0 1 0 16 11 6     24
  0 4 0 9 1 8       24
  0 1 1 6 4 3       24
  1 0 0 6 5 1       24
  1 0 1 9 6 4       24
  0 2 1 10 8 2      24
  1 1 0 8 5 3       24
  0 2 0 16 8 9      24
  0 0 1 18 1 17     24
  2 0 0 7 2 5       24
  0 2 0 14 9 6      24
  3 0 1 3 2 2       24
  0 2 0 4 4 0       24
  1 2 0 3 1 2       24
  0 3 1 12 2 10     24
  1 1 0 9 2 8       24
  0 0 2 5 1 4       24
  2 0 0 9 3 6       24
  0 2 1 3 3 1       24
  0 1 1 9 5 4       24
  1 0 1 6 0 6       24
  1 2 0 5 5 0       24
  0 1 0 23 0 23     24
  0 1 1 10 5 6      24
  1 0 0 7 5 3       24
  9 0 0 3 0 3       24
  1 0 0 10 5 5      24
  0 2 0 16 9 8      24
  0 0 1 20 3 17     24
  1 0 1 4 3 1       24
  0 1 1 5 4 1       24
  1 0 1 10 3 7      24
  1 0 0 6 0 6       24
  0 1 0 21 9 12     24
  1 0 0 15 10 5     24
  0 2 0 17 6 11     24
  0 3 0 7 5 3       24
  0 4 0 9 0 9       24
  2 0 0 9 1 8       24
  0 3 1 10 4 6      24
  1 0 0 20 1 20     24
  2 0 1 7 1 7       24
  1 1 0 15 3 12     24
  0 1 1 11 7 4      24
  1 1 0 16 3 14     24
  1 0 0 8 1 7       24
  0 0 0 23 6 17     24
  0 1 0 22 3 20     24
  0 1 0 13 8 6      24
  1 2 1 6 1 5       24
  0 0 0 24 5 20     24
  0 1 0 17 6 12     24
  0 2 1 8 1 8       24
  0 0 0 22 10 13    24
  1 0 0 3 2 2       24
  0 1 0 21 6 15     24
  0 0 1 9 0 9       24
  0 1 1 6 5 2       24
  1 1 0 10 8 3      24
  0 2 0 21 2 19     24
  1 2 0 12 5 8      24
  0 0 1 14 3 12     24
  1 1 0 13 4 9      24
  0 0 2 7 2 5       24
  0 1 1 5 0 5       24
  0 1 0 16 4 12     24
  1 1 0 7 5 3       24
  0 3 0 10 3 7      24
  1 2 1 6 3 3       24
  1 1 0 10 1 9      24
  0 1 0 24 3 22     24
  0 0 1 17 5 13     24
  0 0 2 10 5 6      24
  1 0 1 9 3 7       24
  0 0 0 20 3 17     24
  1 0 1 9 2 8       24
  0 1 0 22 6 17     24
  0 3 0 17 4 13     24
  1 1 1 5 1 5       24
  0 1 0 16 6 10     24
  0 1 0 13 12 1     24
  0 1 0 17 5 13     24
  1 0 0 13 9 4      24
  0 3 1 4 1 3       24
  0 4 0 3 1 2       24
  1 1 0 4 4 1       24
  1 3 0 6 1 6       24
  0 1 1 3 0 3       24
  0 0 0 21 11 10    24
  0 0 0 26 2 25     24
  2 0 0 9 4 5       24
  1 1 0 14 5 10     24
  2 0 0 12 5 8      24
  0 4 0 4 3 2       24
  0 3 1 11 5 7      24
  0 0 2 8 2 7       24
  0 0 0 20 2 18     24
  1 3 0 6 5 2       24
  1 1 1 6 2 4       24
  1 2 1 8 5 3       24
  2 0 0 9 6 3       24
  1 3 0 8 1 8       24
  0 2 0 3 3 1       24
  1 0 1 10 5 5      24
  0 2 1 13 7 7      24
  1 1 0 13 8 5      24
  1 0 1 6 1 5       24
  1 0 1 10 0 10     24
  2 1 0 6 4 3       24
  1 1 1 7 4 4       24
  1 2 0 7 7 0       24
  0 0 1 3 1 2       24
  1 2 0 9 3 6       24
  0 2 1 15 3 13     24
  1 2 1 8 3 5       24
  0 1 2 9 4 5       24
  0 0 0 20 12 9     24
  0 1 2 7 4 3       24
  0 1 2 6 3 4       24
  1 1 0 8 4 4       24
  0 4 1 6 3 3       23
  1 2 0 10 1 10     23
  0 1 1 17 2 16     23
  1 1 1 4 3 1       23
  1 1 1 7 1 7       23
  0 1 2 8 4 5       23
  0 1 0 14 8 6      23
  0 2 0 15 4 12     23
  0 1 1 9 2 7       23
  3 0 1 2 1 1       23
  0 0 1 13 4 9      23
  1 1 0 13 7 6      23
  1 0 1 7 7 1       23
  0 0 1 16 8 8      23
  0 0 0 24 4 21     23
  0 4 0 9 2 7       23
  2 1 0 12 4 9      23
  0 0 0 25 2 23     23
  1 1 1 11 4 8      23
  0 3 0 10 8 3      23
  3 0 1 5 1 5       23
  0 0 0 19 8 12     23
  0 1 1 7 6 1       23
  1 3 0 7 1 6       23
  0 4 1 9 3 7       23
  0 0 0 19 13 6     23
  0 4 0 2 1 2       23
  0 1 0 24 4 21     23
  1 0 1 9 7 3       23
  1 0 0 15 9 6      23
  0 5 0 10 5 6      23
  0 0 2 9 1 8       23
  1 0 0 18 2 17     23
  0 4 1 6 2 4       23
  2 0 1 6 3 3       23
  0 0 0 18 9 9      23
  0 3 1 8 2 6       23
  0 0 0 19 4 16     23
  1 3 0 4 1 4       23
  0 3 0 10 0 10     23
  0 3 0 9 2 8       23
  1 2 1 9 2 8       23
  2 0 0 7 4 3       23
  1 1 0 13 5 8      23
  0 4 0 11 2 9      23
  0 1 2 10 4 7      23
  1 0 0 18 3 16     23
  0 2 1 6 2 5       23
  1 1 0 15 0 15     23
  1 0 0 15 8 7      23
  0 0 1 4 4 1       23
  0 2 0 21 0 21     23
  0 0 2 7 6 1       23
  2 1 0 7 1 6       23
  0 0 1 13 3 10     23
  1 0 1 6 4 3       23
  1 1 0 14 4 11     23
  0 2 0 13 5 9      23
  0 5 0 5 3 2       23
  1 2 0 5 0 5       23
  1 1 0 10 4 6      23
  0 3 0 16 3 14     23
  0 3 0 4 1 3       23
  0 2 0 19 4 15     23
  1 0 1 11 2 10     23
  2 0 0 9 2 7       23
  0 1 0 14 0 14     23
  0 2 0 15 2 14     23
  1 1 1 9 3 7       23
  1 0 0 12 2 10     23
  0 1 0 21 8 13     23
  0 0 0 18 6 12     23
  0 4 0 10 7 4      23
  0 1 0 14 12 3     23
  0 3 1 5 4 2       23
  2 1 1 6 3 3       23
  1 3 0 4 3 2       23
  0 1 1 18 1 17     23
  0 1 1 12 8 4      23
  0 1 1 4 3 2       23
  0 0 0 11 11 1     23
  0 3 1 10 1 9      23
  1 1 1 9 1 9       23
  0 2 0 21 3 18     23
  1 1 0 14 2 13     23
  0 3 1 11 3 9      23
  1 1 0 15 1 14     23
  0 3 0 11 5 7      23
  0 0 2 5 3 2       23
  0 0 1 21 2 20     23
  2 0 0 6 4 3       23
  0 2 1 2 2 0       23
  0 4 0 12 3 10     23
  0 3 0 4 2 2       23
  1 0 1 9 8 2       23
  0 0 2 7 5 2       23
  1 0 0 8 6 2       23
  0 3 0 8 1 7       23
  0 2 0 13 1 13     23
  0 2 0 1 0 1       23
  0 3 0 11 3 9      23
  1 0 0 11 6 6      23
  0 3 0 8 8 1       23
  0 2 1 10 5 6      23
  0 3 0 18 3 16     23
  0 1 1 7 1 6       23
  1 2 1 7 1 7       23
  0 0 2 10 3 8      23
  0 4 0 12 1 12     23
  1 0 0 12 1 11     23
  1 0 1 8 0 8       23
  1 3 0 7 2 5       23
  1 0 0 4 0 4       23
  0 1 1 11 5 6      23
  1 1 0 7 1 7       23
  0 3 1 11 2 10     23
  0 1 0 24 1 24     23
  1 0 0 17 5 12     23
  1 0 1 12 7 5      23
  0 0 0 12 12 1     23
  1 2 0 5 4 1       23
  0 1 0 10 10 1     23
  0 0 1 21 4 18     23
  0 4 0 3 0 3       23
  8 0 1 4 1 3       23
  0 2 0 19 3 16     23
  1 0 1 10 1 9      23
  0 0 2 7 0 7       23
  0 2 1 5 2 3       23
  0 0 2 6 2 5       23
  1 1 0 7 3 5       23
  1 0 1 5 3 3       23
  0 0 2 7 1 6       23
  0 3 0 16 4 13     23
  0 1 0 22 7 16     23
  0 0 0 21 6 16     23
  1 0 1 5 1 5       23
  0 1 0 25 2 23     23
  0 0 0 20 4 16     23
  2 1 0 10 3 8      23
  0 2 1 7 1 6       23
  1 1 1 10 4 6      23
  0 0 1 12 11 1     22
  0 0 0 21 4 18     22
  0 0 1 13 5 8      22
  0 1 0 12 8 4      22
  0 0 2 6 4 3       22
  0 1 2 6 5 2       22
  1 1 0 17 2 15     22
  0 3 0 3 3 1       22
  1 0 1 5 5 1       22
  0 0 1 9 9 1       22
  0 3 0 16 1 16     22
  0 0 0 18 3 15     22
  1 0 0 12 11 2     22
  0 2 1 15 6 10     22
  0 3 0 17 1 16     22
  1 0 0 16 8 9      22
  0 4 1 5 3 3       22
  1 2 0 4 4 1       22
  0 0 1 14 11 3     22
  1 0 0 19 1 18     22
  0 1 0 15 8 8      22
  0 2 0 18 10 9     22
  1 1 0 9 8 1       22
  0 1 0 15 1 15     22
  0 0 1 20 2 18     22
  0 1 2 8 2 7       22
  0 2 1 9 2 7       22
  2 1 1 8 4 4       22
  0 3 1 12 3 9      22
  1 0 0 11 1 11     22
  0 1 1 10 6 5      22
  0 1 2 6 2 5       22
  0 2 0 24 1 24     22
  1 2 0 3 2 1       22
  0 1 1 16 6 10     22
  0 1 2 7 2 5       22
  0 0 1 21 1 21     22
  0 3 1 3 1 3       22
  1 3 0 8 5 4       22
  2 1 0 8 5 4       22
  0 1 2 8 5 4       22
  0 2 1 7 5 2       22
  1 0 1 10 2 8      22
  0 5 0 7 2 5       22
  0 3 0 12 8 5      22
  1 0 1 12 1 11     22
  1 0 0 18 5 14     22
  1 0 0 13 8 5      22
  0 4 1 6 0 6       22
  0 0 0 19 2 18     22
  1 0 1 12 2 10     22
  0 2 1 2 0 2       22
  0 2 1 10 3 8      22
  2 0 0 6 2 5       22
  0 2 2 5 2 3       22
  0 0 2 9 3 6       22
  0 0 0 26 1 26     22
  1 0 0 4 4 0       22
  0 1 1 12 7 6      22
  0 1 1 13 8 6      22
  0 0 1 13 9 5      22
  0 1 1 20 1 19     22
  0 1 0 0 0 0       22
  0 1 2 7 3 4       22
  2 0 0 5 5 0       22
  0 1 0 18 7 11     22
  0 1 1 12 4 9      22
  0 0 2 6 5 2       22
  0 2 0 14 0 14     22
  0 3 0 9 6 4       22
  0 4 0 14 5 10     22
  1 0 0 19 0 19     22
  1 0 0 21 0 21     22
  2 0 0 11 6 5      22
  0 2 2 9 5 4       22
  0 3 0 13 7 6      22
  0 3 1 9 2 8       22
  0 0 2 11 5 6      22
  0 1 1 9 6 3       22
  0 2 0 17 8 9      22
  0 2 0 19 7 12     22
  1 1 0 8 2 6       22
  1 0 0 16 9 8      22
  0 0 0 20 11 10    22
  1 2 0 8 6 3       22
  0 1 1 19 4 16     22
  0 1 0 26 1 26     22
  1 0 0 12 4 8      22
  1 2 1 7 5 3       22
  1 1 1 4 0 4       22
  0 1 0 18 4 14     22
  0 2 0 14 4 10     22
  0 2 0 19 0 19     22
  0 0 1 12 4 9      22
  0 3 0 18 4 15     22
  0 1 1 12 9 3      22
  0 2 1 11 7 5      22
  0 0 2 9 5 4       22
  0 4 0 11 3 8      22
  0 1 1 9 3 6       22
  0 1 1 17 5 13     22
  0 4 0 5 5 0       22
  0 0 1 15 8 8      22
  1 0 1 4 0 4       22
  0 1 1 15 6 10     22
  2 0 0 6 1 6       22
  0 2 1 6 6 0       22
  2 1 1 10 2 8      22
  1 2 1 8 4 4       22
  0 2 0 18 7 12     22
  1 0 0 12 10 3     22
  0 2 1 5 0 5       22
  0 2 1 4 1 4       22
  1 2 1 5 4 2       22
  0 0 0 15 14 1     22
  0 4 1 4 3 1       22
  1 2 1 9 1 9       22
  1 1 1 3 2 2       22
  2 0 0 4 2 3       22
  0 1 0 23 3 20     22
  2 1 0 3 2 1       22
  0 3 1 11 1 11     22
  1 2 1 4 2 2       22
  1 0 0 9 1 9       22
  1 1 0 8 8 1       22
  1 0 0 12 5 7      22
  1 0 0 13 11 2     22
  1 2 1 7 2 6       22
  1 3 0 4 2 3       22
  0 4 1 6 1 5       22
  2 1 0 6 2 5       22
  0 0 1 7 6 1       22
  2 1 0 7 3 4       22
  1 3 1 7 4 4       22
  0 4 1 4 2 2       22
  2 1 0 5 5 0       22
  0 2 0 21 1 20     22
  2 1 0 6 5 2       22
  0 0 1 12 10 2     22
  0 1 0 18 11 8     22
  0 2 1 11 2 9      22
  1 1 1 10 7 3      21
  1 2 0 11 4 7      21
  3 0 1 3 2 1       21
  0 1 2 6 1 6       21
  1 1 0 3 1 3       21
  0 1 1 1 1 1       21
  0 5 0 5 2 3       21
  0 0 1 18 5 13     21
  0 2 0 16 10 7     21
  0 3 0 8 2 6       21
  2 0 0 6 5 2       21
  4 0 1 4 1 3       21
  1 0 1 4 1 3       21
  2 0 0 5 3 2       21
  1 0 0 20 2 19     21
  0 1 0 15 12 3     21
  0 2 0 14 3 11     21
  0 0 0 23 8 15     21
  0 1 0 23 4 19     21
  1 2 0 13 0 13     21
  0 1 1 4 1 4       21
  1 0 0 10 10 1     21
  0 3 1 7 1 6       21
  1 0 1 14 3 11     21
  0 5 0 4 1 4       21
  1 1 1 8 5 3       21
  0 0 2 5 2 3       21
  0 1 1 16 8 8      21
  0 2 1 14 5 9      21
  0 4 1 9 4 6       21
  0 2 1 9 5 4       21
  0 1 1 8 8 0       21
  1 0 1 11 1 11     21
  1 1 1 11 2 10     21
  2 0 1 6 1 5       21
  0 2 1 14 4 10     21
  0 3 1 10 6 4      21
  1 1 1 7 3 4       21
  0 0 0 20 5 15     21
  0 3 0 7 6 2       21
  0 4 1 5 2 4       21
  0 1 1 19 2 18     21
  0 2 1 12 7 5      21
  0 0 0 21 7 15     21
  0 4 1 4 1 3       21
  0 1 1 15 8 8      21
  2 0 1 7 2 6       21
  1 1 1 8 1 7       21
  1 2 1 5 2 4       21
  0 4 1 10 2 8      21
  1 3 0 7 0 7       21
  1 0 1 7 1 7       21
  2 0 0 9 5 4       21
  0 2 1 15 4 12     21
  0 2 0 5 5 1       21
  1 0 0 11 2 10     21
  1 1 0 11 6 6      21
  2 0 0 12 1 12     21
  1 3 0 9 0 9       21
  2 0 0 4 3 2       21
  0 0 0 17 9 9      21
  0 0 1 12 7 6      21
  0 0 0 26 5 22     21
  0 1 0 26 2 25     21
  0 2 1 6 1 6       21
  0 3 0 12 7 6      21
  0 3 0 15 5 10     21
  0 3 1 12 4 8      21
  0 0 0 21 12 9     21
  0 0 1 17 6 12     21
  1 2 1 6 0 6       21
  0 1 1 11 9 3      21
  1 1 0 12 9 4      21
  1 1 1 10 5 5      21
  0 3 1 8 6 2       21
  0 4 1 10 5 5      21
  1 0 0 18 7 12     21
  0 3 0 17 3 14     21
  1 1 1 6 5 1       21
  1 0 0 13 2 12     21
  1 1 1 4 4 0       21
  0 3 0 15 6 9      21
  0 4 0 11 0 11     21
  0 0 0 17 14 3     21
  0 1 2 4 2 3       21
  0 0 1 10 6 5      21
  0 3 0 11 7 4      21
  0 1 2 4 3 2       21
  0 4 0 4 4 1       21
  1 1 0 6 1 5       21
  0 2 1 7 4 3       21
  0 1 1 6 1 6       21
  1 2 0 9 7 2       21
  0 3 1 7 5 2       21
  0 2 1 6 3 4       21
  0 3 0 12 2 10     21
  0 0 1 1 1 1       21
  1 0 1 7 4 3       21
  1 0 0 18 6 13     21
  1 0 0 10 1 9      21
  0 2 1 6 4 3       21
  2 0 1 8 0 8       21
  0 4 0 8 7 2       21
  1 0 0 21 1 20     21
  0 1 2 5 1 4       21
  1 1 0 5 2 4       21
  2 1 0 5 3 2       21
  0 0 2 9 7 2       21
  0 3 0 17 2 15     21
  1 0 1 13 1 13     21
  0 1 1 17 1 17     21
  0 1 1 14 8 6      21
  0 0 2 5 4 1       21
  0 0 0 24 6 19     21
  0 5 0 6 4 3       21
  0 1 1 17 6 12     21
  0 2 1 8 2 7       21
  2 0 0 10 2 9      21
  0 0 0 16 10 6     21
  0 5 0 8 3 6       21
  1 3 0 5 1 4       21
  0 2 0 15 10 5     21
  0 0 1 22 0 22     21
  2 0 0 4 4 1       21
  1 2 0 9 2 7       21
  2 1 0 7 4 3       21
  0 0 2 8 7 2       21
  2 0 0 10 4 7      21
  0 2 0 23 1 22     21
  0 4 0 13 0 13     21
  2 1 0 7 5 2       21
  0 1 0 23 5 18     21
  0 2 2 8 3 6       21
  0 0 0 15 10 6     21
  1 0 0 13 6 8      21
  0 3 0 8 5 3       21
  1 2 0 6 6 1       21
  0 0 0 17 11 7     21
  0 1 0 19 6 14     21
  0 2 1 6 5 2       21
  2 1 1 6 0 6       21
  0 2 0 23 0 23     21
  0 2 2 5 0 5       21
  0 1 1 10 1 10     21
  1 1 0 11 3 9      21
  1 2 0 7 6 1       21
  0 2 0 22 1 22     21
  0 1 0 18 12 7     21
  0 2 1 7 2 5       21
  8 0 1 1 0 1       21
  1 2 1 5 1 5       21
  9 0 0 2 0 2       21
  0 0 2 3 1 2       21
  9 0 0 2 1 2       21
  0 2 0 20 6 15     21
  1 0 0 7 6 2       21
  0 0 0 25 0 25     21
  2 0 0 12 3 10     21
  0 2 0 17 9 8      21
  1 1 1 13 3 11     20
  1 1 1 11 3 9      20
  0 1 0 18 2 16     20
  1 1 1 6 3 4       20
  2 0 0 7 1 6       20
  1 3 0 7 4 3       20
  1 1 0 2 2 1       20
  0 3 0 18 2 17     20
  0 2 0 14 5 9      20
  1 1 1 7 5 3       20
  0 3 1 9 1 9       20
  0 5 0 8 2 7       20
  0 2 0 15 9 6      20
  0 1 1 13 1 12     20
  2 0 1 6 2 4       20
  0 0 0 28 2 27     20
  1 2 0 3 0 3       20
  0 1 1 17 4 14     20
  0 4 0 13 1 12     20
  2 0 1 10 3 7      20
  0 0 0 27 0 27     20
  0 1 0 19 10 9     20
  1 0 1 8 4 5       20
  0 3 1 7 6 2       20
  2 0 1 7 4 4       20
  0 1 1 8 6 3       20
  0 2 1 15 2 14     20
  0 2 1 5 4 1       20
  0 4 0 8 6 3       20
  0 0 2 7 1 7       20
  0 4 0 14 4 11     20
  1 2 0 11 3 8      20
  1 2 1 9 3 7       20
  1 0 1 8 3 6       20
  0 4 0 9 5 4       20
  0 2 1 8 8 0       20
  1 1 1 9 5 5       20
  2 2 1 8 4 4       20
  2 0 1 9 4 6       20
  0 0 0 25 6 19     20
  1 0 1 13 4 10     20
  1 1 1 10 2 8      20
  1 2 1 5 2 3       20
  0 4 1 8 1 7       20
  0 4 0 6 5 2       20
  1 1 1 8 2 7       20
  1 1 0 8 1 7       20
  1 2 0 3 3 0       20
  0 3 0 16 2 15     20
  0 2 0 11 6 6      20
  0 0 0 19 3 17     20
  1 0 1 11 7 5      20
  0 3 0 2 1 1       20
  0 4 0 7 5 2       20
  0 0 2 4 4 1       20
  0 2 1 16 2 14     20
  0 3 1 6 3 4       20
  1 2 1 8 6 2       20
  0 0 1 2 1 2       20
  0 0 0 18 8 10     20
  0 1 1 12 3 10     20
  1 2 1 9 4 6       20
  1 0 1 11 4 8      20
  1 1 1 5 4 2       20
  2 0 0 11 3 8      20
  1 0 1 9 0 9       20
  0 1 2 8 3 6       20
  1 1 1 4 2 2       20
  2 0 0 9 7 2       20
  0 4 0 7 6 1       20
  1 3 1 6 5 1       20
  0 3 0 2 0 2       20
  1 0 0 22 1 22     20
  2 1 1 7 3 5       20
  0 0 2 9 6 3       20
  0 2 0 12 6 6      20
  1 3 0 5 4 1       20
  1 0 1 10 8 2      20
  0 3 1 4 3 2       20
  0 3 0 14 8 7      20
  0 2 0 9 7 3       20
  0 0 1 2 2 1       20
  1 0 1 12 5 7      20
  0 4 0 11 1 10     20
  1 3 0 5 2 3       20
  0 5 0 8 5 4       20
  2 0 0 11 5 6      20
  0 1 1 16 7 9      20
  0 0 2 4 1 4       20
  0 5 0 10 2 9      20
  2 0 1 8 1 7       20
  0 3 1 9 0 9       20
  0 2 1 13 5 9      20
  0 0 0 18 0 18     20
  0 3 0 19 1 18     20
  1 0 0 20 4 17     20
  0 0 1 14 4 11     20
  1 1 0 10 0 10     20
  2 0 0 8 2 7       20
  1 1 0 10 9 2      20
  1 2 0 9 6 3       20
  0 2 0 13 10 3     20
  0 1 0 17 2 16     20
  0 1 0 18 1 17     20
  0 4 0 3 3 0       20
  1 2 1 9 5 5       20
  0 2 0 20 3 18     20
  1 0 1 9 4 5       20
  2 0 1 8 4 4       20
  0 5 0 6 3 4       20
  0 1 0 28 2 27     20
  0 0 1 15 2 13     20
  1 3 1 4 2 2       20
  0 2 1 10 1 10     20
  0 3 1 5 5 1       20
  1 2 1 4 0 4       20
  1 0 0 14 11 4     20
  0 0 0 25 4 21     20
  1 1 1 9 6 4       20
  0 1 0 25 1 24     20
  0 1 1 9 0 9       20
  0 0 1 3 3 0       20
  1 0 1 12 8 4      20
  0 1 0 24 2 23     20
  0 1 1 11 6 5      20
  1 0 1 4 2 2       20
  1 3 1 5 3 3       20
  1 1 1 12 3 9      20
  0 0 1 19 5 15     20
  1 0 0 19 3 16     20
  2 0 0 5 0 5       20
  0 4 0 3 2 1       20
  1 1 0 6 4 2       20
  0 5 0 6 2 5       20
  1 2 1 10 0 10     20
  0 1 0 20 10 11    20
  1 3 1 7 5 3       20
  0 1 1 11 0 11     20
  0 4 0 13 2 11     20
  0 2 0 16 2 14     20
  1 1 0 16 2 15     20
  0 1 0 28 1 28     20
  1 2 0 9 5 4       20
  7 0 1 1 0 1       20
  1 1 1 8 3 6       20
  0 0 0 13 11 3     20
  0 3 0 12 1 11     20
  0 0 0 22 12 11    20
  0 2 0 14 6 8      20
  0 1 0 16 5 11     20
  1 0 0 17 8 9      20
  0 0 1 22 1 21     20
  1 1 0 11 2 10     20
  0 2 1 9 1 8       20
  1 1 0 11 9 2      20
  1 1 1 10 1 9      20
  1 1 0 4 3 1       20
  2 1 0 7 2 5       20
  0 0 0 27 1 26     20
  1 3 1 10 3 7      20
  1 1 1 3 1 3       20
  0 0 0 14 10 4     20
  0 1 0 12 12 1     20
  0 2 0 11 7 5      20
  0 3 0 18 1 18     20
  0 2 0 13 7 7      20
  1 0 0 18 8 11     20
  0 1 0 21 6 16     20
  1 2 0 6 3 3       20
  0 0 0 25 3 22     20
  0 3 1 13 1 13     20
  0 3 0 10 6 4      20
  1 2 0 5 3 3       20
  0 0 0 21 5 17     20
  0 3 0 10 9 2      20
  0 3 0 20 1 20     20
  2 0 1 6 4 2       20
  1 0 0 13 3 11     20
  2 0 1 9 5 5       20
  0 2 1 5 3 2       20
  0 0 0 12 11 1     20
  1 1 0 4 0 4       20
  0 1 2 9 5 4       20
  0 0 1 18 6 12     20
  1 2 0 11 6 5      20
  0 1 1 17 7 11     20
  0 1 0 19 4 16     20
  0 1 2 4 1 4       19
  0 1 2 3 2 1       19
  0 0 0 22 14 9     19
  0 2 0 24 3 22     19
  1 2 0 10 6 5      19
  2 2 1 8 5 3       19
  0 0 0 20 14 7     19
  0 0 1 13 10 4     19
  0 3 0 2 2 0       19
  0 0 0 18 10 8     19
  1 0 0 13 4 10     19
  0 1 0 9 8 2       19
  0 0 2 9 0 9       19
  1 1 0 8 0 8       19
  0 0 0 20 7 13     19
  0 2 1 7 3 4       19
  2 1 0 8 2 7       19
  1 0 0 17 6 11     19
  0 0 2 6 1 6       19
  1 0 1 13 3 11     19
  0 2 0 2 1 1       19
  0 3 0 12 0 12     19
  0 3 1 4 2 3       19
  0 0 1 13 6 7      19
  1 0 0 14 10 5     19
  0 0 1 14 10 4     19
  2 1 1 4 1 3       19
  1 1 0 16 5 12     19
  0 0 0 23 5 18     19
  0 6 0 6 1 6       19
  0 0 2 9 4 5       19
  2 0 1 7 5 3       19
  0 3 1 8 7 1       19
  0 1 1 15 9 7      19
  3 1 0 6 2 5       19
  1 2 1 7 4 4       19
  2 1 1 7 5 3       19
  2 1 0 8 3 6       19
  0 0 1 13 2 11     19
  0 1 2 8 5 3       19
  0 4 1 8 4 4       19
  1 1 0 15 4 11     19
  0 3 0 19 3 16     19
  1 1 1 11 7 5      19
  2 1 1 4 2 2       19
  0 1 2 7 0 7       19
  0 2 1 8 4 5       19
  3 0 1 2 2 0       19
  1 0 0 5 5 1       19
  0 0 0 22 5 17     19
  1 0 1 6 6 0       19
  1 1 0 13 9 4      19
  0 3 1 5 4 1       19
  1 2 1 8 1 7       19
  2 0 0 10 5 6      19
  1 0 0 20 5 16     19
  2 0 0 11 2 9      19
  2 1 0 4 3 2       19
  0 5 0 7 3 4       19
  1 1 0 12 8 5      19
  0 4 0 2 2 1       19
  1 0 1 8 5 4       19
  0 2 0 13 6 8      19
  1 0 1 14 8 6      19
  0 0 1 23 2 22     19
  0 0 2 8 2 6       19
  0 3 1 4 1 4       19
  1 0 0 14 9 6      19
  0 0 1 20 5 15     19
  1 3 1 6 3 3       19
  1 2 0 11 0 11     19
  0 1 1 5 3 2       19
  0 1 1 20 0 20     19
  1 1 1 10 0 10     19
  1 3 1 6 2 4       19
  0 0 1 17 8 10     19
  0 2 2 5 4 1       19
  0 3 0 13 1 13     19
  1 1 0 14 6 9      19
  1 0 1 6 3 4       19
  1 0 0 14 12 3     19
  1 0 0 14 8 7      19
  1 2 0 11 5 6      19
  2 1 1 8 2 6       19
  1 0 1 11 6 6      19
  0 2 1 12 3 10     19
  3 0 1 5 2 4       19
  2 0 1 4 1 3       19
  0 5 0 4 3 2       19
  1 0 1 5 3 2       19
  0 2 2 4 2 3       19
  0 4 0 14 2 13     19
  0 3 1 7 2 5       19
  0 0 2 8 1 8       19
  0 0 2 5 0 5       19
  0 0 2 5 3 3       19
  0 1 0 18 8 10     19
  2 0 0 6 3 4       19
  0 0 1 19 6 14     19
  0 0 2 7 4 4       19
  0 0 0 19 11 9     19
  0 2 0 22 2 21     19
  0 0 0 22 2 20     19
  1 2 0 6 0 6       19
  0 0 2 8 6 3       19
  0 3 1 6 1 6       19
  0 0 0 21 8 14     19
  0 3 0 13 2 12     19
  0 1 0 20 11 10    19
  0 1 0 19 11 8     19
  1 0 0 2 0 2       19
  1 1 0 8 3 5       19
  0 1 1 18 3 15     19
  2 0 0 7 0 7       19
  0 2 0 21 4 17     19
  2 1 1 5 2 4       19
  1 3 1 6 4 2       19
  0 1 0 20 3 17     19
  0 0 1 14 1 14     19
  0 0 1 20 4 16     19
  0 0 0 28 1 28     19
  0 2 2 10 5 6      19
  3 1 0 7 0 7       19
  1 1 1 12 4 8      19
  0 3 1 13 3 11     19
  0 4 1 7 4 4       19
  1 2 1 11 5 7      19
  1 2 1 11 2 10     19
  1 1 0 9 5 5       19
  2 0 0 9 5 5       19
  1 1 1 4 1 3       19
  0 1 0 18 5 13     19
  0 2 1 13 6 8      19
  0 0 0 18 11 7     19
  0 3 1 7 4 3       19
  0 1 0 27 0 27     19
  0 0 0 13 13 0     19
  3 0 0 8 6 3       19
  0 1 0 22 8 15     19
  0 3 0 13 8 5      19
  2 0 1 9 3 7       19
  0 0 0 23 9 14     19
  0 2 1 18 5 13     19
  2 1 1 7 2 6       19
  2 2 1 4 0 4       19
  0 1 0 19 2 18     19
  0 1 1 12 2 11     19
  1 0 0 17 7 10     19
  1 0 0 16 7 10     19
  0 2 0 16 3 13     19
  1 3 1 8 6 2       19
  0 0 1 13 11 3     19
  0 4 0 11 5 6      19
  0 2 0 16 1 15     19
  3 0 0 8 2 7       19
  1 1 1 8 0 8       19
  0 0 0 24 10 15    19
  2 0 1 10 4 6      19
  0 2 1 14 0 14     19
  1 0 0 19 5 14     19
  1 3 1 8 2 6       19
  0 4 1 3 2 2       19
  1 1 0 1 0 1       19
  0 0 0 27 2 25     19
  1 1 1 11 5 7      19
  0 2 1 15 1 15     19
  0 0 0 17 15 2     19
  1 0 1 14 6 8      19
  0 0 0 16 15 2     19
  0 0 0 16 14 3     19
  1 3 1 10 4 6      19
  0 4 1 6 4 2       19
  1 0 1 3 2 2       19
  1 2 1 3 1 3       19
  0 0 0 15 15 0     19
  1 2 0 8 0 8       19
  1 1 1 3 3 1       19
  0 4 1 8 5 3       19
  0 2 2 7 4 3       19
  0 0 2 10 2 9      19
  0 1 2 3 3 0       19
  3 1 0 8 3 6       19
  0 0 0 24 11 14    19
  0 2 0 18 8 11     19
  0 0 1 24 0 24     19
  0 1 1 4 4 1       19
  0 2 0 14 10 5     19
  0 1 0 26 4 23     19
  1 2 1 10 3 7      19
  0 4 1 8 0 8       19
  0 2 1 9 4 5       19
  2 1 0 7 0 7       19
  0 1 0 20 2 18     19
  2 0 0 12 4 9      19
  1 0 2 10 2 9      18
  0 0 2 6 1 5       18
  2 0 1 12 2 10     18
  0 1 2 10 1 10     18
  1 3 1 9 4 6       18
  1 2 0 10 7 4      18
  2 1 1 4 3 1       18
  0 1 1 9 7 2       18
  0 4 0 11 6 5      18
  2 2 1 6 3 3       18
  0 0 1 13 1 12     18
  2 1 0 8 1 8       18
  1 1 1 10 6 4      18
  0 0 0 17 10 8     18
  1 2 0 7 3 5       18
  0 0 0 19 10 10    18
  0 0 0 25 5 20     18
  1 0 0 17 10 7     18
  0 4 1 5 1 5       18
  1 0 0 17 9 8      18
  0 1 1 13 5 8      18
  0 3 1 10 3 8      18
  0 0 0 20 13 8     18
  0 0 1 16 4 13     18
  1 0 1 13 5 9      18
  2 1 1 6 4 2       18
  1 4 1 6 5 1       18
  0 4 0 6 5 1       18
  3 1 0 8 4 5       18
  1 1 2 8 1 8       18
  0 2 1 10 9 1      18
  0 2 0 19 2 18     18
  0 1 1 9 9 1       18
  0 1 0 16 12 5     18
  0 3 0 20 2 19     18
  1 1 0 5 1 5       18
  4 0 0 6 3 4       18
  0 1 2 9 2 7       18
  0 3 0 11 4 8      18
  1 0 1 3 3 1       18
  0 2 0 22 3 20     18
  0 1 1 14 9 5      18
  1 1 0 6 3 3       18
  0 4 0 15 1 14     18
  2 1 1 10 3 7      18
  1 0 0 22 3 20     18
  3 0 0 7 5 2       18
  2 1 0 12 3 10     18
  0 5 0 7 5 2       18
  0 0 2 11 0 11     18
  0 1 0 26 3 24     18
  0 1 1 18 0 18     18
  1 0 1 10 4 7      18
  0 3 1 12 0 12     18
  0 0 1 11 10 2     18
  1 3 0 8 3 6       18
  1 3 0 7 5 2       18
  1 0 1 14 0 14     18
  0 0 0 26 3 24     18
  1 0 1 8 8 0       18
  1 0 0 20 7 14     18
  0 3 0 11 1 11     18
  0 1 0 24 8 17     18
  1 0 1 7 3 4       18
  0 1 0 20 5 15     18
  2 1 1 8 0 8       18
  2 1 1 5 1 5       18
  0 0 2 6 4 2       18
  0 0 1 13 7 6      18
  0 2 1 8 3 6       18
  0 0 1 15 9 7      18
  0 2 0 20 5 16     18
  2 1 1 8 3 5       18
  2 0 0 11 1 10     18
  0 1 0 21 4 18     18
  0 1 0 14 13 2     18
  1 1 0 6 5 1       18
  0 3 1 10 7 3      18
  2 1 0 5 1 4       18
  0 1 0 17 7 11     18
  0 2 1 4 3 2       18
  0 5 0 6 5 2       18
  0 0 2 3 0 3       18
  0 2 1 10 4 7      18
  0 3 2 6 1 6       18
  1 0 1 9 2 7       18
  0 1 1 16 5 11     18
  0 0 2 9 2 8       18
  0 2 2 4 1 4       18
  0 1 0 20 4 16     18
  2 2 1 7 3 5       18
  2 2 0 5 1 4       18
  0 4 1 8 2 6       18
  0 1 0 23 9 14     18
  0 1 1 19 3 17     18
  0 0 1 16 12 4     18
  1 1 1 7 1 6       18
  0 1 0 16 8 8      18
  2 1 0 4 2 3       18
  4 0 0 5 2 3       18
  1 0 1 3 1 3       18
  2 1 0 6 1 6       18
  0 0 0 22 4 18     18
  1 2 1 6 6 0       18
  1 1 0 9 4 6       18
  0 2 1 17 6 12     18
  2 0 0 11 0 11     18
  1 0 0 21 2 19     18
  0 3 0 4 4 0       18
  0 2 0 10 7 3      18
  0 1 1 18 2 16     18
  0 0 2 10 6 5      18
  1 0 2 8 4 5       18
  0 0 0 30 3 28     18
  0 1 2 5 4 1       18
  0 3 1 8 3 6       18
  0 0 1 16 3 14     18
  0 3 1 6 2 5       18
  1 0 1 9 5 4       18
  1 0 0 1 1 0       18
  2 0 1 7 3 5       18
  3 0 0 10 4 7      18
  2 2 0 6 4 3       18
  0 2 0 18 1 17     18
  1 1 0 10 2 8      18
  1 1 1 5 3 2       18
  0 0 1 16 2 15     18
  0 3 0 13 4 10     18
  0 4 1 4 0 4       18
  3 1 0 4 2 3       18
  0 2 0 22 4 19     18
  1 0 0 23 0 23     18
  0 1 1 14 6 9      18
  0 4 2 5 3 2       18
  1 1 0 18 2 17     18
  0 1 1 11 4 7      18
  2 0 0 6 4 2       18
  0 2 1 7 7 1       18
  1 2 0 11 1 10     18
  0 1 2 5 0 5       18
  1 0 1 13 2 12     18
  2 1 0 6 6 1       18
  0 0 0 20 8 12     18
  0 2 1 13 2 11     18
  0 1 2 5 2 3       18
  0 1 0 27 2 25     18
  2 2 1 4 1 3       18
  2 1 1 11 3 9      18
  0 1 2 11 2 9      18
  1 1 0 9 6 4       18
  0 3 1 14 0 14     18
  0 3 1 5 2 3       18
  1 0 0 21 3 18     18
  1 2 0 9 4 6       18
  0 1 1 2 1 2       18
  0 3 1 14 4 10     18
  0 3 0 12 9 4      18
  0 0 0 20 1 19     18
  1 1 1 6 1 6       18
  0 0 1 25 5 21     18
  1 2 1 11 3 9      18
  0 1 2 8 1 8       18
  0 3 1 9 7 3       18
  0 1 2 9 6 3       18
  0 0 0 30 1 30     18
  1 0 1 12 4 8      18
  1 2 1 10 1 9      18
  1 1 1 5 0 5       18
  2 0 0 8 1 8       18
  2 0 0 7 7 0       18
  0 2 0 1 1 1       18
  0 0 2 7 5 3       18
  1 1 1 12 2 10     18
  2 1 0 10 1 10     18
  3 0 0 10 3 8      18
  1 2 0 12 2 11     18
  1 0 2 7 2 5       18
  2 1 1 10 5 5      18
  0 4 0 6 4 2       18
  1 2 0 2 2 1       18
  1 0 0 10 0 10     18
  2 0 0 13 0 13     18
  4 0 0 6 2 5       18
  0 1 0 27 1 26     18
  2 0 1 5 3 3       18
  1 0 1 10 2 9      18
  0 0 1 21 5 17     18
  0 3 1 9 3 6       18
  0 3 0 14 6 9      18
  2 0 0 11 7 4      18
  0 4 1 10 3 7      18
  0 1 2 3 0 3       18
  1 3 1 9 6 4       18
  0 0 2 11 4 7      18
  1 1 0 18 1 18     18
  1 0 0 19 4 15     18
  1 1 1 12 0 12     18
  0 3 0 17 5 12     18
  3 0 0 7 2 5       18
  0 1 0 17 9 9      18
  1 0 0 9 7 3       18
  0 2 0 20 7 14     18
  2 1 0 4 1 4       18
  2 0 0 6 6 1       18
  1 0 0 11 7 5      18
  1 2 1 6 5 1       18
  0 0 1 15 3 12     18
  0 0 1 22 2 20     18
  2 1 1 8 5 3       18
  0 1 1 13 7 6      18
  0 3 0 19 0 19     18
  0 3 1 5 1 4       18
  0 3 0 19 4 15     18
  0 1 0 16 13 4     18
  0 3 1 14 2 12     18
  1 0 0 6 6 0       18
  0 4 0 13 4 9      18
  0 3 1 10 4 7      18
  2 1 0 11 2 9      18
  0 0 1 11 7 4      18
  0 2 0 20 8 13     18
  0 1 0 25 4 21     18
  0 1 1 15 10 6     18
  0 0 0 21 3 19     18
  2 0 0 7 3 4       18
  0 4 0 14 3 12     18
  0 1 1 15 1 14     18
  0 1 0 13 13 0     18
  0 3 0 14 0 14     18
  0 5 0 4 2 3       18
  0 1 0 25 3 22     18
  0 3 0 15 7 8      18
  0 0 0 18 14 5     17
  1 1 0 9 9 0       17
  0 2 0 12 11 2     17
  0 1 1 13 9 5      17
  0 2 1 16 7 9      17
  1 3 1 4 1 3       17
  2 0 0 3 2 1       17
  0 3 1 8 2 7       17
  0 2 0 17 3 15     17
  2 0 0 5 1 4       17
  0 4 1 3 1 3       17
  0 4 1 14 3 11     17
  0 1 1 22 0 22     17
  2 0 0 10 7 4      17
  1 1 1 12 5 7      17
  0 4 1 8 3 5       17
  1 0 1 7 1 6       17
  2 2 0 4 4 1       17
  1 1 1 14 2 12     17
  2 0 0 9 4 6       17
  2 1 0 9 5 4       17
  1 1 0 16 1 16     17
  1 1 1 13 4 10     17
  0 2 1 12 1 12     17
  0 0 1 23 1 23     17
  0 0 0 22 6 16     17
  0 0 0 23 5 19     17
  1 1 0 4 2 2       17
  3 0 0 6 3 4       17
  0 2 2 6 5 2       17
  0 3 1 11 6 6      17
  0 0 1 15 10 6     17
  0 3 1 12 1 11     17
  1 0 1 15 4 12     17
  1 0 0 14 4 10     17
  3 0 0 10 6 5      17
  1 0 0 12 6 6      17
  0 1 2 5 5 0       17
  0 0 0 20 9 11     17
  0 3 1 13 2 12     17
  3 0 1 7 1 7       17
  1 2 1 11 4 8      17
  3 0 1 8 4 4       17
  2 1 1 5 4 2       17
  1 0 0 16 10 7     17
  1 1 2 11 3 8      17
  0 3 1 9 5 4       17
  0 4 1 7 5 3       17
  0 2 1 7 6 1       17
  0 0 0 19 15 4     17
  0 0 2 13 1 12     17
  2 1 0 9 3 6       17
  0 1 2 7 6 1       17
  0 4 1 12 3 9      17
  0 4 0 15 3 12     17
  1 1 1 8 6 2       17
  0 0 2 10 7 4      17
  2 1 1 9 2 8       17
  1 1 0 17 1 16     17
  0 1 1 12 1 12     17
  0 0 0 14 14 1     17
  1 1 1 4 3 2       17
  1 3 1 8 3 5       17
  0 0 0 13 12 2     17
  1 1 1 7 0 7       17
  1 1 1 7 2 5       17
  1 1 1 7 4 3       17
  0 0 0 26 4 23     17
  1 1 1 10 2 9      17
  2 1 0 3 3 0       17
  0 3 1 8 1 8       17
  0 3 1 7 0 7       17
  1 1 0 16 4 13     17
  1 4 1 7 5 3       17
  2 1 0 5 4 1       17
  0 4 0 9 6 3       17
  1 2 0 7 5 3       17
  1 1 1 8 7 1       17
  1 3 0 5 3 2       17
  0 3 1 7 3 4       17
  2 1 0 5 0 5       17
  0 0 2 11 1 10     17
  1 2 0 12 6 7      17
  0 3 1 2 0 2       17
  1 3 0 3 2 1       17
  1 0 0 15 2 14     17
  1 0 0 15 6 10     17
  1 2 1 12 1 11     17
  1 1 0 17 3 14     17
  0 3 1 5 3 2       17
  0 0 0 27 3 24     17
  1 2 1 10 5 5      17
  0 4 0 6 1 5       17
  0 0 2 8 4 5       17
  0 1 1 13 4 9      17
  1 0 1 12 4 9      17
  2 2 1 5 3 3       17
  0 4 0 15 0 15     17
  1 1 0 15 6 9      17
  1 0 1 11 1 10     17
  0 0 0 19 1 19     17
  0 1 1 12 6 7      17
  1 1 0 8 6 2       17
  0 4 0 5 2 4       17
  3 0 0 5 0 5       17
  0 0 0 14 11 3     17
  0 5 0 7 1 6       17
  0 3 0 11 6 6      17
  0 3 0 15 8 7      17
  1 0 1 12 6 6      17
  2 0 0 9 0 9       17
  2 0 1 5 2 4       17
  1 2 0 11 7 4      17
  0 2 1 8 6 3       17
  1 1 0 12 2 10     17
  0 4 0 5 1 5       17
  1 0 0 24 1 24     17
  0 0 2 8 3 5       17
  1 1 0 10 6 4      17
  0 2 1 9 6 3       17
  0 4 1 8 7 1       17
  1 3 1 4 4 0       17
  2 1 1 9 5 5       17
  0 0 0 15 11 5     17
  0 2 1 11 6 5      17
  3 0 1 1 1 0       17
  0 0 2 7 3 5       17
  0 0 0 23 2 22     17
  0 1 1 20 3 17     17
  2 0 1 5 5 1       17
  0 1 1 12 5 8      17
  1 3 0 10 3 8      17
  0 2 0 14 11 4     17
  0 0 0 21 10 12    17
  2 2 1 3 1 3       17
  2 0 0 5 4 2       17
  0 2 0 23 2 21     17
  1 1 2 7 3 4       17
  1 0 0 19 7 12     17
  2 0 0 10 1 10     17
  0 1 1 18 5 13     17
  1 1 0 11 4 8      17
  2 1 1 5 3 2       17
  0 0 0 28 3 26     17
  0 0 0 16 12 4     17
  0 4 0 6 6 1       17
  1 2 0 6 2 4       17
  0 3 1 6 6 0       17
  1 0 1 5 4 1       17
  0 2 1 3 2 1       17
  0 0 1 15 11 5     17
  0 2 1 5 1 4       17
  0 0 1 25 1 25     17
  0 2 1 10 2 9      17
  0 2 1 9 0 9       17
  2 2 1 8 1 7       17
  2 1 1 9 4 6       17
  0 3 1 2 1 1       17
  0 3 2 7 4 3       17
  1 1 0 19 0 19     17
  0 3 0 1 1 0       17
  0 2 2 8 4 5       17
  1 3 1 4 3 1       17
  9 0 0 1 1 0       17
  3 0 1 2 0 2       17
  0 4 0 15 2 13     17
  0 4 0 13 3 10     17
  1 3 1 11 5 7      17
  0 3 0 22 2 21     17
  2 1 0 10 6 5      17
  0 0 0 28 4 25     17
  0 3 0 21 0 21     17
  0 3 0 22 1 22     17
  1 2 1 12 2 10     17
  0 1 1 22 2 20     17
  0 3 1 3 2 1       17
  0 2 0 17 10 7     17
  0 1 0 21 5 17     17
  0 0 0 23 11 12    17
  2 1 1 5 3 3       17
  0 2 0 17 4 14     17
  1 2 0 8 7 2       17
  0 1 1 13 0 13     17
  0 1 2 12 4 9      17
  1 1 0 10 10 1     17
  1 0 0 21 5 16     17
  0 2 0 12 7 5      17
  0 0 0 24 8 17     17
  0 0 1 15 1 14     17
  0 0 0 23 10 13    17
  0 0 0 21 9 13     17
  0 2 0 15 6 10     17
  0 1 1 23 1 23     17
  0 0 0 20 10 10    17
  2 0 0 8 5 3       17
  0 0 1 16 9 7      17
  0 0 0 25 10 15    17
  1 0 0 2 1 1       17
  0 1 1 8 7 2       17
  0 0 0 19 14 5     17
  0 2 0 21 5 16     17
  0 2 0 16 4 12     17
  0 0 1 18 7 11     17
  0 0 2 10 8 3      17
  1 3 0 6 4 3       17
  0 1 1 17 2 15     17
  0 4 1 10 1 9      17
  1 1 0 18 3 16     17
  1 2 1 7 3 4       17
  4 0 0 9 2 7       17
  1 1 0 16 6 11     17
  0 1 1 13 2 11     17
  0 1 1 14 4 11     17
  0 0 1 14 6 9      17
  0 3 0 6 5 1       17
  0 4 0 9 7 2       17
  0 5 0 9 4 5       17
  0 5 0 9 2 7       17
  0 5 0 4 4 1       17
  0 5 0 5 4 1       17
  0 2 2 8 2 7       17
  0 0 1 15 6 9      17
  0 1 1 3 3 0       17
  1 1 0 6 0 6       17
  0 1 0 8 8 0       17
  3 0 0 8 4 5       17
  0 1 1 4 2 3       17
  0 0 1 23 3 21     17
  1 1 0 5 3 3       17
  0 3 0 8 6 2       17
  0 3 0 4 0 4       17
  1 2 1 6 3 4       17
  1 3 0 8 4 5       17
  0 1 0 20 9 11     17
  1 3 0 3 0 3       17
  0 0 0 20 6 14     17
  0 1 1 21 1 21     17
  0 0 1 25 2 24     17
  0 2 1 13 1 12     17
  0 2 1 16 3 13     17
  0 0 0 19 9 11     17
  0 3 2 8 4 5       17
  0 2 1 16 6 10     17
  2 0 1 11 2 10     17
  0 5 1 8 5 3       17
  2 0 0 4 1 4       17
  1 2 1 9 4 5       17
  2 0 0 8 7 2       17
  0 0 1 12 2 11     17
  1 0 1 8 1 8       17
  0 0 2 10 1 10     17
  0 1 0 11 8 4      17
  0 0 0 23 3 21     17
  0 2 0 18 3 15     17
  2 2 1 4 2 2       17
  0 2 0 18 2 16     17
  2 0 1 5 1 5       17
  0 0 1 17 2 15     17
  0 4 1 7 3 5       17
  1 0 1 14 1 13     17
  0 1 0 15 13 2     17
  0 2 2 6 2 5       17
  0 2 1 14 6 8      17
  0 2 2 6 1 6       17
  3 0 0 9 0 9       17
  0 0 2 4 2 2       16
  4 0 1 2 0 2       16
  0 3 0 18 6 13     16
  0 3 1 3 1 2       16
  0 0 0 24 9 16     16
  1 0 1 13 7 7      16
  1 0 0 15 4 12     16
  0 0 1 21 6 16     16
  0 2 1 8 5 4       16
  0 4 0 7 7 0       16
  0 1 1 21 2 20     16
  0 1 0 29 2 27     16
  0 1 1 11 8 3      16
  0 1 1 14 10 4     16
  0 3 1 8 5 4       16
  0 0 2 5 2 4       16
  1 0 0 18 9 10     16
  1 0 0 17 3 15     16
  0 5 0 5 1 4       16
  0 1 0 19 5 15     16
  1 0 1 7 2 5       16
  0 3 1 11 8 4      16
  0 1 1 25 1 25     16
  1 1 1 8 4 5       16
  3 0 0 6 6 1       16
  0 1 1 18 6 12     16
  0 1 2 4 4 1       16
  3 1 0 5 4 1       16
  0 0 2 11 2 9      16
  3 0 0 5 4 1       16
  0 0 0 26 7 20     16
  0 2 0 18 9 10     16
  1 2 1 9 2 7       16
  0 1 1 22 1 21     16
  1 0 2 4 2 3       16
  0 1 0 29 0 29     16
  0 4 1 6 5 1       16
  0 0 2 8 4 4       16
  3 2 0 6 2 5       16
  0 0 2 10 5 5      16
  0 0 1 24 1 23     16
  0 3 0 20 3 18     16
  0 4 1 5 4 2       16
  0 3 0 17 6 11     16
  0 0 0 23 13 10    16
  2 0 1 10 8 2      16
  0 2 1 19 5 15     16
  0 1 0 21 2 20     16
  1 0 1 7 0 7       16
  0 0 1 16 6 11     16
  1 0 0 13 12 1     16
  3 0 0 6 1 6       16
  1 0 1 9 1 8       16
  0 1 1 19 5 15     16
  1 1 1 7 5 2       16
  2 1 0 9 1 8       16
  0 3 0 19 2 17     16
  0 0 0 16 11 5     16
  3 0 0 6 2 5       16
  2 0 0 7 1 7       16
  0 3 0 15 5 11     16
  1 0 1 14 7 7      16
  1 0 1 15 1 15     16
  0 1 1 20 2 18     16
  0 3 0 16 6 11     16
  0 4 0 7 5 3       16
  1 4 1 9 6 4       16
  0 3 1 8 4 5       16
  3 1 0 7 3 4       16
  0 0 2 8 1 7       16
  0 4 1 10 7 3      16
  1 1 0 17 0 17     16
  0 3 0 13 3 11     16
  0 3 1 12 6 6      16
  0 2 0 25 0 25     16
  2 0 1 6 0 6       16
  1 0 0 1 0 1       16
  3 0 1 5 4 2       16
  0 4 0 7 3 5       16
  2 0 0 9 2 8       16
  0 4 1 11 3 9      16
  1 3 0 3 1 2       16
  0 2 2 7 3 4       16
  0 1 0 10 8 2      16
  0 0 0 24 5 19     16
  2 0 1 8 7 1       16
  0 3 0 17 0 17     16
  2 1 0 3 1 2       16
  2 0 1 11 3 9      16
  0 4 0 4 0 4       16
  0 3 1 2 2 0       16
  0 3 1 15 2 14     16
  2 1 1 4 4 0       16
  0 1 0 12 9 3      16
  0 0 0 22 11 12    16
  1 0 1 15 3 13     16
  2 1 0 9 2 7       16
  1 0 0 25 0 25     16
  0 0 0 22 13 10    16
  0 1 0 16 9 7      16
  0 0 1 22 3 19     16
  2 0 0 7 4 4       16
  0 2 0 8 7 1       16
  0 0 0 14 12 2     16
  0 3 1 6 4 3       16
  0 0 1 15 13 3     16
  0 4 1 4 4 0       16
  0 0 3 9 5 5       16
  0 0 0 21 13 8     16
  1 0 1 11 6 5      16
  3 1 0 6 4 3       16
  0 1 1 14 2 13     16
  1 2 1 8 0 8       16
  0 1 1 18 7 11     16
  0 1 2 12 5 8      16
  0 3 0 14 7 8      16
  1 2 0 12 3 10     16
  1 1 0 9 7 3       16
  0 0 0 18 15 4     16
  1 0 1 4 4 0       16
  0 1 0 24 6 19     16
  3 0 0 7 0 7       16
  0 1 0 24 7 18     16
  1 3 1 5 1 5       16
  2 0 0 5 4 1       16
  0 0 0 26 9 18     16
  1 2 0 7 2 6       16
  0 0 2 6 0 6       16
  0 2 0 16 7 9      16
  0 0 1 16 10 6     16
  0 4 0 12 4 9      16
  1 2 0 4 2 2       16
  0 1 1 19 1 19     16
  0 0 0 29 0 29     16
  0 3 2 8 2 7       16
  2 0 1 10 0 10     16
  0 1 0 21 1 21     16
  2 1 0 8 6 3       16
  0 0 2 9 3 7       16
  1 0 2 5 0 5       16
  3 2 0 5 3 2       16
  1 2 1 4 1 3       16
  3 0 0 6 4 3       16
  0 0 2 4 0 4       16
  1 0 2 4 3 2       16
  0 0 1 12 6 7      16
  1 2 1 11 1 11     16
  1 1 1 11 6 6      16
  3 1 0 10 4 7      16
  1 1 1 10 3 7      16
  0 4 1 7 2 6       16
  1 1 0 15 7 8      16
  1 0 0 11 11 0     16
  0 2 1 15 7 9      16
  0 4 0 12 7 6      16
  0 1 0 16 0 16     16
  0 0 2 6 3 3       16
  3 2 0 8 4 5       16
  0 4 1 8 6 2       16
  2 1 1 10 4 6      16
  3 0 1 2 2 1       16
  0 4 0 8 5 3       16
  0 4 0 17 0 17     16
  2 2 1 6 2 4       16
  0 1 1 11 3 8      16
  0 0 0 20 11 9     16
  0 1 1 12 8 5      16
  0 3 1 10 1 10     16
  1 3 1 7 3 5       16
  0 0 0 27 4 23     16
  0 0 1 14 2 13     16
  0 0 1 19 7 13     16
  0 2 1 18 0 18     16
  0 0 1 19 8 12     16
  0 1 1 20 4 16     16
  0 1 1 13 3 10     16
  1 0 0 2 2 0       16
  0 3 1 5 0 5       16
  1 3 1 5 4 2       16
  0 0 0 19 12 8     16
  0 0 0 29 2 27     16
  0 1 0 30 2 29     16
  0 4 0 5 3 3       16
  2 2 0 8 4 5       16
  1 0 1 14 2 12     16
  1 2 1 7 6 2       16
  2 0 1 8 2 6       16
  0 4 1 6 3 4       16
  0 2 0 21 6 15     16
  1 3 1 8 4 4       16
  2 0 1 12 5 7      16
  1 1 0 17 4 13     16
  0 1 1 9 8 1       16
  0 4 0 12 5 8      16
  0 1 2 8 6 3       16
  0 3 1 3 3 1       16
  0 2 1 10 6 5      16
  0 3 1 11 4 7      16
  0 4 0 10 6 5      16
  0 0 1 14 5 10     16
  0 2 1 11 4 7      16
  0 1 1 12 10 2     16
  0 1 0 17 8 10     16
  0 0 2 11 3 9      16
  1 2 0 10 8 3      16
  0 1 1 10 7 4      16
  0 0 2 3 2 1       16
  0 1 1 24 1 23     16
  0 1 0 17 12 5     16
  2 2 1 6 4 2       16
  0 0 1 14 7 8      16
  0 1 1 3 1 2       16
  1 2 1 4 3 1       16
  1 1 0 5 5 1       16
  0 0 2 12 3 10     16
  1 1 2 10 2 9      16
  0 2 0 16 5 11     16
  0 3 1 7 7 1       16
  1 4 0 8 3 6       16
  0 0 1 9 7 2       16
  1 1 0 10 5 5      16
  0 4 1 7 1 7       16
  0 1 1 19 7 13     16
  2 0 1 6 3 4       16
  1 0 1 13 6 8      16
  1 1 0 9 3 7       16
  0 1 0 18 6 12     16
  0 3 0 12 3 9      16
  0 2 1 17 1 17     16
  0 2 0 14 7 7      16
  1 3 0 5 0 5       16
  0 0 0 22 3 19     16
  0 2 0 13 11 2     16
  1 1 0 3 2 2       16
  2 0 0 10 6 5      16
  2 0 0 11 4 7      16
  1 1 1 7 7 1       16
  2 1 1 4 0 4       16
  2 0 0 13 1 12     16
  0 0 1 14 12 2     16
  1 4 0 4 2 3       16
  0 3 1 14 3 11     16
  1 1 0 12 1 11     16
  0 0 0 15 12 4     16
  2 1 1 13 2 12     16
  3 0 1 9 3 7       16
  1 1 0 18 4 15     16
  0 3 1 6 5 2       16
  0 2 0 24 2 23     16
  0 1 1 19 6 14     16
  2 0 1 10 2 8      16
  2 1 1 10 1 9      16
  2 1 1 11 2 10     16
  0 3 1 15 4 12     16
  3 0 1 6 0 6       16
  0 0 0 24 4 20     16
  0 2 2 7 1 6       16
  0 4 1 10 0 10     16
  0 0 0 24 6 18     16
  1 2 1 5 3 2       16
  2 1 1 6 5 1       16
  2 1 1 13 1 13     16
  4 0 0 6 4 3       16
  1 0 0 23 1 22     16
  0 4 1 11 4 8      16
  0 5 0 11 4 7      16
  0 3 0 9 9 0       16
  0 5 1 7 4 4       16
  2 0 1 4 0 4       16
  0 1 0 20 1 19     16
  2 1 1 11 1 11     16
  4 0 0 4 2 3       16
  0 2 0 16 0 16     16
  3 0 1 6 1 5       16
  0 3 0 10 10 1     16
  0 0 2 11 3 8      16
  1 1 1 6 2 5       16
  0 2 1 19 7 13     16
  0 2 2 6 4 3       16
  3 0 0 9 7 2       16
  2 0 1 8 5 3       16
  0 3 1 13 5 9      16
  4 0 1 1 0 1       16
  1 1 0 3 3 1       15
  2 1 0 9 6 3       15
  2 1 1 3 1 3       15
  0 4 0 10 1 9      15
  3 0 0 10 5 6      15
  2 2 1 5 2 4       15
  1 0 1 5 1 4       15
  0 0 2 7 7 0       15
  0 1 2 11 3 8      15
  1 0 1 9 6 3       15
  0 5 0 11 0 11     15
  0 3 1 11 5 6      15
  2 0 0 8 0 8       15
  5 0 0 3 0 3       15
  2 2 0 8 3 6       15
  1 1 0 10 3 7      15
  3 2 0 8 5 4       15
  1 1 1 9 3 6       15
  1 0 1 11 4 7      15
  0 0 2 12 2 11     15
  1 0 1 6 2 5       15
  0 3 2 5 1 4       15
  0 0 2 12 7 6      15
  0 4 1 9 2 8       15
  0 1 1 16 6 11     15
  1 1 1 16 1 15     15
  0 3 0 13 9 4      15
  1 4 1 4 3 1       15
  2 1 1 6 2 4       15
  0 0 1 20 8 12     15
  0 4 0 8 3 5       15
  1 0 2 9 5 4       15
  0 5 0 11 5 6      15
  0 1 2 6 3 3       15
  1 1 1 14 4 10     15
  0 5 0 8 4 5       15
  2 1 0 7 3 5       15
  0 1 0 17 14 3     15
  1 0 0 11 8 4      15
  4 0 0 8 3 6       15
  1 4 0 6 3 4       15
  0 0 1 19 4 15     15
  0 2 0 26 1 26     15
  1 0 0 17 4 14     15
  1 2 0 10 2 9      15
  3 0 1 6 3 3       15
  0 3 0 13 5 9      15
  2 1 1 9 1 9       15
  1 2 0 12 1 12     15
  0 3 0 23 1 22     15
  0 5 0 8 1 8       15
  0 0 0 23 1 23     15
  2 2 0 7 0 7       15
  2 0 1 4 3 1       15
  0 2 1 3 1 2       15
  0 4 0 17 1 16     15
  0 3 2 8 7 2       15
  3 1 0 2 1 2       15
  0 0 1 1 0 1       15
  0 1 0 24 5 20     15
  3 0 1 4 1 3       15
  0 4 0 9 1 9       15
  0 1 2 9 5 5       15
  2 2 1 8 3 5       15
  3 0 1 10 5 5      15
  0 0 0 18 12 6     15
  1 3 1 6 1 5       15
  0 1 0 26 5 22     15
  2 1 1 5 1 4       15
  0 4 1 11 2 10     15
  0 2 0 22 5 18     15
  0 0 0 21 15 6     15
  2 2 1 11 1 11     15
  1 0 1 10 6 5      15
  0 3 1 9 1 8       15
  0 1 1 14 5 10     15
  1 2 0 5 1 5       15
  0 1 0 23 4 20     15
  1 1 1 14 1 13     15
  1 1 1 9 0 9       15
  0 1 1 14 3 12     15
  0 3 0 16 1 15     15
  0 3 0 16 3 13     15
  0 1 1 13 10 4     15
  1 3 1 9 3 7       15
  0 2 1 12 9 3      15
  0 0 2 12 6 7      15
  2 0 0 13 7 6      15
  0 4 0 6 2 4       15
  0 0 0 22 9 13     15
  0 5 1 9 3 7       15
  1 1 1 2 0 2       15
  0 0 2 9 4 6       15
  0 0 1 13 0 13     15
  0 4 0 19 0 19     15
  0 4 0 10 0 10     15
  0 1 2 7 2 6       15
  1 0 1 11 5 6      15
  0 0 0 30 2 29     15
  1 3 0 5 5 0       15
  0 4 0 9 4 6       15
  1 0 1 7 5 2       15
  0 4 0 12 6 7      15
  3 0 1 5 3 3       15
  2 1 0 9 4 5       15
  1 1 1 5 2 3       15
  0 3 0 20 4 17     15
  0 0 1 16 7 10     15
  0 0 2 6 6 1       15
  2 0 1 6 6 0       15
  1 1 1 9 4 5       15
  0 1 1 10 8 3      15
  2 1 0 6 4 2       15
  0 0 0 29 1 28     15
  0 1 1 13 6 7      15
  1 0 0 22 4 19     15
  0 1 0 19 12 7     15
  0 3 1 10 8 2      15
  0 2 1 17 4 14     15
  0 0 0 18 16 3     15
  1 0 0 14 3 11     15
  1 2 1 4 1 4       15
  1 1 1 11 4 7      15
  0 2 2 6 3 4       15
  3 0 0 4 4 1       15
  0 0 0 25 8 17     15
  0 2 1 17 7 11     15
  2 0 1 9 1 9       15
  0 0 0 23 4 20     15
  0 1 0 19 1 19     15
  1 3 1 4 2 3       15
  0 1 0 22 10 13    15
  1 1 1 11 0 11     15
  0 3 0 20 5 16     15
  1 0 0 22 2 21     15
  1 1 1 10 8 2      15
  0 4 1 8 3 6       15
  1 3 1 8 1 7       15
  0 2 1 11 5 6      15
  0 1 0 19 8 12     15
  2 0 0 5 3 3       15
  0 2 0 19 4 16     15
  1 1 1 11 1 11     15
  0 2 0 17 2 16     15
  1 0 1 10 5 6      15
  0 5 0 6 3 3       15
  2 2 0 7 5 2       15
  0 4 0 6 0 6       15
  1 2 0 6 1 5       15
  0 0 0 23 12 11    15
  1 3 1 3 1 3       15
  1 1 1 10 3 8      15
  0 3 1 18 0 18     15
  0 3 0 15 3 13     15
  0 1 1 14 8 7      15
  0 2 0 15 1 15     15
  0 2 1 23 1 23     15
  1 0 0 14 1 13     15
  0 0 0 21 2 20     15
  1 2 1 7 4 3       15
  0 1 0 21 10 11    15
  2 1 0 6 0 6       15
  2 3 1 5 2 4       15
  4 0 0 7 1 6       15
  0 1 1 16 3 14     15
  2 2 0 6 3 4       15
  2 2 1 6 0 6       15
  1 1 1 6 4 3       15
  1 0 1 11 8 4      15
  0 2 0 15 11 4     15
  0 4 1 10 4 6      15
  1 0 1 5 0 5       15
  0 1 1 14 1 14     15
  0 2 1 16 5 11     15
  1 0 1 2 1 1       15
  1 2 1 5 4 1       15
  1 4 1 6 4 2       15
  1 0 2 9 1 8       15
  0 4 0 16 1 16     15
  1 3 1 11 4 8      15
  0 0 0 24 12 13    15
  1 2 0 8 1 7       15
  0 2 0 21 8 13     15
  1 1 1 13 1 13     15
  0 4 0 10 4 6      15
  1 3 1 3 2 2       15
  0 0 2 2 1 2       15
  1 4 0 4 1 4       15
  3 0 1 7 4 4       15
  0 0 1 15 5 10     15
  1 2 1 3 2 2       15
  1 1 0 16 7 10     15
  1 1 0 14 8 7      15
  4 0 0 5 0 5       15
  0 3 1 11 7 5      15
  0 5 0 3 3 0       15
  0 1 2 9 3 7       15
  0 4 1 5 3 2       15
  1 5 1 6 4 2       15
  0 1 0 22 9 14     15
  0 3 1 4 4 0       15
  1 1 1 14 3 11     15
  0 1 0 17 1 17     15
  0 0 1 8 7 2       15
  0 0 1 17 1 16     15
  0 1 1 14 12 2     15
  0 4 1 6 2 5       15
  2 1 1 7 4 4       15
  1 3 1 5 2 4       15
  0 4 1 12 0 12     15
  0 0 2 12 4 9      15
  0 0 0 20 15 6     15
  0 2 0 25 1 24     15
  2 0 1 10 5 5      15
  0 3 1 3 0 3       15
  0 1 0 21 3 19     15
  0 4 1 2 1 1       15
  3 0 0 9 2 7       15
  3 0 0 7 4 3       15
  0 0 0 15 13 3     15
  1 0 0 15 12 3     15
  0 3 0 10 5 5      15
  0 3 1 10 2 9      15
  2 0 1 10 6 4      15
  1 2 0 9 1 9       15
  1 3 0 9 4 5       15
  0 4 0 8 0 8       15
  2 0 1 9 2 7       15
  1 0 2 8 3 6       15
  0 2 1 18 2 16     15
  1 0 0 13 13 0     15
  2 1 1 12 1 11     15
  0 2 1 13 0 13     15
  0 1 0 23 1 23     15
  0 4 1 4 2 3       15
  1 1 1 5 5 1       15
  0 2 0 25 2 23     15
  0 1 2 10 5 6      15
  1 1 1 12 1 11     15
  3 0 1 8 3 5       15
  0 4 0 14 1 14     15
  0 3 0 24 2 23     15
  1 0 2 6 4 3       15
  0 3 0 1 0 1       15
  1 0 1 10 9 1      15
  0 1 0 22 5 17     15
  1 1 1 3 0 3       15
  1 2 0 5 2 4       15
  0 2 2 10 4 7      15
  2 2 1 7 1 7       15
  1 0 2 7 3 4       15
  2 0 1 9 6 4       15
  2 1 1 2 2 0       15
  1 2 1 6 6 1       15
  2 0 1 7 6 2       15
  0 1 0 18 0 18     15
  2 1 0 10 4 7      15
  0 1 1 5 5 0       15
  0 2 0 21 7 14     15
  0 2 1 16 1 15     15
  0 3 2 10 4 7      15
  2 0 1 11 5 7      15
  0 4 1 11 1 11     15
  1 1 2 9 5 4       15
  3 0 0 6 5 2       15
  2 0 1 4 2 2       15
  3 0 1 6 4 2       15
  3 1 0 7 6 1       15
  2 0 1 8 3 5       15
  1 0 0 25 1 24     15
  3 0 0 8 1 8       15
  1 0 0 12 12 1     15
  0 1 2 7 3 5       15
  0 3 1 13 7 7      15
  3 0 0 8 5 4       15
  1 1 1 12 6 6      15
  0 0 0 20 0 20     15
  3 0 0 9 3 6       15
  0 1 0 28 3 26     15
  1 2 1 14 1 13     15
  0 4 1 4 3 2       15
  0 2 1 3 0 3       15
  0 0 2 10 4 6      15
  2 0 1 7 0 7       15
  0 3 1 14 5 9      15
  0 1 0 23 6 17     15
  0 2 0 24 4 21     15
  0 4 0 4 2 2       15
  3 0 0 9 5 4       15
  2 0 1 7 1 6       15
  3 0 0 7 3 5       15
  2 2 1 10 1 9      15
  4 0 0 7 2 5       15
  0 1 0 15 9 7      15
  0 0 0 24 7 18     15
  2 0 1 3 1 3       15
  0 4 1 9 6 4       15
  0 2 1 16 4 12     15
  0 4 1 9 1 9       15
  1 1 1 13 5 9      15
  0 5 0 6 4 2       14
  1 1 0 13 10 3     14
  0 0 1 18 5 14     14
  3 0 0 8 3 6       14
  0 2 2 11 5 6      14
  0 0 2 7 2 6       14
  1 0 2 10 3 8      14
  0 4 1 8 4 5       14
  0 0 1 18 7 12     14
  3 2 0 6 4 3       14
  1 0 0 16 12 5     14
  2 3 0 8 3 6       14
  0 0 2 8 5 3       14
  1 1 1 2 1 1       14
  0 2 0 18 5 13     14
  2 0 1 7 4 3       14
  0 0 1 17 4 13     14
  0 0 0 25 9 16     14
  0 1 1 16 9 7      14
  1 0 0 24 2 23     14
  2 0 1 7 2 5       14
  0 4 0 7 2 6       14
  0 0 2 3 3 0       14
  0 0 1 16 11 5     14
  0 3 0 14 3 11     14
  0 3 0 14 4 10     14
  0 0 0 22 7 15     14
  0 0 0 22 8 14     14
  1 1 0 12 4 8      14
  0 1 3 7 2 6       14
  1 0 1 4 3 2       14
  1 0 2 5 2 3       14
  0 3 0 12 4 8      14
  1 2 0 8 3 5       14
  0 3 2 6 3 4       14
  2 3 1 6 4 2       14
  3 1 1 6 1 5       14
  1 0 1 12 3 10     14
  2 0 0 16 4 13     14
  0 3 0 14 9 6      14
  2 1 1 9 6 4       14
  1 1 1 9 5 4       14
  1 0 0 26 2 25     14
  0 1 2 7 1 7       14
  1 2 1 3 3 1       14
  2 0 0 9 6 4       14
  0 3 1 9 4 5       14
  0 5 0 12 2 11     14
  1 3 0 5 1 5       14
  1 1 1 7 6 2       14
  0 0 2 11 6 5      14
  1 3 0 4 4 1       14
  1 3 0 6 2 4       14
  1 3 0 10 1 10     14
  2 1 1 6 3 4       14
  0 1 1 17 8 10     14
  0 4 0 5 4 2       14
  1 0 1 16 0 16     14
  1 0 1 13 3 10     14
  0 1 1 15 2 13     14
  0 4 0 3 3 1       14
  0 1 1 15 3 12     14
  4 0 0 4 3 2       14
  0 1 0 22 1 21     14
  0 0 1 26 0 26     14
  0 0 2 9 5 5       14
  0 1 0 11 9 3      14
  0 3 2 10 3 8      14
  0 0 0 23 14 9     14
  2 1 1 8 6 2       14
  2 0 0 10 4 6      14
  3 0 1 8 1 7       14
  3 0 0 4 3 2       14
  2 2 1 4 3 1       14
  0 3 0 17 4 14     14
  1 1 0 23 0 23     14
  2 2 1 5 4 2       14
  0 1 1 7 7 0       14
  0 2 2 3 3 0       14
  2 1 1 3 2 2       14
  2 0 0 7 5 3       14
  0 1 0 25 2 24     14
  1 1 0 11 7 5      14
  0 4 1 10 8 2      14
  1 0 1 11 10 2     14
  2 0 0 6 3 3       14
  0 5 0 10 3 8      14
  2 1 1 6 1 5       14
  0 4 0 11 1 11     14
  0 1 2 6 0 6       14
  1 1 1 12 7 5      14
  1 0 1 10 3 8      14
  2 1 1 5 4 1       14
  0 4 0 13 6 7      14
  0 0 1 10 8 3      14
  0 1 2 2 2 1       14
  0 0 3 8 3 5       14
  1 1 0 4 4 0       14
  1 0 0 23 2 21     14
  0 4 0 19 5 14     14
  3 1 0 9 4 6       14
  0 0 2 4 1 3       14
  0 0 2 12 1 12     14
  1 0 0 12 7 5      14
  0 4 0 23 0 23     14
  2 0 1 10 7 3      14
  0 2 2 4 4 1       14
  0 3 1 18 4 14     14
  1 2 1 16 0 16     14
  2 2 0 12 4 9      14
  4 0 0 11 0 11     14
  0 0 2 7 6 2       14
  0 2 0 11 11 0     14
  0 1 3 5 1 5       14
  1 2 1 3 2 1       14
  0 4 0 19 1 18     14
  0 5 0 5 5 0       14
  0 1 2 11 1 10     14
  1 2 1 2 2 0       14
  0 2 2 8 1 8       14
  2 1 1 12 0 12     14
  1 0 2 6 2 5       14
  0 0 1 13 13 1     14
  2 1 0 7 5 3       14
  1 2 1 6 2 5       14
  0 2 1 20 2 18     14
  0 4 1 12 2 10     14
  1 0 0 10 7 3      14
  1 1 0 11 1 11     14
  1 3 0 8 0 8       14
  0 4 1 5 1 4       14
  1 1 0 2 2 0       14
  1 0 2 7 5 2       14
  1 3 1 9 1 9       14
  0 2 1 19 2 18     14
  0 0 0 32 1 32     14
  1 3 0 10 5 6      14
  0 2 1 5 5 0       14
  1 3 0 5 3 3       14
  2 1 0 5 3 3       14
  0 4 1 13 1 13     14
  0 1 0 21 14 7     14
  1 1 1 5 1 4       14
  0 3 0 14 1 13     14
  0 3 0 23 0 23     14
  2 0 0 9 3 7       14
  1 0 0 12 8 4      14
  1 0 1 15 8 8      14
  3 0 0 7 7 0       14
  1 1 1 9 1 8       14
  0 1 1 11 1 10     14
  2 1 0 10 5 6      14
  0 1 0 31 0 31     14
  3 1 0 3 1 2       14
  2 1 0 5 2 4       14
  0 0 1 21 8 14     14
  2 1 0 7 6 1       14
  0 3 1 16 2 14     14
  0 0 1 10 7 4      14
  0 0 0 20 16 5     14
  0 3 1 10 5 6      14
  1 2 1 12 6 6      14
  1 0 0 14 0 14     14
  3 1 0 5 2 3       14
  0 1 2 9 2 8       14
  0 0 1 20 7 13     14
  0 0 2 5 5 0       14
  1 1 0 12 11 2     14
  0 4 1 5 2 3       14
  0 2 1 16 0 16     14
  1 1 1 4 1 4       14
  0 1 1 21 6 16     14
  0 1 1 1 0 1       14
  0 0 0 25 7 18     14
  2 2 0 6 2 5       14
  1 1 1 5 4 1       14
  0 2 1 17 2 16     14
  1 1 1 6 5 2       14
  2 0 0 12 6 7      14
  0 2 1 14 3 12     14
  2 1 1 7 1 7       14
  0 1 0 14 9 5      14
  1 2 0 12 8 5      14
  1 0 1 7 6 1       14
  0 1 2 5 1 5       14
  0 0 0 19 16 3     14
  1 1 0 7 6 2       14
  1 0 1 15 2 14     14
  0 5 0 13 0 13     14
  0 2 1 9 9 1       14
  1 1 0 13 1 13     14
  0 5 0 7 0 7       14
  3 0 0 5 1 4       14
  0 4 1 11 8 4      14
  1 0 0 13 5 9      14
  0 0 2 6 5 1       14
  2 0 0 2 1 2       14
  2 0 0 2 2 1       14
  0 5 1 12 3 9      14
  0 0 2 5 1 5       14
  1 0 1 5 2 3       14
  1 0 3 6 1 5       14
  1 0 1 9 3 6       14
  1 1 0 8 7 1       14
  2 0 0 7 3 5       14
  1 1 0 20 3 18     14
  1 1 0 19 3 16     14
  4 0 0 8 4 5       14
  3 0 1 11 3 9      14
  0 1 1 11 10 2     14
  0 1 1 13 12 2     14
  1 1 0 6 6 0       14
  0 1 2 9 1 8       14
  0 1 0 27 3 24     14
  1 3 1 6 0 6       14
  2 0 1 11 4 8      14
  2 2 0 10 1 10     14
  1 1 1 4 2 3       14
  2 2 1 9 2 8       14
  2 0 1 9 7 3       14
  0 3 2 7 5 2       14
  0 1 1 23 5 19     14
  1 2 0 2 1 2       14
  1 4 0 4 3 2       14
  4 0 0 4 1 4       14
  0 1 1 16 2 15     14
  0 0 1 11 0 11     14
  0 0 0 17 13 5     14
  1 3 1 7 2 6       14
  0 1 0 13 11 3     14
  1 1 1 10 9 1      14
  0 0 2 9 6 4       14
  2 1 1 9 3 7       14
  2 0 1 9 2 8       14
  3 0 0 7 6 1       14
  1 0 1 6 5 2       14
  3 0 0 7 3 4       14
  0 1 0 12 10 2     14
  0 1 0 22 3 19     14
  0 1 1 21 4 18     14
  3 0 1 7 2 6       14
  0 3 0 16 8 9      14
  1 2 0 13 2 11     14
  3 0 1 6 2 4       14
  0 3 2 6 4 3       14
  0 4 0 1 0 1       14
  0 2 2 9 2 7       14
  1 0 0 12 9 3      14
  0 3 1 13 6 8      14
  0 2 1 11 1 10     14
  0 4 0 8 4 4       14
  2 1 1 12 2 10     14
  1 0 0 8 7 1       14
  0 0 0 21 1 21     14
  1 4 1 5 3 3       14
  1 2 0 3 2 2       14
  1 3 1 8 0 8       14
  1 2 1 13 2 12     14
  2 0 1 12 4 8      14
  2 1 1 11 4 8      14
  1 0 2 10 4 7      14
  0 4 1 7 4 3       14
  0 2 0 20 9 12     14
  1 3 1 9 5 5       14
  0 3 0 21 1 20     14
  0 0 3 7 3 5       14
  0 4 1 12 1 11     14
  0 2 0 22 6 17     14
  1 2 0 7 1 7       14
  0 1 0 22 4 18     14
  3 1 0 6 3 4       14
  0 3 0 16 2 14     14
  0 1 3 4 2 2       14
  1 3 1 4 0 4       14
  0 0 1 18 9 9      14
  0 2 0 19 9 10     14
  0 0 0 26 11 16    14
  1 4 1 4 4 0       14
  1 0 0 10 8 2      14
  1 3 1 7 6 2       14
  0 0 1 15 14 2     14
  0 2 1 4 2 3       14
  0 0 0 21 11 11    14
  2 0 0 7 2 6       14
  3 1 0 11 4 7      14
  1 1 1 15 1 15     14
  1 2 0 11 8 3      14
  0 0 0 23 6 18     14
  3 2 0 10 2 9      14
  2 2 1 7 2 6       14
  1 2 0 6 4 2       14
  1 0 0 18 10 9     14
  0 5 1 11 1 11     14
  0 1 1 23 2 22     14
  0 0 1 23 6 18     14
  0 1 1 10 10 0     14
  0 3 1 15 1 15     14
  0 5 0 8 3 5       14
  1 0 2 11 1 10     14
  1 0 0 21 4 17     14
  0 1 0 21 7 15     14
  2 2 1 5 1 5       14
  3 0 0 8 3 5       14
  2 0 1 13 2 12     14
  1 2 1 5 0 5       14
  2 0 1 4 4 0       14
  2 1 0 11 6 5      14
  0 3 1 11 2 9      14
  2 0 1 5 4 2       14
  1 1 2 8 3 6       14
  1 2 1 9 8 2       14
  4 0 0 7 3 4       14
  1 1 1 8 1 8       14
  0 5 1 7 7 1       14
  0 1 1 20 5 15     14
  0 1 0 10 9 1      14
  0 0 0 23 7 17     14
  0 1 1 18 8 10     14
  3 1 0 7 5 2       14
  0 1 1 18 9 9      14
  0 0 0 23 9 15     14
  1 0 0 20 6 15     14
  1 0 0 15 11 4     14
  1 3 1 11 1 11     14
  0 1 1 13 11 3     14
  1 3 1 7 1 7       14
  0 3 1 13 4 10     14
  0 1 0 23 7 16     14
  0 3 0 11 9 2      14
  3 2 0 7 0 7       14
  1 3 0 10 4 7      14
  2 4 0 6 5 2       14
  1 2 1 13 3 11     14
  3 0 1 9 4 6       14
  0 4 1 6 1 6       14
  0 2 2 5 5 1       14
  1 0 0 15 3 13     14
  0 1 0 19 13 6     14
  1 3 1 11 3 9      14
  0 2 2 7 5 2       14
  0 2 2 5 5 0       14
  0 0 1 23 4 20     14
  0 5 0 5 3 3       14
  4 0 1 1 1 1       14
  0 4 1 7 1 6       14
  4 0 0 8 5 4       14
  0 1 1 16 11 5     14
  0 5 0 7 4 3       14
  0 1 1 17 5 12     13
  2 0 1 9 4 5       13
  1 1 0 22 2 21     13
  0 2 1 10 7 4      13
  0 5 0 5 2 4       13
  0 1 2 10 2 9      13
  0 1 1 24 0 24     13
  2 1 1 7 6 2       13
  0 1 0 17 10 8     13
  0 2 1 4 4 1       13
  2 1 0 7 7 0       13
  0 0 1 14 9 5      13
  0 0 1 19 9 11     13
  0 1 1 17 4 13     13
  4 0 0 9 1 8       13
  2 1 1 10 0 10     13
  0 4 0 8 2 6       13
  0 1 2 4 3 1       13
  1 2 0 10 1 9      13
  0 2 0 28 1 28     13
  0 1 0 19 7 13     13
  3 1 0 9 5 4       13
  3 0 0 11 5 6      13
  0 0 1 16 14 2     13
  1 2 1 12 0 12     13
  1 3 1 3 3 1       13
  0 0 0 31 1 30     13
  2 3 1 7 3 5       13
  1 2 0 12 4 9      13
  3 1 0 4 1 4       13
  0 1 1 10 9 2      13
  0 5 0 9 5 4       13
  1 3 0 2 2 1       13
  0 0 1 21 7 15     13
  0 0 1 23 7 17     13
  0 1 1 14 11 3     13
  1 2 1 8 4 5       13
  0 2 0 11 8 4      13
  1 0 1 4 2 3       13
  3 2 0 8 3 6       13
  1 0 0 20 8 13     13
  1 2 0 7 4 4       13
  0 2 0 16 6 10     13
  0 3 0 16 0 16     13
  0 0 1 17 10 8     13
  0 0 1 17 9 9      13
  0 0 1 12 8 5      13
  0 2 2 4 3 2       13
  0 0 0 23 8 16     13
  1 0 1 17 2 16     13
  1 1 0 18 7 12     13
  0 2 2 9 1 8       13
  2 2 1 9 4 6       13
  0 4 1 9 7 3       13
  0 4 0 8 1 7       13
  3 0 0 7 1 6       13
  0 2 0 17 6 12     13
  0 2 2 10 1 10     13
  0 2 0 17 5 13     13
  1 2 0 13 1 12     13
  0 0 1 27 1 27     13
  0 1 0 22 0 22     13
  3 2 0 7 3 4       13
  2 0 0 8 2 6       13
  0 4 0 11 7 4      13
  0 1 1 19 9 11     13
  0 2 1 18 1 17     13
  0 1 1 16 5 12     13
  0 2 1 14 8 6      13
  0 2 0 17 1 17     13
  0 6 0 5 4 1       13
  2 2 1 10 2 8      13
  0 1 1 14 7 8      13
  0 0 0 14 13 1     13
  2 1 1 7 4 3       13
  1 2 1 8 1 8       13
  3 2 0 6 3 4       13
  0 0 0 23 10 14    13
  0 2 2 7 0 7       13
  2 0 1 11 1 11     13
  1 2 1 4 2 3       13
  1 1 0 12 5 7      13
  0 2 1 3 3 0       13
  2 0 1 6 5 1       13
  2 2 0 7 3 4       13
  0 3 0 12 6 6      13
  1 2 0 8 2 6       13
  0 4 0 6 3 3       13
  0 3 0 15 4 12     13
  0 0 0 25 11 14    13
  0 0 1 8 8 1       13
  0 0 0 15 14 2     13
  0 3 1 18 2 16     13
  1 0 0 14 13 2     13
  0 1 0 20 0 20     13
  0 1 2 9 0 9       13
  2 0 1 14 5 9      13
  0 3 2 5 2 3       13
  1 2 0 9 2 8       13
  0 1 1 23 4 20     13
  0 0 0 22 1 21     13
  1 0 1 12 11 1     13
  0 2 0 16 8 8      13
  0 0 1 22 4 18     13
  0 0 1 9 8 1       13
  0 0 0 16 14 2     13
  0 5 0 9 0 9       13
  1 0 1 2 0 2       13
  2 0 1 8 5 4       13
  0 1 0 29 1 28     13
  2 0 1 6 4 3       13
  0 2 1 20 0 20     13
  1 0 1 16 8 8      13
  0 4 1 10 3 8      13
  0 1 0 18 13 6     13
  1 1 1 13 6 8      13
  0 1 1 17 3 14     13
  0 4 0 7 4 4       13
  0 3 0 18 5 14     13
  0 3 0 16 7 10     13
  0 0 1 23 5 19     13
  0 3 0 18 7 12     13
  0 1 1 16 4 13     13
  2 1 1 3 3 1       13
  1 2 1 11 6 6      13
  0 4 1 10 6 4      13
  0 4 1 9 3 6       13
  3 0 0 8 7 2       13
  0 2 1 12 2 11     13
  1 4 1 8 0 8       13
  0 3 1 14 1 13     13
  1 0 2 8 2 7       13
  0 5 0 10 1 10     13
  0 3 0 15 1 15     13
  1 1 0 14 9 6      13
  0 1 1 21 5 17     13
  2 1 1 9 2 7       13
  0 4 1 3 3 1       13
  1 0 0 22 5 18     13
  2 1 0 10 2 9      13
  0 0 0 26 13 14    13
  2 0 1 12 1 11     13
  3 0 0 3 3 0       13
  1 2 0 4 1 3       13
  0 2 0 12 8 4      13
  0 1 2 6 5 1       13
  0 0 1 24 4 20     13
  1 1 0 11 10 1     13
  0 2 0 19 3 17     13
  2 2 1 6 1 5       13
  1 1 0 19 2 17     13
  0 4 0 11 4 8      13
  2 2 1 7 4 4       13
  2 0 0 9 8 1       13
  0 0 2 3 1 3       13
  1 1 1 14 0 14     13
  0 0 0 25 4 22     13
  0 1 0 24 3 21     13
  0 2 1 13 6 7      13
  0 3 0 17 2 16     13
  2 0 0 11 5 7      13
  0 5 0 9 3 6       13
  0 0 1 16 13 3     13
  2 1 1 6 4 3       13
  0 0 2 13 2 11     13
  1 2 0 4 0 4       13
  0 1 1 22 4 18     13
  0 1 2 3 1 3       13
  0 3 0 17 3 15     13
  0 2 0 21 3 19     13
  0 1 1 20 8 12     13
  0 4 0 11 3 9      13
  1 0 0 25 2 23     13
  0 2 1 15 8 8      13
  0 2 1 12 7 6      13
  0 3 0 21 2 19     13
  0 1 0 17 15 2     13
  0 2 0 23 3 20     13
  1 2 1 12 1 12     13
  0 2 1 14 7 7      13
  1 2 1 4 4 0       13
  0 0 1 14 13 1     13
  1 0 1 4 1 4       13
  2 0 0 3 3 0       13
  1 0 0 13 1 13     13
  2 0 0 6 1 5       13
  0 2 1 18 6 12     13
  0 0 1 10 10 0     13
  0 2 1 13 7 6      13
  2 0 0 6 2 4       13
  0 0 2 12 8 5      13
  0 1 2 3 1 2       13
  0 1 0 19 14 5     13
  0 1 2 7 4 4       13
  1 0 1 16 1 15     13
  1 0 2 9 0 9       13
  1 3 0 6 4 2       13
  0 1 2 4 1 3       13
  2 0 0 11 2 10     13
  0 0 0 20 17 4     13
  4 0 0 3 1 2       13
  0 0 1 27 2 26     13
  1 0 1 19 6 14     13
  0 3 1 16 0 16     13
  0 5 0 12 1 12     13
  0 3 1 5 5 0       13
  1 0 1 12 10 2     13
  1 3 0 6 1 5       13
  1 1 0 1 1 0       13
  1 0 1 11 9 3      13
  1 3 0 3 3 0       13
  1 0 1 8 7 2       13
  0 4 1 5 0 5       13
  2 2 0 12 3 10     13
  2 2 1 9 3 7       13
  1 4 0 5 2 3       13
  0 1 3 8 5 3       13
  1 1 1 10 4 7      13
  1 4 0 7 1 6       13
  0 3 1 2 2 1       13
  1 0 1 15 6 10     13
  0 3 1 8 6 3       13
  4 0 0 5 1 4       13
  2 1 1 2 1 1       13
  0 1 0 18 14 5     13
  1 3 0 7 1 7       13
  0 0 0 32 2 31     13
  0 4 1 3 0 3       13
  1 3 1 5 5 1       13
  1 0 2 7 1 6       13
  0 5 1 5 2 4       13
  0 1 3 7 3 5       13
  0 0 0 22 0 22     13
  0 0 2 11 8 3      13
  0 0 1 13 12 2     13
  0 0 2 13 0 13     13
  0 1 3 5 3 3       13
  2 0 0 12 4 8      13
  2 1 1 3 2 1       13
  0 1 0 16 14 3     13
  1 3 0 2 1 2       13
  3 0 1 8 0 8       13
  0 1 0 15 14 1     13
  3 0 1 4 2 2       13
  0 0 1 5 5 0       13
  3 0 0 12 5 8      13
  0 0 2 6 2 4       13
  1 3 1 6 6 0       13
  0 1 2 8 4 4       13
  0 4 0 11 8 3      13
  0 3 0 1 1 1       13
  1 0 1 15 5 11     13
  1 2 1 6 1 6       13
  0 3 1 9 6 3       13
  3 1 1 3 2 2       13
  2 3 1 8 4 4       13
  0 0 1 15 4 11     13
  0 1 1 16 12 4     13
  2 0 0 10 2 8      13
  4 0 0 5 3 2       13
  1 1 1 11 2 9      13
  1 2 1 9 7 3       13
  0 1 3 7 5 3       13
  2 1 1 8 5 4       13
  1 2 1 7 7 1       13
  3 2 0 5 2 3       13
  1 1 1 12 2 11     13
  0 4 1 4 1 4       13
  3 0 0 9 4 5       13
  0 0 0 24 2 22     13
  2 0 1 8 2 7       13
  0 1 2 13 6 7      13
  1 2 1 11 2 9      13
  0 0 1 18 4 15     13
  1 3 0 7 5 3       13
  2 2 1 3 2 2       13
  1 1 0 15 8 7      13
  0 2 0 13 12 1     13
  0 0 1 19 12 8     13
  3 0 0 11 3 8      13
  0 0 1 15 7 8      13
  0 4 1 6 4 3       13
  2 3 1 7 2 6       13
  0 1 3 4 0 4       13
  2 2 1 7 0 7       13
  2 1 1 10 7 3      13
  0 3 1 16 5 11     13
  0 1 3 6 2 4       13
  0 0 2 10 1 9      13
  3 1 0 5 1 4       13
  1 3 0 6 0 6       13
  2 0 1 10 1 9      13
  0 2 1 11 3 8      13
  1 4 1 9 4 6       13
  3 0 0 9 1 8       13
  2 0 1 9 3 6       13
  1 1 2 7 0 7       13
  1 1 2 5 3 2       13
  2 1 1 14 3 11     13
  2 0 0 4 0 4       13
  0 2 1 12 8 4      13
  0 2 1 19 1 19     13
  0 0 2 5 4 2       13
  3 0 0 5 3 2       13
  0 1 0 14 14 1     13
  1 1 0 14 7 8      13
  0 0 1 18 15 3     13
  1 0 2 8 7 2       13
  0 5 1 14 1 13     13
  0 0 1 15 12 4     13
  2 1 1 12 5 7      13
  2 0 0 12 2 11     13
  2 1 1 11 5 7      13
  1 1 1 15 2 14     13
  2 0 1 13 4 10     13
  2 2 0 4 2 3       13
  0 3 1 9 2 7       13
  0 5 0 3 2 1       13
  1 4 1 7 3 5       13
  0 0 1 18 8 10     13
  0 1 1 15 8 7      13
  1 0 1 8 2 7       13
  1 2 1 10 3 8      13
  1 0 0 16 4 12     13
  0 3 1 11 0 11     13
  1 2 0 12 7 6      13
  1 0 1 9 7 2       13
  2 0 1 8 6 2       13
  0 0 0 25 3 23     13
  1 0 0 14 2 12     13
  4 0 0 4 4 1       13
  2 2 1 8 0 8       13
  1 2 1 12 3 10     13
  0 3 0 24 1 24     13
  2 3 1 5 3 3       13
  0 0 1 25 4 22     13
  3 0 1 8 2 6       13
  0 0 0 27 6 21     13
  0 0 1 24 2 22     13
  0 2 1 13 8 6      13
  0 2 1 12 5 8      13
  3 2 0 6 5 2       13
  3 0 1 10 1 9      13
  0 2 0 14 8 6      13
  0 1 2 9 4 6       13
  0 0 3 6 4 2       13
  0 0 1 15 8 7      13
  2 2 1 10 4 6      13
  2 1 1 9 7 3       13
  1 1 1 9 7 3       13
  0 2 3 5 2 4       13
  2 2 0 7 6 1       13
  0 2 1 17 5 13     13
  2 1 0 8 0 8       13
  0 3 0 5 5 1       13
  0 0 1 12 1 12     13
  2 0 0 8 1 7       13
  0 1 2 12 2 11     13
  3 2 0 9 3 6       13
  0 2 2 10 3 8      13
  3 0 0 9 2 8       13
  0 0 2 10 2 8      13
  1 1 1 11 9 3      13
  0 2 2 12 5 8      13
  0 2 1 12 4 9      13
  2 0 0 3 1 2       13
  0 3 1 11 1 10     13
  2 0 1 11 6 6      13
  2 0 0 8 8 1       13
  0 2 1 18 7 11     13
  2 2 0 10 6 5      13
  0 3 1 17 2 16     13
  1 2 0 14 5 10     13
  0 3 0 12 5 7      13
  1 3 1 10 5 5      13
  0 1 3 8 3 5       13
  0 0 0 21 14 7     13
  2 0 0 11 3 9      13
  1 0 1 12 1 12     13
  1 1 1 6 6 0       13
  2 1 0 3 0 3       13
  2 0 0 11 8 3      13
  3 0 0 10 7 4      13
  1 0 3 5 2 4       13
  1 0 1 16 5 11     13
  1 0 2 9 4 5       13
  0 1 1 16 10 6     13
  2 0 1 4 1 4       13
  1 0 2 5 1 4       13
  3 0 1 10 0 10     13
  1 2 0 11 5 7      13
  0 2 1 15 0 15     13
  0 0 2 9 1 9       13
  1 1 1 16 2 14     13
  1 1 2 9 0 9       13
  0 5 1 11 3 9      13
  0 0 0 17 12 6     13
  1 3 1 5 0 5       13
  0 0 1 13 8 5      13
  0 2 1 12 6 7      13
  0 0 0 25 2 24     13
  1 1 1 8 5 4       13
  2 0 2 6 2 5       13
  1 0 1 17 4 14     13
  1 0 0 16 1 15     13
  2 0 1 3 2 2       13
  1 2 1 14 3 11     13
  2 0 0 8 6 2       13
  0 3 0 15 2 14     13
  0 0 2 15 1 14     13
  0 0 0 24 1 23     13
  0 4 1 9 2 7       12
  2 0 0 8 3 5       12
  3 1 0 9 0 9       12
  1 2 1 8 2 7       12
  1 3 1 8 1 8       12
  0 2 2 11 0 11     12
  1 0 1 6 6 1       12
  0 0 0 33 0 33     12
  0 1 0 15 10 6     12
  0 3 1 17 7 11     12
  3 2 0 5 4 1       12
  2 0 0 4 4 0       12
  1 0 2 5 3 2       12
  0 4 1 7 3 4       12
  2 0 1 9 0 9       12
  0 1 2 8 7 2       12
  0 5 1 8 0 8       12
  0 4 0 8 8 1       12
  1 0 1 16 6 10     12
  2 2 0 8 1 8       12
  1 2 1 10 1 10     12
  1 2 1 17 1 17     12
  1 0 0 17 11 6     12
  1 2 1 8 3 6       12
  2 2 1 11 3 9      12
  2 0 0 10 8 3      12
  0 1 0 13 9 5      12
  0 0 2 15 8 7      12
  0 0 0 29 3 26     12
  1 0 2 6 3 3       12
  1 0 2 5 4 1       12
  1 1 0 15 10 5     12
  0 0 1 24 3 21     12
  1 0 1 16 2 14     12
  0 2 2 8 6 3       12
  0 3 1 7 6 1       12
  0 0 0 27 2 26     12
  0 4 1 7 2 5       12
  1 1 1 15 4 12     12
  0 2 2 5 1 4       12
  0 3 1 9 9 1       12
  0 2 2 9 4 5       12
  1 4 1 6 3 3       12
  0 3 1 16 1 15     12
  0 0 1 17 11 7     12
  2 2 0 9 2 7       12
  2 0 1 11 8 4      12
  0 3 0 25 0 25     12
  2 2 0 9 6 3       12
  0 1 1 19 1 18     12
  2 2 0 5 2 3       12
  1 0 0 18 11 8     12
  2 2 0 10 4 7      12
  0 1 0 23 2 22     12
  2 2 0 9 1 8       12
  1 0 2 5 5 0       12
  1 3 0 7 2 6       12
  1 2 1 10 2 8      12
  0 1 1 21 3 19     12
  3 0 1 5 5 1       12
  0 6 1 9 7 3       12
  1 1 0 2 1 1       12
  0 4 1 9 5 5       12
  0 3 1 11 3 8      12
  0 0 0 24 3 21     12
  1 1 0 11 11 0     12
  0 1 0 16 10 6     12
  1 0 2 7 4 3       12
  1 2 1 5 5 1       12
  0 1 0 15 15 0     12
  2 0 1 13 6 8      12
  0 1 1 18 11 7     12
  1 2 1 13 1 13     12
  0 2 1 17 3 15     12
  2 0 0 16 2 15     12
  2 1 0 8 4 4       12
  1 0 2 9 2 7       12
  0 3 1 20 0 20     12
  1 1 0 20 1 20     12
  0 2 1 21 1 21     12
  1 1 1 23 2 22     12
  0 1 1 17 13 5     12
  0 3 1 12 8 4      12
  1 0 0 19 6 13     12
  0 2 1 11 0 11     12
  3 0 1 10 4 6      12
  0 2 0 22 0 22     12
  2 0 1 5 0 5       12
  2 0 1 11 7 5      12
  4 0 0 9 4 5       12
  1 0 1 11 0 11     12
  0 4 1 16 3 13     12
  0 1 0 25 3 23     12
  2 0 1 12 7 5      12
  1 0 1 8 6 3       12
  1 1 1 13 2 11     12
  1 0 0 15 13 2     12
  4 0 0 11 2 9      12
  0 4 1 7 0 7       12
  0 1 2 10 6 5      12
  0 5 0 9 3 7       12
  1 1 1 15 3 13     12
  0 5 0 4 3 1       12
  1 0 2 10 2 8      12
  1 0 1 19 2 18     12
  0 4 0 13 1 13     12
  0 1 1 13 8 5      12
  0 2 1 9 3 6       12
  0 1 1 15 5 10     12
  2 0 0 5 2 4       12
  1 1 0 13 6 8      12
  1 1 0 11 5 7      12
  1 1 0 12 6 6      12
  1 1 0 10 7 3      12
  0 1 1 18 5 14     12
  0 1 0 19 15 4     12
  3 0 0 6 3 3       12
  1 0 0 16 2 14     12
  0 1 1 15 6 9      12
  2 0 0 4 3 1       12
  1 0 1 6 1 6       12
  2 0 0 5 5 1       12
  1 1 0 12 3 9      12
  2 0 0 6 5 1       12
  1 1 0 20 2 19     12
  1 2 0 8 4 4       12
  1 0 1 10 1 10     12
  0 5 0 6 1 6       12
  1 1 0 13 4 10     12
  0 0 2 4 3 1       12
  0 0 2 3 3 1       12
  0 5 0 2 2 1       12
  0 3 1 13 1 12     12
  0 2 0 29 0 29     12
  0 4 0 9 3 7       12
  0 4 0 12 1 11     12
  0 0 2 4 4 0       12
  1 2 0 4 3 1       12
  0 5 1 2 1 1       12
  0 1 1 23 3 21     12
  1 2 0 3 3 1       12
  0 2 1 2 1 2       12
  1 2 0 1 0 1       12
  2 0 0 8 4 4       12
  1 0 1 3 0 3       12
  2 1 0 2 2 1       12
  2 0 0 9 7 3       12
  1 0 1 13 2 11     12
  1 0 1 11 3 8      12
  0 0 2 8 6 2       12
  2 0 1 8 4 5       12
  1 3 1 5 4 1       12
  3 1 0 5 0 5       12
  2 2 1 2 1 1       12
  3 1 0 8 6 3       12
  2 1 1 8 3 6       12
  2 1 1 4 1 4       12
  1 3 1 10 2 8      12
  1 1 1 16 4 12     12
  3 1 0 9 3 6       12
  3 1 0 3 0 3       12
  1 1 2 6 3 4       12
  0 2 2 5 3 2       12
  2 1 1 8 4 5       12
  1 1 2 5 4 1       12
  2 3 0 7 2 5       12
  1 3 1 9 4 5       12
  2 1 1 9 4 5       12
  3 0 1 3 1 3       12
  1 1 2 7 1 6       12
  2 1 1 8 1 7       12
  0 1 1 17 10 8     12
  1 1 2 7 2 5       12
  0 3 2 7 2 5       12
  4 0 0 2 1 2       12
  1 3 0 7 3 4       12
  0 5 1 4 0 4       12
  2 2 1 6 2 5       12
  0 0 0 20 18 3     12
  1 1 2 4 3 2       12
  4 0 0 5 4 1       12
  2 2 1 9 1 9       12
  1 1 2 8 2 7       12
  1 3 1 8 5 3       12
  0 0 1 17 12 6     12
  2 2 1 7 1 6       12
  3 1 0 10 5 6      12
  2 2 1 7 2 5       12
  0 0 2 13 4 10     12
  1 1 2 9 1 8       12
  1 1 2 6 1 6       12
  3 1 0 8 1 8       12
  1 0 1 18 3 15     12
  0 1 3 3 2 2       12
  1 0 0 1 1 1       12
  1 0 1 12 6 7      12
  1 1 1 10 1 10     12
  1 1 1 3 2 1       12
  1 2 0 11 2 9      12
  0 1 2 9 8 1       12
  0 3 0 9 8 2       12
  0 3 1 2 1 2       12
  2 0 0 13 4 9      12
  1 3 0 4 2 2       12
  2 0 0 14 4 11     12
  1 0 1 17 6 12     12
  1 3 0 5 2 4       12
  1 3 0 6 3 3       12
  1 0 1 11 7 4      12
  1 0 1 12 5 8      12
  2 1 0 4 2 2       12
  2 0 0 11 6 6      12
  2 1 0 6 1 5       12
  2 1 0 4 3 1       12
  1 1 1 3 1 2       12
  0 4 0 14 2 12     12
  0 0 0 19 18 1     12
  1 1 1 3 3 0       12
  0 1 1 12 11 1     12
  1 0 1 9 9 1       12
  1 0 1 16 7 9      12
  0 2 1 15 3 12     12
  1 0 1 14 4 11     12
  0 0 1 28 1 27     12
  1 1 1 9 2 7       12
  1 1 1 13 2 12     12
  0 0 0 19 17 2     12
  1 1 1 12 3 10     12
  1 0 1 18 0 18     12
  0 1 2 4 2 2       12
  1 1 1 11 3 8      12
  1 3 1 8 3 6       12
  3 0 1 4 1 4       12
  1 1 2 7 4 3       12
  3 0 1 6 4 3       12
  1 1 1 17 4 14     12
  4 0 0 6 1 6       12
  0 2 2 2 1 2       12
  0 1 3 7 4 4       12
  2 2 1 14 1 13     12
  1 4 1 8 5 3       12
  0 0 0 22 15 8     12
  1 3 1 13 2 12     12
  1 1 1 13 3 10     12
  2 2 1 9 5 5       12
  0 0 0 18 17 2     12
  2 2 0 8 7 2       12
  1 3 1 10 6 4      12
  0 2 3 5 1 5       12
  3 0 0 7 5 3       12
  1 0 0 26 1 26     12
  0 1 1 2 2 1       12
  1 0 0 7 7 1       12
  1 2 1 12 3 9      12
  0 1 1 15 14 2     12
  1 0 3 5 3 3       12
  2 4 1 6 4 2       12
  3 2 1 8 2 6       12
  1 4 2 7 1 6       12
  3 0 1 9 2 8       12
  2 0 1 6 2 5       12
  1 4 1 5 5 1       12
  1 2 1 2 0 2       12
  0 1 0 30 1 30     12
  0 4 1 2 0 2       12
  1 2 0 14 1 14     12
  2 2 1 10 0 10     12
  3 0 0 6 4 2       12
  3 0 0 6 2 4       12
  0 4 1 2 2 0       12
  0 0 0 17 16 1     12
  2 0 1 5 2 3       12
  4 0 0 7 4 3       12
  2 0 2 4 3 2       12
  0 1 0 22 2 20     12
  1 4 1 4 1 3       12
  1 0 0 16 14 3     12
  0 2 2 11 1 10     12
  0 0 1 28 0 28     12
  1 4 1 4 2 2       12
  0 0 0 17 14 4     12
  2 2 1 6 3 4       12
  0 0 1 17 3 14     12
  0 4 0 4 3 1       12
  0 1 2 6 4 2       12
  2 1 0 7 4 4       12
  0 0 2 16 1 16     12
  0 5 0 11 1 10     12
  0 0 1 16 8 9      12
  0 4 0 3 2 2       12
  1 1 0 13 11 2     12
  0 0 1 17 5 12     12
  0 4 0 7 1 7       12
  0 4 0 10 2 8      12
  0 4 0 9 2 8       12
  0 4 0 13 5 8      12
  0 4 0 10 5 5      12
  1 3 0 9 1 8       12
  3 0 0 8 2 6       12
  0 3 1 10 6 5      12
  1 4 0 3 2 2       12
  1 4 0 2 2 1       12
  0 4 1 9 0 9       12
  1 4 0 3 3 0       12
  1 0 0 14 14 1     12
  0 1 2 13 3 10     12
  2 2 1 7 5 3       12
  2 3 1 4 2 2       12
  3 1 1 4 2 2       12
  0 0 1 17 6 11     12
  0 0 2 13 3 10     12
  1 0 0 14 5 9      12
  0 2 1 19 3 17     12
  0 3 1 9 8 2       12
  0 1 0 20 7 13     12
  0 0 1 25 3 23     12
  0 1 0 20 6 14     12
  0 3 1 18 1 17     12
  1 0 0 14 7 7      12
  0 0 0 31 0 31     12
  0 0 0 27 8 19     12
  1 0 0 19 8 11     12
  0 0 1 17 8 9      12
  0 2 0 18 4 14     12
  3 0 0 5 3 3       12
  0 0 1 16 5 12     12
  0 0 1 18 6 13     12
  1 1 0 19 4 15     12
  0 1 0 22 6 16     12
  0 1 0 23 8 15     12
  0 0 1 23 8 16     12
  0 3 0 14 5 9      12
  0 0 0 22 11 11    12
  0 1 0 21 8 14     12
  0 2 0 19 8 11     12
  0 0 0 24 14 11    12
  0 0 0 26 10 17    12
  0 2 0 18 8 10     12
  0 1 0 18 9 9      12
  1 0 0 19 11 8     12
  0 0 1 22 5 17     12
  0 0 1 22 6 17     12
  2 0 1 7 3 4       12
  0 2 0 15 8 8      12
  0 2 0 22 8 15     12
  0 1 1 8 8 1       12
  0 3 0 20 6 15     12
  0 2 0 23 4 19     12
  0 0 0 26 6 21     12
  0 0 0 25 12 13    12
  0 4 0 11 2 10     12
  0 1 0 23 5 19     12
  0 1 0 21 12 9     12
  1 0 0 23 3 20     12
  0 3 0 21 3 18     12
  0 3 0 19 5 14     12
  0 2 0 21 4 18     12
  0 3 0 18 1 17     12
  0 0 3 11 5 7      12
  0 1 0 28 4 25     12
  0 1 1 25 2 24     12
  0 3 1 17 4 14     12
  0 3 1 21 2 20     12
  0 2 0 26 2 25     12
  1 0 1 17 5 13     12
  0 1 1 23 6 18     12
  0 0 0 29 5 24     12
  0 3 0 19 6 13     12
  0 0 2 14 1 14     12
  1 2 1 3 1 2       12
  1 2 1 2 1 1       12
  0 1 2 10 2 8      12
  0 1 2 8 2 6       12
  2 2 0 7 3 5       12
  3 3 0 7 4 3       12
  0 4 0 18 1 18     12
  2 2 1 3 3 1       12
  3 0 1 6 5 1       12
  3 0 1 6 3 4       12
  0 0 0 18 13 5     12
  2 3 1 4 3 1       12
  1 4 1 5 4 2       12
  2 0 1 8 3 6       12
  0 3 0 13 10 3     12
  4 0 0 10 5 6      12
  1 2 1 8 5 4       12
  0 0 0 19 13 7     12
  0 1 0 17 13 4     12
  2 2 0 4 1 4       12
  0 1 0 32 1 32     12
  1 3 1 4 1 4       12
  1 3 1 3 2 1       12
  0 2 0 27 0 27     12
  1 3 1 2 1 1       12
  1 3 1 2 0 2       12
  0 1 2 16 3 14     12
  1 0 0 10 9 1      12
  0 4 1 12 4 8      12
  2 0 0 16 1 16     12
  0 0 3 6 3 3       12
  0 0 3 5 3 3       12
  0 0 3 4 0 4       12
  0 0 3 11 3 9      12
  0 0 3 10 4 6      12
  0 0 3 6 1 5       12
  2 2 1 10 3 7      12
  4 0 0 9 3 7       12
  1 2 2 5 2 3       12
  4 0 0 9 5 4       12
  1 2 2 6 3 4       12
  0 0 0 16 13 3     12
  1 2 1 5 1 4       12
  3 2 0 10 3 8      12
  0 1 1 20 9 11     12
  0 0 1 22 6 16     12
  2 3 1 8 1 7       12
  2 3 1 6 2 4       12
  0 3 1 24 0 24     12
  0 4 0 22 1 22     12
  0 4 0 21 0 21     12
  1 2 1 14 6 8      12
  1 0 1 15 7 9      12
  0 4 1 14 1 13     12
  1 0 0 16 11 6     12
  0 3 1 14 1 14     12
  0 1 1 15 11 5     12
  1 2 1 7 0 7       12
  2 2 0 5 0 5       12
  0 0 1 26 1 25     12
  3 1 1 9 1 9       12
  0 2 1 14 9 5      12
  0 1 1 6 6 1       12
  0 0 1 18 12 6     12
  2 2 0 6 1 6       12
  1 2 1 13 5 9      12
  0 6 1 8 7 1       12
  2 0 1 12 3 9      12
  3 1 1 8 2 6       12
  3 0 0 4 2 3       12
  0 2 2 7 2 5       12
  2 0 0 12 7 6      12
  0 1 1 12 9 4      12
  3 1 0 10 1 10     12
  1 2 1 6 4 3       12
  3 1 1 4 1 3       12
  2 0 0 17 2 15     11
  0 0 2 12 6 6      11
  0 2 0 17 7 11     11
  2 0 0 3 2 2       11
  0 0 2 8 0 8       11
  2 1 0 4 4 0       11
  2 4 0 8 3 6       11
  0 2 1 14 2 13     11
  0 1 0 20 8 12     11
  0 1 2 13 1 12     11
  1 0 1 7 7 0       11
  0 1 0 16 15 2     11
  3 0 0 2 1 2       11
  4 0 0 7 3 5       11
  0 1 0 17 16 1     11
  0 1 0 25 1 25     11
  1 4 0 7 4 3       11
  0 1 0 21 13 8     11
  1 1 2 10 4 7      11
  0 0 1 19 11 9     11
  2 2 1 11 2 10     11
  1 2 1 8 7 1       11
  1 2 1 6 5 2       11
  0 1 0 18 15 4     11
  0 5 1 3 2 2       11
  1 1 1 13 1 12     11
  0 1 2 2 1 2       11
  0 0 1 12 12 0     11
  1 1 1 12 9 3      11
  4 0 0 8 4 4       11
  0 0 2 15 2 13     11
  2 0 0 11 4 8      11
  0 4 1 12 7 5      11
  1 2 0 3 1 3       11
  2 0 1 12 0 12     11
  1 1 0 11 8 4      11
  0 5 0 13 1 12     11
  1 3 1 7 0 7       11
  1 0 1 16 4 12     11
  0 0 1 18 3 16     11
  0 1 0 18 16 3     11
  1 0 2 8 1 8       11
  3 2 0 10 1 10     11
  1 1 2 8 5 4       11
  0 4 1 14 0 14     11
  3 1 0 12 1 12     11
  3 0 0 11 4 7      11
  1 3 1 5 2 3       11
  1 1 0 14 1 13     11
  0 5 1 10 2 8      11
  0 1 2 11 3 9      11
  0 2 0 19 6 14     11
  1 0 1 18 2 16     11
  3 0 0 12 2 11     11
  2 1 0 11 3 8      11
  2 1 0 5 5 1       11
  3 0 0 5 4 2       11
  0 1 0 24 5 19     11
  0 3 1 12 2 11     11
  0 1 3 10 4 6      11
  0 0 3 8 1 7       11
  1 3 0 11 1 10     11
  0 0 0 23 15 8     11
  3 0 0 11 0 11     11
  1 4 1 10 3 7      11
  1 4 0 9 0 9       11
  1 0 2 11 4 7      11
  0 1 2 11 4 8      11
  1 1 1 8 8 0       11
  1 0 0 21 8 13     11
  1 0 1 12 9 3      11
  0 1 1 21 8 14     11
  1 0 0 18 13 6     11
  0 3 0 10 7 3      11
  0 0 3 8 2 6       11
  1 0 2 8 5 4       11
  0 1 0 23 11 12    11
  1 1 1 4 4 1       11
  3 1 0 11 6 5      11
  0 1 1 28 1 27     11
  0 2 0 19 5 15     11
  2 1 1 14 0 14     11
  0 0 0 30 4 27     11
  0 1 1 23 7 17     11
  1 1 0 22 1 22     11
  2 1 0 5 1 5       11
  0 3 1 15 5 11     11
  1 4 0 6 1 6       11
  0 2 1 14 1 14     11
  0 0 3 9 2 8       11
  0 2 2 2 2 1       11
  1 2 0 14 4 11     11
  0 3 0 12 10 3     11
  1 3 0 4 3 1       11
  0 0 1 15 0 15     11
  1 3 0 3 1 3       11
  2 0 0 10 7 3      11
  2 2 0 2 1 2       11
  2 1 0 7 6 2       11
  0 4 1 5 4 1       11
  2 1 0 2 1 2       11
  3 0 0 14 6 9      11
  0 2 1 6 6 1       11
  0 4 1 13 2 12     11
  0 2 3 7 1 7       11
  1 3 0 9 1 9       11
  1 2 0 5 4 2       11
  0 2 0 17 10 8     11
  1 3 0 7 3 5       11
  2 2 1 2 2 0       11
  1 2 0 15 0 15     11
  1 0 0 18 12 7     11
  3 1 1 7 2 6       11
  0 1 1 18 3 16     11
  2 2 0 9 0 9       11
  2 0 1 5 1 4       11
  0 0 2 13 4 9      11
  0 2 0 17 8 10     11
  0 4 1 6 6 0       11
  1 1 0 10 8 2      11
  2 0 1 15 2 14     11
  2 2 0 11 0 11     11
  1 4 0 3 1 2       11
  2 1 0 8 1 7       11
  1 3 1 11 6 6      11
  0 2 0 17 11 6     11
  1 0 2 6 3 4       11
  0 0 1 20 5 16     11
  1 0 1 14 4 10     11
  2 2 1 9 4 5       11
  1 0 1 19 4 16     11
  1 1 0 13 5 9      11
  0 5 0 7 6 1       11
  2 2 1 12 0 12     11
  1 1 1 9 8 2       11
  0 4 0 1 1 0       11
  0 3 1 17 3 15     11
  0 0 3 4 3 1       11
  0 2 0 19 8 12     11
  0 1 1 15 12 4     11
  0 0 0 28 6 23     11
  1 0 0 15 9 7      11
  1 2 1 18 1 17     11
  1 4 0 6 2 5       11
  0 3 0 8 7 1       11
  0 0 2 14 6 9      11
  1 0 1 14 5 9      11
  1 1 1 22 2 20     11
  1 1 2 9 4 5       11
  1 1 1 17 1 17     11
  1 1 2 6 4 3       11
  0 2 1 24 0 24     11
  1 2 0 8 8 1       11
  0 5 1 13 2 12     11
  1 0 1 12 2 11     11
  1 3 0 8 3 5       11
  0 1 0 23 10 13    11
  1 1 1 20 3 17     11
  1 1 1 11 1 10     11
  1 2 0 9 8 1       11
  4 0 0 2 2 1       11
  0 4 1 3 2 1       11
  0 5 0 6 6 1       11
  1 2 2 6 2 5       11
  0 1 1 19 12 8     11
  0 0 3 8 4 4       11
  0 1 1 17 12 6     11
  2 0 0 14 5 10     11
  0 3 0 17 5 13     11
  1 1 1 8 6 3       11
  0 5 0 9 6 3       11
  0 0 3 8 4 5       11
  0 0 1 17 7 10     11
  0 0 0 28 5 24     11
  0 2 0 26 3 24     11
  0 1 1 22 3 19     11
  2 1 1 14 5 9      11
  1 0 0 18 2 16     11
  2 0 0 8 7 1       11
  0 2 0 13 8 6      11
  1 4 1 10 0 10     11
  0 3 1 15 3 13     11
  1 1 0 19 1 18     11
  0 1 1 26 0 26     11
  1 1 0 14 10 5     11
  1 2 2 4 3 2       11
  1 2 0 11 1 11     11
  2 2 0 10 5 6      11
  0 0 2 16 6 11     11
  0 0 1 27 3 25     11
  3 2 0 5 5 0       11
  2 0 0 12 8 5      11
  2 2 0 9 4 5       11
  1 2 1 3 0 3       11
  0 1 2 11 0 11     11
  0 1 3 9 5 5       11
  1 2 1 9 1 8       11
  2 2 0 8 2 7       11
  3 0 0 12 6 7      11
  3 0 0 12 4 9      11
  0 3 1 17 1 17     11
  0 2 0 17 9 9      11
  0 2 1 14 4 11     11
  1 2 2 4 1 4       11
  1 0 2 9 3 6       11
  0 2 1 9 7 2       11
  1 0 1 10 7 4      11
  3 0 0 11 2 9      11
  1 2 1 3 3 0       11
  1 0 1 17 1 17     11
  2 0 0 4 1 3       11
  0 1 2 14 2 13     11
  2 0 0 11 9 2      11
  0 2 2 5 4 2       11
  0 4 0 11 5 7      11
  0 1 2 6 2 4       11
  0 2 0 22 7 16     11
  0 1 2 7 5 3       11
  2 1 0 6 5 1       11
  2 3 1 3 3 1       11
  3 1 1 5 3 3       11
  0 0 0 18 18 1     11
  3 1 1 5 2 4       11
  2 2 1 7 6 2       11
  0 5 0 5 1 5       11
  1 2 1 4 4 1       11
  1 2 2 5 3 2       11
  1 0 0 11 9 3      11
  3 0 1 11 2 10     11
  4 1 0 4 1 4       11
  1 3 1 2 2 0       11
  2 2 0 11 4 7      11
  0 2 0 15 9 7      11
  0 0 1 11 8 3      11
  1 2 0 13 8 5      11
  3 1 0 7 2 5       11
  0 1 1 14 10 5     11
  3 0 1 10 2 8      11
  0 0 1 29 1 29     11
  1 0 1 13 0 13     11
  2 1 1 9 5 4       11
  0 1 1 24 2 22     11
  2 3 0 7 4 3       11
  1 0 1 9 8 1       11
  3 1 1 8 0 8       11
  2 1 1 13 4 10     11
  0 5 0 3 1 2       11
  3 1 1 9 2 8       11
  1 1 0 12 0 12     11
  3 0 0 7 1 7       11
  2 1 1 12 3 9      11
  2 1 1 7 0 7       11
  1 0 2 5 1 5       11
  0 4 0 17 2 15     11
  2 1 0 10 0 10     11
  1 3 1 3 1 2       11
  1 2 1 4 3 2       11
  1 1 1 20 1 19     11
  2 2 1 9 7 3       11
  1 1 2 11 1 10     11
  2 1 0 4 4 1       11
  3 1 1 8 3 5       11
  0 1 0 24 1 23     11
  0 4 1 2 1 2       11
  1 2 1 9 3 6       11
  1 2 0 8 5 3       11
  2 1 1 10 5 6      11
  4 0 0 9 3 6       11
  3 1 1 9 3 7       11
  1 3 0 11 2 9      11
  4 1 0 5 3 2       11
  0 1 1 28 0 28     11
  1 4 1 7 6 2       11
  1 3 1 6 2 5       11
  3 0 0 11 8 3      11
  0 1 0 25 4 22     11
  2 3 1 8 3 5       11
  3 1 0 11 0 11     11
  2 1 1 13 3 11     11
  1 4 2 6 3 4       11
  0 0 2 10 6 4      11
  1 1 3 4 1 3       11
  0 1 2 11 5 6      11
  3 0 1 12 1 11     11
  4 0 0 8 2 7       11
  0 1 3 8 1 7       11
  0 3 0 11 7 5      11
  1 0 0 15 1 15     11
  3 0 1 8 2 7       11
  0 0 0 25 5 21     11
  1 2 1 7 2 5       11
  1 0 0 16 7 9      11
  2 0 0 10 6 4      11
  0 0 1 17 13 5     11
  1 1 2 7 5 2       11
  0 4 1 5 5 1       11
  0 2 1 16 9 7      11
  2 0 1 11 9 3      11
  0 3 2 3 2 1       11
  0 3 2 8 3 6       11
  0 1 3 8 2 6       11
  1 2 0 2 0 2       11
  0 4 1 13 6 8      11
  2 1 0 8 7 2       11
  0 2 0 19 12 7     11
  0 3 0 9 7 3       11
  0 1 1 20 6 14     11
  1 2 1 7 1 6       11
  0 5 1 4 3 1       11
  2 2 0 7 4 3       11
  0 3 1 18 3 15     11
  0 1 3 4 1 3       11
  0 4 0 16 2 15     11
  0 4 1 14 2 12     11
  0 0 0 31 2 29     11
  0 3 1 16 3 13     11
  3 1 0 11 3 8      11
  0 4 1 13 4 10     11
  2 1 0 11 0 11     11
  1 2 1 9 0 9       11
  1 2 0 1 1 0       11
  2 2 0 9 3 6       11
  0 0 1 20 3 18     11
  0 0 0 24 9 15     11
  2 0 1 14 4 10     11
  2 0 0 14 2 13     11
  1 4 0 7 2 5       11
  1 1 0 14 11 4     11
  0 0 2 11 9 2      11
  0 6 0 8 6 3       11
  0 1 1 17 9 9      11
  1 0 1 4 4 1       11
  2 1 0 6 3 3       11
  0 0 1 19 3 16     11
  3 1 1 6 3 3       11
  0 1 0 25 5 20     11
  1 2 2 8 1 8       11
  0 0 2 17 2 15     11
  1 0 2 6 4 2       11
  1 2 0 9 5 5       11
  0 4 0 18 2 17     11
  0 4 1 7 7 1       11
  0 2 1 22 1 21     11
  0 2 1 21 6 16     11
  0 0 1 20 13 7     11
  4 0 0 3 3 0       11
  0 0 0 27 10 17    11
  1 0 2 6 5 2       11
  0 5 0 8 4 4       11
  2 0 0 4 2 2       11
  1 0 0 24 3 22     11
  0 2 0 15 12 3     11
  2 2 1 12 4 8      11
  4 0 0 3 2 1       11
  0 1 0 24 4 20     11
  0 5 0 15 0 15     11
  1 0 0 19 9 10     11
  0 1 3 9 4 6       11
  2 0 0 15 5 10     11
  0 1 2 3 3 1       11
  1 3 0 11 0 11     11
  2 0 0 10 0 10     11
  2 0 1 5 3 2       11
  0 0 1 14 8 7      11
  0 4 0 12 0 12     11
  1 4 1 8 6 2       11
  0 2 1 22 7 15     11
  2 4 0 9 5 4       11
  0 3 1 22 0 22     11
  2 0 0 10 1 9      11
  0 0 2 10 3 7      11
  1 0 0 16 8 8      11
  0 0 0 26 12 15    11
  1 0 2 3 2 1       11
  0 0 0 21 16 5     11
  0 0 2 15 0 15     11
  1 1 1 17 3 15     11
  1 3 1 5 3 2       11
  1 1 2 4 1 4       11
  0 0 1 20 4 17     11
  2 1 0 8 3 5       11
  1 1 1 18 1 17     11
  3 0 0 3 0 3       11
  2 3 1 7 5 3       11
  2 0 1 4 2 3       11
  0 0 1 26 2 24     11
  2 3 1 6 3 3       11
  1 4 1 8 2 6       11
  2 0 0 10 9 2      11
  1 0 0 17 9 9      11
  0 0 0 25 6 20     11
  3 1 0 6 1 6       11
  3 1 0 7 3 5       11
  0 0 0 24 0 24     11
  2 1 1 12 2 11     11
  2 0 2 5 1 4       11
  3 0 1 11 1 11     11
  0 0 1 6 6 1       11
  1 0 0 13 7 7      11
  1 1 1 12 4 9      11
  2 1 1 11 1 10     11
  2 0 0 14 1 14     11
  3 1 0 4 2 2       11
  0 0 0 24 7 17     11
  0 3 1 3 3 0       11
  1 0 1 3 1 2       11
  2 2 0 5 3 2       11
  3 0 0 9 6 4       11
  2 0 0 13 8 5      11
  1 0 1 10 10 0     11
  2 0 0 11 1 11     11
  0 2 0 20 3 17     11
  1 0 1 3 2 1       11
  0 3 0 19 1 19     11
  2 2 1 12 1 11     11
  0 5 1 7 6 2       11
  2 0 1 10 5 6      11
  0 3 1 15 6 10     11
  3 0 0 5 5 0       11
  0 2 0 18 6 12     11
  2 1 0 11 5 6      11
  3 0 1 3 1 2       11
  1 0 0 8 8 0       11
  1 0 2 6 1 6       11
  0 1 1 20 7 13     11
  2 2 1 6 5 1       11
  2 2 1 8 6 2       11
  0 0 0 24 13 12    11
  1 1 1 13 10 4     11
  0 0 1 10 9 2      11
  3 0 1 7 3 5       11
  0 1 1 17 1 16     11
  0 0 1 19 5 14     11
  1 0 2 4 4 1       11
  2 3 1 3 1 3       11
  1 1 0 21 0 21     11
  2 2 1 4 2 3       11
  1 3 1 13 1 13     11
  2 0 1 8 6 3       11
  1 1 0 7 7 1       11
  3 1 0 10 2 9      11
  1 2 0 13 6 7      11
  0 2 0 9 8 2       11
  0 5 1 8 3 5       11
  2 0 0 15 3 12     11
  1 0 1 15 12 4     11
  0 4 1 13 3 11     11
  2 2 1 8 2 7       11
  0 3 1 16 4 12     11
  4 0 0 9 4 6       11
  3 1 0 2 2 1       11
  0 1 3 5 4 2       11
  1 3 0 9 5 5       11
  1 0 0 16 9 7      11
  0 2 2 3 1 2       11
  0 4 0 13 8 5      11
  2 0 0 13 3 11     11
  0 2 0 18 0 18     11
  4 0 0 6 1 5       11
  0 0 0 26 1 25     11
  0 0 1 21 9 13     11
  0 5 1 13 1 13     11
  2 0 2 6 3 4       11
  0 5 0 8 6 3       11
  0 5 0 11 3 8      11
  0 2 0 16 15 2     11
  0 4 1 7 6 2       11
  0 0 1 16 10 7     11
  1 0 0 19 3 17     11
  2 1 0 14 5 10     11
  1 2 1 13 4 10     11
  3 0 0 12 8 5      11
  0 3 0 18 9 10     11
  0 1 1 19 4 15     11
  1 2 0 13 4 9      11
  0 0 2 15 7 8      11
  0 1 2 4 0 4       11
  3 0 0 10 1 10     11
  0 5 1 9 4 6       11
  3 2 0 6 1 6       11
  0 2 2 9 3 6       11
  0 2 1 21 2 20     11
  0 3 2 5 4 1       11
  1 1 0 2 0 2       11
  3 0 1 8 5 3       11
  2 0 0 15 1 14     11
  0 5 0 12 5 8      11
  0 1 1 19 2 17     11
  5 0 0 7 1 6       11
  2 1 1 4 2 3       11
  0 0 0 21 17 4     11
  1 2 2 7 3 4       11
  4 0 0 12 2 11     11
  0 1 1 19 8 12     11
  2 1 0 9 4 6       11
  2 0 0 12 6 6      11
  1 3 1 12 1 11     11
  0 1 1 24 4 20     11
  0 1 1 13 9 4      11
  2 0 0 13 6 7      11
  1 0 0 17 2 16     11
  1 2 1 14 2 12     11
  4 0 0 6 4 2       11
  0 2 0 15 7 9      11
  1 2 2 7 2 5       11
  1 0 3 7 3 5       11
  0 4 2 6 3 4       11
  2 2 1 9 5 4       11
  0 2 1 15 4 11     11
  3 2 0 3 0 3       10
  2 0 0 7 6 2       10
  2 0 0 3 1 3       10
  1 0 2 8 6 3       10
  2 1 0 9 1 9       10
  1 4 0 5 0 5       10
  2 0 0 3 3 1       10
  3 1 0 9 4 5       10
  1 3 1 12 2 10     10
  0 4 1 15 7 9      10
  0 0 2 2 2 0       10
  1 0 1 5 5 0       10
  0 3 1 12 3 10     10
  2 2 1 13 1 13     10
  1 1 0 17 9 8      10
  2 1 0 9 0 9       10
  0 1 1 18 10 8     10
  3 1 0 5 5 0       10
  1 4 0 5 1 4       10
  1 2 2 4 2 3       10
  3 0 1 13 1 13     10
  1 2 2 5 0 5       10
  0 2 3 11 1 11     10
  0 6 0 12 1 12     10
  1 1 2 11 2 9      10
  2 2 0 6 1 5       10
  1 4 0 7 0 7       10
  2 0 1 10 3 8      10
  4 0 0 9 0 9       10
  1 2 0 16 6 11     10
  2 2 0 8 5 4       10
  0 3 1 21 1 21     10
  0 3 1 20 4 16     10
  0 0 1 7 7 0       10
  2 2 0 7 7 0       10
  2 0 0 12 2 10     10
  0 1 2 12 1 12     10
  2 0 1 14 0 14     10
  1 3 0 5 5 1       10
  0 1 3 2 0 2       10
  0 1 2 10 5 5      10
  0 5 1 3 1 3       10
  1 3 0 9 6 3       10
  0 6 0 4 4 1       10
  0 4 0 13 7 6      10
  0 0 2 13 5 8      10
  1 0 0 13 9 5      10
  1 3 0 9 2 7       10
  1 3 0 4 0 4       10
  1 3 0 5 4 2       10
  0 1 3 4 3 1       10
  0 2 1 17 2 15     10
  1 3 0 7 4 4       10
  1 3 0 9 5 4       10
  1 3 0 3 3 1       10
  0 2 2 11 3 9      10
  1 0 1 18 5 13     10
  0 0 1 28 2 26     10
  0 1 2 13 2 11     10
  0 2 1 18 3 15     10
  0 5 1 8 8 0       10
  2 2 0 6 5 2       10
  1 3 0 8 1 7       10
  1 4 0 3 0 3       10
  1 3 0 10 2 9      10
  0 1 1 21 7 15     10
  0 2 0 10 8 2      10
  0 2 1 11 9 3      10
  0 2 2 9 6 3       10
  0 0 3 11 4 8      10
  1 4 0 6 4 3       10
  1 1 1 5 5 0       10
  0 1 1 11 9 2      10
  1 1 0 16 11 6     10
  2 2 1 3 1 2       10
  1 1 1 10 5 6      10
  0 2 3 7 3 5       10
  0 3 0 16 4 12     10
  0 1 1 16 7 10     10
  0 2 3 8 2 6       10
  1 1 2 6 4 2       10
  2 0 1 5 4 1       10
  1 0 1 13 10 4     10
  0 2 0 18 12 7     10
  3 0 0 4 1 4       10
  0 4 1 15 2 14     10
  0 0 1 15 10 5     10
  3 0 1 5 0 5       10
  0 4 0 10 3 7      10
  0 4 1 3 1 2       10
  0 0 1 20 14 6     10
  0 1 0 21 15 6     10
  2 0 0 17 6 11     10
  0 2 1 17 1 16     10
  1 1 1 16 0 16     10
  1 0 0 16 3 13     10
  0 3 1 17 6 12     10
  4 0 0 6 6 1       10
  0 1 0 26 1 25     10
  0 4 1 15 4 12     10
  1 3 1 6 4 3       10
  0 5 0 9 5 5       10
  2 0 1 13 1 13     10
  3 0 0 12 1 12     10
  1 0 3 4 2 2       10
  1 1 1 22 1 21     10
  1 0 3 4 0 4       10
  2 3 0 8 5 4       10
  1 0 2 6 2 4       10
  1 0 3 4 1 3       10
  1 0 3 6 3 3       10
  0 5 0 3 3 1       10
  0 0 2 17 0 17     10
  1 0 3 6 0 6       10
  0 4 0 14 6 9      10
  0 1 0 24 10 15    10
  0 0 1 23 10 14    10
  1 0 2 9 6 3       10
  3 0 0 8 5 3       10
  0 5 0 3 0 3       10
  2 0 1 3 0 3       10
  0 0 0 17 17 0     10
  0 5 0 6 2 4       10
  0 2 1 21 7 15     10
  3 0 0 12 3 10     10
  2 3 1 9 3 7       10
  1 2 2 9 2 7       10
  2 1 1 5 2 3       10
  0 0 0 16 16 1     10
  1 3 1 13 3 11     10
  0 3 2 7 1 6       10
  3 3 0 7 3 4       10
  1 1 2 9 2 8       10
  0 2 1 20 3 17     10
  2 1 1 8 6 3       10
  3 2 1 4 2 2       10
  1 1 0 14 4 10     10
  0 3 1 17 5 13     10
  0 2 1 18 4 14     10
  0 5 1 12 2 10     10
  0 5 0 20 1 20     10
  1 1 2 3 0 3       10
  0 0 0 13 13 1     10
  1 1 0 13 7 7      10
  0 4 0 16 4 13     10
  0 1 2 5 4 2       10
  0 0 2 11 5 7      10
  0 1 1 22 8 14     10
  1 2 0 11 4 8      10
  4 0 1 4 2 2       10
  0 0 0 12 12 0     10
  3 1 0 3 2 1       10
  2 0 0 13 2 12     10
  2 3 0 4 2 3       10
  1 3 1 10 1 9      10
  0 0 2 3 2 2       10
  0 6 1 14 0 14     10
  1 3 1 14 2 12     10
  0 4 0 20 2 19     10
  0 5 1 4 1 3       10
  0 4 1 20 0 20     10
  2 3 1 5 1 5       10
  3 1 0 8 5 4       10
  0 1 2 5 2 4       10
  3 0 1 5 3 2       10
  1 3 0 7 6 1       10
  0 4 0 20 1 20     10
  3 0 0 10 2 9      10
  0 4 1 14 5 9      10
  0 1 1 15 9 6      10
  1 2 0 13 5 9      10
  2 1 1 3 1 2       10
  2 2 1 9 0 9       10
  0 1 0 24 9 16     10
  1 2 0 10 2 8      10
  3 1 0 10 3 8      10
  2 3 1 9 4 6       10
  0 1 1 21 12 10    10
  0 3 1 19 6 14     10
  0 1 1 19 10 10    10
  0 0 1 24 9 15     10
  2 0 0 6 0 6       10
  3 0 0 3 1 2       10
  0 2 1 20 5 15     10
  0 1 1 15 4 11     10
  0 0 1 22 8 14     10
  2 0 0 5 1 5       10
  0 4 0 15 4 11     10
  1 1 0 12 7 5      10
  0 4 0 3 1 3       10
  1 1 2 4 2 3       10
  0 1 1 17 6 11     10
  1 0 0 21 9 12     10
  2 0 0 11 11 0     10
  0 1 2 8 1 7       10
  1 3 1 12 4 8      10
  1 1 2 5 2 3       10
  4 0 0 12 3 10     10
  2 1 1 7 2 5       10
  1 1 2 3 3 0       10
  3 1 0 7 5 3       10
  2 0 2 8 3 6       10
  3 2 1 7 3 5       10
  2 0 2 6 5 2       10
  0 0 1 16 15 1     10
  0 1 3 5 2 4       10
  1 1 2 9 2 7       10
  3 1 0 11 5 6      10
  2 2 1 7 3 4       10
  4 0 0 6 2 4       10
  1 4 1 7 5 2       10
  1 1 2 8 4 5       10
  3 0 0 5 2 3       10
  3 1 0 7 1 6       10
  1 1 2 3 2 1       10
  0 7 0 9 3 6       10
  3 2 1 8 4 4       10
  3 2 0 7 6 1       10
  2 3 0 7 5 2       10
  0 0 1 11 11 1     10
  1 2 0 4 4 0       10
  0 0 3 4 1 3       10
  2 1 1 4 3 2       10
  1 0 0 18 3 15     10
  1 1 2 8 4 4       10
  0 2 2 14 2 13     10
  2 2 0 3 0 3       10
  1 2 0 15 1 14     10
  2 0 1 4 3 2       10
  0 0 3 10 1 9      10
  0 0 3 10 2 8      10
  0 0 3 5 2 3       10
  0 0 3 5 1 5       10
  0 0 3 10 4 7      10
  0 1 0 20 16 5     10
  0 0 3 6 2 4       10
  0 0 3 9 7 3       10
  1 1 2 8 1 7       10
  0 0 3 5 4 2       10
  0 0 3 6 5 1       10
  1 0 2 6 6 1       10
  2 1 1 5 0 5       10
  2 1 0 13 2 11     10
  1 3 1 7 2 5       10
  0 2 1 20 1 19     10
  0 2 2 3 2 1       10
  0 1 1 12 11 2     10
  0 0 3 7 2 6       10
  0 1 1 11 11 1     10
  0 5 1 7 2 6       10
  1 3 1 4 3 2       10
  0 1 1 12 12 0     10
  0 2 1 13 5 8      10
  0 4 0 15 1 15     10
  0 1 1 14 13 1     10
  2 2 0 5 4 1       10
  2 2 0 7 2 5       10
  0 5 0 3 2 2       10
  1 4 2 7 3 4       10
  1 0 1 17 3 15     10
  0 1 3 3 1 3       10
  1 0 2 3 3 0       10
  1 2 2 7 1 6       10
  0 2 3 8 5 3       10
  3 2 0 5 0 5       10
  3 0 1 9 3 6       10
  0 8 0 6 3 4       10
  0 1 1 15 11 4     10
  2 0 2 4 4 1       10
  2 0 2 5 4 1       10
  0 4 1 16 1 15     10
  2 0 2 5 3 2       10
  0 1 2 11 6 5      10
  3 0 1 7 5 3       10
  2 2 1 4 3 2       10
  2 2 1 4 1 4       10
  1 2 0 15 3 12     10
  0 0 1 17 15 3     10
  2 2 1 3 0 3       10
  2 3 1 7 4 4       10
  0 1 2 11 4 7      10
  1 1 0 13 3 11     10
  0 1 0 9 9 1       10
  1 4 2 7 4 3       10
  2 0 1 10 1 10     10
  0 2 2 3 0 3       10
  2 1 1 15 2 14     10
  0 2 2 4 0 4       10
  0 2 2 7 1 7       10
  4 0 0 8 1 7       10
  1 2 1 2 1 2       10
  0 4 0 2 0 2       10
  2 0 0 9 1 9       10
  2 2 0 4 3 2       10
  1 0 2 11 3 9      10
  2 0 0 16 7 10     10
  0 0 2 11 7 4      10
  1 3 1 11 2 10     10
  0 1 0 18 17 2     10
  0 0 1 15 9 6      10
  0 1 0 23 3 21     10
  2 2 0 3 1 2       10
  1 1 1 11 7 4      10
  1 0 0 11 10 2     10
  1 0 0 9 9 1       10
  2 2 0 2 2 1       10
  0 2 0 12 12 1     10
  0 7 0 8 1 8       10
  1 0 0 20 2 18     10
  0 0 1 20 9 11     10
  3 0 1 10 3 7      10
  0 1 1 17 14 4     10
  1 1 1 11 5 6      10
  0 2 0 22 9 14     10
  0 0 0 21 12 10    10
  0 1 1 17 9 8      10
  1 0 0 18 10 8     10
  2 2 1 4 4 0       10
  1 1 0 18 10 9     10
  1 2 1 16 2 14     10
  0 3 1 20 2 18     10
  1 1 0 26 1 26     10
  1 4 0 8 1 8       10
  1 2 0 9 9 0       10
  1 4 0 12 4 9      10
  0 2 0 22 1 21     10
  1 0 2 7 3 5       10
  1 0 1 13 4 9      10
  0 5 0 4 4 0       10
  3 0 0 6 0 6       10
  1 1 0 20 7 14     10
  2 0 1 8 1 8       10
  0 1 1 22 6 16     10
  0 1 1 14 9 6      10
  0 1 2 6 1 5       10
  0 3 1 19 2 18     10
  5 0 0 5 3 2       10
  0 0 1 18 2 17     10
  0 0 1 24 5 19     10
  2 1 0 12 2 11     10
  1 0 1 2 2 0       10
  0 1 1 26 2 24     10
  1 1 0 18 6 13     10
  0 1 1 25 3 23     10
  1 1 0 16 10 7     10
  4 0 0 6 5 2       10
  0 2 2 9 3 7       10
  0 2 1 13 3 10     10
  0 0 0 33 1 32     10
  0 2 0 25 3 22     10
  0 3 1 10 9 1      10
  0 3 0 23 2 21     10
  0 3 0 23 3 20     10
  0 3 0 24 3 22     10
  0 0 0 25 1 25     10
  0 0 1 29 4 26     10
  0 3 0 11 10 1     10
  0 1 1 18 6 13     10
  0 0 1 22 7 15     10
  2 1 0 9 5 5       10
  0 3 0 22 3 20     10
  0 2 0 21 2 20     10
  0 3 0 20 1 19     10
  0 0 1 19 6 13     10
  1 3 1 6 1 6       10
  2 0 0 10 5 5      10
  2 2 1 8 5 4       10
  0 1 0 24 2 22     10
  0 3 0 19 2 18     10
  0 3 0 20 2 18     10
  2 0 1 12 8 4      10
  0 3 1 20 1 19     10
  0 4 0 12 8 5      10
  2 0 2 7 3 4       10
  0 3 0 18 0 18     10
  0 0 2 12 1 11     10
  0 3 0 6 6 0       10
  0 0 1 18 11 7     10
  0 3 0 22 4 19     10
  0 2 0 20 2 18     10
  0 3 1 1 1 1       10
  2 0 0 15 4 11     10
  0 0 0 22 16 7     10
  0 1 0 26 4 22     10
  0 0 0 26 4 22     10
  1 1 0 8 8 0       10
  0 3 1 4 4 1       10
  2 0 0 15 2 13     10
  0 3 1 8 8 0       10
  1 1 0 14 2 12     10
  3 2 0 3 2 1       10
  0 5 1 10 0 10     10
  1 2 0 9 6 4       10
  0 1 1 18 2 17     10
  0 0 1 19 15 5     10
  0 2 1 25 1 25     10
  0 3 0 21 4 17     10
  0 2 0 18 11 8     10
  2 0 1 2 2 0       10
  1 4 0 10 4 7      10
  0 1 0 26 6 21     10
  0 1 0 26 7 20     10
  0 2 0 16 11 6     10
  0 0 0 27 5 22     10
  0 1 1 19 3 16     10
  0 2 1 23 2 22     10
  0 1 3 8 0 8       10
  0 1 1 15 13 3     10
  2 0 0 13 2 11     10
  0 1 0 23 6 18     10
  1 0 2 4 1 4       10
  1 3 1 4 4 1       10
  0 0 0 25 13 12    10
  0 2 0 23 5 18     10
  2 2 0 7 1 6       10
  0 0 2 13 6 8      10
  1 2 1 10 4 7      10
  0 1 1 18 4 15     10
  0 1 1 15 0 15     10
  0 0 2 18 1 18     10
  2 0 0 11 10 1     10
  1 1 0 16 1 15     10
  1 1 0 20 5 16     10
  0 2 1 8 7 2       10
  2 0 1 2 1 1       10
  2 1 0 4 0 4       10
  1 3 1 12 0 12     10
  0 0 0 26 2 24     10
  0 0 1 23 4 19     10
  0 0 0 29 2 28     10
  0 2 0 19 1 19     10
  1 0 0 17 7 11     10
  1 1 0 21 1 20     10
  0 1 0 20 12 9     10
  1 0 1 10 8 3      10
  0 2 0 14 13 2     10
  0 0 2 11 6 6      10
  0 3 0 15 6 10     10
  0 1 0 19 9 11     10
  2 1 1 13 8 6      10
  0 0 1 25 6 20     10
  2 0 1 7 6 1       10
  2 0 0 14 3 12     10
  2 0 0 16 3 14     10
  0 4 1 11 0 11     10
  0 2 0 22 4 18     10
  1 1 0 16 8 9      10
  1 1 0 16 9 8      10
  1 2 0 10 0 10     10
  0 4 0 9 5 5       10
  1 1 0 21 2 19     10
  0 0 2 17 7 10     10
  0 0 0 28 1 27     10
  0 0 0 26 3 23     10
  3 1 0 4 3 2       10
  0 1 0 12 11 1     10
  1 1 1 10 6 5      10
  0 1 0 24 0 24     10
  1 2 0 11 3 9      10
  0 3 0 15 9 6      10
  0 3 0 14 6 8      10
  0 1 2 9 7 2       10
  1 0 0 20 11 10    10
  3 0 0 9 5 5       10
  3 0 0 9 6 3       10
  1 0 0 19 10 9     10
  2 0 0 14 7 8      10
  1 0 0 22 10 13    10
  0 2 0 17 12 5     10
  3 0 0 8 4 4       10
  0 1 1 15 10 5     10
  0 0 0 26 8 19     10
  1 0 0 12 10 2     10
  0 0 1 20 15 5     10
  0 2 0 14 12 3     10
  2 1 0 12 5 8      10
  2 0 1 10 9 1      10
  4 1 0 9 0 9       10
  0 3 1 12 1 12     10
  0 5 1 9 1 9       10
  0 3 0 7 7 1       10
  0 0 2 11 4 8      10
  1 1 1 21 2 20     10
  2 1 0 6 2 4       10
  2 1 1 6 2 5       10
  0 1 2 3 2 2       10
  1 3 1 9 1 8       10
  1 2 0 2 2 0       10
  0 1 2 12 3 10     10
  2 0 0 15 0 15     10
  0 3 2 5 0 5       10
  2 0 0 14 6 9      10
  0 2 1 22 0 22     10
  1 2 1 15 2 14     10
  2 0 0 13 7 7      10
  0 0 0 22 10 12    10
  2 0 0 12 7 5      10
  3 1 1 4 0 4       10
  2 0 0 11 7 5      10
  3 0 0 7 4 4       10
  0 5 1 16 0 16     10
  0 0 3 9 4 6       10
  2 1 1 8 2 7       10
  0 1 2 6 6 1       10
  1 0 1 13 9 5      10
  1 0 0 19 9 11     10
  1 0 0 15 8 8      10
  1 0 0 14 8 6      10
  1 0 0 18 9 9      10
  0 2 0 7 7 1       10
  0 0 1 17 14 4     10
  2 2 1 2 0 2       10
  1 1 1 2 2 0       10
  0 3 1 15 7 9      10
  2 1 1 6 6 0       10
  0 0 1 16 9 8      10
  4 0 0 6 3 3       10
  0 2 1 12 8 5      10
  1 1 2 6 2 5       10
  1 3 1 13 4 10     10
  1 0 0 13 8 6      10
  1 0 0 16 13 4     10
  1 0 1 18 1 17     10
  1 1 2 5 3 3       10
  0 1 3 8 6 2       10
  0 4 0 10 8 3      10
  2 1 1 5 5 1       10
  1 0 1 20 3 17     10
  2 0 1 11 2 9      10
  0 1 1 20 13 7     10
  0 3 0 11 8 4      10
  0 0 1 20 6 14     10
  0 1 3 9 3 7       10
  3 0 0 8 8 1       10
  2 0 2 8 4 5       10
  0 1 3 9 2 8       10
  1 0 0 27 0 27     10
  3 2 0 2 1 2       10
  1 2 1 10 2 9      10
  0 3 2 4 4 1       10
  1 1 0 9 8 2       10
  2 0 1 9 1 8       10
  3 0 1 7 3 4       10
  1 1 0 23 1 22     10
  2 0 1 11 10 2     10
  1 0 0 29 0 29     10
  1 0 0 16 6 10     10
  2 1 1 10 3 8      10
  3 0 0 3 2 1       10
  0 2 3 4 2 2       10
  0 4 1 9 5 4       10
  3 0 1 7 0 7       10
  3 0 1 12 2 10     10
  0 3 0 26 1 26     10
  1 4 1 7 1 7       10
  3 1 0 6 3 3       10
  3 0 1 14 0 14     10
  3 0 1 7 1 6       10
  0 1 0 13 10 4     10
  1 2 0 7 6 2       10
  1 1 0 15 5 10     10
  0 5 1 6 6 0       10
  1 1 1 16 3 13     10
  1 4 1 6 2 4       10
  3 0 0 7 2 6       10
  0 2 3 4 0 4       10
  0 0 2 12 9 4      10
  2 1 1 2 0 2       10
  1 0 0 9 8 2       10
  3 1 1 7 3 5       10
  4 1 0 4 2 3       10
  2 1 0 3 2 2       10
  3 1 1 6 4 2       10
  1 3 1 10 0 10     10
  0 4 1 1 0 1       10
  4 1 0 2 1 2       10
  2 1 1 1 1 1       10
  1 1 0 14 0 14     10
  1 0 0 13 10 4     10
  2 2 0 8 6 3       10
  3 1 1 4 3 1       10
  3 1 1 5 1 5       10
  0 5 0 10 7 4      10
  0 1 1 21 9 13     10
  0 4 1 8 2 7       10
  2 0 0 7 7 1        9
  1 1 1 13 4 9       9
  1 4 0 2 1 2        9
  0 2 1 15 1 14      9
  4 0 0 7 4 4        9
  1 4 0 5 3 2        9
  0 1 1 26 1 25      9
  4 0 0 3 1 3        9
  2 0 0 13 10 3      9
  1 2 1 7 5 2        9
  0 1 2 13 0 13      9
  1 3 0 8 4 4        9
  1 3 0 9 3 7        9
  1 4 0 3 1 3        9
  0 2 2 13 2 11      9
  0 4 0 4 4 0        9
  0 2 0 16 12 5      9
  1 0 2 7 0 7        9
  1 4 0 7 3 4        9
  1 4 0 5 2 4        9
  0 3 1 13 5 8       9
  3 0 0 10 4 6       9
  0 1 3 8 4 4        9
  1 2 0 14 3 12      9
  1 0 2 10 5 6       9
  2 0 1 14 3 11      9
  1 2 1 9 6 3        9
  1 3 0 4 4 0        9
  1 0 3 11 1 11      9
  1 3 0 9 2 8        9
  1 0 2 6 1 5        9
  1 3 0 8 2 6        9
  0 0 2 14 4 11      9
  0 2 3 8 0 8        9
  1 2 0 16 1 16      9
  0 0 1 13 11 2      9
  1 0 1 13 6 7       9
  0 0 1 16 13 4      9
  1 0 0 27 2 25      9
  0 0 0 25 16 9      9
  1 0 0 16 0 16      9
  0 0 3 5 4 1        9
  0 0 3 6 2 5        9
  2 1 1 6 1 6        9
  3 0 0 9 7 3        9
  0 3 2 4 2 3        9
  2 0 0 10 10 1      9
  0 4 0 13 2 12      9
  0 2 0 19 9 11      9
  0 0 1 22 5 18      9
  2 2 1 5 0 5        9
  0 1 0 20 15 6      9
  2 3 1 4 4 0        9
  1 1 1 13 0 13      9
  2 2 0 9 5 4        9
  3 1 0 5 3 2        9
  2 0 1 7 7 1        9
  0 0 1 24 6 19      9
  0 1 0 16 16 1      9
  0 1 1 13 11 2      9
  1 4 1 5 2 4        9
  0 0 3 12 0 12      9
  1 2 1 14 4 10      9
  1 0 0 20 10 11     9
  1 2 0 11 2 10      9
  1 0 2 3 1 2        9
  1 1 2 7 3 5        9
  0 4 0 10 9 2       9
  0 5 1 10 1 9       9
  0 0 3 3 2 2        9
  0 0 0 22 19 4      9
  0 0 3 13 1 13      9
  1 2 1 17 2 16      9
  3 0 1 4 3 1        9
  3 2 1 7 4 4        9
  0 1 2 5 3 3        9
  2 1 1 16 0 16      9
  0 1 2 11 5 7       9
  1 0 1 19 7 13      9
  0 0 3 9 1 8        9
  2 0 1 16 1 15      9
  0 0 3 8 3 6        9
  2 0 0 14 5 9       9
  1 3 1 13 5 9       9
  2 0 1 2 2 1        9
  0 0 3 7 4 3        9
  0 0 3 3 1 3        9
  0 1 0 23 8 16      9
  0 0 0 24 11 13     9
  3 1 1 7 1 7        9
  3 1 0 12 3 10      9
  0 2 0 21 9 12      9
  0 0 3 6 1 6        9
  1 0 1 13 1 12      9
  0 5 1 8 1 7        9
  0 5 1 12 0 12      9
  4 1 0 8 2 7        9
  0 0 3 5 2 4        9
  2 0 1 3 1 2        9
  0 0 0 26 14 13     9
  2 1 1 7 1 6        9
  0 2 0 23 9 14      9
  0 3 2 7 6 1        9
  0 0 3 2 1 1        9
  0 0 2 12 2 10      9
  2 3 0 6 2 5        9
  0 1 0 25 7 18      9
  1 0 3 7 2 6        9
  0 0 0 29 4 25      9
  0 1 0 33 0 33      9
  0 1 2 8 8 1        9
  1 3 1 8 2 7        9
  0 3 0 21 3 19      9
  2 1 0 5 4 2        9
  1 2 0 8 6 2        9
  1 3 1 8 6 3        9
  2 1 0 1 0 1        9
  2 1 0 4 1 3        9
  0 2 1 13 8 5       9
  0 5 0 7 7 0        9
  1 4 1 2 1 1        9
  0 0 2 10 7 3       9
  0 2 1 25 2 24      9
  1 4 1 3 2 2        9
  2 0 1 9 6 3        9
  1 1 1 2 2 1        9
  0 3 0 25 2 23      9
  0 2 0 21 5 17      9
  0 0 1 17 16 2      9
  1 1 1 11 6 5       9
  1 4 1 3 3 1        9
  1 4 1 4 4 1        9
  1 1 0 15 2 14      9
  1 0 2 12 2 11      9
  3 0 0 10 3 7       9
  1 1 1 2 1 2        9
  0 1 1 22 5 17      9
  4 0 0 7 5 2        9
  0 0 1 20 10 10     9
  3 2 0 10 4 7       9
  3 1 0 9 3 7        9
  3 0 1 11 2 9       9
  0 0 1 21 4 17      9
  0 2 0 13 13 0      9
  1 1 1 11 8 4       9
  0 0 1 15 12 3      9
  0 0 1 22 10 12     9
  2 0 0 12 3 9       9
  0 0 1 22 11 11     9
  1 4 2 7 5 2        9
  1 1 1 18 0 18      9
  2 0 1 13 5 9       9
  0 4 1 8 1 8        9
  1 0 1 11 2 9       9
  0 1 2 8 3 5        9
  3 2 0 8 2 7        9
  2 2 0 7 4 4        9
  3 2 0 4 3 2        9
  0 0 2 11 2 10      9
  4 1 0 7 2 5        9
  0 2 1 14 5 10      9
  2 1 0 2 2 0        9
  3 1 1 8 5 3        9
  2 3 1 7 6 2        9
  2 4 0 7 5 2        9
  0 0 0 25 8 18      9
  3 2 0 5 1 4        9
  1 2 0 9 7 3        9
  1 1 2 6 3 3        9
  1 5 1 4 0 4        9
  1 5 1 3 1 3        9
  2 2 0 9 7 2        9
  0 2 2 7 6 1        9
  3 0 1 8 4 5        9
  1 0 0 19 2 18      9
  0 1 0 30 3 28      9
  0 0 2 12 3 9       9
  2 1 0 9 2 8        9
  0 4 0 12 4 8       9
  4 0 0 5 3 3        9
  0 0 1 14 14 0      9
  0 3 0 16 9 8       9
  1 2 0 10 4 6       9
  0 0 0 23 17 6      9
  0 0 0 23 18 5      9
  3 1 0 13 0 13      9
  2 1 1 11 6 6       9
  2 1 0 3 1 3        9
  0 1 1 12 10 3      9
  4 0 0 4 2 2        9
  2 1 0 10 3 7       9
  2 1 0 7 1 7        9
  4 0 0 7 5 3        9
  3 0 1 5 2 3        9
  1 3 0 12 1 12      9
  4 0 0 4 3 1        9
  1 2 2 5 1 4        9
  1 4 1 8 1 7        9
  3 0 1 0 0 0        9
  1 2 2 7 0 7        9
  1 1 0 1 1 1        9
  0 3 0 13 11 2      9
  1 4 2 4 3 2        9
  1 0 2 12 3 10      9
  0 0 3 11 1 11      9
  3 0 1 5 1 4        9
  4 0 0 3 2 2        9
  0 0 1 19 10 10     9
  1 1 0 10 9 1       9
  1 0 1 1 1 1        9
  3 0 1 7 6 2        9
  0 2 1 22 5 17      9
  0 0 1 17 10 7      9
  0 1 3 6 0 6        9
  1 1 1 19 1 19      9
  0 0 1 21 10 12     9
  0 4 1 18 2 16      9
  3 0 1 10 5 6       9
  0 1 1 16 13 3      9
  1 0 3 9 2 8        9
  3 0 1 9 2 7        9
  1 3 1 6 3 4        9
  2 0 0 10 3 7       9
  0 1 1 14 11 4      9
  2 0 1 15 1 15      9
  0 1 0 21 11 10     9
  2 0 2 4 2 3        9
  1 0 1 20 1 19      9
  1 1 1 12 1 12      9
  0 3 0 18 8 11      9
  1 0 3 9 3 7        9
  1 0 0 18 1 17      9
  2 4 0 9 7 2        9
  0 2 0 20 4 16      9
  1 0 3 8 2 6        9
  0 0 0 18 14 4      9
  1 0 0 20 4 16      9
  2 1 1 3 0 3        9
  1 0 3 6 4 2        9
  0 0 4 7 0 7        9
  1 0 2 11 2 9       9
  0 0 4 9 1 8        9
  1 2 1 8 8 0        9
  2 1 0 13 0 13      9
  0 0 2 15 3 12      9
  0 1 0 29 2 28      9
  0 5 0 13 1 13      9
  0 1 0 20 13 8      9
  1 0 2 10 6 5       9
  1 1 1 8 7 2        9
  1 2 1 10 9 1       9
  0 1 2 1 1 0        9
  0 3 0 19 4 16      9
  0 1 0 28 5 24      9
  1 3 0 3 2 2        9
  2 3 1 6 0 6        9
  0 0 0 32 3 30      9
  1 0 2 11 5 6       9
  2 3 1 3 2 2        9
  3 2 0 4 4 1        9
  0 2 1 19 8 12      9
  3 1 0 9 2 7        9
  2 1 0 11 1 10      9
  0 2 2 12 3 10      9
  1 2 0 9 3 7        9
  1 6 0 7 5 2        9
  1 0 0 23 6 17      9
  0 1 1 21 11 11     9
  2 1 1 9 3 6        9
  1 0 3 6 2 4        9
  2 0 1 5 5 0        9
  2 0 0 12 10 3      9
  0 1 1 17 11 7      9
  1 3 1 5 1 4        9
  0 1 1 15 7 8       9
  1 4 0 6 5 2        9
  0 0 0 28 7 22      9
  3 1 0 8 2 7        9
  2 2 1 3 2 1        9
  0 0 1 19 16 4      9
  0 3 1 25 1 25      9
  3 1 1 5 0 5        9
  0 1 2 8 0 8        9
  0 0 2 13 6 7       9
  1 0 0 17 10 8      9
  0 1 1 20 4 17      9
  0 3 1 19 1 19      9
  0 0 1 16 1 16      9
  0 3 1 12 7 5       9
  0 0 1 19 8 11      9
  2 1 1 3 3 0        9
  0 0 1 18 8 11      9
  0 0 1 21 3 18      9
  1 3 1 6 5 2        9
  0 0 0 22 15 7      9
  2 2 1 5 3 2        9
  3 1 0 7 4 3        9
  0 0 1 12 9 4       9
  1 0 0 17 14 3      9
  2 0 2 6 1 6        9
  2 0 0 12 1 11      9
  0 1 3 9 2 7        9
  1 0 0 17 8 10      9
  4 1 0 6 2 5        9
  0 3 0 19 7 12      9
  1 1 0 24 1 24      9
  2 0 1 10 2 9       9
  2 0 1 12 10 2      9
  0 0 1 19 13 7      9
  2 0 1 7 5 2        9
  2 3 1 7 1 7        9
  0 3 2 6 5 2        9
  1 0 0 10 10 0      9
  0 1 1 16 9 8       9
  4 0 0 8 5 3        9
  1 3 1 7 4 3        9
  0 0 3 10 3 8       9
  0 5 1 8 7 1        9
  0 2 2 5 1 5        9
  0 0 1 31 1 31      9
  0 4 1 15 3 13      9
  1 5 1 6 0 6        9
  2 3 0 6 1 6        9
  0 5 0 8 7 2        9
  0 3 1 9 7 2        9
  0 1 1 19 5 14      9
  1 1 0 14 6 8       9
  1 3 1 9 2 7        9
  1 0 0 15 5 11      9
  0 2 0 20 5 15      9
  0 0 0 24 8 16      9
  0 0 0 28 0 28      9
  1 0 1 14 2 13      9
  1 3 1 14 0 14      9
  0 5 1 14 2 12      9
  0 2 0 16 9 7       9
  1 0 3 8 3 5        9
  0 0 2 10 9 2       9
  2 3 0 8 4 5        9
  2 2 1 5 2 3        9
  0 4 0 16 3 14      9
  0 0 2 1 0 1        9
  0 5 0 14 2 13      9
  0 1 3 6 4 2        9
  1 1 1 17 2 16      9
  0 1 1 20 10 10     9
  0 1 1 14 12 3      9
  3 0 0 12 7 6       9
  1 0 1 19 1 19      9
  2 2 1 5 5 1        9
  0 2 1 17 3 14      9
  2 2 1 6 1 6        9
  2 0 0 15 6 9       9
  2 3 0 5 3 2        9
  0 2 0 10 9 1       9
  1 2 2 10 3 8       9
  0 1 2 14 1 14      9
  2 1 1 4 4 1        9
  0 0 0 14 14 0      9
  4 0 1 6 1 5        9
  0 1 3 6 3 3        9
  0 4 1 17 3 15      9
  0 1 3 9 1 9        9
  1 3 1 9 5 4        9
  0 3 1 15 0 15      9
  2 3 0 4 3 2        9
  1 0 0 15 7 9       9
  0 2 2 9 8 1        9
  0 1 1 30 0 30      9
  2 0 0 17 5 12      9
  0 2 0 20 0 20      9
  1 4 1 9 3 7        9
  2 0 1 6 5 2        9
  0 5 0 10 6 5       9
  2 0 0 13 6 8       9
  0 1 0 25 6 19      9
  1 1 0 14 5 9       9
  0 1 1 24 5 19      9
  0 2 0 20 13 8      9
  2 3 1 8 2 6        9
  1 3 1 7 7 1        9
  0 1 0 29 3 26      9
  1 2 0 6 5 1        9
  0 1 1 19 11 9      9
  3 0 1 13 2 12      9
  1 5 1 7 3 5        9
  3 0 0 7 7 1        9
  2 0 2 5 0 5        9
  3 0 0 5 2 4        9
  0 1 2 11 7 4       9
  0 0 1 20 2 19      9
  0 0 2 2 0 2        9
  0 1 1 18 13 5      9
  0 4 0 25 0 25      9
  2 0 0 16 6 11      9
  2 2 0 9 4 6        9
  1 0 2 8 3 5        9
  1 0 0 19 7 13      9
  0 1 0 25 5 21      9
  2 2 0 11 1 10      9
  0 1 0 11 10 2      9
  0 5 1 14 0 14      9
  1 1 1 19 4 16      9
  4 0 0 10 3 8       9
  3 2 1 5 2 4        9
  1 1 2 2 1 2        9
  1 1 3 4 2 2        9
  0 2 2 11 2 9       9
  3 0 0 8 0 8        9
  0 5 1 6 1 5        9
  0 3 3 5 4 2        9
  1 0 0 23 4 19      9
  0 1 3 3 1 2        9
  1 4 2 8 6 3        9
  4 1 0 7 3 4        9
  1 0 0 15 14 1      9
  0 4 0 14 0 14      9
  2 1 1 14 2 12      9
  2 1 1 15 3 13      9
  3 0 1 4 4 0        9
  1 0 0 23 5 18      9
  3 2 1 6 0 6        9
  1 3 1 15 0 15      9
  0 1 1 9 9 0        9
  2 3 0 5 5 0        9
  4 1 0 6 3 4        9
  0 0 1 30 0 30      9
  1 4 1 11 2 10      9
  0 2 1 15 7 8       9
  1 0 2 10 1 10      9
  1 0 2 13 3 10      9
  0 0 0 26 5 21      9
  1 0 0 15 15 0      9
  3 1 1 9 4 6        9
  0 1 0 21 17 4      9
  4 0 0 10 4 7       9
  1 2 2 3 2 1        9
  2 0 3 8 2 6        9
  0 3 0 15 7 9       9
  1 4 0 9 1 8        9
  3 2 1 6 1 5        9
  0 0 0 17 15 3      9
  2 1 1 11 3 8       9
  0 2 2 9 2 8        9
  1 0 0 18 0 18      9
  3 1 1 8 4 4        9
  1 2 3 5 4 2        9
  0 0 4 8 2 7        9
  0 0 1 18 14 4      9
  4 1 0 4 3 2        9
  1 1 0 25 0 25      9
  1 0 0 16 15 2      9
  1 3 1 15 1 15      9
  2 0 2 10 4 7       9
  2 1 1 9 6 3        9
  2 3 1 5 5 1        9
  0 2 0 27 1 26      9
  1 1 1 15 10 6      9
  2 1 1 9 1 8        9
  0 1 3 2 1 1        9
  2 3 1 6 1 5        9
  2 2 1 8 8 0        9
  0 1 2 10 3 7       9
  0 2 1 12 10 2      9
  2 0 1 9 5 4        9
  1 1 1 15 6 10      9
  2 0 0 9 9 0        9
  1 2 0 13 3 10      9
  3 1 1 2 0 2        9
  3 0 1 12 0 12      9
  0 1 3 7 1 7        9
  3 0 1 10 8 2       9
  0 3 0 17 1 17      9
  0 1 0 31 1 30      9
  3 1 1 3 1 3        9
  0 4 0 15 5 10      9
  2 1 1 2 1 2        9
  0 3 1 16 1 16      9
  0 2 0 17 13 4      9
  0 1 1 16 14 2      9
  0 0 2 15 5 10      9
  1 3 1 3 0 3        9
  1 0 0 28 1 28      9
  0 2 3 3 1 3        9
  0 4 1 9 1 8        9
  1 0 0 17 16 1      9
  0 1 0 18 10 8      9
  0 0 3 8 1 8        9
  0 0 3 9 6 4        9
  3 1 1 5 4 2        9
  1 0 2 8 5 3        9
  0 5 1 15 1 15      9
  1 2 1 9 5 4        9
  0 3 0 12 8 4       9
  3 0 0 6 5 1        9
  1 2 0 15 2 13      9
  2 0 1 3 3 0        9
  2 0 0 17 0 17      9
  0 2 0 29 1 28      9
  3 1 1 6 0 6        9
  1 3 1 19 1 19      9
  1 2 0 5 5 1        9
  1 0 0 18 16 3      9
  2 3 0 7 0 7        9
  1 0 0 27 1 26      9
  2 4 0 12 3 10      9
  0 0 0 31 3 28      9
  1 0 0 14 9 5       9
  0 2 1 15 2 13      9
  0 4 1 2 2 1        9
  0 1 0 23 13 10     9
  0 3 0 14 10 5      9
  0 1 1 21 0 21      9
  3 0 0 4 0 4        9
  3 2 1 5 3 3        9
  0 2 1 20 4 16      9
  0 0 1 11 9 2       9
  0 2 1 24 1 23      9
  1 0 2 11 6 5       9
  0 3 1 17 0 17      9
  2 0 0 18 3 16      9
  0 3 1 14 2 13      9
  0 0 0 20 12 8      9
  1 4 1 7 2 6        9
  0 2 1 21 4 18      9
  0 2 2 9 0 9        9
  0 1 2 10 4 6       9
  0 4 1 10 2 9       9
  2 2 0 7 7 1        9
  1 3 0 14 1 14      9
  0 0 2 13 7 6       9
  2 0 1 12 3 10      9
  0 5 0 6 5 1        9
  0 5 0 7 4 4        9
  0 1 2 2 2 0        9
  1 1 1 16 6 10      9
  0 2 2 7 3 5        9
  3 2 1 5 4 2        9
  0 2 0 20 15 6      9
  0 3 0 8 8 0        9
  1 0 2 7 7 0        9
  0 5 0 2 2 0        9
  1 2 2 6 1 6        9
  0 4 1 7 5 2        9
  0 3 1 13 4 9       9
  1 0 2 12 4 9       9
  2 0 0 13 5 8       9
  0 5 1 7 3 5        9
  1 2 0 17 0 17      9
  0 2 2 6 0 6        9
  2 0 1 3 2 1        9
  1 2 0 7 7 1        9
  0 2 1 1 1 1        9
  0 5 0 10 4 7       9
  2 0 0 15 10 5      9
  0 0 0 21 18 3      9
  0 0 2 16 2 15      9
  0 1 1 27 1 27      9
  3 0 0 8 7 1        9
  0 1 0 22 12 11     9
  3 2 0 4 2 3        9
  0 0 3 5 3 2        9
  0 1 0 19 17 2      9
  2 0 0 3 0 3        9
  0 0 3 7 4 4        9
  1 4 1 3 1 3        9
  2 0 1 6 1 6        9
  0 0 1 24 6 18      9
  0 3 0 17 6 12      9
  2 1 0 10 7 4       9
  0 1 3 13 1 13      9
  0 0 1 28 3 25      9
  0 1 1 13 10 3      9
  3 1 0 3 3 0        9
  3 0 1 11 4 8       9
  3 0 0 13 3 10      9
  0 2 1 14 6 9       9
  1 4 0 5 4 1        9
  0 4 1 15 1 15      9
  1 3 0 11 5 6       9
  1 0 2 5 3 3        9
  0 6 0 8 4 5        9
  0 2 1 15 10 6      9
  0 2 1 2 2 1        9
  0 3 2 4 1 4        9
  1 4 0 4 4 1        9
  0 2 3 8 3 5        9
  1 1 1 9 7 2        9
  1 0 1 20 7 13      9
  3 0 0 11 6 5       9
  1 2 2 3 3 0        9
  0 0 4 8 1 8        9
  3 2 0 9 1 8        9
  0 2 3 6 2 4        9
  0 1 3 2 2 0        9
  1 0 1 14 5 10      9
  0 2 3 7 2 6        9
  1 4 0 3 2 1        9
  2 0 0 16 5 12      8
  0 2 0 23 6 17      8
  1 2 2 2 2 1        8
  0 0 0 30 6 25      8
  2 0 0 2 2 0        8
  0 1 0 26 8 19      8
  2 1 0 8 2 6        8
  1 0 0 28 2 27      8
  0 3 1 11 6 5       8
  1 1 1 10 7 4       8
  0 2 1 15 5 10      8
  1 0 0 21 1 21      8
  0 6 0 10 1 10      8
  0 1 2 4 4 0        8
  0 6 0 6 1 5        8
  0 0 0 26 0 26      8
  1 0 0 29 1 28      8
  1 0 1 22 4 18      8
  3 0 1 8 3 6        8
  3 1 1 10 4 6       8
  2 2 0 5 3 3        8
  1 1 3 7 4 4        8
  3 1 1 7 4 4        8
  2 2 1 9 6 4        8
  1 0 0 20 1 19      8
  1 0 1 12 12 0      8
  0 0 1 30 2 28      8
  3 0 1 7 2 5        8
  0 0 1 15 13 2      8
  3 0 1 6 2 5        8
  4 0 0 5 2 4        8
  3 0 1 7 4 3        8
  3 2 0 5 3 3        8
  2 0 2 4 1 4        8
  1 0 3 5 1 4        8
  2 0 2 2 1 2        8
  4 0 0 9 6 3        8
  4 0 0 9 6 4        8
  2 0 1 15 4 12      8
  0 0 2 17 1 16      8
  3 2 0 4 1 4        8
  1 2 2 7 2 6        8
  4 0 0 4 0 4        8
  1 4 1 6 4 3        8
  1 2 2 5 4 1        8
  1 2 2 4 2 2        8
  1 0 1 19 8 12      8
  1 0 2 9 2 8        8
  0 2 2 8 3 5        8
  9 0 0 0 0 0        8
  3 1 0 4 4 1        8
  1 0 2 8 2 6        8
  1 2 1 12 2 11      8
  3 0 0 10 1 9       8
  0 3 0 9 9 1        8
  3 0 0 9 3 7        8
  1 3 1 1 0 1        8
  0 2 2 8 4 4        8
  1 1 2 13 0 13      8
  0 2 2 7 5 3        8
  2 0 1 16 2 14      8
  0 2 2 7 4 4        8
  1 0 1 22 5 17      8
  0 0 3 14 1 13      8
  0 2 2 6 4 2        8
  0 0 3 8 5 3        8
  0 0 3 7 5 3        8
  0 0 1 19 1 18      8
  1 4 2 7 6 1        8
  1 0 2 6 5 1        8
  0 2 2 6 2 4        8
  1 0 0 15 10 6      8
  0 0 0 25 18 7      8
  0 0 3 6 3 4        8
  0 3 2 7 3 4        8
  0 2 1 16 2 15      8
  0 0 0 27 3 25      8
  2 0 1 10 7 4       8
  2 0 1 2 0 2        8
  0 0 3 13 2 12      8
  0 2 0 22 2 20      8
  1 0 2 4 2 2        8
  0 0 3 10 3 7       8
  1 2 0 14 6 9       8
  0 0 3 4 2 3        8
  1 2 0 12 2 10      8
  1 1 1 23 1 23      8
  0 0 3 11 2 10      8
  0 2 2 11 4 7       8
  0 0 3 9 4 5        8
  1 1 1 24 1 23      8
  1 1 1 12 5 8       8
  0 0 3 7 6 2        8
  2 0 1 13 7 7       8
  0 0 3 4 2 2        8
  1 0 2 10 4 6       8
  1 0 0 22 2 20      8
  2 2 1 7 7 1        8
  0 1 1 15 12 3      8
  0 1 3 3 3 1        8
  0 0 3 9 2 7        8
  1 3 0 2 0 2        8
  0 0 3 4 1 4        8
  1 3 0 1 1 0        8
  0 1 1 18 14 4      8
  0 0 3 10 0 10      8
  0 0 3 9 1 9        8
  0 0 3 7 2 5        8
  0 0 3 8 0 8        8
  0 0 3 7 1 7        8
  0 1 0 26 0 26      8
  0 2 0 8 8 0        8
  0 0 3 11 6 6       8
  0 0 3 11 7 5       8
  1 3 0 1 1 1        8
  0 5 1 6 2 4        8
  0 0 3 12 5 7       8
  2 3 0 4 1 4        8
  2 3 1 5 4 2        8
  0 3 2 7 0 7        8
  1 3 1 3 3 0        8
  1 0 2 3 2 2        8
  0 0 3 10 6 4       8
  2 2 1 8 1 8        8
  0 0 2 16 5 12      8
  1 2 0 13 5 8       8
  2 2 1 8 3 6        8
  0 2 3 9 1 9        8
  1 3 0 4 1 3        8
  2 2 1 8 6 3        8
  0 4 2 4 3 2        8
  0 4 2 4 3 1        8
  1 0 3 2 2 0        8
  2 2 1 7 4 3        8
  3 1 0 3 1 3        8
  1 0 3 2 0 2        8
  4 0 0 5 4 2        8
  1 0 3 9 1 9        8
  2 2 1 7 5 2        8
  3 0 1 8 5 4        8
  2 1 1 11 9 3       8
  0 0 3 5 1 4        8
  0 6 1 10 5 5       8
  1 0 3 3 2 2        8
  3 2 0 6 3 3        8
  1 2 2 4 1 3        8
  3 2 0 9 2 7        8
  2 0 2 5 4 2        8
  0 2 3 7 4 4        8
  2 2 1 11 4 7       8
  1 0 3 9 4 6        8
  3 0 0 3 1 3        8
  2 0 2 7 0 7        8
  0 0 4 7 1 6        8
  0 2 1 11 10 2      8
  2 3 1 4 1 3        8
  1 0 2 11 0 11      8
  2 3 1 2 0 2        8
  2 0 0 18 6 13      8
  0 5 0 8 2 6        8
  1 0 1 12 7 6       8
  0 3 0 17 10 7      8
  0 5 1 8 2 6        8
  3 1 1 12 0 12      8
  1 3 0 2 2 0        8
  0 0 1 22 9 13      8
  0 3 2 6 5 1        8
  0 1 1 22 9 13      8
  0 0 1 20 12 8      8
  2 1 1 9 0 9        8
  3 3 0 8 4 5        8
  0 4 1 16 7 9       8
  0 3 1 23 1 23      8
  0 4 2 9 0 9        8
  0 3 1 14 7 7       8
  0 5 0 17 0 17      8
  1 0 2 10 1 9       8
  4 0 0 3 0 3        8
  0 4 0 17 3 14      8
  0 2 1 22 2 20      8
  1 0 3 4 3 1        8
  1 0 2 2 1 2        8
  0 5 0 14 1 14      8
  0 4 2 3 1 2        8
  0 3 1 16 4 13      8
  3 0 0 11 1 10      8
  1 3 1 17 2 16      8
  3 0 0 6 1 5        8
  0 2 2 1 0 1        8
  0 1 1 20 7 14      8
  0 4 1 18 1 17      8
  2 0 1 4 4 1        8
  1 0 3 3 1 3        8
  0 3 0 21 6 15      8
  0 0 3 10 5 5       8
  2 0 0 12 0 12      8
  1 2 0 13 10 3      8
  0 1 1 24 8 16      8
  2 0 1 9 8 2        8
  1 2 0 10 7 3       8
  1 3 1 17 1 17      8
  0 1 0 32 2 31      8
  1 0 1 16 3 13      8
  0 2 1 9 8 1        8
  3 0 0 18 6 13      8
  1 0 1 20 5 15      8
  0 3 1 6 6 1        8
  2 0 3 4 3 1        8
  4 1 0 7 1 6        8
  2 0 3 5 3 3        8
  0 2 0 17 14 3      8
  2 3 1 6 3 4        8
  2 4 1 8 4 4        8
  0 0 0 16 15 1      8
  0 1 0 25 10 15     8
  0 4 0 16 5 12      8
  0 1 0 26 9 18      8
  0 5 1 7 1 7        8
  0 2 0 19 11 8      8
  1 0 0 24 9 16      8
  2 0 2 5 5 0        8
  0 1 0 21 9 13      8
  2 0 1 3 3 1        8
  0 1 0 26 11 16     8
  1 5 1 3 2 2        8
  0 1 0 15 12 4      8
  4 0 1 6 0 6        8
  4 0 1 5 2 4        8
  0 0 1 15 11 4      8
  0 0 0 19 14 6      8
  4 2 0 4 1 4        8
  0 1 0 23 17 6      8
  3 2 1 2 2 0        8
  1 4 2 5 3 2        8
  5 0 0 4 2 3        8
  0 1 0 15 11 5      8
  4 0 1 4 0 4        8
  5 0 0 5 0 5        8
  2 1 0 3 3 1        8
  1 4 2 4 1 4        8
  4 2 0 8 2 7        8
  1 4 2 6 5 2        8
  3 1 0 8 3 5        8
  2 0 1 15 5 11      8
  2 0 0 13 4 10      8
  3 2 1 8 1 7        8
  0 4 1 19 2 18      8
  0 0 0 29 1 29      8
  3 2 1 6 5 1        8
  1 2 1 13 6 8       8
  3 4 0 5 4 1        8
  1 4 2 6 4 3        8
  3 1 1 3 2 1        8
  1 0 1 21 4 18      8
  4 0 1 4 3 1        8
  2 0 1 14 1 13      8
  1 0 1 13 8 6       8
  1 2 1 12 4 9       8
  1 0 0 22 0 22      8
  2 0 0 14 2 12      8
  2 1 1 11 8 4       8
  1 2 2 9 1 8        8
  1 0 1 20 0 20      8
  1 1 1 9 6 3        8
  0 2 0 12 9 3       8
  3 0 0 8 6 2        8
  3 0 0 10 2 8       8
  1 2 0 10 5 5       8
  0 3 1 15 1 14      8
  0 0 0 27 1 27      8
  0 0 1 13 10 3      8
  4 0 0 3 3 1        8
  1 0 2 9 4 6        8
  0 2 0 18 15 4      8
  3 0 1 4 2 3        8
  0 1 0 18 11 7      8
  0 1 0 14 10 4      8
  2 0 0 6 6 0        8
  1 1 1 20 2 18      8
  0 0 1 19 14 6      8
  0 2 1 10 10 0      8
  2 1 0 10 1 9       8
  3 0 0 9 1 9        8
  0 1 1 16 1 16      8
  1 2 1 13 0 13      8
  1 4 1 9 1 9        8
  3 0 0 8 1 7        8
  1 1 1 22 0 22      8
  0 4 1 12 1 12      8
  0 1 1 20 2 19      8
  0 1 1 19 0 19      8
  2 0 1 10 4 7       8
  0 0 2 14 3 11      8
  0 2 2 12 2 11      8
  0 2 1 11 7 4       8
  0 3 0 27 0 27      8
  2 1 0 11 8 3       8
  0 0 1 19 2 17      8
  2 1 0 9 6 4        8
  3 0 0 3 2 2        8
  1 2 1 16 4 12      8
  1 0 3 4 4 0        8
  2 2 0 12 5 8       8
  2 0 1 15 3 13      8
  1 1 0 13 8 6       8
  0 5 0 9 1 8        8
  2 1 1 7 5 2        8
  0 0 2 5 5 1        8
  0 4 1 1 1 1        8
  2 0 1 11 5 6       8
  2 0 1 11 6 5       8
  3 2 1 6 6 0        8
  2 0 1 18 2 16      8
  3 0 1 3 0 3        8
  0 5 0 6 1 5        8
  1 0 1 3 3 0        8
  1 1 0 15 12 3      8
  3 0 1 5 4 1        8
  0 0 1 20 16 4      8
  1 0 2 7 4 4        8
  0 4 0 4 1 3        8
  0 4 1 9 6 3        8
  1 0 1 20 2 18      8
  0 0 0 34 2 33      8
  0 1 1 16 15 1      8
  1 2 1 16 3 13      8
  0 3 2 9 0 9        8
  0 2 1 16 3 14      8
  1 1 2 4 4 1        8
  1 1 0 14 7 7       8
  1 1 1 24 0 24      8
  2 0 1 13 3 10      8
  0 3 2 9 3 7        8
  1 4 0 6 4 2        8
  3 0 0 11 10 1      8
  1 4 0 5 1 5        8
  1 4 1 7 4 4        8
  1 0 0 21 2 20      8
  2 1 1 7 3 4        8
  0 0 2 2 1 1        8
  0 3 2 4 3 2        8
  1 1 0 13 12 1      8
  0 2 2 4 3 1        8
  0 2 0 17 15 2      8
  0 4 0 5 5 1        8
  1 3 1 10 2 9       8
  2 0 1 12 4 9       8
  0 0 2 18 6 13      8
  0 0 2 18 8 11      8
  0 4 0 16 0 16      8
  3 1 0 5 2 4        8
  1 4 1 4 2 3        8
  3 1 1 10 1 9       8
  0 0 2 17 8 9       8
  0 1 0 27 2 26      8
  2 0 2 9 4 5        8
  2 1 1 11 2 9       8
  0 1 1 17 7 10      8
  0 0 0 21 13 9      8
  0 2 1 22 4 18      8
  1 0 3 8 1 7        8
  0 0 0 23 16 7      8
  1 0 2 12 1 12      8
  1 1 2 9 3 7        8
  0 5 0 10 0 10      8
  1 1 2 12 1 12      8
  2 0 0 14 9 6       8
  1 0 1 24 0 24      8
  2 2 1 5 1 4        8
  1 0 1 18 4 14      8
  1 0 0 22 1 21      8
  0 1 1 16 8 9       8
  2 2 1 5 4 1        8
  0 1 3 6 2 5        8
  0 1 3 6 1 6        8
  1 1 2 6 1 5        8
  2 1 1 13 9 5       8
  0 2 0 18 14 5      8
  2 1 0 12 6 7       8
  2 0 0 13 9 4       8
  1 1 2 4 3 1        8
  0 0 3 6 6 0        8
  3 0 1 3 3 1        8
  1 2 0 12 7 5       8
  1 0 0 14 11 3      8
  0 0 2 12 5 8       8
  3 0 0 13 0 13      8
  2 0 0 8 8 0        8
  0 0 2 13 3 11      8
  3 0 0 16 12 5      8
  0 5 0 7 3 5        8
  0 5 0 5 4 2        8
  0 2 0 15 10 6      8
  1 3 1 9 0 9        8
  1 0 0 17 6 12      8
  0 4 0 2 1 1        8
  0 0 0 22 17 6      8
  1 2 0 11 6 6       8
  3 0 0 9 8 1        8
  0 4 0 2 2 0        8
  1 1 0 17 5 12      8
  2 0 2 9 2 7        8
  0 2 1 1 0 1        8
  3 0 0 15 0 15      8
  0 0 1 14 12 3      8
  0 1 3 4 3 2        8
  1 0 1 10 9 2       8
  1 2 0 18 1 18      8
  0 1 1 17 0 17      8
  0 0 0 24 17 8      8
  1 0 1 22 1 21      8
  1 0 1 14 3 12      8
  0 2 0 13 9 5       8
  0 4 1 16 0 16      8
  3 0 0 2 2 1        8
  0 1 2 8 6 2        8
  3 1 1 6 2 4        8
  0 1 2 13 4 9       8
  0 5 0 16 2 15      8
  0 4 0 12 2 10      8
  1 3 0 10 1 9       8
  1 2 0 12 0 12      8
  1 1 1 9 9 1        8
  1 2 0 16 2 15      8
  0 1 3 3 0 3        8
  0 4 0 13 3 11      8
  0 1 2 10 8 3       8
  1 4 0 10 1 10      8
  0 6 1 8 2 6        8
  1 3 0 13 0 13      8
  1 4 0 6 2 4        8
  1 1 0 12 12 1      8
  2 0 1 14 2 12      8
  0 4 1 8 5 4        8
  0 0 0 20 20 1      8
  1 4 0 10 2 9       8
  1 4 0 4 2 2        8
  0 2 0 15 13 2      8
  0 0 1 10 10 1      8
  1 3 0 9 3 6        8
  1 0 1 21 2 20      8
  0 1 1 22 2 21      8
  4 0 0 8 1 8        8
  0 3 1 24 1 23      8
  1 4 0 4 1 3        8
  0 5 0 15 3 12      8
  2 0 3 6 2 4        8
  0 0 0 20 19 2      8
  0 5 0 12 3 10      8
  1 3 0 10 2 8       8
  2 1 0 8 6 2        8
  1 0 1 11 8 3       8
  2 1 0 9 3 7        8
  0 3 2 3 3 0        8
  1 3 0 8 5 3        8
  0 3 1 12 4 9       8
  0 2 0 9 9 1        8
  0 4 0 9 6 4        8
  0 4 1 1 1 0        8
  0 4 1 3 3 0        8
  0 3 2 3 1 2        8
  3 2 0 3 3 1        8
  1 1 1 19 2 18      8
  2 2 0 7 2 6        8
  0 1 0 20 17 4      8
  0 1 0 19 16 3      8
  2 3 1 4 0 4        8
  3 1 1 4 4 0        8
  0 2 1 22 6 16      8
  0 7 0 13 0 13      8
  3 1 1 4 1 4        8
  0 1 3 3 2 1        8
  0 1 3 11 3 9       8
  3 1 1 3 1 2        8
  2 3 1 6 5 1        8
  4 1 0 3 1 2        8
  3 1 1 5 4 1        8
  4 1 0 6 1 6        8
  3 1 1 8 1 7        8
  0 1 3 5 1 4        8
  3 1 1 10 3 7       8
  0 3 3 4 2 2        8
  1 1 3 5 4 2        8
  3 1 0 11 3 9       8
  1 1 3 5 1 5        8
  1 1 1 1 1 1        8
  0 3 3 7 2 6        8
  2 1 2 3 3 0        8
  1 1 3 3 1 3        8
  3 1 0 6 5 1        8
  2 3 0 10 1 10      8
  1 3 1 12 5 7       8
  2 2 1 2 1 2        8
  1 0 0 19 8 12      8
  0 4 1 17 1 17      8
  0 0 3 6 4 3        8
  0 0 0 27 9 18      8
  0 5 1 13 4 10      8
  1 1 2 9 3 6        8
  0 1 3 8 5 4        8
  0 1 1 10 10 1      8
  0 2 0 20 6 14      8
  0 2 1 23 5 19      8
  1 1 2 11 0 11      8
  0 3 2 5 5 0        8
  0 2 0 18 13 6      8
  0 0 0 26 7 19      8
  0 2 2 12 1 12      8
  2 2 0 7 1 7        8
  1 1 2 5 2 4        8
  0 4 1 11 1 10      8
  1 1 1 16 10 6      8
  0 5 1 9 2 8        8
  1 0 0 17 5 13      8
  1 0 1 13 11 3      8
  0 2 0 21 14 7      8
  0 0 1 20 7 14      8
  2 1 1 10 2 9       8
  0 0 0 20 13 7      8
  1 0 2 6 0 6        8
  1 1 0 19 5 14      8
  0 0 1 18 9 10      8
  2 2 0 8 4 4        8
  1 1 2 7 5 3        8
  0 0 1 14 9 6       8
  1 4 1 6 0 6        8
  1 0 2 5 2 4        8
  0 1 1 23 0 23      8
  2 1 0 7 2 6        8
  0 0 0 24 10 14     8
  1 0 0 19 5 15      8
  0 0 1 21 2 19      8
  0 0 1 14 11 4      8
  0 1 3 8 3 6        8
  4 1 0 8 4 5        8
  0 1 0 22 8 14      8
  0 0 1 18 10 9      8
  1 0 0 22 7 16      8
  1 0 0 22 6 17      8
  0 0 0 25 9 17      8
  0 0 1 29 3 27      8
  2 0 1 11 0 11      8
  2 0 0 13 1 13      8
  0 0 1 18 10 8      8
  0 4 1 4 4 1        8
  0 0 1 20 11 9      8
  3 0 1 8 1 8        8
  0 2 1 22 3 19      8
  0 0 1 21 11 11     8
  0 1 1 23 1 22      8
  0 0 0 24 15 10     8
  0 1 3 7 2 5        8
  2 1 1 2 2 1        8
  0 2 0 19 7 13      8
  3 0 0 4 3 1        8
  3 1 0 4 3 1        8
  3 0 1 9 1 9        8
  0 0 0 25 7 19      8
  0 0 0 23 11 13     8
  2 1 0 8 5 3        8
  0 0 0 22 12 10     8
  1 0 0 19 10 10     8
  0 1 1 13 13 1      8
  0 0 0 27 7 20      8
  0 0 0 28 11 18     8
  0 0 1 15 15 1      8
  1 4 1 9 2 7        8
  0 0 1 23 12 12     8
  0 1 3 6 5 1        8
  1 1 0 13 2 12      8
  1 1 2 7 1 7        8
  0 1 0 16 11 5      8
  1 1 2 5 0 5        8
  0 5 0 11 1 11      8
  1 0 0 17 13 4      8
  0 1 3 10 1 9       8
  1 1 2 6 5 2        8
  0 2 2 7 7 0        8
  0 2 0 18 9 9       8
  0 1 0 19 10 10     8
  0 3 1 19 4 16      8
  1 1 2 3 1 2        8
  2 1 1 12 4 9       8
  1 1 0 12 10 3      8
  2 2 0 10 3 7       8
  1 0 1 8 8 1        8
  0 0 0 27 8 20      8
  0 2 2 19 0 19      8
  0 1 3 10 2 9       8
  0 0 0 27 7 21      8
  0 4 1 10 1 10      8
  1 0 3 3 3 1        8
  0 2 0 19 10 9      8
  1 0 0 21 5 17      8
  1 1 0 20 4 17      8
  0 1 0 22 11 12     8
  0 3 0 20 8 13      8
  0 3 0 20 7 14      8
  1 0 0 24 5 20      8
  0 3 1 10 8 3       8
  0 3 0 17 9 8       8
  0 3 0 17 8 9       8
  0 1 3 6 3 4        8
  0 1 1 13 12 1      8
  2 3 0 4 4 1        8
  0 0 0 27 6 22      8
  2 1 1 7 7 1        8
  1 0 1 22 0 22      8
  0 4 1 17 4 14      8
  0 2 2 10 2 9       8
  0 1 0 22 13 10     8
  1 0 2 4 4 0        8
  0 1 0 27 5 22      8
  2 0 1 8 7 2        8
  0 0 1 9 9 0        8
  0 2 1 17 10 8      8
  1 3 0 11 7 4       8
  0 1 0 20 14 7      8
  0 0 0 20 15 5      8
  1 0 0 12 11 1      8
  0 3 0 21 4 18      8
  1 1 1 14 6 8       8
  0 0 0 27 11 16     8
  1 0 0 25 3 22      8
  3 0 0 5 1 5        8
  0 4 0 9 8 1        8
  0 0 1 26 4 22      8
  0 0 1 26 3 23      8
  0 4 1 14 4 10      8
  0 0 1 18 13 5      8
  0 1 1 22 3 20      8
  0 0 1 1 1 0        8
  0 1 0 27 4 23      8
  1 0 1 15 2 13      8
  0 2 0 23 3 21      8
  1 1 0 23 2 21      8
  1 1 1 13 8 6       8
  0 3 0 21 2 20      8
  0 1 0 30 4 27      8
  0 0 1 27 1 26      8
  0 2 0 23 2 22      8
  0 1 3 4 1 4        8
  1 0 0 21 6 15      8
  0 2 0 26 4 23      8
  0 1 1 20 6 15      8
  1 1 0 20 6 15      8
  0 1 1 27 3 25      8
  0 2 0 25 4 21      8
  0 2 0 28 2 27      8
  1 0 2 7 6 1        8
  1 1 0 19 6 13      8
  0 0 0 28 9 20      8
  0 2 0 13 10 4      8
  1 0 0 22 8 15      8
  1 1 0 16 8 8       8
  0 2 0 24 7 18      8
  0 2 3 6 1 5        7
  1 0 1 1 0 1        7
  1 4 0 3 3 1        7
  1 2 1 20 1 20      7
  0 0 2 2 2 1        7
  0 3 0 25 1 24      7
  1 0 2 9 5 5        7
  1 0 2 4 3 1        7
  0 2 0 10 10 0      7
  2 0 1 11 1 10      7
  4 0 0 2 2 0        7
  0 2 1 14 7 8       7
  0 4 1 8 6 3        7
  0 1 0 22 14 9      7
  1 3 1 2 1 2        7
  1 4 0 5 4 2        7
  0 1 3 11 2 10      7
  0 4 1 23 1 23      7
  2 3 0 7 1 6        7
  1 1 1 18 2 16      7
  0 2 0 24 6 19      7
  2 0 0 13 8 6       7
  0 1 0 20 18 3      7
  0 1 3 5 5 1        7
  2 4 1 5 1 5        7
  0 0 1 24 4 21      7
  0 0 1 27 6 22      7
  1 0 1 12 9 4       7
  2 3 0 5 2 3        7
  2 3 0 8 1 8        7
  1 2 1 20 0 20      7
  0 2 0 11 10 2      7
  1 3 2 6 1 6        7
  4 0 0 1 0 1        7
  0 0 3 5 0 5        7
  0 1 3 12 1 11      7
  2 1 0 2 0 2        7
  0 0 2 20 8 13      7
  0 2 2 6 5 1        7
  2 3 1 4 3 2        7
  0 1 2 18 1 18      7
  0 0 4 4 1 4        7
  5 0 0 5 2 3        7
  1 0 2 7 2 6        7
  0 0 0 24 16 9      7
  2 3 1 9 2 8        7
  3 3 0 6 2 5        7
  2 1 0 10 2 8       7
  1 1 3 7 2 6        7
  0 3 1 8 7 2        7
  0 3 1 26 0 26      7
  1 1 1 1 0 1        7
  0 2 2 10 7 4       7
  0 1 2 7 6 2        7
  1 1 2 8 6 3        7
  0 0 3 2 2 0        7
  0 4 2 5 0 5        7
  3 2 1 5 5 1        7
  0 1 1 22 5 18      7
  0 0 3 8 2 7        7
  0 1 1 11 11 0      7
  2 0 1 17 1 17      7
  5 0 0 4 3 2        7
  0 0 1 22 8 15      7
  0 0 1 21 5 16      7
  0 4 2 4 1 4        7
  1 1 3 8 1 7        7
  0 1 1 23 8 16      7
  0 5 0 11 6 5       7
  3 1 1 3 3 1        7
  2 0 0 12 5 7       7
  4 1 0 4 4 1        7
  0 4 2 9 3 6        7
  0 0 1 22 12 10     7
  4 0 1 7 2 6        7
  4 0 1 2 2 0        7
  2 0 1 12 6 6       7
  0 0 2 10 8 2       7
  1 4 0 7 3 5        7
  0 0 1 13 9 4       7
  0 3 0 28 1 28      7
  1 4 0 11 0 11      7
  3 0 0 7 6 2        7
  2 1 1 14 1 13      7
  2 2 1 6 4 3        7
  2 0 0 15 11 4      7
  0 1 1 20 11 9      7
  4 1 0 3 2 1        7
  0 3 0 21 1 21      7
  1 4 1 11 4 8       7
  2 0 1 16 4 12      7
  1 0 2 9 6 4        7
  0 0 0 30 1 29      7
  3 4 0 6 4 3        7
  0 0 1 26 1 26      7
  3 0 0 9 4 6        7
  0 0 1 23 9 15      7
  0 1 1 21 10 12     7
  1 0 1 14 9 5       7
  2 2 1 12 2 10      7
  3 2 0 3 1 3        7
  4 0 1 2 1 1        7
  1 1 0 16 12 5      7
  0 0 0 25 10 16     7
  2 3 0 3 3 0        7
  0 1 2 1 0 1        7
  1 1 0 14 12 3      7
  3 1 0 10 6 4       7
  3 0 0 13 4 9       7
  3 1 0 8 6 2        7
  0 0 3 15 2 14      7
  0 1 1 22 6 17      7
  1 3 0 13 3 10      7
  0 0 1 24 8 16      7
  1 0 3 3 1 2        7
  1 0 3 4 1 4        7
  4 0 0 5 5 0        7
  2 0 0 21 0 21      7
  1 0 0 21 10 11     7
  0 2 1 20 6 14      7
  0 1 1 21 7 14      7
  0 0 2 19 5 14      7
  1 0 3 5 1 5        7
  0 3 2 8 5 3        7
  3 1 1 3 0 3        7
  0 0 3 10 8 2       7
  1 0 0 19 13 6      7
  0 0 3 2 0 2        7
  3 0 1 10 3 8       7
  0 0 0 36 1 36      7
  0 0 1 19 7 12      7
  3 1 1 2 1 1        7
  0 0 0 21 19 2      7
  1 3 0 6 5 1        7
  4 0 0 8 3 5        7
  1 0 1 11 9 2       7
  0 3 0 16 6 10      7
  0 2 0 28 4 25      7
  0 1 1 14 14 0      7
  4 0 1 0 0 0        7
  0 0 0 29 4 26      7
  1 3 0 12 4 9       7
  1 0 0 24 4 21      7
  1 3 1 1 1 1        7
  1 3 0 1 0 1        7
  0 2 0 25 2 24      7
  1 0 1 20 6 14      7
  1 3 0 11 4 8       7
  1 3 1 9 3 6        7
  1 2 1 10 6 4       7
  2 1 0 9 7 2        7
  0 1 1 21 1 20      7
  1 1 1 20 0 20      7
  0 2 0 21 11 10     7
  1 1 0 18 11 8      7
  1 0 0 26 1 25      7
  0 0 0 19 15 5      7
  1 0 0 17 17 0      7
  3 1 0 6 6 1        7
  1 0 1 14 6 9       7
  4 0 0 11 4 7       7
  2 2 0 3 2 1        7
  4 1 0 5 1 4        7
  0 1 0 31 2 29      7
  2 0 1 17 2 16      7
  1 4 1 6 3 4        7
  0 4 1 10 4 7       7
  1 0 0 17 15 2      7
  2 1 1 18 0 18      7
  0 0 0 18 15 3      7
  1 0 0 22 3 19      7
  2 3 0 7 3 4        7
  1 4 1 5 1 5        7
  4 1 0 5 2 3        7
  3 1 0 5 3 3        7
  2 1 1 15 8 8       7
  0 0 1 23 6 17      7
  0 0 4 3 1 2        7
  0 1 1 25 6 20      7
  0 2 1 25 4 22      7
  2 0 0 15 7 8       7
  0 0 4 5 1 4        7
  3 2 1 8 5 3        7
  0 1 0 21 18 3      7
  1 0 0 16 14 2      7
  0 5 0 17 1 16      7
  0 4 1 12 2 11      7
  1 1 0 16 2 14      7
  1 0 2 5 5 1        7
  1 0 3 7 4 4        7
  3 0 1 8 7 1        7
  1 0 2 7 5 3        7
  0 2 2 13 5 8       7
  0 0 4 6 1 6        7
  0 0 4 3 2 1        7
  0 2 1 16 4 13      7
  0 2 0 21 1 21      7
  0 1 0 21 16 5      7
  0 1 0 14 12 2      7
  1 0 0 19 17 2      7
  0 1 1 24 3 21      7
  0 0 0 15 15 1      7
  1 1 1 12 6 7       7
  0 6 1 12 0 12      7
  0 0 4 4 2 3        7
  0 3 3 3 2 2        7
  0 1 0 10 10 0      7
  1 4 1 1 1 1        7
  1 1 2 1 0 1        7
  0 2 0 21 6 16      7
  0 2 2 18 2 17      7
  1 0 0 19 16 3      7
  0 2 3 9 3 7        7
  0 0 0 31 1 31      7
  0 0 1 23 2 21      7
  0 0 2 12 7 5       7
  2 0 0 12 11 2      7
  0 0 0 25 17 8      7
  0 1 2 10 6 4       7
  0 0 0 30 0 30      7
  1 2 1 11 1 10      7
  0 2 2 9 5 5        7
  1 0 2 7 1 7        7
  3 2 1 7 6 2        7
  0 2 3 4 1 4        7
  0 1 0 21 10 12     7
  0 2 3 3 3 1        7
  2 0 1 12 6 7       7
  0 0 4 7 2 5        7
  0 3 2 14 3 12      7
  1 2 0 11 10 1      7
  0 1 1 27 2 26      7
  2 0 2 7 2 5        7
  0 2 3 6 5 1        7
  1 3 0 8 6 3        7
  0 3 1 20 6 14      7
  1 0 0 14 10 4      7
  2 4 0 7 6 1        7
  1 0 1 19 3 17      7
  0 1 2 12 8 5       7
  0 0 3 9 3 7        7
  0 0 3 3 2 1        7
  4 0 0 7 0 7        7
  0 3 2 7 4 4        7
  0 2 1 20 7 13      7
  2 0 2 6 3 3        7
  0 1 0 22 17 6      7
  2 2 1 9 1 8        7
  2 1 1 11 5 6       7
  1 0 0 18 15 4      7
  0 0 1 24 5 20      7
  0 2 1 21 5 17      7
  0 0 1 23 11 13     7
  4 0 0 16 1 16      7
  4 0 0 10 6 5       7
  0 0 3 9 3 6        7
  1 2 3 5 3 3        7
  1 1 0 20 16 5      7
  4 1 0 5 3 3        7
  1 2 0 14 2 13      7
  3 3 0 8 8 1        7
  1 0 3 8 3 6        7
  0 1 3 6 1 5        7
  2 1 1 13 10 4      7
  0 1 0 31 3 28      7
  0 1 1 11 10 1      7
  0 2 3 2 2 0        7
  2 0 2 6 4 3        7
  3 0 1 12 4 8       7
  1 0 2 11 2 10      7
  0 1 3 5 2 3        7
  0 1 1 18 1 18      7
  1 0 0 23 2 22      7
  0 7 0 3 1 2        7
  1 0 1 13 12 2      7
  1 0 0 23 10 13     7
  1 1 0 17 15 2      7
  0 0 0 24 12 12     7
  2 4 1 3 2 2        7
  0 2 0 16 10 6      7
  2 1 1 15 4 12      7
  1 1 2 12 3 10      7
  0 2 0 23 8 15      7
  1 0 0 16 5 11      7
  0 1 3 5 4 1        7
  1 1 2 8 3 5        7
  3 1 1 4 4 1        7
  1 2 1 11 10 2      7
  2 2 1 10 1 10      7
  1 1 0 9 9 1        7
  3 1 0 6 5 2        7
  3 2 1 8 3 5        7
  0 2 2 13 0 13      7
  2 0 2 7 3 5        7
  0 4 1 16 5 11      7
  0 1 1 15 15 1      7
  3 1 1 6 5 1        7
  2 0 2 8 1 8        7
  1 2 1 12 6 7       7
  0 4 0 12 3 9       7
  0 3 1 22 4 18      7
  0 0 0 34 1 34      7
  0 0 2 11 10 1      7
  1 2 1 11 0 11      7
  1 0 2 5 4 2        7
  2 0 0 13 5 9       7
  0 2 2 4 1 3        7
  3 0 0 5 5 1        7
  1 4 2 5 2 3        7
  0 0 0 21 15 7      7
  2 2 0 11 6 5       7
  0 0 3 8 6 2        7
  1 0 0 19 15 4      7
  1 4 0 8 2 7        7
  0 0 1 22 4 19      7
  0 1 0 23 12 11     7
  0 2 0 21 15 6      7
  0 2 2 10 2 8       7
  0 6 0 10 6 5       7
  0 2 3 3 2 2        7
  0 2 2 10 6 5       7
  3 0 1 4 3 2        7
  2 0 0 17 3 14      7
  0 4 1 9 7 2        7
  4 0 0 4 1 3        7
  1 0 2 11 3 8       7
  0 2 0 16 16 1      7
  1 4 1 10 2 8       7
  1 1 1 7 7 0        7
  0 0 2 17 6 11      7
  1 1 2 8 2 6        7
  0 2 3 2 1 1        7
  3 2 0 7 1 6        7
  1 1 3 8 3 5        7
  1 4 0 4 0 4        7
  0 0 1 16 15 2      7
  2 0 2 9 1 8        7
  1 1 1 25 1 25      7
  3 0 0 14 8 7       7
  1 3 1 11 0 11      7
  0 2 0 0 0 0        7
  0 2 1 9 9 0        7
  3 1 0 9 1 9        7
  1 2 2 5 5 0        7
  0 1 3 6 6 0        7
  0 5 1 1 1 1        7
  0 2 3 6 4 2        7
  0 4 2 6 4 3        7
  0 0 1 26 2 25      7
  1 1 0 19 13 6      7
  0 4 3 6 0 6        7
  1 0 1 23 1 23      7
  1 1 1 19 3 17      7
  2 1 1 10 6 5       7
  0 0 1 18 16 2      7
  0 0 1 14 14 1      7
  3 1 1 10 0 10      7
  0 2 0 19 15 4      7
  0 2 3 4 1 3        7
  0 2 0 14 14 1      7
  0 4 2 6 5 2        7
  0 3 0 20 3 17      7
  0 2 0 21 16 5      7
  0 2 0 15 14 1      7
  2 1 1 6 5 2        7
  3 1 0 9 2 8        7
  2 1 0 11 4 7       7
  1 3 0 12 2 11      7
  0 2 0 24 5 20      7
  2 3 0 5 1 4        7
  2 0 2 7 1 6        7
  1 1 0 16 13 4      7
  0 0 2 15 4 11      7
  0 0 1 13 12 1      7
  0 1 3 9 1 8        7
  4 0 0 8 7 2        7
  1 1 2 11 3 9       7
  1 0 2 3 3 1        7
  1 2 3 4 3 1        7
  3 1 0 7 6 2        7
  1 4 1 8 5 4        7
  1 0 0 18 14 5      7
  1 1 1 10 10 0      7
  0 2 2 3 1 3        7
  0 0 1 15 14 1      7
  0 0 0 24 18 7      7
  0 5 1 3 3 1        7
  1 0 0 23 13 10     7
  1 1 0 17 7 10      7
  0 0 1 11 10 1      7
  0 2 2 10 5 5       7
  2 1 1 11 0 11      7
  0 0 3 4 3 2        7
  2 1 1 13 5 9       7
  0 2 3 6 0 6        7
  2 1 1 9 7 2        7
  0 2 3 5 3 3        7
  1 2 0 8 8 0        7
  0 5 1 15 2 14      7
  3 0 0 6 6 0        7
  0 6 1 7 2 6        7
  3 2 1 6 4 2        7
  0 0 2 20 1 20      7
  0 1 3 10 2 8       7
  2 0 1 10 6 5       7
  0 2 0 12 10 2      7
  2 2 0 3 3 1        7
  1 0 0 20 14 7      7
  2 2 1 10 5 5       7
  3 2 1 4 3 1        7
  0 0 1 18 1 18      7
  0 1 0 28 0 28      7
  2 2 0 6 6 1        7
  0 2 1 13 11 3      7
  1 1 3 6 2 4        7
  0 0 1 16 14 3      7
  1 1 3 7 1 7        7
  1 1 3 6 1 5        7
  1 1 3 3 0 3        7
  1 1 2 5 4 2        7
  2 2 0 6 3 3        7
  0 2 0 21 8 14      7
  1 0 0 14 12 2      7
  2 0 0 18 1 18      7
  3 0 0 2 2 0        7
  2 0 0 2 0 2        7
  2 2 0 4 0 4        7
  0 3 3 5 2 4        7
  0 0 1 21 1 20      7
  0 4 1 9 4 5        7
  2 1 2 5 3 2        7
  0 7 0 6 1 6        7
  2 2 0 6 0 6        7
  1 1 3 4 3 1        7
  3 0 0 3 3 1        7
  0 0 3 6 0 6        7
  0 0 2 14 5 9       7
  1 2 1 18 2 16      7
  1 4 2 4 2 3        7
  0 3 3 5 3 3        7
  0 3 0 14 11 4      7
  2 0 1 18 3 15      7
  3 2 0 9 5 4        7
  3 2 0 7 5 3        7
  1 1 0 21 3 18      7
  0 0 1 30 1 29      7
  0 4 0 12 6 6       7
  4 1 0 5 5 0        7
  0 0 0 23 14 10     7
  1 0 0 23 1 23      7
  1 0 2 4 0 4        7
  0 0 0 20 14 6      7
  4 0 1 5 3 3        7
  0 2 3 8 1 7        7
  0 0 1 16 12 5      7
  1 2 2 6 3 3        7
  0 0 1 31 2 30      7
  1 1 1 18 4 14      7
  0 1 1 27 0 27      7
  0 0 0 26 15 12     7
  5 0 0 6 3 4        7
  0 2 3 10 0 10      7
  1 0 0 16 13 3      7
  0 0 0 26 14 12     7
  1 1 3 2 1 1        7
  2 2 1 10 2 9       7
  3 0 1 9 1 8        7
  3 1 0 18 2 17      7
  2 1 2 5 2 3        7
  2 2 1 10 3 8       7
  1 4 1 10 5 5       7
  1 1 0 22 3 20      7
  3 0 0 11 9 2       7
  0 1 1 22 10 12     7
  1 2 2 8 3 6        7
  3 2 0 8 2 6        7
  0 3 0 12 7 5       7
  0 6 0 10 3 8       7
  0 0 1 12 10 3      7
  1 1 0 15 13 2      7
  2 2 0 12 2 11      7
  3 2 1 7 5 3        7
  2 0 1 19 3 17      7
  4 0 0 10 7 4       7
  2 0 2 5 2 3        7
  1 0 0 14 6 8       7
  1 0 3 5 4 2        7
  0 6 1 7 7 1        7
  0 2 0 22 5 17      7
  0 5 1 2 2 0        7
  0 3 1 9 8 1        7
  2 0 0 18 4 15      7
  1 1 0 17 6 11      7
  1 0 0 25 1 25      7
  0 0 2 21 0 21      7
  1 2 1 10 6 5       7
  1 3 1 14 1 13      7
  0 0 1 17 13 4      7
  0 2 2 6 6 1        7
  1 3 0 7 7 0        7
  1 1 0 17 12 5      7
  2 2 1 3 3 0        7
  1 0 2 8 8 1        7
  1 2 1 19 3 17      7
  0 0 1 16 11 6      7
  1 4 1 10 1 9       7
  1 1 0 19 15 4      7
  3 0 0 4 1 3        7
  1 3 1 8 4 5        7
  1 2 0 10 8 2       7
  0 1 1 21 5 16      7
  0 0 0 26 9 17      7
  0 0 0 26 8 18      7
  2 2 1 6 6 0        7
  1 0 1 19 5 15      7
  1 1 2 5 5 0        7
  1 4 0 8 7 2        7
  0 0 1 25 3 22      7
  3 0 1 10 6 4       7
  2 0 1 2 1 2        7
  3 0 0 15 12 3      7
  0 1 0 20 10 10     7
  0 0 1 17 0 17      7
  0 4 1 18 0 18      7
  1 0 0 18 5 13      7
  2 3 1 7 7 1        7
  0 2 0 11 9 3       7
  3 1 1 6 4 3        7
  3 0 0 11 7 4       7
  0 1 2 7 7 0        7
  0 2 0 21 17 4      7
  0 1 1 0 0 0        7
  0 0 1 28 4 24      7
  1 0 2 8 0 8        7
  1 1 1 18 6 12      7
  3 0 0 14 10 5      7
  1 2 1 15 3 13      7
  0 2 1 13 10 4      7
  1 1 1 12 10 2      7
  0 1 1 20 1 20      7
  0 3 0 10 8 2       7
  4 0 0 13 2 11      7
  1 0 0 26 3 24      7
  1 0 0 17 12 5      7
  0 0 1 23 1 22      7
  2 4 0 6 3 4        7
  0 1 2 2 0 2        7
  1 1 0 15 5 11      7
  0 1 0 25 8 17      7
  0 1 2 2 1 1        7
  0 2 2 1 1 0        7
  0 0 1 19 9 10      7
  0 0 1 27 4 24      7
  0 0 0 26 10 16     7
  0 1 2 9 6 4        7
  0 2 1 11 9 2       7
  0 1 1 25 4 22      7
  2 2 0 5 1 5        7
  0 4 2 5 5 0        7
  2 2 1 6 5 2        7
  0 1 2 9 1 9        7
  1 0 3 10 0 10      7
  1 0 0 19 6 14      7
  0 1 1 24 1 24      7
  0 1 1 25 5 21      7
  0 0 1 17 12 5      7
  1 1 0 19 10 9      7
  0 0 2 19 0 19      7
  0 1 0 27 9 18      7
  0 0 1 25 1 24      7
  0 2 0 18 7 11      7
  0 4 0 18 4 15      7
  0 0 2 8 7 1        7
  2 0 1 14 10 4      7
  0 1 0 27 8 19      7
  0 1 2 12 0 12      7
  0 0 2 14 2 13      7
  2 1 1 8 1 8        7
  0 0 1 22 15 7      7
  1 2 2 4 4 1        7
  0 1 0 14 11 3      7
  0 2 2 11 6 5       7
  0 1 0 23 14 9      7
  2 4 0 8 8 1        7
  1 2 1 1 1 1        7
  2 0 1 14 11 3      7
  1 1 0 11 9 3       7
  1 2 1 1 0 1        7
  0 2 0 20 10 11     7
  0 0 2 21 2 19      7
  0 3 0 19 3 17      7
  0 1 1 16 11 6      7
  1 2 1 2 2 1        7
  0 4 0 19 2 17      7
  0 4 0 23 1 22      7
  0 2 0 14 10 4      7
  0 5 0 13 4 9       7
  2 1 0 10 8 3       7
  2 3 0 6 5 2        7
  0 0 3 12 2 10      7
  0 1 0 28 10 19     7
  0 2 0 22 11 12     7
  2 2 0 5 5 0        7
  2 0 1 12 9 3       7
  1 0 0 20 0 20      7
  0 1 0 24 12 13     7
  0 1 0 25 11 14     7
  2 2 0 3 2 2        7
  3 0 0 13 1 12      7
  3 0 0 14 1 14      7
  0 1 0 22 10 12     7
  1 0 1 14 11 3      7
  2 0 0 9 8 2        7
  1 0 1 15 1 14      7
  0 3 0 22 5 18      7
  0 2 0 30 1 30      7
  1 2 1 16 1 15      7
  2 4 1 6 3 3        7
  2 0 1 13 10 4      7
  1 1 0 14 8 6       7
  0 1 3 7 3 4        7
  1 0 2 10 8 3       7
  0 0 0 25 15 10     7
  3 1 0 6 1 5        7
  0 1 3 7 0 7        7
  1 2 3 3 2 2        7
  0 0 2 12 5 7       7
  2 3 1 5 3 2        7
  2 1 1 11 4 7       7
  2 0 3 8 4 4        7
  1 2 0 2 1 1        7
  0 0 2 18 5 14      7
  1 4 1 6 6 0        7
  3 1 0 7 2 6        7
  3 1 0 9 5 5        7
  2 0 0 16 2 14      7
  2 0 0 14 1 13      7
  0 4 0 7 6 2        7
  3 0 1 2 1 2        7
  3 2 0 8 1 8        7
  3 1 0 2 0 2        7
  1 1 2 6 0 6        7
  1 1 0 19 2 18      7
  1 0 0 28 1 27      7
  0 3 0 14 8 6       7
  1 1 2 6 2 4        7
  3 2 0 5 2 4        7
  1 1 0 17 6 12      7
  3 1 0 4 0 4        7
  1 2 1 9 6 4        7
  3 0 1 6 1 6        7
  1 1 2 3 3 1        7
  1 1 0 19 3 17      7
  2 0 1 11 3 8       7
  1 1 2 4 2 2        7
  3 3 1 4 2 2        7
  1 1 1 22 1 22      7
  3 3 1 5 1 5        7
  1 1 1 21 1 20      7
  3 1 0 5 1 5        7
  0 5 0 4 2 2        7
  0 0 4 5 2 3        7
  1 0 1 2 2 1        7
  1 1 2 5 1 4        7
  0 5 0 9 1 9        7
  3 2 1 7 2 6        7
  0 1 3 4 2 3        7
  1 2 3 7 2 6        7
  1 2 1 19 1 19      7
  0 1 3 10 3 7       7
  1 1 2 2 2 1        7
  1 1 2 6 5 1        7
  2 3 0 6 4 3        7
  1 2 2 2 1 2        7
  0 1 0 22 7 15      7
  1 1 0 17 8 9       7
  3 2 1 6 3 3        7
  1 1 1 7 6 1        7
  1 2 1 7 6 1        7
  3 2 1 6 2 4        7
  1 1 0 17 2 16      7
  1 3 1 21 1 21      7
  1 1 3 8 4 4        7
  2 0 3 4 0 4        7
  3 3 0 7 2 5        7
  2 0 3 5 2 4        7
  2 0 3 7 1 7        7
  2 1 1 16 2 14      7
  2 0 3 7 2 6        7
  2 0 3 9 1 9        7
  3 1 1 10 3 8       7
  1 2 1 20 2 18      7
  2 4 1 4 1 3        7
  4 1 1 4 2 2        7
  0 0 1 17 11 6      7
  0 0 0 29 7 22      7
  4 1 0 10 4 7       7
  4 1 1 5 2 4        7
  0 0 1 17 9 8       7
  0 4 0 14 1 13      7
  0 0 2 19 8 11      7
  3 3 1 5 3 3        7
  1 1 0 17 11 6      7
  4 0 1 8 0 8        7
  2 2 0 11 2 10      7
  0 0 1 20 10 11     7
  0 1 3 10 0 10      7
  1 1 2 4 4 0        7
  0 3 0 20 0 20      7
  0 0 1 20 9 12      7
  0 5 0 15 1 14      7
  1 2 1 15 4 12      7
  4 1 0 8 1 8        7
  1 0 3 7 5 3        7
  0 1 2 12 7 6       7
  2 0 1 1 1 1        7
  2 0 1 9 7 2        7
  1 5 1 4 1 3        7
  0 2 2 12 8 5       7
  1 0 0 24 1 23      7
  3 0 0 4 4 0        7
  1 1 1 14 8 6       7
  0 6 1 11 2 10      7
  0 1 0 22 9 13      7
  1 1 1 14 2 13      7
  0 3 1 12 5 8       7
  0 2 0 20 12 9      7
  0 0 0 27 5 23      7
  0 0 0 23 13 11     7
  0 1 1 20 8 13      7
  2 3 1 2 1 1        7
  0 4 0 17 4 13      7
  0 0 1 23 3 20      7
  3 2 1 4 1 3        7
  1 0 2 8 4 4        7
  0 1 0 19 18 1      7
  3 4 0 4 4 1        7
  1 1 1 18 7 11      7
  0 1 0 26 3 23      7
  0 2 1 11 8 3       7
  0 2 1 15 6 9       7
  0 1 1 20 12 8      7
  0 0 0 28 3 25      7
  0 0 0 27 4 24      7
  0 1 2 15 1 14      7
  0 1 2 15 2 13      7
  0 0 0 22 13 9      7
  3 2 1 4 0 4        7
  5 0 0 6 2 5        7
  0 1 3 7 6 2        7
  0 2 1 18 4 15      7
  0 0 2 6 6 0        7
  0 3 1 16 7 9       7
  0 2 2 13 4 9       7
  2 2 0 11 4 8       7
  4 2 0 3 3 0        7
  5 0 0 5 1 4        7
  0 2 0 20 1 19      7
  0 0 2 20 3 18      7
  0 2 1 19 4 16      7
  0 5 1 11 5 7       7
  0 1 2 17 0 17      7
  0 0 2 12 4 8       7
  0 0 3 13 5 9       7
  0 1 0 28 6 23      7
  0 1 1 21 8 13      7
  0 3 1 1 0 1        7
  0 2 1 19 5 14      7
  0 0 1 18 11 8      7
  1 5 1 5 2 4        7
  1 2 1 12 5 7       7
  0 3 3 9 2 8        7
  0 3 2 2 1 2        7
  1 0 1 13 7 6       7
  3 0 1 13 3 11      7
  2 0 0 13 3 10      7
  1 0 1 13 5 8       7
  3 2 1 3 1 3        7
  1 1 0 15 9 6       7
  3 0 0 17 11 6      7
  0 3 2 2 2 1        7
  0 1 2 10 7 4       7
  1 2 1 15 2 13      7
  0 1 1 18 8 11      7
  0 0 0 25 12 14     7
  0 1 2 15 0 15      7
  0 4 0 10 6 4       7
  0 2 1 23 3 21      7
  0 1 1 24 2 23      7
  0 0 2 9 7 3        7
  0 2 0 20 11 10     7
  0 3 0 18 3 15      7
  0 1 1 26 4 22      7
  0 0 2 13 5 9       7
  0 2 1 24 3 21      7
  0 2 0 14 9 5       7
  4 0 1 8 2 6        7
  3 0 0 10 8 3       7
  0 3 1 22 1 22      7
  0 1 1 16 10 7      7
  2 0 1 16 0 16      7
  2 0 2 5 5 1        7
  1 0 1 21 1 21      7
  2 4 1 3 1 3        7
  0 2 1 16 5 12      7
  1 1 2 10 1 10      7
  0 3 1 23 3 21      7
  1 0 2 9 3 7        7
  0 2 1 25 3 23      7
  3 0 0 4 2 2        7
  4 0 1 5 1 5        7
  0 4 1 22 0 22      7
  0 2 0 23 7 16      7
  1 0 0 19 12 7      7
  1 2 0 13 1 13      7
  0 2 2 5 2 4        6
  2 1 1 13 12 2      6
  3 1 1 2 2 0        6
  0 0 1 14 10 5      6
  4 2 0 6 2 4        6
  3 1 1 1 1 1        6
  1 0 2 6 6 0        6
  1 4 2 6 2 5        6
  2 2 1 12 3 9       6
  0 0 2 15 6 10      6
  3 1 1 8 1 8        6
  0 1 0 24 16 9      6
  2 2 0 10 7 4       6
  3 1 1 5 3 2        6
  1 0 0 16 12 4      6
  3 3 0 4 3 2        6
  4 1 0 5 0 5        6
  4 1 0 2 2 1        6
  0 2 2 3 2 2        6
  3 1 1 6 3 4        6
  1 1 0 10 10 0      6
  1 2 1 11 5 6       6
  0 3 1 22 2 20      6
  3 1 1 7 1 6        6
  0 0 1 20 1 20      6
  3 2 1 5 4 1        6
  4 1 0 3 3 0        6
  1 0 2 15 1 14      6
  2 0 0 13 11 2      6
  0 6 1 13 1 13      6
  3 2 0 10 6 5       6
  0 5 1 6 0 6        6
  0 6 1 7 1 7        6
  0 3 0 22 0 22      6
  0 0 1 19 0 19      6
  0 1 1 20 15 5      6
  1 2 0 10 9 2       6
  3 1 1 10 2 8       6
  1 0 0 20 13 8      6
  1 1 1 11 10 2      6
  4 1 0 8 3 6        6
  4 0 0 10 2 9       6
  0 1 0 30 5 26      6
  0 2 2 8 5 4        6
  0 2 2 9 4 6        6
  1 0 3 7 1 7        6
  4 1 0 6 3 3        6
  0 0 1 20 13 8      6
  4 1 0 6 4 3        6
  2 3 0 9 0 9        6
  0 3 1 24 3 21      6
  1 4 2 5 4 1        6
  0 1 0 26 2 24      6
  2 0 1 11 4 7       6
  4 1 0 7 4 3        6
  2 0 0 17 4 13      6
  1 1 3 7 3 5        6
  1 0 1 14 12 2      6
  0 3 0 10 9 1       6
  1 0 0 13 12 2      6
  4 0 1 3 1 3        6
  0 0 0 28 13 16     6
  3 1 0 17 0 17      6
  2 2 0 3 3 0        6
  1 0 0 21 4 18      6
  2 0 0 1 0 1        6
  2 2 0 4 4 0        6
  0 3 1 24 2 22      6
  1 1 3 6 4 2        6
  0 0 1 14 13 2      6
  0 1 1 18 11 8      6
  0 1 0 29 4 25      6
  0 3 0 19 8 11      6
  3 2 0 9 0 9        6
  1 4 1 6 1 5        6
  0 2 0 22 3 19      6
  0 1 1 24 6 18      6
  0 0 0 26 6 20      6
  0 3 0 21 5 16      6
  1 2 0 13 2 12      6
  4 2 0 6 2 5        6
  1 0 0 23 7 16      6
  2 2 0 8 1 7        6
  0 4 1 21 2 20      6
  0 3 3 4 1 3        6
  3 2 1 4 3 2        6
  1 1 0 17 7 11      6
  0 4 2 11 1 10      6
  0 1 2 10 10 1      6
  2 2 0 5 2 4        6
  1 2 1 5 5 0        6
  2 1 0 12 3 9       6
  2 4 1 5 3 3        6
  3 3 0 5 3 2        6
  2 2 0 7 5 3        6
  1 1 3 5 3 2        6
  2 3 1 8 0 8        6
  0 2 1 26 0 26      6
  3 2 1 8 6 2        6
  1 1 3 5 2 3        6
  0 0 0 27 18 9      6
  1 1 3 5 3 3        6
  0 0 1 28 5 23      6
  0 4 1 8 8 0        6
  1 2 1 15 0 15      6
  1 0 0 27 3 24      6
  0 0 0 26 16 11     6
  0 1 1 25 11 15     6
  0 0 0 33 2 31      6
  2 1 2 4 3 2        6
  0 0 1 29 2 28      6
  0 0 2 14 0 14      6
  1 1 3 5 2 4        6
  2 0 1 23 2 22      6
  0 0 2 8 8 0        6
  0 0 2 8 8 1        6
  1 1 1 15 8 8       6
  1 2 0 10 6 4       6
  3 3 0 6 1 6        6
  2 0 1 8 8 0        6
  2 3 1 9 1 9        6
  2 1 0 12 7 6       6
  6 0 0 6 3 4        6
  0 0 1 22 13 9      6
  0 0 2 15 4 12      6
  2 0 1 17 8 10      6
  1 1 1 17 4 13      6
  1 2 0 11 7 5       6
  5 0 0 3 2 1        6
  1 0 2 15 3 12      6
  1 0 1 17 7 11      6
  0 0 2 10 0 10      6
  1 1 1 17 10 8      6
  0 0 1 22 7 16      6
  2 1 0 11 2 10      6
  0 1 2 10 9 2       6
  1 0 1 16 2 15      6
  0 4 2 3 0 3        6
  0 0 2 13 2 12      6
  0 1 1 23 9 15      6
  2 2 0 8 6 2        6
  1 2 1 13 10 4      6
  2 1 1 11 7 5       6
  0 0 1 24 11 13     6
  1 4 2 5 5 0        6
  3 2 0 7 1 7        6
  1 0 1 15 3 12      6
  0 0 1 21 0 21      6
  1 0 0 18 4 14      6
  1 2 1 13 11 3      6
  1 1 1 20 7 13      6
  1 1 1 25 2 24      6
  1 0 1 22 6 16      6
  1 1 0 21 4 17      6
  0 3 2 11 3 8       6
  0 0 1 24 10 14     6
  1 1 3 4 0 4        6
  1 2 2 4 3 1        6
  0 3 1 7 7 0        6
  0 5 1 2 0 2        6
  0 0 2 12 8 4       6
  4 0 0 9 5 5        6
  1 4 0 9 4 5        6
  0 0 2 11 7 5       6
  2 1 2 3 2 1        6
  3 0 0 13 12 1      6
  0 2 2 21 0 21      6
  0 1 1 22 7 15      6
  1 1 3 3 2 2        6
  0 0 2 14 5 10      6
  2 2 0 6 4 2        6
  0 2 0 20 16 5      6
  5 0 0 2 1 2        6
  0 0 0 28 4 24      6
  1 0 1 24 3 21      6
  0 1 0 27 1 27      6
  0 0 1 28 2 27      6
  1 4 2 6 3 3        6
  1 1 3 2 1 2        6
  0 1 2 1 1 1        6
  0 2 3 5 5 1        6
  0 1 1 19 8 11      6
  0 4 1 17 0 17      6
  0 1 3 9 3 6        6
  0 1 1 19 7 12      6
  0 0 1 19 11 8      6
  0 1 1 20 14 6      6
  2 1 2 6 2 5        6
  0 2 0 20 9 11      6
  3 2 1 2 0 2        6
  1 0 0 26 0 26      6
  0 0 1 19 10 9      6
  2 1 1 13 1 12      6
  0 4 2 7 5 2        6
  0 4 2 8 5 4        6
  0 5 1 19 2 18      6
  0 0 1 26 6 20      6
  3 2 0 4 0 4        6
  0 2 0 20 8 12      6
  1 1 2 2 1 1        6
  0 6 0 6 3 4        6
  1 0 0 18 17 2      6
  0 2 1 16 6 11      6
  1 1 2 8 5 3        6
  4 1 0 9 2 8        6
  0 2 0 19 18 1      6
  2 0 2 7 5 3        6
  1 0 0 21 11 10     6
  1 0 3 7 1 6        6
  1 4 2 5 0 5        6
  1 0 3 5 2 3        6
  3 1 0 10 1 9       6
  1 0 0 27 1 27      6
  1 1 1 13 9 5       6
  1 0 3 5 3 2        6
  0 0 2 23 0 23      6
  0 0 2 11 8 4       6
  2 0 0 2 1 1        6
  2 3 1 3 1 2        6
  0 6 1 9 1 9        6
  0 5 1 17 1 17      6
  1 4 1 8 3 5        6
  0 4 2 12 1 12      6
  1 0 0 16 10 6      6
  1 0 3 4 2 3        6
  1 4 1 3 0 3        6
  1 4 2 3 2 1        6
  2 0 2 4 4 0        6
  2 0 2 3 3 0        6
  0 0 0 18 16 2      6
  2 0 2 2 2 1        6
  2 0 2 3 2 1        6
  0 2 3 6 1 6        6
  0 3 1 15 3 12      6
  0 0 2 22 1 22      6
  1 1 2 1 1 0        6
  1 1 1 14 11 3      6
  1 3 1 14 3 11      6
  2 1 1 20 0 20      6
  2 0 2 3 0 3        6
  0 1 3 8 7 1        6
  4 0 0 7 2 6        6
  2 3 1 6 6 0        6
  2 0 3 7 7 1        6
  0 5 0 13 5 8       6
  0 0 4 3 0 3        6
  1 0 2 4 1 3        6
  1 2 1 14 1 14      6
  1 1 1 14 10 4      6
  0 7 1 8 0 8        6
  2 2 1 4 4 1        6
  0 2 0 21 13 8      6
  2 0 2 8 6 3        6
  0 3 0 19 14 5      6
  0 1 0 27 4 24      6
  2 0 0 14 11 4      6
  3 1 1 10 2 9       6
  1 2 1 12 11 1      6
  2 4 1 6 2 4        6
  0 5 0 1 1 0        6
  0 0 0 16 16 0      6
  1 2 3 6 1 5        6
  0 0 4 5 0 5        6
  2 0 1 14 7 7       6
  2 4 0 7 4 3        6
  2 2 1 1 1 1        6
  0 1 0 27 5 23      6
  0 1 2 19 0 19      6
  0 3 1 14 6 8       6
  0 3 1 18 7 11      6
  0 1 0 25 8 18      6
  1 1 1 10 8 3       6
  1 0 3 8 0 8        6
  2 0 2 10 2 9       6
  0 1 3 7 4 3        6
  0 0 4 3 3 0        6
  1 4 0 8 8 1        6
  3 0 1 9 0 9        6
  1 0 0 27 2 26      6
  1 0 0 20 15 6      6
  4 2 0 3 1 2        6
  3 3 0 7 1 6        6
  1 0 0 14 13 1      6
  4 0 0 12 1 12      6
  0 0 0 30 2 28      6
  2 1 0 8 7 1        6
  0 0 4 5 3 2        6
  0 1 3 2 1 2        6
  1 1 2 5 5 1        6
  2 1 1 13 2 11      6
  0 4 0 15 2 14      6
  0 3 1 16 3 14      6
  0 1 3 9 0 9        6
  1 4 0 9 5 4        6
  0 1 3 6 5 2        6
  0 1 0 19 19 0      6
  2 3 0 8 2 7        6
  1 0 0 18 6 12      6
  1 1 1 14 4 11      6
  0 2 0 18 16 3      6
  0 3 1 11 8 3       6
  0 2 0 33 0 33      6
  0 5 1 4 4 0        6
  3 0 0 10 7 3       6
  1 1 3 9 4 6        6
  0 3 2 6 4 2        6
  0 1 1 20 16 4      6
  2 1 2 6 3 4        6
  1 0 0 20 12 9      6
  1 1 1 22 4 18      6
  2 0 1 13 3 11      6
  0 1 1 1 1 0        6
  1 0 0 11 11 1      6
  1 0 0 20 17 4      6
  0 1 1 18 10 9      6
  1 4 2 6 6 1        6
  0 2 2 8 1 7        6
  2 1 0 9 8 1        6
  0 2 0 20 7 13      6
  0 2 3 7 5 3        6
  2 0 0 20 4 17      6
  1 1 1 16 7 9       6
  0 1 1 29 1 29      6
  3 1 1 7 4 3        6
  3 1 0 6 6 0        6
  0 2 2 7 2 6        6
  1 0 3 7 2 5        6
  0 3 3 6 3 3        6
  1 0 1 25 1 25      6
  1 2 2 8 2 6        6
  0 1 1 23 5 18      6
  0 0 1 31 3 29      6
  5 0 0 4 2 2        6
  1 0 1 16 10 6      6
  2 0 2 7 4 3        6
  0 4 0 14 9 6       6
  1 0 3 6 5 2        6
  0 0 4 6 2 4        6
  1 1 1 12 7 6       6
  4 0 0 15 0 15      6
  0 2 0 16 13 4      6
  0 2 2 2 2 0        6
  0 0 1 25 7 19      6
  2 1 1 5 5 0        6
  0 0 2 15 5 11      6
  3 0 0 12 10 3      6
  2 4 0 7 7 0        6
  2 0 0 20 1 20      6
  1 1 1 15 13 3      6
  0 5 1 5 1 5        6
  4 0 0 9 1 9        6
  2 0 2 8 5 4        6
  0 3 2 4 0 4        6
  1 0 0 21 17 4      6
  1 0 0 17 12 6      6
  2 0 1 18 1 17      6
  3 2 1 10 0 10      6
  3 0 0 13 2 11      6
  0 0 2 13 8 5       6
  0 1 0 25 9 16      6
  3 1 0 5 5 1        6
  1 0 0 19 1 19      6
  0 0 1 18 13 6      6
  1 0 3 10 1 9       6
  0 0 1 24 3 22      6
  0 2 3 2 0 2        6
  3 4 0 5 3 2        6
  1 4 0 7 7 0        6
  0 1 0 23 7 17      6
  0 3 2 6 0 6        6
  1 1 1 13 5 8       6
  1 0 0 22 14 9      6
  1 0 1 23 4 20      6
  0 2 0 31 0 31      6
  0 1 1 23 2 21      6
  1 4 1 12 4 8       6
  2 4 0 9 6 3        6
  0 0 0 29 3 27      6
  1 5 1 5 5 1        6
  2 0 2 8 0 8        6
  2 0 2 3 3 1        6
  0 1 3 4 4 0        6
  0 0 0 21 14 8      6
  1 1 0 15 15 0      6
  0 2 2 8 8 1        6
  0 5 0 13 3 11      6
  1 1 1 9 8 1        6
  1 2 3 5 1 5        6
  0 0 2 15 6 9       6
  0 1 2 10 0 10      6
  0 4 0 20 6 15      6
  3 2 0 7 7 0        6
  0 1 3 5 0 5        6
  0 2 0 25 8 17      6
  4 1 1 5 3 3        6
  2 0 3 4 1 3        6
  0 3 1 25 3 23      6
  3 0 2 4 2 3        6
  2 0 1 15 6 10      6
  0 2 3 8 7 1        6
  1 3 1 12 3 9       6
  2 0 2 6 2 4        6
  0 3 0 15 12 3      6
  0 4 0 15 6 9       6
  2 0 2 8 2 7        6
  0 4 0 21 1 20      6
  0 6 0 9 3 6        6
  0 3 1 13 3 10      6
  0 3 0 16 10 7      6
  0 3 0 12 12 1      6
  0 0 0 27 12 15     6
  2 0 2 9 0 9        6
  4 0 1 5 4 2        6
  1 0 0 24 7 18      6
  2 0 2 4 3 1        6
  2 0 2 5 2 4        6
  1 1 1 15 11 5      6
  1 0 0 23 9 14      6
  0 4 0 19 3 16      6
  1 1 0 13 13 0      6
  0 0 2 7 7 1        6
  1 2 0 6 6 0        6
  1 0 1 9 9 0        6
  0 1 3 3 3 0        6
  0 2 3 5 4 2        6
  1 0 0 15 11 5      6
  1 2 0 20 2 19      6
  0 1 2 10 1 9       6
  1 0 0 21 13 8      6
  0 0 2 9 8 1        6
  0 0 1 18 15 4      6
  0 2 2 11 8 3       6
  1 0 0 17 1 17      6
  1 0 1 14 13 1      6
  1 2 2 8 2 7        6
  2 1 1 10 1 10      6
  1 4 1 13 3 11      6
  3 2 0 6 4 2        6
  0 1 3 2 2 1        6
  0 5 0 15 1 15      6
  2 0 2 5 3 3        6
  2 3 0 8 8 1        6
  0 2 2 9 7 2        6
  0 0 0 26 17 10     6
  1 2 0 8 7 1        6
  4 0 0 14 2 13      6
  0 1 0 25 15 10     6
  0 2 1 10 8 3       6
  0 0 2 17 6 12      6
  2 2 0 3 1 3        6
  0 1 1 23 4 19      6
  5 0 1 6 5 1        6
  1 2 0 13 3 11      6
  0 5 0 13 3 10      6
  0 0 0 28 2 26      6
  1 0 3 6 3 4        6
  0 0 0 28 15 14     6
  0 1 0 27 7 20      6
  1 2 1 15 1 14      6
  0 4 1 6 6 1        6
  4 2 0 5 2 3        6
  0 4 0 20 3 18      6
  0 0 0 22 18 5      6
  0 1 2 11 8 3       6
  0 0 3 11 3 8       6
  0 1 3 7 5 2        6
  0 0 1 25 2 23      6
  0 0 3 14 0 14      6
  0 1 3 8 4 5        6
  0 4 0 16 1 15      6
  1 0 2 2 2 1        6
  0 0 0 32 4 29      6
  0 0 1 24 2 23      6
  0 2 2 12 1 11      6
  0 0 1 13 13 0      6
  1 1 2 9 1 9        6
  0 2 3 8 4 4        6
  0 1 0 27 10 17     6
  0 2 0 27 2 25      6
  2 2 1 12 2 11      6
  1 1 2 12 2 11      6
  1 4 1 8 3 6        6
  3 0 0 18 1 18      6
  0 1 1 24 5 20      6
  0 1 0 18 18 1      6
  0 5 0 8 8 1        6
  1 2 2 3 2 2        6
  0 1 0 17 17 0      6
  1 1 0 18 12 7      6
  0 1 1 26 2 25      6
  0 1 3 9 4 5        6
  0 0 1 12 11 2      6
  2 1 0 14 1 14      6
  0 2 0 20 14 7      6
  0 0 0 19 19 0      6
  1 1 1 10 9 2       6
  0 0 1 23 5 18      6
  3 2 0 5 1 5        6
  2 1 1 14 8 6       6
  0 1 1 26 1 26      6
  1 0 0 23 12 11     6
  0 4 0 20 4 17      6
  0 3 0 26 3 24      6
  1 0 1 15 0 15      6
  1 0 2 3 1 3        6
  9 0 1 3 2 2        6
  2 0 3 5 3 2        6
  3 0 2 3 2 1        6
  2 0 3 2 0 2        6
  0 3 0 14 2 12      6
  2 0 3 4 3 2        6
  2 0 3 4 2 2        6
  2 0 3 6 1 5        6
  2 2 0 7 6 2        6
  2 0 3 7 3 5        6
  0 2 3 6 3 3        6
  1 3 2 5 3 2        6
  2 3 1 7 2 5        6
  2 2 0 1 0 1        6
  3 1 1 11 2 10      6
  1 2 2 8 0 8        6
  0 0 2 17 5 12      6
  3 3 0 6 4 3        6
  1 4 2 5 3 3        6
  0 0 3 12 4 8       6
  0 0 2 1 1 0        6
  2 3 1 4 1 4        6
  2 1 0 13 5 9       6
  4 0 0 6 0 6        6
  0 1 3 11 1 11      6
  3 0 0 12 4 8       6
  2 2 1 1 0 1        6
  3 2 0 4 3 1        6
  1 0 2 9 8 1        6
  0 5 0 8 1 7        6
  3 2 0 2 2 1        6
  1 1 2 7 4 4        6
  2 1 1 10 7 4       6
  4 0 0 6 5 1        6
  4 1 0 5 2 4        6
  0 3 1 17 1 16      6
  0 5 0 6 0 6        6
  3 1 0 6 4 2        6
  2 3 1 6 1 6        6
  0 0 2 20 6 15      6
  2 0 1 19 1 19      6
  4 0 0 8 0 8        6
  2 4 1 4 3 1        6
  0 3 2 3 0 3        6
  1 0 1 2 1 2        6
  0 0 1 18 12 7      6
  1 2 2 3 1 2        6
  4 0 1 5 2 3        6
  2 1 1 19 1 19      6
  1 2 3 6 5 1        6
  1 0 3 4 3 2        6
  0 1 3 12 2 10      6
  0 3 2 8 1 7        6
  1 1 0 18 2 16      6
  0 1 1 12 12 1      6
  0 4 1 15 0 15      6
  0 5 0 10 4 6       6
  0 1 1 14 13 2      6
  1 1 1 6 6 1        6
  0 4 2 7 4 3        6
  0 1 1 15 14 1      6
  3 1 0 6 2 4        6
  0 5 0 9 2 8        6
  1 0 3 3 0 3        6
  0 4 2 7 1 7        6
  0 2 0 19 13 6      6
  3 0 1 9 5 5        6
  3 0 1 9 5 4        6
  3 1 0 2 2 0        6
  2 1 0 11 4 8       6
  1 3 1 8 5 4        6
  0 3 2 9 1 8        6
  1 2 2 7 1 7        6
  3 0 1 9 4 5        6
  3 2 0 3 2 2        6
  0 1 1 20 3 18      6
  0 3 2 6 2 5        6
  0 6 1 10 4 6       6
  2 2 1 11 0 11      6
  0 4 1 19 1 19      6
  2 1 3 4 2 2        6
  0 1 1 22 1 22      6
  2 0 2 7 7 0        6
  0 1 3 7 1 6        6
  2 3 1 7 3 4        6
  1 2 2 7 4 3        6
  1 2 1 11 4 7       6
  1 2 3 6 3 3        6
  1 4 1 5 4 1        6
  0 5 0 2 1 2        6
  3 3 1 7 3 5        6
  1 1 1 21 0 21      6
  3 3 1 7 2 6        6
  0 2 1 23 4 20      6
  0 4 0 13 4 10      6
  3 1 1 8 5 4        6
  0 1 1 14 14 1      6
  0 1 2 21 0 21      6
  3 2 0 3 3 0        6
  1 5 1 2 0 2        6
  0 1 0 22 11 11     6
  1 4 2 3 1 2        6
  1 2 2 3 0 3        6
  1 0 1 22 3 19      6
  0 3 2 5 4 2        6
  1 1 2 7 6 1        6
  0 0 3 14 5 9       6
  0 5 0 11 2 10      6
  1 3 0 13 1 12      6
  0 0 2 19 2 17      6
  1 1 2 3 1 3        6
  1 1 2 8 0 8        6
  1 1 1 22 2 21      6
  0 1 1 25 1 24      6
  1 1 1 24 2 23      6
  3 2 0 4 2 2        6
  0 0 4 8 5 4        6
  0 5 0 11 5 7       6
  1 3 1 5 5 0        6
  0 0 4 6 3 4        6
  1 0 0 18 8 10      6
  0 5 0 3 1 3        6
  0 0 1 21 13 9      6
  1 2 2 9 4 5        6
  0 0 2 23 2 21      6
  0 3 2 10 5 6       6
  0 6 0 5 0 5        6
  0 0 1 22 2 21      6
  2 0 1 16 2 15      6
  1 0 2 16 5 12      6
  2 2 1 8 4 5        6
  1 1 0 14 3 11      6
  0 0 0 22 21 2      6
  3 2 0 14 1 14      6
  0 4 1 11 2 9       6
  0 0 4 7 4 3        6
  1 4 0 8 0 8        6
  2 4 1 7 4 4        6
  0 0 0 23 21 2      6
  0 2 2 15 0 15      6
  1 0 4 4 2 3        6
  1 1 3 9 5 5        6
  0 0 0 22 20 3      6
  0 1 0 13 12 2      6
  3 2 0 6 2 4        6
  2 3 0 5 0 5        6
  3 0 1 10 9 1       6
  2 2 1 8 2 6        6
  5 0 1 5 3 3        6
  4 1 0 9 3 6        6
  2 0 3 6 0 6        6
  4 1 0 9 1 8        6
  1 3 0 11 4 7       6
  1 2 3 4 1 3        6
  0 1 1 25 2 23      6
  5 0 1 4 2 2        6
  3 3 0 5 0 5        6
  2 0 3 6 5 1        6
  3 0 0 15 11 4      6
  1 1 0 23 3 20      6
  2 3 1 10 0 10      6
  3 2 0 9 3 7        6
  1 4 0 7 1 7        6
  0 4 3 5 4 2        6
  2 0 3 3 2 2        6
  2 0 1 14 8 6       6
  1 0 0 23 10 14     6
  0 5 0 4 1 3        6
  3 0 1 3 3 0        6
  1 0 0 18 7 11      6
  2 0 2 12 1 12      6
  2 3 1 7 5 2        6
  0 1 0 22 16 7      6
  1 4 0 6 1 5        6
  2 0 3 8 0 8        6
  1 0 0 15 12 4      6
  0 0 0 31 4 27      6
  1 1 0 18 17 2      6
  4 1 1 8 1 7        6
  2 0 3 9 2 8        6
  1 4 2 6 1 6        6
  2 4 1 6 0 6        6
  1 5 1 1 1 1        6
  4 1 0 10 1 10      6
  3 1 1 9 2 7        6
  0 1 0 21 14 8      6
  3 1 1 9 5 5        6
  2 4 1 2 1 1        6
  3 4 0 9 5 4        6
  3 0 1 14 2 12      6
  0 0 0 28 8 21      6
  5 1 0 2 1 2        6
  0 6 1 8 0 8        6
  1 4 0 6 0 6        6
  6 0 0 6 2 5        6
  0 3 2 10 2 9       6
  0 0 1 22 3 20      6
  1 0 0 21 10 12     6
  1 4 0 5 3 3        6
  4 1 1 5 1 5        6
  4 2 0 9 1 8        6
  3 2 0 7 5 2        6
  2 4 0 5 1 4        6
  0 6 0 8 5 4        6
  1 4 1 3 2 1        6
  1 0 0 25 2 24      6
  1 3 1 12 3 10      6
  4 0 0 19 0 19      6
  3 2 0 8 6 3        6
  3 0 0 18 10 9      6
  1 4 2 2 2 1        6
  2 1 1 14 9 5       6
  3 0 1 9 7 3        6
  3 3 1 6 3 3        6
  1 3 0 12 5 8       6
  5 0 0 9 4 5        6
  1 1 1 19 6 14      6
  0 5 0 8 5 3        6
  0 3 1 16 6 10      6
  0 3 1 26 2 24      6
  2 1 1 10 10 0      6
  0 1 2 22 3 20      6
  0 4 1 23 2 22      6
  0 0 0 24 20 5      6
  1 4 1 4 3 2        6
  1 4 1 2 2 0        6
  0 2 2 23 0 23      6
  1 4 1 5 5 0        6
  4 1 0 9 1 9        6
  1 3 0 11 1 11      6
  0 2 2 14 5 10      6
  0 4 1 6 5 2        6
  4 0 1 6 2 4        6
  1 0 0 19 14 5      6
  0 2 1 12 11 1      6
  0 0 0 29 6 23      6
  1 3 1 12 1 12      6
  1 4 0 4 3 1        6
  0 0 3 7 6 1        6
  0 4 2 5 4 1        6
  1 2 3 8 4 4        6
  3 3 0 4 2 3        6
  2 0 0 20 3 18      6
  1 0 0 20 16 5      6
  2 3 0 3 0 3        6
  1 5 1 2 2 0        6
  1 0 0 21 16 5      6
  1 4 2 7 2 5        6
  0 5 1 9 1 8        6
  4 0 0 10 1 10      6
  0 3 1 19 1 18      6
  1 4 0 2 2 0        6
  3 1 0 4 1 3        6
  2 4 0 8 6 3        6
  1 3 1 9 2 8        6
  1 3 0 9 4 6        6
  2 3 0 4 2 2        6
  0 1 0 20 11 9      6
  0 3 0 16 5 11      6
  0 3 0 20 6 14      6
  2 1 0 11 1 11      6
  2 1 1 18 2 16      6
  1 0 0 23 6 18      6
  0 2 2 8 7 2        6
  0 1 0 28 7 22      6
  1 0 3 12 1 11      6
  2 0 2 7 4 4        6
  1 1 1 14 9 5       6
  1 0 0 23 5 19      6
  0 1 1 21 3 18      6
  0 2 0 24 1 23      6
  0 6 0 16 1 16      6
  1 0 1 18 3 16      6
  0 2 3 9 4 6        6
  0 2 1 19 6 14      6
  0 4 0 24 1 24      6
  0 1 1 21 4 17      6
  2 3 0 3 1 3        6
  1 0 0 19 11 9      6
  1 0 0 21 7 14      6
  0 0 1 23 16 8      6
  0 1 0 22 19 4      6
  1 4 0 2 0 2        6
  4 0 1 7 1 7        6
  0 2 2 12 4 9       6
  2 3 0 6 3 4        6
  1 3 1 10 1 10      6
  0 0 3 12 3 9       6
  0 0 0 30 5 26      6
  0 3 1 20 5 15      6
  0 3 2 4 2 2        6
  1 4 0 1 0 1        6
  0 0 3 13 3 11      6
  0 0 3 3 3 1        6
  0 0 3 3 3 0        6
  0 0 0 25 14 11     6
  0 5 0 7 5 3        6
  0 1 1 24 3 22      6
  1 2 0 14 4 10      6
  1 4 0 9 2 7        6
  0 1 1 28 1 28      6
  0 0 2 18 2 17      6
  0 3 0 12 11 2      6
  0 1 2 16 4 13      6
  2 0 1 19 4 16      6
  0 0 1 24 8 17      6
  1 2 0 14 9 6       6
  0 1 2 16 1 16      6
  0 0 3 8 6 3        6
  1 0 3 6 5 1        6
  0 0 1 24 7 18      6
  0 3 0 23 2 22      6
  1 0 2 11 6 6       6
  0 1 2 17 1 16      6
  1 1 0 14 13 2      6
  1 0 2 9 7 2        6
  2 1 1 12 9 3       6
  1 3 0 6 6 1        6
  1 0 1 12 10 3      6
  1 0 0 21 8 14      6
  0 0 3 10 7 3       6
  0 0 2 15 3 13      6
  0 3 1 13 2 11      6
  0 5 0 11 7 4       6
  0 0 3 4 4 0        6
  0 1 2 14 5 10      6
  0 4 0 8 6 2        6
  1 0 2 10 5 5       6
  2 0 0 17 7 10      6
  0 2 3 10 2 8       6
  3 1 0 8 7 2        6
  0 0 3 3 0 3        6
  0 0 3 3 1 2        6
  1 3 0 2 1 1        6
  1 1 0 22 8 15      6
  0 0 1 21 7 14      6
  1 5 1 4 2 2        6
  5 0 0 6 0 6        6
  3 4 0 7 3 4        6
  1 4 2 8 1 8        6
  1 2 0 10 3 7       6
  0 0 3 5 5 1        6
  1 4 2 8 5 4        6
  3 0 0 10 5 5       6
  1 0 0 24 2 22      6
  0 2 0 23 1 23      6
  1 5 1 5 1 5        6
  0 0 0 29 8 21      6
  1 2 0 12 5 7       6
  0 1 0 27 3 25      6
  4 0 0 14 1 14      6
  0 3 1 17 4 13      6
  3 1 1 9 0 9        6
  0 0 1 20 12 9      6
  0 0 3 6 5 2        6
  0 3 1 22 3 19      6
  2 4 1 4 4 0        6
  0 1 1 16 12 5      6
  0 4 1 19 4 16      6
  2 0 0 9 9 1        6
  2 1 0 11 6 6       6
  0 6 1 13 2 12      6
  0 0 3 8 5 4        6
  1 0 1 12 8 5       6
  0 2 1 16 10 6      6
  0 1 1 24 10 14     6
  3 0 0 2 0 2        6
  1 1 0 15 9 7       6
  1 1 1 21 1 21      6
  4 2 0 8 1 8        6
  0 6 0 11 0 11      6
  0 0 1 27 2 25      6
  1 3 1 6 6 1        6
  2 4 0 6 6 1        6
  0 2 1 27 1 27      6
  1 0 2 9 1 9        6
  4 2 0 8 0 8        6
  1 0 0 13 11 3      6
  0 4 1 20 1 19      6
  3 0 1 15 2 14      6
  0 3 0 13 12 1      6
  0 6 1 15 1 15      6
  0 0 1 30 3 27      6
  0 4 1 16 2 14      6
  1 0 1 14 10 4      6
  1 1 0 15 14 1      6
  0 2 1 8 8 1        6
  0 0 3 12 1 11      6
  0 4 1 18 3 15      6
  3 0 1 17 1 17      6
  0 6 1 11 1 11      6
  1 1 0 16 14 3      6
  2 0 0 15 1 15      6
  3 1 1 5 2 3        6
  3 1 1 6 1 6        6
  0 0 1 25 7 18      6
  3 2 0 3 1 2        6
  1 0 2 13 0 13      6
  0 3 1 23 2 22      6
  0 2 1 24 4 20      6
  1 4 2 7 0 7        6
  2 0 1 20 0 20      6
  0 1 1 25 7 19      6
  0 1 1 27 1 26      6
  2 0 1 12 5 8       6
  0 0 0 28 5 23      6
  0 1 1 27 5 23      6
  0 1 1 15 13 2      6
  0 1 2 23 1 22      6
  3 1 1 5 1 4        6
  0 5 1 19 1 19      6
  0 2 0 16 14 3      6
  0 4 1 21 1 21      6
  0 0 0 24 19 6      6
  0 1 1 17 15 3      6
  0 5 0 9 4 6        6
  0 2 0 13 11 3      6
  0 1 3 6 4 3        6
  3 0 0 17 5 12      6
  0 2 0 24 2 22      6
  3 3 0 3 0 3        6
  2 0 1 17 3 15      6
  2 0 1 20 3 17      6
  3 0 0 15 4 11      6
  1 2 1 16 6 10      6
  0 5 1 22 0 22      6
  1 0 2 10 3 7       6
  0 3 0 13 8 6       6
  0 0 1 25 8 18      6
  6 0 0 4 1 4        5
  1 1 1 18 5 13      5
  1 1 1 17 8 10      5
  1 2 0 15 8 8       5
  2 1 1 6 6 1        5
  2 1 0 13 1 13      5
  2 1 1 8 7 1        5
  3 0 1 16 1 15      5
  2 1 1 11 11 1      5
  1 0 1 18 11 7      5
  3 1 0 7 7 0        5
  3 2 0 8 1 7        5
  0 3 0 10 10 0      5
  1 2 1 14 12 2      5
  0 1 2 6 6 0        5
  0 0 1 25 15 11     5
  0 0 3 11 0 11      5
  1 1 1 16 8 8       5
  1 1 3 11 2 10      5
  0 1 2 13 8 5       5
  3 0 0 11 11 0      5
  0 3 2 9 7 2        5
  0 1 1 18 9 10      5
  3 0 0 12 11 2      5
  2 1 0 10 6 4       5
  3 0 0 14 14 1      5
  0 3 0 18 4 14      5
  2 0 1 15 11 5      5
  2 0 1 10 8 3       5
  1 0 1 24 1 23      5
  2 2 0 5 4 2        5
  0 0 1 29 2 27      5
  2 0 2 11 6 5       5
  0 2 2 8 0 8        5
  1 0 0 21 15 6      5
  1 0 3 10 5 5       5
  0 6 1 10 0 10      5
  1 0 2 13 6 7       5
  0 0 1 20 11 10     5
  1 4 0 8 5 4        5
  0 3 2 3 2 2        5
  2 0 1 11 8 3       5
  2 0 2 9 2 8        5
  2 1 1 9 8 2        5
  0 3 2 3 1 3        5
  0 5 1 21 1 21      5
  1 0 2 15 0 15      5
  0 1 0 24 6 18      5
  1 0 0 23 11 12     5
  0 1 2 13 4 10      5
  0 6 0 12 4 9       5
  0 1 0 23 9 15      5
  0 4 0 15 5 11      5
  0 2 0 22 9 13      5
  0 3 0 25 1 25      5
  2 1 0 11 9 2       5
  1 0 0 22 11 11     5
  1 0 0 22 10 12     5
  0 4 1 14 6 8       5
  0 2 0 21 9 13      5
  1 0 0 22 11 12     5
  1 0 0 0 0 0        5
  0 0 2 14 2 12      5
  0 0 0 25 11 15     5
  1 2 0 12 6 6       5
  4 0 0 17 0 17      5
  0 1 0 22 20 3      5
  1 1 1 16 13 3      5
  1 4 2 7 7 0        5
  1 0 0 18 11 7      5
  0 2 0 21 7 15      5
  1 0 2 14 2 13      5
  1 0 3 2 1 1        5
  0 1 1 19 13 7      5
  1 1 1 23 3 21      5
  0 2 0 18 10 8      5
  1 0 2 9 9 0        5
  0 0 0 23 12 12     5
  0 3 1 14 3 12      5
  0 2 0 23 10 14     5
  0 6 0 7 6 2        5
  1 0 0 22 13 10     5
  1 0 0 22 12 11     5
  1 0 0 25 16 9      5
  0 5 1 9 7 3        5
  0 2 2 10 1 9       5
  2 0 0 12 12 1      5
  5 2 0 4 1 4        5
  0 3 0 20 4 16      5
  0 1 0 21 11 11     5
  0 3 2 5 1 5        5
  3 2 0 5 5 1        5
  1 0 0 24 4 20      5
  0 1 0 25 6 20      5
  1 0 1 17 6 11      5
  1 0 0 22 18 5      5
  0 0 0 24 13 11     5
  1 0 0 22 4 18      5
  0 0 0 28 12 17     5
  1 1 1 14 3 12      5
  0 0 0 26 13 13     5
  4 1 0 7 2 6        5
  6 0 0 3 2 1        5
  0 5 1 5 5 1        5
  6 0 0 5 2 3        5
  0 2 0 19 17 2      5
  0 1 0 21 12 10     5
  0 2 0 19 16 3      5
  3 4 1 7 4 4        5
  0 2 0 17 11 7      5
  0 2 0 19 10 10     5
  2 2 0 11 2 9       5
  0 1 0 22 21 2      5
  3 0 0 1 0 1        5
  1 0 3 6 6 0        5
  1 0 0 19 19 0      5
  0 2 0 19 19 0      5
  0 0 1 26 8 18      5
  1 0 0 18 16 2      5
  0 0 0 19 17 3      5
  3 4 1 2 2 0        5
  0 0 2 17 4 13      5
  0 0 0 19 16 4      5
  0 1 0 27 6 21      5
  4 2 1 4 0 4        5
  3 0 0 14 12 3      5
  0 1 0 28 5 23      5
  1 0 0 17 16 2      5
  0 2 0 18 11 7      5
  0 1 0 27 7 21      5
  0 3 0 21 5 17      5
  1 0 0 17 15 3      5
  3 1 0 14 1 14      5
  0 3 0 22 3 19      5
  1 0 0 25 4 21      5
  1 0 0 16 16 1      5
  3 4 1 5 3 3        5
  0 0 0 27 9 19      5
  1 0 1 19 0 19      5
  1 0 0 19 18 1      5
  1 0 0 26 5 22      5
  0 3 0 19 6 14      5
  6 0 0 5 3 3        5
  2 2 0 13 0 13      5
  0 0 1 27 5 23      5
  1 0 1 19 9 11      5
  1 0 1 15 8 7       5
  1 2 1 14 10 4      5
  0 1 2 20 1 20      5
  1 0 0 15 14 2      5
  5 0 1 5 2 3        5
  0 1 0 21 20 1      5
  1 0 0 14 14 0      5
  0 1 0 21 21 0      5
  0 0 0 22 14 8      5
  3 4 1 5 2 4        5
  2 0 2 10 1 10      5
  0 3 0 18 10 9      5
  1 2 0 14 5 9       5
  4 4 0 6 2 5        5
  1 0 0 13 13 1      5
  0 2 0 25 3 23      5
  5 0 1 6 3 4        5
  0 1 0 28 3 25      5
  0 1 0 20 20 1      5
  3 4 1 6 3 3        5
  0 2 0 26 3 23      5
  0 2 0 26 2 24      5
  1 1 0 24 2 23      5
  0 0 1 20 6 15      5
  1 3 0 6 6 0        5
  3 1 0 3 2 2        5
  0 4 1 5 5 0        5
  1 1 0 27 0 27      5
  2 0 1 16 3 13      5
  0 2 0 24 3 21      5
  0 1 1 26 3 24      5
  0 0 1 22 10 13     5
  0 5 0 7 2 6        5
  0 2 0 25 5 20      5
  0 1 1 25 4 21      5
  0 1 1 28 2 26      5
  1 0 0 20 19 2      5
  1 0 0 20 20 1      5
  0 2 0 27 3 24      5
  0 1 1 21 6 15      5
  1 0 0 20 18 3      5
  0 4 1 15 5 11      5
  0 2 0 26 5 22      5
  1 0 0 27 4 23      5
  0 2 0 26 6 21      5
  0 0 1 26 7 20      5
  1 4 2 7 4 4        5
  0 0 1 23 7 16      5
  0 0 1 24 7 17      5
  1 0 1 21 9 13      5
  2 3 0 5 4 1        5
  0 0 1 19 17 3      5
  0 3 0 15 10 5      5
  0 0 0 28 7 21      5
  0 0 0 30 5 25      5
  0 5 0 11 2 9       5
  0 0 0 32 5 28      5
  0 0 0 33 4 29      5
  0 3 1 12 7 6       5
  4 2 0 7 2 6        5
  1 2 2 8 6 3        5
  1 0 0 20 10 10     5
  1 1 0 19 8 11      5
  0 0 1 20 17 3      5
  1 1 0 16 16 1      5
  4 2 0 5 2 4        5
  5 0 0 7 2 5        5
  3 4 0 6 3 4        5
  3 4 0 8 3 5        5
  1 0 1 16 11 5      5
  0 3 2 6 1 5        5
  0 0 1 23 0 23      5
  0 1 1 16 16 0      5
  2 0 1 25 1 25      5
  0 2 0 17 16 1      5
  5 0 0 2 0 2        5
  2 4 1 5 5 1        5
  1 1 1 13 6 7       5
  1 1 1 13 7 7       5
  1 1 0 14 14 1      5
  0 5 2 5 4 1        5
  3 3 0 8 6 3        5
  2 0 0 11 11 1      5
  0 3 3 8 0 8        5
  0 4 1 7 6 1        5
  0 1 2 12 2 10      5
  1 3 0 10 7 4       5
  5 0 0 3 2 2        5
  2 0 1 20 1 19      5
  0 1 0 19 13 7      5
  1 0 1 17 2 15      5
  4 2 0 3 2 1        5
  0 0 1 30 3 28      5
  1 0 2 7 7 1        5
  0 2 1 21 3 19      5
  0 2 1 11 11 1      5
  4 0 1 3 3 1        5
  1 1 0 16 5 11      5
  0 2 0 16 15 1      5
  1 0 1 13 13 1      5
  2 2 1 2 2 1        5
  3 0 1 7 5 2        5
  4 0 1 4 3 2        5
  0 0 1 18 18 0      5
  0 5 1 5 1 4        5
  0 1 0 14 13 1      5
  2 2 1 9 3 6        5
  2 2 1 11 2 9       5
  3 2 1 2 2 1        5
  5 0 0 5 1 5        5
  1 0 3 5 0 5        5
  1 0 3 3 2 1        5
  1 0 3 2 1 2        5
  1 0 3 4 4 1        5
  1 4 2 4 2 2        5
  1 0 3 7 0 7        5
  1 0 3 8 1 8        5
  0 2 1 14 10 4      5
  0 4 2 4 2 3        5
  0 0 1 17 17 1      5
  3 2 0 9 5 5        5
  0 1 0 15 14 2      5
  0 2 1 23 6 18      5
  1 4 0 5 5 0        5
  0 1 0 16 14 2      5
  3 2 0 8 5 3        5
  0 4 2 7 3 5        5
  1 4 2 3 2 2        5
  1 2 0 14 8 7       5
  2 2 1 9 2 7        5
  1 2 2 6 0 6        5
  2 2 1 11 1 10      5
  4 0 0 11 1 11      5
  1 0 3 11 1 10      5
  1 2 2 7 4 4        5
  0 0 1 11 11 0      5
  1 0 1 17 3 14      5
  2 0 1 17 4 14      5
  9 0 0 4 2 3        5
  0 7 0 9 2 7        5
  2 2 0 8 2 6        5
  2 2 0 9 2 8        5
  0 7 0 4 1 4        5
  5 0 0 7 1 7        5
  2 2 0 6 2 4        5
  0 0 0 36 2 35      5
  2 2 0 8 7 1        5
  2 2 0 4 3 1        5
  3 2 1 4 4 0        5
  1 2 0 14 8 6       5
  4 0 1 6 3 3        5
  5 0 0 7 2 6        5
  0 6 0 7 6 1        5
  0 5 1 4 1 4        5
  1 6 1 5 5 1        5
  2 0 0 10 10 0      5
  1 3 1 2 2 1        5
  1 0 0 19 4 16      5
  1 4 2 6 4 2        5
  0 0 2 14 3 12      5
  3 0 0 11 4 8       5
  2 4 0 4 3 2        5
  1 4 0 8 5 3        5
  2 2 0 10 4 6       5
  2 3 0 4 0 4        5
  0 0 0 21 21 0      5
  0 4 2 9 4 5        5
  0 2 2 3 3 1        5
  3 0 0 10 6 4       5
  1 3 1 7 1 6        5
  0 2 2 12 6 7       5
  0 3 0 13 6 8       5
  3 2 1 6 3 4        5
  1 1 3 7 5 3        5
  0 3 1 18 6 12      5
  2 1 1 1 0 1        5
  4 2 0 7 0 7        5
  0 0 2 13 1 13      5
  1 0 0 16 11 5      5
  1 2 1 14 2 13      5
  2 2 0 10 5 5       5
  3 2 1 6 4 3        5
  1 0 2 3 0 3        5
  1 0 2 8 1 7        5
  0 0 3 9 7 2        5
  1 4 2 7 3 5        5
  0 0 3 11 4 7       5
  0 2 2 9 1 9        5
  1 2 1 11 6 5       5
  3 2 1 7 1 6        5
  0 0 3 9 5 4        5
  0 2 2 8 2 6        5
  1 0 2 2 2 0        5
  3 4 0 3 1 2        5
  1 0 1 18 12 6      5
  1 0 2 7 6 2        5
  3 4 0 3 0 3        5
  0 0 3 10 2 9       5
  3 2 1 7 2 5        5
  0 4 0 1 1 1        5
  1 3 0 13 2 11      5
  0 0 3 7 5 2        5
  0 1 0 14 14 0      5
  3 4 0 7 4 4        5
  3 2 1 7 4 3        5
  2 4 1 5 4 2        5
  0 0 0 24 22 3      5
  0 4 1 13 5 9       5
  0 0 3 7 3 4        5
  0 2 2 12 2 10      5
  1 0 1 26 4 22      5
  0 0 3 7 1 6        5
  0 0 3 2 1 2        5
  0 0 3 7 0 7        5
  0 0 3 4 4 1        5
  0 3 3 7 4 4        5
  3 0 0 11 5 7       5
  0 0 0 23 20 3      5
  0 0 0 23 19 4      5
  0 4 0 12 5 7       5
  0 0 3 1 1 1        5
  0 1 1 13 13 0      5
  0 1 0 13 13 1      5
  2 0 1 11 7 4       5
  1 0 0 22 17 6      5
  0 0 3 11 2 9       5
  2 0 2 9 5 5        5
  0 1 0 12 12 0      5
  0 0 3 15 1 15      5
  3 2 1 8 3 6        5
  2 3 0 3 2 2        5
  4 0 1 11 1 11      5
  2 3 0 3 2 1        5
  2 3 0 4 1 3        5
  1 3 0 14 3 12      5
  2 3 0 2 1 2        5
  2 3 0 3 1 2        5
  2 3 0 2 2 1        5
  2 3 0 6 2 4        5
  3 1 0 3 3 1        5
  1 4 0 8 6 3        5
  0 0 2 18 4 15      5
  3 2 1 9 1 9        5
  2 1 1 17 4 14      5
  2 4 0 3 2 1        5
  0 0 0 26 19 8      5
  3 2 1 7 5 2        5
  2 4 0 2 1 2        5
  1 4 1 2 2 1        5
  1 0 1 16 12 4      5
  1 0 0 22 16 7      5
  1 4 1 3 1 2        5
  1 1 0 15 8 8       5
  0 2 0 12 11 1      5
  1 4 1 8 6 3        5
  5 0 0 9 2 7        5
  1 7 0 7 1 7        5
  2 4 0 6 4 3        5
  4 0 0 4 4 0        5
  3 2 0 6 5 1        5
  0 4 2 8 4 4        5
  3 0 1 6 5 2        5
  1 0 0 24 21 4      5
  0 3 1 21 6 16      5
  1 0 0 24 19 6      5
  5 0 0 8 1 8        5
  4 0 1 6 2 5        5
  3 2 0 5 4 2        5
  2 2 1 9 7 2        5
  1 2 2 9 0 9        5
  2 4 0 7 5 3        5
  3 2 0 4 4 0        5
  4 0 1 5 1 4        5
  3 2 0 7 3 5        5
  5 0 0 2 2 0        5
  4 0 0 1 1 0        5
  0 4 0 10 10 1      5
  4 0 0 2 0 2        5
  1 4 0 9 2 8        5
  3 3 0 5 4 1        5
  0 1 0 34 1 34      5
  3 2 0 8 0 8        5
  0 4 2 5 3 3        5
  3 2 0 11 0 11      5
  5 0 0 2 2 1        5
  1 2 2 5 2 4        5
  2 4 0 11 3 8       5
  3 1 0 15 1 14      5
  4 0 1 3 2 1        5
  0 1 0 35 0 35      5
  0 1 0 15 13 3      5
  2 4 0 8 5 3        5
  1 2 2 10 2 9       5
  2 2 0 9 3 7        5
  0 2 3 6 3 4        5
  1 4 2 7 2 6        5
  2 0 2 8 1 7        5
  0 1 0 23 16 7      5
  0 4 1 16 2 15      5
  2 0 0 19 0 19      5
  3 0 1 12 3 10      5
  1 3 0 11 6 5       5
  0 2 3 3 2 1        5
  0 2 0 20 19 2      5
  2 1 1 14 7 7       5
  1 2 2 8 3 5        5
  1 0 3 9 3 6        5
  1 0 3 8 4 4        5
  1 0 3 8 4 5        5
  2 0 2 4 2 2        5
  1 1 0 19 17 2      5
  1 0 3 7 5 2        5
  2 0 2 6 1 5        5
  2 0 2 3 2 2        5
  0 0 0 26 18 9      5
  2 0 2 7 5 2        5
  2 0 2 3 1 3        5
  1 1 0 18 15 4      5
  1 0 0 15 13 3      5
  2 0 2 2 2 0        5
  1 0 3 8 2 7        5
  2 0 2 4 1 3        5
  3 2 1 7 1 7        5
  2 0 1 18 0 18      5
  1 0 3 6 4 3        5
  3 1 0 8 1 7        5
  2 0 2 5 1 5        5
  2 0 2 8 2 6        5
  3 0 0 15 14 1      5
  0 2 3 7 6 2        5
  1 0 3 6 2 5        5
  1 2 0 19 2 17      5
  1 0 3 9 6 4        5
  1 0 3 8 6 2        5
  2 0 2 9 3 6        5
  1 4 0 7 5 2        5
  2 0 1 20 2 18      5
  0 2 3 10 1 9       5
  0 0 4 4 3 2        5
  2 0 1 21 2 20      5
  1 2 2 7 5 2        5
  0 0 0 31 2 30      5
  0 0 4 3 1 3        5
  2 0 2 9 5 4        5
  0 0 0 22 16 6      5
  1 4 1 9 2 8        5
  1 4 1 4 0 4        5
  1 4 1 5 2 3        5
  2 4 0 6 2 5        5
  1 4 1 10 4 6       5
  2 3 1 1 1 1        5
  1 0 0 21 12 9      5
  0 5 1 10 1 10      5
  2 0 0 14 12 3      5
  3 2 1 5 1 4        5
  1 0 1 15 9 7       5
  0 6 1 5 1 5        5
  1 3 0 10 0 10      5
  0 4 1 16 6 10      5
  0 3 1 18 5 13      5
  1 4 2 3 0 3        5
  3 1 0 15 2 13      5
  0 3 1 14 6 9       5
  1 0 3 7 3 4        5
  2 0 1 14 2 13      5
  0 1 1 25 8 18      5
  0 2 0 26 9 18      5
  0 3 1 21 4 18      5
  0 2 1 18 8 10      5
  1 1 1 12 11 1      5
  3 0 0 17 1 16      5
  0 1 1 24 7 17      5
  0 2 1 28 0 28      5
  3 4 0 5 0 5        5
  3 0 1 10 2 9       5
  3 0 1 11 0 11      5
  0 0 1 24 12 12     5
  1 0 1 23 3 21      5
  0 3 1 19 5 15      5
  0 0 1 24 14 10     5
  0 3 2 5 3 3        5
  3 0 0 11 2 10      5
  0 0 1 26 14 12     5
  4 0 1 3 0 3        5
  0 1 1 27 9 19      5
  0 1 1 26 9 17      5
  0 4 1 16 4 12      5
  0 1 1 27 7 21      5
  5 0 0 6 1 5        5
  0 2 0 22 19 4      5
  0 1 2 22 1 22      5
  1 3 0 7 6 2        5
  4 0 1 3 2 2        5
  0 0 1 27 0 27      5
  4 0 1 3 1 2        5
  1 0 3 11 2 10      5
  0 6 1 16 0 16      5
  1 2 1 13 4 9       5
  0 0 1 28 1 28      5
  0 5 0 16 1 16      5
  1 4 1 10 1 10      5
  4 0 1 4 1 4        5
  5 0 0 4 0 4        5
  0 3 2 12 1 12      5
  3 2 1 2 1 1        5
  2 0 1 13 2 11      5
  0 5 1 15 4 12      5
  3 2 1 3 2 2        5
  0 1 2 19 1 18      5
  0 5 3 2 0 2        5
  0 2 0 14 13 1      5
  0 2 1 19 2 17      5
  3 2 1 3 2 1        5
  0 3 3 8 3 5        5
  0 2 1 20 8 12      5
  1 3 2 7 4 3        5
  0 2 1 18 3 16      5
  0 1 2 16 2 15      5
  1 1 2 12 4 9       5
  1 5 1 7 2 6        5
  0 1 2 15 3 12      5
  1 3 2 5 2 3        5
  3 3 0 8 1 8        5
  2 0 1 22 1 21      5
  3 2 1 4 2 3        5
  1 3 0 8 8 1        5
  0 4 3 7 2 6        5
  0 3 3 8 2 6        5
  0 1 1 23 10 14     5
  0 3 1 22 1 21      5
  2 0 1 12 11 1      5
  0 2 1 20 4 17      5
  1 2 2 7 7 0        5
  0 1 1 21 9 12      5
  3 0 0 18 2 17      5
  0 3 0 20 7 13      5
  0 2 2 21 2 19      5
  0 1 2 17 2 16      5
  0 2 0 22 15 8      5
  1 1 2 13 1 12      5
  1 0 0 18 12 6      5
  0 4 2 10 1 10      5
  2 1 1 12 11 1      5
  0 1 2 15 2 14      5
  4 0 0 10 2 8       5
  0 5 1 10 7 3       5
  1 2 0 18 4 15      5
  2 3 1 5 0 5        5
  1 5 1 9 2 8        5
  1 5 1 10 1 9       5
  0 0 2 18 7 12      5
  0 1 0 29 1 29      5
  0 2 1 17 7 10      5
  0 6 1 14 2 12      5
  0 0 1 25 0 25      5
  0 2 2 20 4 17      5
  0 3 1 16 8 8       5
  0 4 1 24 1 23      5
  0 2 1 19 4 15      5
  1 0 1 20 8 12      5
  3 2 1 5 1 5        5
  1 1 1 24 3 21      5
  0 5 1 16 1 15      5
  1 0 1 21 12 10     5
  1 1 0 18 8 11      5
  5 0 0 9 3 6        5
  0 0 0 34 3 32      5
  1 1 0 18 9 10      5
  0 1 2 8 8 0        5
  1 1 0 19 11 8      5
  1 3 1 14 4 10      5
  3 4 0 9 4 6        5
  3 0 0 1 1 0        5
  1 1 0 21 11 10     5
  2 4 1 8 3 5        5
  1 1 0 20 12 9      5
  1 1 1 15 5 10      5
  0 4 1 20 3 17      5
  3 3 1 4 4 0        5
  2 1 1 15 5 11      5
  4 1 1 6 0 6        5
  3 0 1 18 0 18      5
  4 1 1 4 1 3        5
  5 1 0 4 1 4        5
  3 0 1 13 4 10      5
  3 3 1 7 5 3        5
  3 3 1 3 3 1        5
  4 3 0 5 4 1        5
  4 2 0 6 1 6        5
  3 2 1 5 2 3        5
  3 0 1 11 7 5       5
  4 3 0 5 0 5        5
  1 5 1 8 3 5        5
  3 0 2 6 2 5        5
  3 0 2 5 1 4        5
  3 2 1 6 2 5        5
  3 1 1 11 1 11      5
  3 0 1 12 2 11      5
  1 3 1 11 2 9       5
  0 1 1 17 13 4      5
  4 1 0 9 2 7        5
  1 5 1 8 5 3        5
  2 0 3 10 0 10      5
  2 0 3 7 4 4        5
  1 0 1 28 0 28      5
  1 4 1 8 1 8        5
  0 4 1 8 8 1        5
  2 3 1 6 5 2        5
  4 2 0 5 4 1        5
  2 0 3 5 1 5        5
  3 3 0 9 0 9        5
  1 1 3 10 3 7       5
  2 0 3 2 1 1        5
  1 2 1 19 4 16      5
  0 1 0 25 16 9      5
  2 3 1 10 1 9       5
  1 0 3 9 5 4        5
  1 2 3 9 1 9        5
  1 2 3 6 4 2        5
  0 0 4 9 2 7        5
  0 0 4 6 6 1        5
  1 1 1 19 5 15      5
  3 0 0 13 11 2      5
  0 2 1 10 9 2       5
  0 3 0 14 9 5       5
  2 0 3 4 4 0        5
  2 0 1 14 12 2      5
  4 1 0 7 1 7        5
  1 0 4 2 1 2        5
  0 0 1 30 2 29      5
  2 3 1 5 2 3        5
  1 2 3 4 0 4        5
  1 2 3 3 1 3        5
  0 2 3 8 6 2        5
  2 2 2 5 0 5        5
  3 1 1 14 0 14      5
  0 4 1 22 1 21      5
  2 0 1 6 6 1        5
  0 0 1 31 1 30      5
  2 4 1 5 2 4        5
  2 4 1 4 0 4        5
  0 0 2 18 3 16      5
  1 3 1 14 3 12      5
  0 0 4 8 6 3        5
  0 0 4 11 0 11      5
  1 1 1 16 11 5      5
  0 0 4 8 0 8        5
  1 3 2 5 1 4        5
  0 0 4 6 2 5        5
  0 1 0 24 17 8      5
  1 0 2 15 5 10      5
  0 3 2 19 1 18      5
  1 0 1 17 14 4      5
  0 0 4 10 1 10      5
  0 0 4 7 3 4        5
  2 1 3 4 3 1        5
  2 0 1 13 11 3      5
  3 3 0 8 2 7        5
  3 3 1 6 0 6        5
  3 3 0 7 2 6        5
  0 0 1 22 1 22      5
  3 3 1 5 2 4        5
  3 3 0 6 3 4        5
  1 4 2 6 0 6        5
  1 4 0 12 1 12      5
  2 0 0 23 0 23      5
  2 1 3 5 3 3        5
  2 3 1 8 1 8        5
  2 4 1 4 2 2        5
  0 3 2 7 7 0        5
  2 3 1 7 4 3        5
  1 6 1 7 5 3        5
  3 3 0 2 1 2        5
  0 2 1 7 7 0        5
  0 0 0 26 20 7      5
  0 5 1 16 3 13      5
  2 3 1 6 4 3        5
  0 0 0 28 18 11     5
  5 1 0 8 2 7        5
  1 0 1 16 6 11      5
  2 3 1 5 1 4        5
  4 1 1 6 4 2        5
  1 2 3 3 1 2        5
  1 3 2 7 4 4        5
  2 3 1 4 2 3        5
  1 2 3 4 2 3        5
  2 2 2 4 4 1        5
  1 2 3 6 2 4        5
  4 0 0 10 3 7       5
  0 0 1 24 1 24      5
  1 0 0 26 17 10     5
  1 3 2 6 3 4        5
  6 1 0 5 0 5        5
  1 6 1 8 5 3        5
  4 1 1 2 0 2        5
  4 1 1 3 2 2        5
  4 1 1 3 3 1        5
  5 1 0 5 0 5        5
  2 0 3 8 3 5        5
  2 0 3 7 2 5        5
  2 0 3 6 3 3        5
  2 0 3 6 4 3        5
  1 0 1 11 10 1      5
  3 0 1 12 1 12      5
  3 1 1 6 2 5        5
  1 2 3 7 6 2        5
  2 0 3 3 0 3        5
  3 0 2 8 2 7        5
  3 0 2 7 1 6        5
  2 0 3 6 4 2        5
  0 6 1 12 1 11      5
  4 1 0 5 1 5        5
  0 2 0 19 14 5      5
  3 0 1 11 1 10      5
  6 0 1 5 2 4        5
  3 0 2 7 3 4        5
  2 1 0 7 7 1        5
  0 0 4 4 2 2        5
  9 0 1 4 0 4        5
  0 4 0 22 2 21      5
  0 0 0 30 17 14     5
  0 1 0 25 12 13     5
  0 0 1 25 11 15     5
  0 0 1 21 14 8      5
  0 6 0 12 2 11      5
  0 3 0 21 7 14      5
  0 2 1 21 1 20      5
  2 0 1 24 1 23      5
  0 1 0 24 11 14     5
  1 0 1 16 1 16      5
  4 1 0 8 3 5        5
  0 0 1 21 12 10     5
  0 0 0 26 17 9      5
  0 1 0 25 14 11     5
  1 1 2 7 7 0        5
  0 0 1 23 9 14      5
  0 0 1 21 9 12      5
  0 1 0 20 19 2      5
  1 0 1 17 13 5      5
  0 4 0 18 0 18      5
  1 0 1 14 1 14      5
  0 4 0 17 1 17      5
  0 0 1 21 8 13      5
  1 0 2 16 4 13      5
  1 0 0 28 0 28      5
  0 5 0 16 3 14      5
  0 0 2 19 3 16      5
  0 5 0 12 6 7       5
  0 4 0 15 7 8       5
  0 4 0 14 7 8       5
  1 0 0 24 0 24      5
  0 4 0 17 3 15      5
  1 1 0 17 10 8      5
  0 0 0 29 17 12     5
  1 0 1 17 0 17      5
  0 1 1 18 15 3      5
  1 0 0 23 8 15      5
  0 0 1 21 6 15      5
  0 0 0 27 14 13     5
  3 2 1 7 7 1        5
  0 1 0 24 13 12     5
  0 5 0 12 7 6       5
  0 4 0 21 3 18      5
  1 0 0 21 12 10     5
  0 0 0 28 14 15     5
  0 0 0 29 14 15     5
  2 0 1 22 0 22      5
  1 2 0 16 4 13      5
  0 1 0 26 10 17     5
  3 0 2 5 3 2        5
  3 0 2 4 3 2        5
  3 0 2 6 3 4        5
  3 0 2 3 2 2        5
  2 0 3 6 3 4        5
  2 0 3 5 1 4        5
  0 1 0 24 18 7      5
  2 1 1 13 11 3      5
  0 5 0 6 6 0        5
  1 0 0 21 14 7      5
  1 2 0 9 8 2        5
  3 0 2 4 2 2        5
  1 0 4 5 1 4        5
  3 3 1 4 3 1        5
  5 1 0 3 2 1        5
  4 1 1 4 3 1        5
  3 0 0 19 3 16      5
  1 1 5 5 3 3        5
  7 0 0 5 3 2        5
  0 1 0 25 9 17      5
  0 0 0 30 10 21     5
  0 2 0 21 12 9      5
  0 2 0 24 14 11     5
  0 1 1 19 14 6      5
  0 2 0 25 14 11     5
  0 7 0 10 2 9       5
  0 1 0 16 12 4      5
  0 6 0 4 2 3        5
  4 0 0 13 0 13      5
  0 2 0 22 16 7      5
  1 0 3 8 5 3        5
  0 4 1 22 2 20      5
  0 1 2 9 8 2        5
  0 2 2 10 9 2       5
  0 3 0 11 9 3       5
  2 0 1 14 1 14      5
  0 0 0 23 15 9      5
  0 0 2 9 8 2        5
  1 0 0 18 13 5      5
  0 1 1 28 2 27      5
  1 1 0 17 13 4      5
  1 2 1 9 8 1        5
  0 0 0 34 4 31      5
  1 0 2 2 0 2        5
  0 4 1 13 2 11      5
  3 0 0 15 1 14      5
  2 0 1 9 8 1        5
  1 4 1 7 7 1        5
  3 0 0 14 2 13      5
  1 0 1 17 12 6      5
  2 0 3 7 4 3        5
  0 0 3 15 5 11      5
  1 0 0 27 18 9      5
  1 1 0 15 11 4      5
  0 0 2 21 1 20      5
  1 1 0 11 10 2      5
  0 0 3 7 7 1        5
  2 0 1 13 0 13      5
  2 0 0 11 9 3       5
  1 4 0 6 6 1        5
  1 1 0 13 9 5       5
  0 3 2 9 2 7        5
  3 1 0 6 0 6        5
  0 3 2 6 2 4        5
  0 5 0 4 0 4        5
  0 3 2 8 1 8        5
  1 3 1 10 4 7       5
  3 1 0 1 1 0        5
  1 3 1 7 5 2        5
  2 1 1 12 4 8       5
  1 0 1 15 4 11      5
  0 3 2 11 0 11      5
  3 1 0 7 4 4        5
  1 3 1 7 3 4        5
  1 1 0 15 6 10      5
  1 1 2 9 4 6        5
  0 0 2 1 1 1        5
  1 3 1 13 1 12      5
  0 3 3 6 2 4        5
  3 1 0 10 5 5       5
  0 3 2 9 4 6        5
  1 1 2 7 2 6        5
  3 1 0 8 2 6        5
  1 7 0 9 0 9        5
  1 1 1 0 0 0        5
  2 3 0 7 4 4        5
  0 5 0 10 1 9       5
  0 7 0 4 1 3        5
  0 3 2 11 1 10      5
  1 1 2 4 1 3        5
  0 4 1 9 8 2        5
  5 0 1 4 3 1        5
  5 0 1 5 0 5        5
  5 0 1 4 1 3        5
  5 0 1 5 4 2        5
  6 0 0 3 1 2        5
  6 0 0 7 1 6        5
  6 0 0 4 2 3        5
  6 0 0 5 3 2        5
  6 0 0 6 4 3        5
  1 1 1 17 2 15      5
  2 0 0 17 9 8       5
  1 4 1 9 6 3        5
  1 4 0 4 4 0        5
  0 0 1 0 0 0        5
  2 2 0 8 0 8        5
  0 2 1 16 1 16      5
  3 0 0 2 1 1        5
  0 1 2 11 2 10      5
  0 1 0 19 11 9      5
  3 0 0 10 0 10      5
  0 1 1 19 11 8      5
  3 0 1 6 6 0        5
  0 0 0 25 13 13     5
  2 2 0 12 1 12      5
  1 0 1 14 8 7       5
  0 1 1 22 4 19      5
  0 4 0 11 7 5       5
  0 0 0 30 3 27      5
  1 0 0 26 2 24      5
  0 0 1 26 4 23      5
  2 0 1 13 1 12      5
  0 0 2 11 1 11      5
  1 1 3 6 5 1        5
  3 0 1 23 1 23      5
  2 3 0 3 3 1        5
  1 0 2 8 6 2        5
  2 0 1 15 10 6      5
  0 5 0 5 5 1        5
  0 1 0 21 13 9      5
  0 1 1 21 14 8      5
  1 1 3 9 1 9        5
  0 0 1 23 14 10     5
  2 0 1 27 1 27      5
  0 4 2 8 3 6        5
  2 0 0 18 2 17      5
  1 0 3 5 5 1        5
  1 0 3 5 5 0        5
  1 0 2 8 7 1        5
  1 1 0 18 13 6      5
  2 1 1 10 4 7       5
  0 3 1 16 10 6      5
  1 2 2 9 5 4        5
  0 0 1 22 14 8      5
  1 1 0 12 8 4       5
  1 5 1 8 7 1        5
  1 0 1 20 1 20      5
  2 1 1 7 6 1        5
  0 3 0 15 9 7       5
  2 0 0 16 9 8       5
  0 1 2 23 0 23      5
  1 0 0 21 3 19      5
  2 1 1 12 10 2      5
  2 1 0 2 1 1        5
  2 1 0 1 1 1        5
  1 0 0 23 3 21      5
  2 1 0 1 1 0        5
  3 0 1 20 0 20      5
  1 4 0 10 3 8       5
  0 2 1 13 4 9       5
  0 5 1 9 8 1        5
  1 1 1 14 1 14      5
  0 3 1 13 6 7       5
  1 0 0 30 1 30      5
  2 0 0 15 3 13      5
  2 2 0 10 2 9       5
  1 0 1 13 8 5       5
  1 2 2 2 0 2        5
  0 1 0 25 18 7      5
  1 1 2 4 0 4        5
  3 1 0 9 7 2        5
  2 0 0 1 1 0        5
  1 2 3 5 1 4        5
  3 1 0 11 2 10      5
  3 1 0 12 2 11      5
  2 1 1 1 1 0        5
  1 1 2 3 2 2        5
  0 2 2 8 5 3        5
  1 1 2 11 2 10      5
  1 2 1 10 7 3       5
  2 3 0 6 4 2        5
  3 0 1 22 0 22      5
  0 1 3 8 1 8        5
  1 4 1 7 6 1        5
  1 2 1 11 9 3       5
  1 3 1 11 3 8       5
  3 0 1 5 5 0        5
  1 1 1 18 3 15      5
  0 1 2 5 5 1        5
  1 3 1 7 6 1        5
  1 3 1 9 7 3        5
  0 1 3 5 3 2        5
  0 1 0 28 1 27      5
  1 2 2 3 3 1        5
  0 1 3 4 4 1        5
  0 0 1 28 3 26      5
  1 1 1 15 0 15      5
  0 2 3 4 3 1        5
  0 1 1 21 2 19      5
  1 2 0 11 8 4       5
  1 1 2 5 1 5        5
  0 3 0 24 0 24      5
  3 1 0 9 6 3        5
  1 1 2 10 1 9       5
  1 1 2 14 2 13      5
  0 3 2 2 2 0        5
  0 2 3 5 3 2        5
  0 2 3 5 1 4        5
  0 2 3 6 2 5        5
  0 2 3 5 2 3        5
  3 0 1 24 0 24      5
  0 1 3 12 1 12      5
  2 1 0 13 1 12      5
  0 1 3 13 2 12      5
  2 0 0 17 1 16      5
  0 1 0 24 15 10     5
  2 1 1 11 10 2      5
  2 0 0 12 8 4       5
  1 4 0 9 1 9        5
  1 4 0 8 2 6        5
  0 5 1 3 0 3        5
  0 1 2 12 3 9       5
  1 2 1 12 10 2      5
  1 1 1 17 0 17      5
  1 1 3 11 1 11      5
  1 0 3 10 3 7       5
  1 4 0 8 1 7        5
  1 4 0 6 3 3        5
  2 0 1 12 1 12      5
  0 4 1 11 5 7       5
  0 3 0 0 0 0        5
  0 1 0 29 18 11     5
  0 0 2 14 4 10      5
  0 6 0 6 4 3        5
  1 0 1 21 6 16      5
  0 0 2 14 7 8       5
  1 4 0 2 1 1        5
  0 3 0 21 14 7      5
  1 0 1 18 9 9       5
  0 2 1 16 8 8       5
  0 5 0 11 4 8       5
  1 1 1 20 5 15      5
  0 3 1 1 1 0        5
  1 3 0 12 3 10      5
  1 3 0 11 3 9       5
  1 0 1 16 3 14      5
  0 6 0 15 0 15      5
  0 0 1 32 0 32      5
  1 3 0 10 6 5       5
  0 1 1 17 12 5      5
  0 0 2 25 1 24      5
  1 1 1 17 5 13      5
  0 0 2 19 1 18      5
  0 6 1 6 1 5        5
  2 1 0 11 5 7       5
  3 0 1 19 1 19      5
  0 5 1 4 2 2        5
  3 1 1 3 3 0        5
  4 1 0 1 1 0        5
  2 0 0 10 8 2       5
  3 1 1 2 1 2        5
  4 1 0 3 0 3        5
  4 1 0 1 0 1        5
  3 0 0 21 0 21      5
  3 1 1 4 3 2        5
  4 1 0 3 2 2        5
  0 1 0 17 11 7      5
  3 1 1 7 5 3        5
  2 3 1 5 4 1        5
  0 0 0 25 20 5      5
  1 3 0 11 5 7       5
  2 0 1 23 1 23      5
  4 1 0 5 4 2        5
  2 1 2 6 1 6        5
  0 3 3 6 1 5        5
  0 3 3 3 1 3        5
  2 1 2 5 0 5        5
  2 1 2 3 1 2        5
  0 3 3 4 4 0        5
  0 3 3 5 1 5        5
  2 1 2 4 2 3        5
  0 3 3 6 0 6        5
  0 3 3 7 1 7        5
  4 1 0 9 4 5        5
  1 1 3 5 4 1        5
  1 1 3 6 0 6        5
  1 1 3 6 1 6        5
  1 1 3 5 1 4        5
  1 1 3 2 0 2        5
  0 3 1 13 7 6       5
  0 3 3 8 1 7        5
  2 1 2 4 2 2        5
  0 3 3 7 3 5        5
  1 1 3 2 2 0        5
  1 1 3 6 3 4        5
  2 1 2 7 1 6        5
  1 1 3 8 3 6        5
  1 0 2 12 6 7       5
  1 1 2 8 7 2        5
  1 0 0 29 1 29      5
  2 0 0 24 1 24      5
  1 0 1 16 8 9       5
  1 0 0 20 7 13      5
  1 1 0 20 14 7      5
  2 0 1 13 9 5       5
  2 0 0 12 9 3       5
  2 0 0 19 2 17      5
  3 0 0 8 8 0        5
  0 0 3 15 3 13      5
  0 3 0 20 14 7      5
  1 2 0 1 1 1        5
  0 1 1 30 2 28      5
  0 4 2 3 3 0        5
  0 4 0 26 1 26      5
  0 1 1 21 13 9      5
  1 0 1 18 7 11      5
  0 4 1 10 6 5       5
  0 4 0 14 4 10      5
  1 1 1 19 12 8      5
  1 1 2 6 6 1        5
  1 0 1 18 6 12      5
  2 0 1 1 1 0        5
  2 1 1 10 9 1       5
  3 0 0 10 8 2       5
  1 1 0 18 0 18      5
  0 4 0 7 7 1        4
  0 4 0 8 8 0        4
  1 0 1 21 6 15      4
  0 3 1 14 5 10      4
  0 4 1 0 0 0        4
  0 2 2 15 1 14      4
  0 5 0 12 1 11      4
  2 2 1 9 6 3        4
  1 0 1 11 11 1      4
  0 0 2 11 9 3       4
  0 2 1 17 4 13      4
  2 1 2 4 3 1        4
  2 0 0 20 8 13      4
  3 0 0 10 10 1      4
  5 2 0 5 0 5        4
  5 0 0 3 1 3        4
  0 3 1 27 1 27      4
  0 5 1 2 1 2        4
  1 0 1 15 13 3      4
  1 1 3 5 0 5        4
  0 0 0 27 10 18     4
  6 0 1 5 5 1        4
  1 1 1 16 15 1      4
  1 2 1 10 10 0      4
  2 4 1 4 3 2        4
  0 0 0 24 15 9      4
  2 0 0 14 0 14      4
  2 0 0 23 1 22      4
  2 1 2 2 1 2        4
  2 2 0 11 1 11      4
  2 0 1 14 4 11      4
  2 0 0 13 13 0      4
  1 0 3 14 0 14      4
  4 1 0 4 3 1        4
  0 3 1 14 4 11      4
  0 2 1 17 6 11      4
  0 1 0 23 21 2      4
  2 1 2 3 2 2        4
  1 0 0 18 18 1      4
  0 5 1 11 0 11      4
  0 3 3 9 1 9        4
  2 3 0 10 5 6       4
  3 4 0 4 3 2        4
  0 0 2 12 0 12      4
  2 2 0 10 0 10      4
  2 0 0 16 8 9       4
  3 4 0 4 2 3        4
  1 0 0 24 18 7      4
  3 2 0 6 1 5        4
  1 2 0 13 6 8       4
  0 0 2 22 5 18      4
  0 3 2 7 1 7        4
  0 2 2 7 6 2        4
  0 2 0 21 18 3      4
  1 0 2 22 1 22      4
  1 4 0 11 4 8       4
  0 2 1 20 7 14      4
  0 2 0 21 20 1      4
  1 0 1 19 3 16      4
  0 2 1 18 7 12      4
  0 3 3 7 0 7        4
  1 0 0 23 18 5      4
  2 2 0 9 1 9        4
  0 0 0 24 21 4      4
  1 4 0 9 3 6        4
  0 0 0 24 23 2      4
  1 0 2 18 2 17      4
  0 2 2 12 7 6       4
  2 1 2 3 0 3        4
  1 1 3 6 2 5        4
  0 2 0 20 18 3      4
  1 0 0 22 20 3      4
  1 0 0 22 19 4      4
  1 2 3 5 5 1        4
  1 0 0 22 21 2      4
  1 0 0 22 22 1      4
  2 0 0 23 2 21      4
  6 0 0 9 0 9        4
  2 0 1 15 3 12      4
  0 4 1 10 8 3       4
  0 0 1 22 17 5      4
  0 4 1 12 4 9       4
  0 2 2 14 4 11      4
  2 0 1 10 10 0      4
  0 2 2 24 1 24      4
  2 1 2 7 4 3        4
  4 2 0 9 4 5        4
  2 0 0 24 2 23      4
  0 3 3 6 1 6        4
  1 1 3 7 0 7        4
  2 0 2 8 3 5        4
  1 0 0 21 19 2      4
  1 0 0 21 20 1      4
  1 0 0 17 17 1      4
  2 1 2 4 1 4        4
  0 1 3 11 3 8       4
  0 0 0 18 17 1      4
  1 0 0 24 12 13     4
  1 0 0 21 18 3      4
  1 0 0 21 21 0      4
  2 4 0 5 2 3        4
  0 1 1 29 2 28      4
  0 0 0 17 17 1      4
  0 7 0 9 1 9        4
  2 2 0 4 2 2        4
  1 1 1 26 0 26      4
  1 0 0 16 15 1      4
  0 0 0 17 16 2      4
  0 0 0 25 24 1      4
  3 2 1 4 4 1        4
  1 0 0 15 15 1      4
  0 7 0 3 1 3        4
  0 0 0 27 11 17     4
  1 1 3 6 3 3        4
  0 0 1 19 12 7      4
  4 2 0 6 0 6        4
  6 0 0 8 4 5        4
  0 0 4 13 4 9       4
  1 3 1 8 7 1        4
  3 3 1 5 5 1        4
  1 1 1 16 5 11      4
  1 4 2 5 2 4        4
  1 1 1 24 2 22      4
  0 5 1 8 3 6        4
  1 0 0 12 12 0      4
  0 3 3 4 0 4        4
  3 2 0 4 1 3        4
  2 2 0 11 3 9       4
  0 2 0 18 17 2      4
  0 0 1 21 16 6      4
  0 3 1 15 4 11      4
  1 1 3 8 0 8        4
  2 2 0 4 1 3        4
  4 0 0 10 1 9       4
  1 0 0 29 2 27      4
  2 0 2 6 4 2        4
  2 2 2 5 1 4        4
  0 3 3 4 3 1        4
  0 7 0 2 1 2        4
  3 4 1 6 2 4        4
  2 1 1 10 8 2       4
  1 0 1 25 4 22      4
  5 0 0 5 2 4        4
  0 0 2 21 3 18      4
  1 3 1 1 1 0        4
  2 3 1 5 5 0        4
  1 0 1 24 5 19      4
  4 1 0 5 4 1        4
  1 0 1 18 5 14      4
  0 1 1 26 3 23      4
  2 1 0 13 2 12      4
  2 1 2 7 0 7        4
  1 1 0 17 16 1      4
  0 0 1 20 20 0      4
  0 2 1 20 3 18      4
  0 2 0 21 10 11     4
  0 1 2 11 6 6       4
  1 0 1 26 2 24      4
  1 0 0 27 14 13     4
  1 3 0 9 7 2        4
  1 0 2 13 5 8       4
  0 0 1 26 12 14     4
  0 0 0 28 17 12     4
  4 0 1 8 1 8        4
  0 0 1 24 11 14     4
  0 4 1 25 1 25      4
  1 1 0 18 16 3      4
  1 4 1 0 0 0        4
  1 1 0 18 3 15      4
  0 3 0 13 13 0      4
  1 1 0 17 4 14      4
  0 0 0 33 1 33      4
  1 2 1 8 6 3        4
  3 2 1 5 3 2        4
  0 0 0 32 0 32      4
  0 2 0 19 11 9      4
  1 1 1 27 1 27      4
  1 0 2 16 2 15      4
  0 0 0 26 23 4      4
  0 1 1 22 13 9      4
  1 0 1 14 14 0      4
  0 3 0 11 11 0      4
  4 1 0 7 3 5        4
  1 1 1 26 2 25      4
  3 4 1 4 2 3        4
  1 1 1 25 3 23      4
  1 1 0 11 11 1      4
  0 3 0 27 1 27      4
  1 2 2 7 6 1        4
  1 0 0 24 22 3      4
  0 0 0 23 18 6      4
  0 0 0 23 17 7      4
  4 1 0 4 2 2        4
  1 0 1 25 5 21      4
  3 1 1 8 4 5        4
  0 2 2 13 1 12      4
  0 0 0 22 17 5      4
  1 1 1 17 12 6      4
  0 2 0 15 15 0      4
  0 2 2 15 5 10      4
  5 0 0 8 2 7        4
  0 0 4 5 4 1        4
  0 2 2 4 4 0        4
  3 1 1 8 2 7        4
  0 0 2 10 10 1      4
  0 1 0 18 14 4      4
  6 0 0 4 2 2        4
  0 0 1 12 12 1      4
  4 1 0 6 1 5        4
  0 3 0 21 13 8      4
  1 2 0 13 7 6       4
  1 0 0 22 15 8      4
  1 0 1 23 2 22      4
  1 1 0 12 12 0      4
  0 0 0 37 0 37      4
  4 1 0 3 1 3        4
  0 0 0 37 1 36      4
  0 0 0 27 13 15     4
  0 0 1 16 16 0      4
  3 1 0 2 1 1        4
  3 1 1 5 5 1        4
  0 2 0 11 11 1      4
  0 1 1 17 11 6      4
  0 1 3 11 1 10      4
  1 0 2 14 3 11      4
  3 2 0 2 0 2        4
  2 0 0 18 10 9      4
  0 3 0 22 1 21      4
  2 1 1 15 1 15      4
  0 5 2 5 3 2        4
  0 0 2 15 7 9       4
  4 0 0 20 1 20      4
  1 4 0 7 5 3        4
  4 1 0 2 0 2        4
  1 0 0 24 23 2      4
  0 1 1 29 0 29      4
  0 2 3 9 2 8        4
  0 0 0 21 18 4      4
  2 0 1 19 2 18      4
  3 0 0 14 3 12      4
  2 0 0 18 7 12      4
  1 1 0 21 19 2      4
  0 7 0 6 2 5        4
  4 1 0 4 0 4        4
  1 2 2 10 1 10      4
  0 2 3 7 2 5        4
  0 0 0 21 20 1      4
  4 0 1 9 0 9        4
  3 2 0 7 6 2        4
  1 1 1 25 4 22      4
  0 2 2 2 0 2        4
  0 6 1 7 5 3        4
  2 3 0 5 5 1        4
  0 1 1 16 14 3      4
  3 0 0 13 1 13      4
  0 7 0 4 2 3        4
  0 2 0 16 11 5      4
  1 0 0 23 22 1      4
  1 0 3 1 1 1        4
  2 2 1 10 6 4       4
  0 3 1 17 5 12      4
  0 2 0 15 11 5      4
  0 1 0 27 17 10     4
  0 2 1 19 0 19      4
  3 1 1 2 2 1        4
  2 1 0 14 3 12      4
  1 0 1 19 12 8      4
  1 4 2 8 3 6        4
  0 2 1 1 1 0        4
  0 0 0 22 22 1      4
  1 3 0 13 4 9       4
  1 1 1 27 2 26      4
  3 4 1 3 3 1        4
  3 4 1 4 2 2        4
  1 0 0 23 17 6      4
  1 0 2 10 0 10      4
  0 1 0 21 19 2      4
  1 4 2 4 3 1        4
  0 2 0 22 14 9      4
  0 0 1 17 15 2      4
  0 0 1 15 15 0      4
  0 1 2 14 4 11      4
  0 1 0 11 11 1      4
  1 1 0 25 1 24      4
  3 0 0 14 4 11      4
  0 4 2 8 4 5        4
  0 0 0 23 22 1      4
  1 1 1 16 3 14      4
  3 1 1 4 2 3        4
  0 4 1 16 3 14      4
  0 4 2 8 1 8        4
  3 0 0 17 12 5      4
  1 4 1 9 5 5        4
  2 1 0 10 5 5       4
  1 0 0 18 15 3      4
  0 0 0 32 1 31      4
  0 7 0 5 1 4        4
  2 4 0 9 2 7        4
  2 2 1 7 7 0        4
  0 4 0 9 9 0        4
  0 0 2 14 9 6       4
  0 3 2 5 2 4        4
  0 2 0 12 12 0      4
  0 5 1 7 6 1        4
  1 1 2 7 6 2        4
  1 0 0 24 15 10     4
  0 1 3 8 2 7        4
  1 2 1 14 4 11      4
  0 3 1 10 10 0      4
  0 2 3 4 2 3        4
  0 1 1 17 14 3      4
  0 4 1 9 9 1        4
  1 0 2 15 4 11      4
  0 0 4 2 2 1        4
  0 3 2 1 1 0        4
  0 0 2 15 8 8       4
  0 0 2 22 7 16      4
  1 2 0 9 9 1        4
  0 0 3 12 3 10      4
  0 3 2 15 2 13      4
  1 0 0 24 6 19      4
  0 4 0 10 10 0      4
  0 3 0 24 1 23      4
  0 5 1 9 5 4        4
  2 0 0 19 11 8      4
  1 0 2 10 10 1      4
  1 0 0 23 20 3      4
  0 0 0 21 16 6      4
  2 3 1 2 2 0        4
  2 0 0 20 11 10     4
  1 0 0 18 14 4      4
  2 1 1 16 1 15      4
  0 3 0 14 13 2      4
  0 0 4 2 1 2        4
  3 1 0 16 1 16      4
  1 0 2 14 10 5      4
  0 0 0 37 2 35      4
  1 0 0 17 14 4      4
  0 2 1 24 6 18      4
  0 6 0 8 1 8        4
  0 7 1 2 0 2        4
  0 1 0 23 13 11     4
  1 4 2 8 4 5        4
  0 4 2 10 2 9       4
  0 1 0 23 12 12     4
  0 6 0 7 5 2        4
  1 0 3 13 1 13      4
  1 2 0 13 9 4       4
  4 2 0 5 1 5        4
  0 0 1 25 6 19      4
  1 1 0 14 12 2      4
  0 0 1 24 16 8      4
  0 0 0 35 1 34      4
  0 5 1 16 2 14      4
  3 0 0 17 15 2      4
  3 4 1 7 2 6        4
  1 1 2 2 0 2        4
  0 4 1 17 3 14      4
  3 4 1 4 1 3        4
  1 0 3 7 4 3        4
  0 3 1 20 2 19      4
  1 0 0 24 20 5      4
  0 4 1 14 1 14      4
  2 0 0 15 13 2      4
  0 4 1 17 1 16      4
  0 1 0 25 19 6      4
  0 1 1 22 7 16      4
  2 0 2 7 6 1        4
  1 0 1 17 5 12      4
  1 0 1 17 1 16      4
  0 3 1 8 8 1        4
  0 0 2 28 2 27      4
  0 0 3 11 1 10      4
  1 1 2 15 0 15      4
  2 0 0 14 13 2      4
  1 2 0 0 0 0        4
  0 1 0 24 19 6      4
  0 1 0 22 18 5      4
  1 0 2 14 6 9       4
  1 0 1 18 4 15      4
  1 2 0 12 9 4       4
  0 1 0 27 12 15     4
  1 1 0 24 4 21      4
  0 1 0 29 5 25      4
  0 0 0 30 19 12     4
  5 0 0 3 1 2        4
  0 4 1 10 7 4       4
  0 2 0 13 12 2      4
  0 2 2 5 3 3        4
  0 3 0 13 11 3      4
  1 1 0 20 18 3      4
  1 0 1 18 15 3      4
  0 0 0 25 21 4      4
  0 0 2 12 11 2      4
  1 2 2 1 1 1        4
  0 6 0 12 3 10      4
  1 0 0 23 11 13     4
  1 0 1 10 10 1      4
  2 0 0 11 10 2      4
  0 1 0 29 4 26      4
  1 0 3 10 3 8       4
  2 0 0 14 3 11      4
  0 0 2 9 9 0        4
  0 3 1 11 7 4       4
  1 4 0 10 0 10      4
  1 3 1 12 2 11      4
  2 0 0 17 8 9       4
  0 4 1 11 8 3       4
  1 1 2 10 0 10      4
  0 5 0 9 6 4        4
  0 3 0 17 9 9       4
  4 1 0 6 6 1        4
  0 1 0 26 19 8      4
  0 0 1 25 17 9      4
  0 5 1 15 3 13      4
  3 3 0 6 5 2        4
  0 1 0 37 0 37      4
  0 2 1 27 3 25      4
  4 0 0 5 5 1        4
  5 0 1 5 3 2        4
  1 4 2 6 2 4        4
  1 0 2 1 1 1        4
  0 0 1 29 0 29      4
  1 2 1 11 11 1      4
  0 0 3 10 1 10      4
  2 1 1 14 12 2      4
  3 0 0 15 5 10      4
  5 0 1 6 4 3        4
  0 2 0 24 9 16      4
  3 2 1 7 3 4        4
  3 1 0 16 3 14      4
  0 0 0 25 16 10     4
  1 0 0 24 3 21      4
  2 0 2 9 6 3        4
  1 1 1 1 1 0        4
  0 0 1 26 5 21      4
  3 1 0 18 1 18      4
  0 1 1 29 3 27      4
  2 0 1 7 7 0        4
  2 0 1 1 0 1        4
  2 1 1 16 7 9       4
  0 4 0 10 9 1       4
  0 0 2 30 1 30      4
  2 4 0 8 5 4        4
  0 2 0 22 8 14      4
  2 0 0 20 2 19      4
  0 2 2 6 3 3        4
  0 2 0 22 18 5      4
  0 1 0 16 13 3      4
  3 1 0 10 8 3       4
  0 2 2 20 2 19      4
  2 4 1 5 4 1        4
  1 0 0 24 17 8      4
  0 1 3 1 1 0        4
  0 0 3 9 0 9        4
  1 1 1 13 11 3      4
  0 2 0 22 17 6      4
  1 4 0 8 4 5        4
  3 1 0 9 6 4        4
  2 0 0 18 8 11      4
  0 2 0 14 12 2      4
  3 0 0 17 3 14      4
  1 0 2 1 0 1        4
  0 2 1 17 11 7      4
  5 0 1 5 5 0        4
  2 2 0 10 3 8       4
  4 2 0 9 1 9        4
  0 0 2 16 0 16      4
  2 0 2 11 0 11      4
  0 6 1 6 0 6        4
  0 0 0 23 16 8      4
  0 3 0 19 5 15      4
  2 4 1 3 3 1        4
  0 5 0 7 6 2        4
  0 4 1 20 4 16      4
  6 0 0 8 3 6        4
  2 0 0 21 1 20      4
  0 1 1 25 10 16     4
  2 1 1 14 13 1      4
  0 0 1 23 10 13     4
  1 4 2 8 2 7        4
  0 2 1 19 10 10     4
  0 3 1 11 9 3       4
  0 1 1 22 17 5      4
  0 2 2 11 4 8       4
  2 0 1 22 2 20      4
  0 2 0 23 15 8      4
  1 0 0 23 16 7      4
  3 0 0 18 3 16      4
  0 0 2 16 4 13      4
  1 4 1 5 1 4        4
  5 0 1 5 4 1        4
  1 0 0 26 7 20      4
  0 0 1 29 1 28      4
  0 0 0 26 21 6      4
  0 5 1 1 0 1        4
  1 4 0 10 5 6       4
  2 1 1 12 8 4       4
  0 5 1 14 3 11      4
  3 0 0 16 14 3      4
  1 1 2 10 5 6       4
  1 2 1 7 7 0        4
  1 1 1 9 9 0        4
  0 2 3 7 7 1        4
  0 1 1 16 13 4      4
  0 0 1 17 14 3      4
  3 1 0 20 4 17      4
  0 0 1 32 1 32      4
  0 0 3 1 0 1        4
  1 2 1 8 8 1        4
  0 0 3 10 5 6       4
  3 0 0 13 6 7       4
  0 6 1 8 1 8        4
  2 0 1 15 5 10      4
  0 1 0 23 19 4      4
  1 2 2 2 2 0        4
  0 3 0 16 13 4      4
  1 1 0 17 14 3      4
  0 6 1 6 2 4        4
  0 3 2 10 4 6       4
  2 3 0 9 7 2        4
  0 2 1 16 11 5      4
  2 0 0 10 9 1       4
  0 5 0 14 5 10      4
  0 3 3 5 5 1        4
  1 0 1 25 3 23      4
  1 3 0 12 6 7       4
  0 0 2 29 0 29      4
  0 2 3 3 3 0        4
  0 0 1 25 5 20      4
  0 0 1 33 1 33      4
  5 0 1 7 2 6        4
  0 0 3 10 6 5       4
  1 2 1 10 8 2       4
  3 2 0 9 4 6        4
  3 0 1 10 4 7       4
  0 0 3 12 4 9       4
  1 3 0 10 5 5       4
  0 3 0 15 8 8       4
  0 0 3 14 2 12      4
  0 0 3 11 5 6       4
  0 3 2 16 1 16      4
  5 0 0 4 1 4        4
  3 0 0 20 2 19      4
  2 1 1 12 6 6       4
  1 4 0 8 3 5        4
  4 0 1 2 2 1        4
  1 2 1 14 9 5       4
  0 1 3 1 0 1        4
  1 0 2 12 5 8       4
  1 3 1 7 7 0        4
  0 2 1 29 1 29      4
  0 1 2 8 7 1        4
  0 3 1 13 0 13      4
  2 0 2 9 1 9        4
  0 2 1 14 13 1      4
  1 3 0 7 7 1        4
  1 4 1 2 1 2        4
  4 0 0 11 2 10      4
  0 1 0 26 16 11     4
  0 0 2 19 7 12      4
  1 0 2 8 8 0        4
  1 1 2 10 3 8       4
  0 1 2 27 0 27      4
  2 3 0 7 1 7        4
  2 1 1 7 7 0        4
  0 0 1 30 1 30      4
  2 1 0 10 4 6       4
  5 0 0 5 3 3        4
  1 4 1 5 3 2        4
  3 1 0 5 4 2        4
  0 1 0 30 1 29      4
  3 0 1 11 4 7       4
  2 3 0 6 1 5        4
  0 3 0 25 2 24      4
  2 4 0 7 3 4        4
  2 1 1 24 0 24      4
  0 2 0 34 1 34      4
  1 4 0 1 1 1        4
  2 0 0 14 4 10      4
  2 2 1 8 8 1        4
  2 0 1 16 13 3      4
  1 0 3 10 2 8       4
  1 0 1 15 7 8       4
  1 3 1 13 0 13      4
  1 1 0 12 9 3       4
  2 3 0 4 3 1        4
  0 5 1 18 3 15      4
  0 2 3 1 0 1        4
  0 1 0 31 4 27      4
  1 2 0 11 9 2       4
  0 0 2 16 3 14      4
  1 2 1 9 7 2        4
  5 0 0 4 3 1        4
  1 0 3 8 5 4        4
  0 1 0 19 12 8      4
  0 4 1 8 7 2        4
  1 1 2 1 1 1        4
  0 5 1 16 4 12      4
  1 4 0 11 5 6       4
  0 2 0 32 1 32      4
  3 1 0 19 1 18      4
  3 1 0 13 1 12      4
  3 3 0 7 7 0        4
  5 0 0 4 1 3        4
  0 1 0 33 1 32      4
  2 3 0 2 2 0        4
  0 4 0 8 7 1        4
  0 3 2 9 3 6        4
  1 3 0 11 3 8       4
  2 1 0 12 0 12      4
  0 3 1 21 0 21      4
  2 0 1 15 12 4      4
  0 1 3 10 5 5       4
  2 0 0 20 7 14      4
  0 1 1 26 5 22      4
  1 0 1 18 13 5      4
  1 4 0 7 2 6        4
  0 3 2 8 8 1        4
  0 2 0 29 1 29      4
  3 0 1 15 1 15      4
  0 2 1 14 11 3      4
  2 0 2 7 2 6        4
  1 5 1 9 3 7        4
  0 0 2 24 1 24      4
  1 0 1 13 9 4       4
  0 2 0 14 11 3      4
  1 5 1 6 6 0        4
  0 6 0 5 5 0        4
  2 3 0 8 0 8        4
  1 3 1 10 3 8       4
  1 4 2 5 1 4        4
  0 5 0 8 6 2        4
  1 0 0 20 8 12      4
  0 0 3 16 0 16      4
  0 5 1 9 8 2        4
  2 2 1 5 5 0        4
  4 2 0 5 1 4        4
  1 1 1 16 1 16      4
  1 1 1 15 12 4      4
  0 0 4 7 7 0        4
  4 2 0 2 1 2        4
  0 2 1 15 11 5      4
  4 0 1 4 4 0        4
  0 3 2 1 0 1        4
  0 0 2 13 7 7       4
  4 2 0 4 2 3        4
  2 0 0 15 5 11      4
  1 3 0 10 3 7       4
  0 3 2 8 4 4        4
  1 0 0 23 14 9      4
  2 3 0 5 4 2        4
  0 1 0 25 7 19      4
  1 0 3 9 2 7        4
  2 3 0 9 3 7        4
  3 1 0 13 1 13      4
  0 2 2 6 6 0        4
  4 4 0 4 2 3        4
  1 1 3 6 6 0        4
  0 1 0 32 5 28      4
  1 0 2 19 1 18      4
  1 4 1 2 0 2        4
  0 1 0 32 4 29      4
  1 1 0 20 13 8      4
  1 0 0 20 3 17      4
  4 0 1 5 0 5        4
  2 0 0 22 1 22      4
  2 0 2 3 1 2        4
  3 0 0 12 1 11      4
  0 1 0 20 14 6      4
  0 4 3 4 1 3        4
  1 2 2 5 3 3        4
  4 4 0 4 3 2        4
  1 1 0 15 10 6      4
  3 4 0 7 2 5        4
  0 1 1 22 8 15      4
  1 0 3 7 7 1        4
  2 4 0 4 1 4        4
  1 0 3 3 3 0        4
  1 0 1 27 2 26      4
  1 1 1 21 2 19      4
  1 2 1 15 8 8       4
  2 0 0 20 5 16      4
  0 3 0 17 7 11      4
  0 1 0 23 15 8      4
  2 4 0 6 1 6        4
  2 1 2 7 3 4        4
  0 0 2 12 9 3       4
  1 0 2 20 2 19      4
  0 2 0 22 13 10     4
  2 1 1 10 6 4       4
  0 0 2 17 2 16      4
  0 5 0 12 3 9       4
  2 1 2 6 4 3        4
  2 1 1 11 6 5       4
  4 2 0 3 1 3        4
  1 1 3 9 2 8        4
  3 4 1 4 3 1        4
  1 4 0 9 8 1        4
  1 1 3 7 1 6        4
  1 0 0 26 4 23      4
  1 0 1 21 5 16      4
  0 4 2 6 2 5        4
  0 1 0 22 13 9      4
  1 4 0 7 4 4        4
  2 4 0 2 2 1        4
  1 1 0 12 10 2      4
  1 1 3 6 4 3        4
  1 1 0 16 0 16      4
  1 0 2 14 8 7       4
  3 0 0 17 0 17      4
  1 4 1 3 3 0        4
  0 0 1 26 11 15     4
  2 0 2 6 6 1        4
  0 7 1 9 2 8        4
  1 0 3 9 1 8        4
  2 1 2 2 2 0        4
  1 3 0 12 0 12      4
  0 3 0 20 5 15      4
  1 1 3 2 2 1        4
  3 1 1 6 5 2        4
  3 2 1 3 3 1        4
  1 1 3 3 1 2        4
  0 5 0 13 2 11      4
  0 1 1 34 0 34      4
  0 1 1 25 3 22      4
  1 2 2 6 4 3        4
  1 1 3 3 2 1        4
  1 4 2 5 5 1        4
  1 1 3 4 1 4        4
  1 2 2 4 0 4        4
  3 4 1 3 2 2        4
  3 2 1 8 7 1        4
  3 3 0 5 3 3        4
  1 1 3 9 3 7        4
  1 2 2 4 4 0        4
  3 4 1 3 2 1        4
  2 3 0 11 2 9       4
  3 2 0 7 2 5        4
  0 0 0 26 11 15     4
  0 5 1 6 5 1        4
  1 3 2 5 4 1        4
  1 3 2 7 3 4        4
  2 3 1 2 2 1        4
  0 1 0 20 12 8      4
  4 0 1 5 3 2        4
  3 0 1 8 7 2        4
  1 2 0 12 4 8       4
  2 0 1 16 12 4      4
  1 3 3 2 2 0        4
  1 1 3 4 2 3        4
  3 2 1 3 1 2        4
  2 1 2 2 2 1        4
  4 1 0 5 5 1        4
  3 0 0 14 13 2      4
  0 1 1 27 6 22      4
  0 1 3 5 5 0        4
  0 0 1 26 13 13     4
  0 2 0 23 14 9      4
  0 3 2 9 2 8        4
  1 1 1 21 3 19      4
  0 0 1 32 2 30      4
  1 2 0 12 3 9       4
  1 0 0 28 5 24      4
  0 1 1 26 8 18      4
  1 2 1 21 1 21      4
  0 3 1 22 7 15      4
  0 3 0 18 11 8      4
  0 1 1 32 0 32      4
  2 5 0 7 7 0        4
  0 0 0 28 8 20      4
  1 0 1 14 7 8       4
  2 0 0 16 1 15      4
  0 1 0 28 6 22      4
  1 2 1 18 2 17      4
  0 2 1 18 1 18      4
  0 0 1 21 10 11     4
  2 4 1 2 0 2        4
  2 0 0 11 8 4       4
  0 1 0 28 4 24      4
  0 0 1 21 11 10     4
  2 0 0 15 2 14      4
  4 2 0 3 0 3        4
  0 0 1 29 9 21      4
  0 2 1 26 1 25      4
  0 3 2 4 1 3        4
  1 4 0 1 1 0        4
  3 0 1 21 1 21      4
  3 3 0 6 6 1        4
  0 3 3 6 6 0        4
  0 1 2 21 1 20      4
  1 1 1 17 3 14      4
  0 1 2 21 2 19      4
  1 0 1 23 7 17      4
  1 1 0 15 1 15      4
  0 3 1 20 3 17      4
  4 0 1 4 2 3        4
  0 2 1 22 4 19      4
  3 2 1 6 5 2        4
  3 2 1 2 1 2        4
  0 3 1 19 3 17      4
  1 0 2 13 1 12      4
  0 3 0 18 2 16      4
  3 2 1 3 0 3        4
  0 2 0 24 0 24      4
  0 2 3 12 0 12      4
  0 2 1 21 0 21      4
  2 1 1 25 1 25      4
  1 1 1 20 3 18      4
  0 1 2 19 4 15      4
  4 0 1 6 1 6        4
  0 2 2 17 1 16      4
  2 2 1 7 6 1        4
  0 1 1 23 11 13     4
  0 1 1 30 1 29      4
  1 1 1 16 2 15      4
  3 0 1 16 0 16      4
  1 0 1 21 7 15      4
  0 1 2 18 2 17      4
  0 1 2 18 4 15      4
  0 1 2 18 3 16      4
  0 4 2 11 0 11      4
  0 1 2 17 1 17      4
  2 0 1 13 8 6       4
  0 0 2 15 1 15      4
  0 1 1 25 0 25      4
  0 0 4 17 1 16      4
  0 2 1 18 6 13      4
  0 4 1 14 4 11      4
  0 1 1 33 1 33      4
  0 2 1 18 5 14      4
  0 1 2 16 6 11      4
  0 4 1 14 2 13      4
  3 1 0 11 1 11      4
  4 1 0 7 5 2        4
  0 6 1 9 2 8        4
  0 4 1 13 0 13      4
  1 1 0 17 10 7      4
  3 0 0 13 10 3      4
  0 0 0 24 14 10     4
  0 1 2 15 4 12      4
  0 0 0 25 14 12     4
  0 0 0 26 15 11     4
  0 1 1 19 9 10      4
  1 0 0 23 12 12     4
  2 1 0 6 6 0        4
  0 2 1 18 11 7      4
  0 1 2 12 5 7       4
  0 0 1 29 5 25      4
  0 1 2 13 7 6       4
  0 0 1 29 3 26      4
  4 0 1 7 0 7        4
  0 1 1 23 6 17      4
  0 6 0 9 6 3        4
  4 2 0 5 0 5        4
  0 2 3 10 3 7       4
  0 0 0 28 6 22      4
  1 1 0 18 1 17      4
  0 1 0 32 3 30      4
  1 0 0 19 13 7      4
  0 3 1 18 4 15      4
  3 3 0 4 4 0        4
  1 1 0 20 1 19      4
  1 1 1 18 2 17      4
  0 2 0 25 4 22      4
  0 2 0 22 12 11     4
  0 0 3 19 1 19      4
  0 5 1 7 7 0        4
  0 1 2 17 3 14      4
  0 2 1 17 0 17      4
  0 1 2 16 1 15      4
  0 1 2 15 3 13      4
  0 1 2 14 3 12      4
  1 3 2 4 2 3        4
  4 0 0 7 1 7        4
  0 2 2 11 7 4       4
  0 5 3 4 1 3        4
  2 0 1 12 2 11      4
  1 0 1 19 1 18      4
  1 5 1 8 1 7        4
  0 1 0 22 15 8      4
  1 5 1 8 2 6        4
  0 4 1 15 6 10      4
  0 0 3 13 1 12      4
  0 6 0 8 2 7        4
  1 0 2 11 7 4       4
  0 6 1 14 3 11      4
  1 2 1 18 0 18      4
  3 0 1 7 6 1        4
  1 2 0 19 0 19      4
  0 6 1 19 1 19      4
  0 2 2 14 1 13      4
  0 2 2 20 0 20      4
  0 1 1 19 6 13      4
  4 0 0 11 3 8       4
  1 3 1 9 6 3        4
  0 5 1 23 1 23      4
  0 2 2 23 1 22      4
  0 2 2 22 3 20      4
  0 0 0 29 7 23      4
  0 5 1 24 0 24      4
  2 0 0 15 4 12      4
  0 1 3 10 1 10      4
  1 1 1 22 5 17      4
  1 0 1 16 9 8       4
  1 1 1 19 10 10     4
  0 2 1 30 0 30      4
  1 0 2 12 2 10      4
  0 2 1 24 2 22      4
  0 2 1 28 2 26      4
  1 1 1 14 6 9       4
  0 2 1 27 2 26      4
  1 0 1 21 8 14      4
  1 0 0 24 13 12     4
  1 1 1 18 10 8      4
  0 2 0 23 12 11     4
  0 2 1 19 8 11      4
  1 1 0 14 9 5       4
  0 1 1 29 4 26      4
  3 2 1 5 0 5        4
  0 1 1 29 5 25      4
  0 3 0 19 9 10      4
  0 8 0 6 2 5        4
  0 0 1 29 8 22      4
  1 0 1 20 9 12      4
  4 3 0 5 3 2        4
  0 7 0 8 2 7        4
  1 1 0 19 9 10      4
  3 2 1 8 2 7        4
  1 0 0 20 6 14      4
  0 1 0 22 12 10     4
  0 5 2 9 8 1        4
  0 5 0 14 0 14      4
  3 0 0 17 9 8       4
  5 1 0 5 1 4        4
  0 0 0 30 7 24      4
  5 2 0 5 1 4        4
  1 2 1 10 5 6       4
  0 6 0 8 3 5        4
  5 1 0 4 1 3        4
  0 0 0 33 3 30      4
  4 0 0 19 2 18      4
  2 0 1 25 2 24      4
  2 2 1 11 3 8       4
  5 1 0 3 1 2        4
  1 0 1 15 10 6      4
  5 0 1 6 2 4        4
  4 3 0 3 3 0        4
  6 0 0 5 2 4        4
  6 0 0 7 2 5        4
  3 1 1 14 1 13      4
  1 0 1 21 5 17      4
  0 2 0 25 1 25      4
  3 3 1 5 4 2        4
  0 6 1 18 0 18      4
  3 0 0 23 1 22      4
  3 0 2 10 1 10      4
  1 5 1 9 1 9        4
  1 0 3 10 6 4       4
  6 0 0 2 2 1        4
  1 3 1 16 0 16      4
  0 1 1 24 9 15      4
  4 2 0 8 7 2        4
  3 0 1 15 3 13      4
  4 0 2 3 3 0        4
  2 1 1 26 0 26      4
  1 2 0 16 5 12      4
  6 0 0 6 1 6        4
  1 4 1 12 3 9       4
  3 0 0 15 5 11      4
  2 1 1 16 5 11      4
  3 2 1 6 1 6        4
  1 5 1 6 2 4        4
  2 0 1 24 2 22      4
  0 2 1 28 1 27      4
  3 1 1 11 0 11      4
  6 0 0 3 1 3        4
  1 0 1 27 1 27      4
  3 1 1 10 1 10      4
  3 3 1 8 0 8        4
  2 0 3 10 3 7       4
  0 4 3 5 1 5        4
  1 5 1 5 3 3        4
  3 0 0 18 12 7      4
  6 0 0 2 1 2        4
  3 0 0 20 3 18      4
  3 3 0 3 3 0        4
  0 3 0 16 8 8       4
  5 1 0 7 0 7        4
  6 0 0 3 0 3        4
  0 1 0 27 6 22      4
  1 0 1 22 10 12     4
  5 0 1 3 2 1        4
  1 1 1 26 3 23      4
  0 0 0 37 3 34      4
  2 0 3 8 1 7        4
  5 0 1 4 3 2        4
  2 0 3 8 1 8        4
  1 1 1 24 4 20      4
  5 0 1 2 0 2        4
  5 0 1 2 1 1        4
  3 2 0 12 1 12      4
  2 0 0 18 5 14      4
  0 0 1 21 13 8      4
  5 0 1 3 2 2        4
  1 0 1 23 5 19      4
  1 1 3 11 3 9       4
  1 0 0 19 12 8      4
  2 0 1 13 5 8       4
  5 0 1 3 1 2        4
  1 0 3 11 4 8       4
  1 1 1 21 5 17      4
  3 0 2 9 0 9        4
  5 0 1 4 0 4        4
  4 0 1 9 2 7        4
  1 2 3 8 1 7        4
  1 2 0 15 5 10      4
  5 0 1 4 2 3        4
  2 1 1 8 7 2        4
  4 0 1 10 2 8       4
  2 2 1 14 0 14      4
  5 0 1 3 3 1        4
  1 0 3 6 1 6        4
  1 2 1 20 2 19      4
  5 0 1 5 1 5        4
  5 0 1 5 2 4        4
  1 0 4 3 1 2        4
  2 4 1 7 1 7        4
  1 1 2 15 2 13      4
  1 1 1 20 2 19      4
  0 9 1 7 2 5        4
  4 1 0 8 0 8        4
  1 0 2 12 7 6       4
  2 0 2 11 1 10      4
  2 1 1 12 1 12      4
  2 1 1 14 10 4      4
  1 1 1 16 4 13      4
  1 0 4 3 3 0        4
  1 2 3 2 2 0        4
  0 0 3 13 6 8       4
  6 0 0 5 1 4        4
  5 0 1 6 1 5        4
  5 0 1 7 1 7        4
  0 0 4 19 2 17      4
  1 1 2 2 2 0        4
  1 2 3 3 3 1        4
  3 1 0 1 0 1        4
  2 3 1 4 4 1        4
  2 0 3 10 1 9       4
  0 0 4 17 0 17      4
  1 4 1 9 0 9        4
  3 1 1 6 6 0        4
  0 7 0 11 4 7       4
  0 0 3 16 2 14      4
  0 0 3 15 4 12      4
  0 0 3 14 3 11      4
  0 2 3 10 4 6       4
  0 0 3 12 6 6       4
  1 0 0 23 15 8      4
  0 5 0 2 0 2        4
  1 3 2 5 0 5        4
  1 0 1 21 3 19      4
  2 2 0 5 5 1        4
  1 3 2 8 1 8        4
  2 1 1 19 2 18      4
  2 0 2 10 3 8       4
  2 1 1 14 4 10      4
  0 0 4 4 1 3        4
  0 0 4 4 0 4        4
  0 0 4 7 6 1        4
  0 0 4 6 5 2        4
  0 0 4 4 4 1        4
  1 4 1 8 2 7        4
  0 3 1 27 2 26      4
  1 2 2 3 1 3        4
  1 2 1 1 1 0        4
  0 0 3 17 4 14      4
  0 0 2 26 1 26      4
  1 1 1 17 6 12      4
  4 0 1 7 4 4        4
  5 1 0 6 3 4        4
  4 3 0 3 1 2        4
  2 3 1 9 0 9        4
  5 1 0 3 3 0        4
  2 1 3 3 2 2        4
  1 3 1 20 0 20      4
  1 0 1 1 1 0        4
  2 1 1 17 1 17      4
  5 1 0 2 2 1        4
  4 1 1 6 3 4        4
  4 3 0 6 2 5        4
  1 1 0 13 10 4      4
  4 1 1 4 4 0        4
  3 3 0 7 4 4        4
  5 0 0 4 4 1        4
  1 1 1 25 0 25      4
  1 2 1 0 0 0        4
  0 0 2 15 9 6       4
  4 1 1 2 2 0        4
  4 1 0 2 2 0        4
  1 3 3 5 1 5        4
  2 3 0 7 3 5        4
  4 1 0 6 4 2        4
  2 0 2 7 7 1        4
  2 1 3 3 3 1        4
  3 1 0 8 4 4        4
  0 1 1 31 2 30      4
  2 1 1 14 11 3      4
  1 3 3 3 2 2        4
  1 4 2 3 1 3        4
  0 3 2 10 1 10      4
  1 0 0 29 18 11     4
  2 2 1 1 1 0        4
  1 2 3 5 3 2        4
  2 4 1 4 1 4        4
  0 3 2 3 3 1        4
  0 5 1 12 1 12      4
  0 5 0 8 0 8        4
  1 0 1 18 2 17      4
  0 1 2 15 4 11      4
  4 1 1 5 4 2        4
  2 3 1 8 5 4        4
  2 1 3 3 1 3        4
  4 1 0 7 6 1        4
  2 3 1 6 2 5        4
  1 1 0 15 7 9       4
  2 2 2 5 3 2        4
  1 2 3 4 4 0        4
  2 0 2 10 7 4       4
  0 3 2 4 3 1        4
  5 1 0 6 1 6        4
  4 1 0 7 0 7        4
  1 2 3 3 2 1        4
  4 1 1 7 2 6        4
  4 1 1 6 1 5        4
  3 0 1 4 4 1        4
  4 1 1 6 2 4        4
  0 0 2 20 5 16      4
  2 1 3 5 2 4        4
  1 2 3 2 1 1        4
  2 0 0 1 1 1        4
  3 3 1 7 1 7        4
  1 2 3 2 0 2        4
  1 2 3 2 1 2        4
  2 2 2 6 2 5        4
  2 1 3 8 1 7        4
  2 1 3 6 1 5        4
  2 4 1 5 3 2        4
  1 5 1 9 4 6        4
  2 3 1 1 0 1        4
  1 0 1 15 11 5      4
  1 1 0 19 14 5      4
  0 1 2 24 2 23      4
  2 2 1 9 9 1        4
  1 3 2 6 5 2        4
  2 0 3 5 5 1        4
  1 1 0 14 10 4      4
  2 4 1 6 1 5        4
  4 0 1 5 4 1        4
  1 2 3 7 3 4        4
  1 1 1 18 5 14      4
  1 3 2 4 3 2        4
  3 2 0 1 0 1        4
  0 2 3 10 3 8       4
  1 3 2 4 2 2        4
  2 3 1 8 5 3        4
  1 5 1 6 1 5        4
  0 6 0 17 0 17      4
  0 4 3 7 1 6        4
  5 0 1 10 0 10      4
  5 1 1 5 1 5        4
  6 1 0 3 2 1        4
  0 6 0 13 5 8       4
  0 0 1 20 8 13      4
  4 3 0 4 4 1        4
  4 1 1 3 1 3        4
  4 1 1 2 1 1        4
  1 4 2 8 4 4        4
  0 0 1 25 4 21      4
  0 0 1 26 3 24      4
  5 1 0 3 0 3        4
  3 3 1 7 4 4        4
  1 2 3 7 3 5        4
  4 0 1 8 3 5        4
  1 1 1 18 13 5      4
  0 6 0 5 1 4        4
  2 0 2 12 3 10      4
  2 0 3 5 0 5        4
  2 0 3 3 1 3        4
  2 0 3 2 2 0        4
  1 0 2 12 1 11      4
  1 0 0 24 10 15     4
  2 0 3 3 3 0        4
  3 1 0 7 1 7        4
  3 0 0 11 3 9       4
  3 0 0 16 1 16      4
  2 2 2 4 1 4        4
  3 1 1 7 2 5        4
  2 3 1 3 0 3        4
  0 0 4 9 0 9        4
  0 0 4 5 1 5        4
  0 0 4 6 4 3        4
  0 0 4 7 1 7        4
  10 0 0 3 0 3       4
  10 0 0 4 2 3       4
  9 0 1 3 1 3        4
  10 0 0 3 1 2       4
  9 0 1 4 1 3        4
  9 0 1 2 1 1        4
  10 0 0 5 1 4       4
  0 6 0 7 4 3        4
  0 3 0 22 4 18      4
  3 1 0 15 3 12      4
  3 1 0 21 1 20      4
  0 1 0 29 19 10     4
  1 0 1 18 8 10      4
  0 1 0 23 10 14     4
  1 0 2 2 1 1        4
  2 0 0 25 0 25      4
  1 1 0 18 14 5      4
  1 4 0 7 6 1        4
  0 3 3 4 3 2        4
  1 0 0 25 6 19      4
  0 7 0 12 2 11      4
  0 5 0 20 2 19      4
  0 5 0 18 2 17      4
  0 3 3 5 2 3        4
  0 0 1 19 13 6      4
  0 5 0 15 2 14      4
  0 0 4 7 5 2        4
  4 1 0 6 2 4        4
  0 0 0 28 16 13     4
  0 6 0 13 1 12      4
  0 4 0 6 6 0        4
  0 0 2 20 2 19      4
  0 1 2 24 1 24      4
  0 0 0 30 13 18     4
  4 2 0 8 8 1        4
  0 3 0 18 5 13      4
  0 6 0 9 2 7        4
  0 0 0 27 16 11     4
  0 5 0 19 0 19      4
  0 0 1 25 9 17      4
  3 0 0 16 2 15      4
  0 4 0 20 0 20      4
  2 0 1 24 0 24      4
  2 4 1 6 5 1        4
  1 0 0 25 14 11     4
  1 0 0 20 12 8      4
  1 0 0 25 12 13     4
  0 6 0 11 1 10      4
  1 4 2 3 3 0        4
  2 0 0 17 11 6      4
  0 0 3 8 7 2        4
  0 1 3 7 7 1        4
  0 5 0 13 6 7       4
  3 1 1 9 4 5        4
  2 6 0 5 5 0        4
  1 0 0 17 11 7      4
  1 1 0 19 5 15      4
  1 0 1 18 1 18      4
  1 0 0 24 16 9      4
  0 5 0 13 2 12      4
  0 3 3 8 2 7        4
  0 4 0 17 2 16      4
  2 3 1 8 6 2        4
  0 0 1 32 1 31      4
  0 0 2 16 7 10      4
  0 3 3 9 3 7        4
  0 4 0 15 3 13      4
  0 0 3 8 7 1        4
  0 6 0 11 4 7       4
  0 0 0 29 13 16     4
  1 1 3 10 1 9       4
  0 0 1 30 4 26      4
  0 0 0 30 8 23      4
  0 0 1 29 6 24      4
  0 0 0 31 5 26      4
  0 0 1 25 13 13     4
  2 0 0 14 6 8       4
  0 0 1 31 0 31      4
  0 0 1 26 10 16     4
  0 0 1 23 13 11     4
  0 1 0 24 11 13     4
  3 0 0 14 11 4      4
  1 1 0 22 4 19      4
  1 1 3 9 2 7        4
  1 1 0 18 5 14      4
  0 2 0 28 0 28      4
  0 0 2 16 10 7      4
  0 0 0 27 16 12     4
  0 0 1 25 12 14     4
  0 6 0 14 1 14      4
  0 0 0 27 15 12     4
  0 3 1 10 7 4       4
  0 0 1 26 16 10     4
  2 3 0 6 5 1        4
  0 3 0 16 9 7       4
  0 2 0 23 13 10     4
  0 1 0 25 13 12     4
  0 0 4 3 2 2        4
  0 0 4 3 3 1        4
  2 3 1 2 1 2        4
  3 2 1 8 5 4        4
  3 3 0 9 9 1        4
  2 4 1 7 5 3        4
  3 4 0 6 5 2        4
  2 2 2 3 1 2        4
  2 2 2 4 2 3        4
  1 2 3 5 2 4        4
  3 0 2 4 3 1        4
  1 2 3 4 3 2        4
  1 2 2 6 6 1        4
  3 0 2 3 3 0        4
  1 0 0 25 18 7      4
  3 0 2 6 1 5        4
  1 4 2 4 4 1        4
  3 0 2 3 1 3        4
  2 0 3 5 4 1        4
  2 0 3 5 4 2        4
  3 0 2 6 1 6        4
  2 0 3 6 2 5        4
  3 0 2 2 2 1        4
  3 0 2 5 2 4        4
  3 0 2 2 2 0        4
  2 0 3 5 2 3        4
  3 0 2 5 1 5        4
  2 0 3 4 1 4        4
  3 0 2 3 1 2        4
  3 0 2 2 1 2        4
  3 0 2 7 2 5        4
  2 0 3 4 2 3        4
  3 0 2 5 2 3        4
  2 0 3 3 3 1        4
  2 2 2 5 4 1        4
  2 0 3 3 2 1        4
  2 0 3 3 1 2        4
  3 3 1 6 3 4        4
  3 3 1 5 2 3        4
  3 3 1 5 3 2        4
  4 1 1 4 0 4        4
  3 3 1 4 2 3        4
  1 5 2 6 3 4        4
  5 1 0 4 2 3        4
  2 0 0 12 9 4       4
  3 3 1 4 3 2        4
  3 3 1 3 2 2        4
  4 1 1 6 3 3        4
  1 0 1 17 11 7      4
  4 1 1 5 2 3        4
  1 0 1 15 6 9       4
  5 1 0 5 1 5        4
  1 0 1 26 0 26      4
  4 1 1 4 2 3        4
  4 1 1 3 2 1        4
  5 1 0 5 2 4        4
  0 5 3 3 1 3        4
  5 1 0 5 2 3        4
  5 1 0 4 2 2        4
  3 4 1 7 3 4        4
  3 4 1 5 2 3        4
  5 0 1 6 3 3        4
  2 2 3 4 3 1        4
  3 0 3 4 2 2        4
  3 0 3 4 0 4        4
  3 0 3 3 2 2        4
  5 1 1 4 2 2        4
  5 1 1 5 3 3        4
  4 3 1 4 0 4        4
  0 7 3 4 2 3        4
  5 1 1 4 3 1        4
  5 1 1 3 2 2        4
  6 0 1 6 3 3        4
  1 1 5 6 2 4        4
  6 0 1 5 4 2        4
  1 1 5 5 3 2        4
  7 0 0 6 2 5        4
  6 0 1 5 2 3        4
  6 0 1 4 3 1        4
  6 0 1 4 3 2        4
  7 0 0 5 3 3        4
  3 6 1 4 2 2        4
  1 1 5 4 2 2        4
  6 0 1 4 2 2        4
  7 0 0 4 2 3        4
  6 0 1 3 2 1        4
  6 0 1 3 2 2        4
  6 0 1 3 1 2        4
  7 0 0 5 2 3        4
  3 6 1 3 2 2        4
  6 0 1 2 2 0        4
  0 0 0 32 7 26      4
  1 1 0 16 4 12      4
  0 4 0 18 6 13      4
  0 3 0 18 7 11      4
  0 0 1 23 15 9      4
  0 3 0 19 7 13      4
  0 3 0 19 12 7      4
  0 2 0 24 10 15     4
  0 0 0 27 12 16     4
  0 1 0 25 10 16     4
  0 1 0 24 9 15      4
  0 0 0 30 11 20     4
  0 1 0 23 14 10     4
  0 2 0 24 8 17      4
  0 1 0 25 12 14     4
  0 1 0 24 14 10     4
  0 1 0 24 14 11     4
  0 1 0 26 12 15     4
  0 2 0 24 13 12     4
  1 4 0 8 8 0        4
  0 1 0 26 13 14     4
  0 1 0 26 13 13     4
  0 3 0 12 9 3       4
  0 2 0 27 9 18      4
  0 1 0 27 14 13     4
  1 0 2 12 10 3      4
  0 4 0 15 4 12      4
  0 1 0 30 17 14     4
  0 1 0 28 15 14     4
  0 1 0 29 16 13     4
  0 6 0 10 4 7       4
  0 1 0 27 13 14     4
  4 2 0 4 1 3        4
  0 5 0 16 4 13      4
  0 6 0 4 3 2        4
  0 4 0 16 2 14      4
  0 2 0 23 5 19      3
  0 2 3 2 2 1        3
  0 2 3 2 1 2        3
  0 2 3 8 2 7        3
  1 6 0 6 1 5        3
  0 6 2 8 4 4        3
  2 0 2 7 1 7        3
  0 2 3 1 1 1        3
  3 1 0 12 4 9       3
  0 1 1 24 4 21      3
  1 4 2 2 2 0        3
  2 1 1 13 0 13      3
  1 2 2 8 4 5        3
  0 2 0 26 1 25      3
  2 1 1 12 5 8       3
  0 4 2 9 5 4        3
  1 3 3 5 5 1        3
  1 0 3 9 0 9        3
  0 2 0 23 10 13     3
  0 5 1 10 5 5       3
  0 0 2 13 8 6       3
  1 2 2 9 6 3        3
  2 0 2 4 0 4        3
  2 0 2 2 1 1        3
  0 3 0 22 14 9      3
  2 0 0 19 5 14      3
  2 0 2 1 1 1        3
  0 5 0 10 3 7       3
  0 2 3 9 0 9        3
  0 3 2 13 3 10      3
  0 1 0 26 7 19      3
  1 6 0 12 1 12      3
  0 0 2 22 3 20      3
  2 1 1 12 3 10      3
  2 0 2 6 5 1        3
  0 0 4 1 1 0        3
  1 0 3 10 2 9       3
  0 4 3 3 3 1        3
  2 0 2 8 5 3        3
  0 0 0 27 17 10     3
  0 0 4 2 0 2        3
  2 3 0 11 3 8       3
  0 6 3 4 1 3        3
  1 0 3 10 4 6       3
  0 0 4 1 0 1        3
  0 2 0 26 19 8      3
  3 0 0 19 1 18      3
  0 2 0 27 2 26      3
  2 4 0 2 0 2        3
  0 6 1 7 6 2        3
  1 4 1 4 1 4        3
  0 1 0 33 3 30      3
  2 4 0 4 1 3        3
  0 6 1 4 4 0        3
  2 1 0 12 1 12      3
  2 4 0 5 3 2        3
  0 4 2 6 1 6        3
  1 4 1 9 4 5        3
  0 4 2 1 1 0        3
  3 2 0 9 1 9        3
  0 4 2 2 1 2        3
  0 3 2 5 5 1        3
  1 6 0 3 0 3        3
  2 4 0 8 2 7        3
  5 0 0 1 0 1        3
  0 2 2 10 3 7       3
  1 0 3 6 6 1        3
  2 3 1 0 0 0        3
  1 0 1 26 1 25      3
  1 0 1 15 5 10      3
  3 0 0 25 0 25      3
  0 3 2 12 3 10      3
  1 0 0 24 11 14     3
  1 0 0 25 13 12     3
  0 0 2 18 6 12      3
  0 1 3 9 6 3        3
  1 6 0 4 0 4        3
  0 3 2 7 3 5        3
  0 3 2 6 3 3        3
  1 8 0 7 6 1        3
  1 0 2 23 0 23      3
  4 0 1 2 1 2        3
  0 0 1 25 8 17      3
  1 0 1 21 1 20      3
  0 1 0 19 14 6      3
  1 4 1 7 3 4        3
  0 0 1 28 10 18     3
  3 4 0 7 1 6        3
  0 0 1 21 12 9      3
  0 2 0 21 11 11     3
  1 0 2 26 1 26      3
  0 0 1 25 10 16     3
  3 2 1 5 5 0        3
  0 2 0 28 9 20      3
  5 0 1 5 5 1        3
  0 2 0 23 16 7      3
  0 1 2 26 1 26      3
  1 0 0 27 19 8      3
  0 0 1 27 11 17     3
  0 0 0 27 24 3      3
  0 1 0 26 6 20      3
  0 4 1 24 0 24      3
  1 0 3 20 0 20      3
  1 0 2 16 1 16      3
  1 0 1 12 12 1      3
  0 0 2 13 9 4       3
  0 0 0 27 23 4      3
  0 0 0 27 22 5      3
  0 5 0 10 2 8       3
  0 5 0 2 1 1        3
  1 0 1 16 4 13      3
  0 1 2 9 7 3        3
  0 2 1 26 2 24      3
  2 0 0 14 7 7       3
  2 0 1 12 12 0      3
  2 0 0 19 1 18      3
  1 0 1 17 15 3      3
  0 0 1 27 13 15     3
  1 4 2 7 5 3        3
  1 1 1 15 15 1      3
  0 2 1 17 5 12      3
  1 0 2 12 12 1      3
  3 0 0 13 5 9       3
  0 0 1 28 8 20      3
  0 0 0 28 19 10     3
  0 1 0 33 2 31      3
  2 0 1 26 1 25      3
  1 0 1 16 15 1      3
  0 1 0 23 22 1      3
  0 1 1 19 12 7      3
  0 2 2 11 5 7       3
  0 0 2 16 1 15      3
  0 3 0 23 1 23      3
  0 5 1 20 0 20      3
  1 0 0 28 3 26      3
  0 2 0 22 20 3      3
  0 2 0 22 21 2      3
  0 1 2 20 2 19      3
  1 0 0 23 19 4      3
  0 1 0 23 20 3      3
  1 0 1 18 10 8      3
  0 7 0 7 2 5        3
  1 0 0 24 24 1      3
  0 2 1 25 1 24      3
  3 0 0 24 2 23      3
  0 0 1 25 21 5      3
  0 1 0 24 24 1      3
  0 2 0 21 19 2      3
  2 0 1 21 1 21      3
  1 0 1 23 4 19      3
  0 2 0 21 21 0      3
  1 0 0 23 23 0      3
  0 5 2 11 9 2       3
  0 0 1 23 17 7      3
  0 0 0 25 25 0      3
  0 3 0 17 15 2      3
  1 2 3 8 0 8        3
  1 4 2 6 5 1        3
  0 3 1 16 5 12      3
  0 1 3 8 7 2        3
  0 2 0 20 20 1      3
  2 1 0 15 0 15      3
  0 4 1 12 6 6       3
  1 1 0 21 13 8      3
  0 0 1 27 6 21      3
  0 0 1 22 19 3      3
  0 2 0 29 3 26      3
  2 0 2 8 8 1        3
  0 0 1 22 18 4      3
  0 4 2 15 0 15      3
  0 2 3 14 0 14      3
  1 0 2 14 1 14      3
  0 0 2 15 10 5      3
  1 1 1 11 8 3       3
  0 2 1 20 6 15      3
  0 3 1 21 3 19      3
  1 0 1 22 7 15      3
  6 0 1 7 2 6        3
  3 0 3 6 2 4        3
  3 2 1 1 0 1        3
  0 2 1 22 5 18      3
  0 5 1 5 4 2        3
  2 0 1 16 3 14      3
  1 0 0 18 17 1      3
  2 4 0 5 4 1        3
  0 0 0 18 18 0      3
  0 1 0 30 23 8      3
  2 1 1 13 13 1      3
  1 0 2 11 1 11      3
  0 1 0 22 22 1      3
  0 2 1 22 2 21      3
  0 4 2 14 1 13      3
  0 5 1 17 2 16      3
  1 0 0 16 16 0      3
  0 0 2 16 5 11      3
  0 2 0 24 13 11     3
  0 3 0 22 6 17      3
  1 0 1 28 1 27      3
  0 3 2 15 3 12      3
  0 0 1 21 19 3      3
  1 0 2 21 2 19      3
  0 3 1 15 2 13      3
  0 4 1 15 4 11      3
  0 0 1 21 18 4      3
  0 4 2 13 0 13      3
  0 5 3 4 0 4        3
  0 2 3 12 1 11      3
  3 2 0 9 2 8        3
  3 0 0 12 2 10      3
  0 1 0 24 21 4      3
  0 4 3 6 1 5        3
  0 1 0 24 20 5      3
  0 5 0 14 3 12      3
  1 1 0 19 16 3      3
  1 0 1 20 9 11      3
  0 0 1 21 17 5      3
  3 0 0 22 2 21      3
  1 1 0 19 19 0      3
  0 1 2 19 3 16      3
  0 4 0 11 8 4       3
  5 0 0 6 1 6        3
  0 3 1 0 0 0        3
  0 2 1 18 2 17      3
  0 0 3 5 5 0        3
  0 1 0 30 2 28      3
  0 3 1 25 2 24      3
  0 3 1 15 5 10      3
  0 0 0 20 16 4      3
  0 0 2 20 3 17      3
  0 0 0 25 23 2      3
  0 2 0 17 17 0      3
  0 5 1 14 2 13      3
  1 6 0 9 8 1        3
  0 2 0 18 18 1      3
  0 0 1 25 19 7      3
  4 2 1 2 1 1        3
  0 2 0 18 15 3      3
  0 1 1 19 18 2      3
  0 2 2 15 3 12      3
  0 1 1 30 1 30      3
  2 0 0 16 4 12      3
  0 3 1 17 2 15      3
  1 1 1 23 4 19      3
  4 0 1 7 3 4        3
  0 1 1 19 19 1      3
  0 1 1 22 11 11     3
  2 0 0 24 3 22      3
  0 3 1 12 8 5       3
  2 0 0 18 11 8      3
  1 1 1 12 8 4       3
  0 4 2 9 2 7        3
  1 1 0 17 17 0      3
  0 6 0 8 6 2        3
  0 2 0 24 18 7      3
  2 0 1 17 2 15      3
  1 1 3 6 5 2        3
  0 4 1 14 3 12      3
  0 0 0 25 22 3      3
  3 0 0 12 3 9       3
  0 5 1 10 4 6       3
  0 0 1 20 18 2      3
  0 1 1 17 16 2      3
  2 0 0 16 11 6      3
  0 0 1 19 16 3      3
  0 3 0 14 14 1      3
  1 3 2 7 0 7        3
  3 0 1 10 7 3       3
  0 0 1 27 7 21      3
  1 1 0 16 15 2      3
  1 1 1 15 2 13      3
  0 0 1 26 8 19      3
  0 4 2 5 2 3        3
  0 0 0 34 1 33      3
  0 2 2 13 6 7       3
  0 2 1 19 11 9      3
  0 0 0 35 1 35      3
  0 0 0 35 0 35      3
  0 1 1 15 15 0      3
  0 0 0 34 0 34      3
  0 0 0 26 25 2      3
  0 0 0 29 6 24      3
  1 0 1 20 4 16      3
  1 0 0 27 3 25      3
  1 1 0 13 12 2      3
  0 2 0 17 15 3      3
  0 0 1 27 3 24      3
  0 3 0 12 12 0      3
  0 3 0 11 11 1      3
  0 2 1 12 12 0      3
  0 1 0 15 15 1      3
  0 4 1 19 3 17      3
  0 0 1 18 17 1      3
  3 0 1 14 1 13      3
  1 0 0 25 23 2      3
  0 0 0 21 17 5      3
  0 5 1 9 7 2        3
  0 0 0 22 18 4      3
  1 0 2 15 3 13      3
  2 0 0 14 8 7       3
  0 2 0 13 13 1      3
  0 1 0 16 15 1      3
  1 0 2 15 2 13      3
  0 1 0 18 15 3      3
  1 0 2 14 1 13      3
  0 2 3 9 3 6        3
  0 0 1 17 16 1      3
  1 1 1 10 10 1      3
  0 2 1 21 10 12     3
  0 1 0 18 16 2      3
  1 1 2 14 3 12      3
  0 6 1 7 3 5        3
  0 2 0 23 23 0      3
  0 0 1 16 16 1      3
  2 0 1 17 3 14      3
  0 0 0 39 1 38      3
  1 0 1 16 9 7       3
  0 1 0 26 17 10     3
  0 0 0 22 19 3      3
  0 4 1 13 4 9       3
  0 2 3 8 3 6        3
  0 0 0 30 29 2      3
  0 1 2 16 2 14      3
  0 2 0 28 1 27      3
  4 0 1 7 3 5        3
  1 0 3 17 1 17      3
  1 5 1 0 0 0        3
  0 1 2 12 1 11      3
  1 3 0 8 7 2        3
  0 0 0 20 18 2      3
  0 6 0 14 0 14      3
  1 1 0 23 15 8      3
  0 3 2 10 6 5       3
  4 0 1 9 1 8        3
  0 1 0 19 16 4      3
  0 5 1 7 0 7        3
  3 0 1 10 1 10      3
  1 1 1 18 3 16      3
  1 0 1 26 3 23      3
  0 3 4 5 0 5        3
  0 0 1 31 5 27      3
  0 1 2 11 7 5       3
  1 0 0 25 24 1      3
  0 1 2 10 7 3       3
  0 1 1 20 20 0      3
  0 4 1 24 2 22      3
  0 4 2 2 2 0        3
  0 4 1 13 1 12      3
  1 1 0 22 21 2      3
  0 6 1 7 3 4        3
  0 4 2 10 4 7       3
  0 4 2 3 2 2        3
  0 6 2 9 4 5        3
  1 5 1 11 2 10      3
  0 1 1 23 12 12     3
  0 2 1 22 3 20      3
  1 1 0 22 19 4      3
  0 1 3 11 0 11      3
  1 4 1 6 5 2        3
  1 0 1 21 10 12     3
  0 2 2 14 1 14      3
  0 0 1 27 16 11     3
  1 3 1 17 1 16      3
  0 7 1 6 0 6        3
  1 2 1 13 2 11      3
  0 3 2 19 0 19      3
  0 3 0 14 7 7       3
  0 3 0 20 19 2      3
  1 0 0 27 22 5      3
  1 0 0 23 21 2      3
  0 5 0 18 1 18      3
  1 2 2 6 5 2        3
  0 4 2 7 1 6        3
  1 1 0 23 22 1      3
  1 1 1 29 1 29      3
  1 2 0 15 4 11      3
  0 3 0 21 21 0      3
  3 1 0 15 0 15      3
  0 4 1 22 1 22      3
  0 3 1 23 0 23      3
  0 5 1 20 1 19      3
  0 4 1 25 3 23      3
  1 0 0 27 24 3      3
  0 3 1 24 1 24      3
  0 1 0 25 22 3      3
  1 0 0 27 26 1      3
  0 1 2 22 2 21      3
  0 4 1 13 3 10      3
  0 0 3 12 8 4       3
  0 2 1 23 6 17      3
  0 1 2 16 5 12      3
  1 0 0 26 25 2      3
  0 4 1 18 6 12      3
  0 4 1 19 6 14      3
  0 4 1 15 2 13      3
  4 0 0 10 0 10      3
  3 2 1 7 6 1        3
  0 0 0 24 24 1      3
  0 0 0 23 19 5      3
  1 0 0 25 22 3      3
  0 4 1 20 5 15      3
  0 0 0 23 23 0      3
  0 4 2 7 2 5        3
  0 3 1 24 4 20      3
  2 1 1 12 12 0      3
  0 3 1 21 7 15      3
  0 0 1 22 16 6      3
  1 1 1 13 12 2      3
  0 1 2 22 6 17      3
  0 2 1 29 2 28      3
  0 1 0 32 0 32      3
  0 2 1 27 4 24      3
  0 1 0 25 21 4      3
  0 4 0 9 9 1        3
  0 4 1 15 3 12      3
  1 0 1 19 2 17      3
  0 4 1 15 1 14      3
  0 0 0 27 21 6      3
  0 1 1 30 3 27      3
  3 1 0 7 7 1        3
  1 0 1 29 4 26      3
  0 3 0 21 18 3      3
  1 0 1 21 4 17      3
  1 0 1 23 5 18      3
  3 0 0 14 5 10      3
  0 0 0 31 5 27      3
  0 1 1 22 9 14      3
  0 8 0 11 1 10      3
  0 2 1 25 5 21      3
  1 1 0 20 8 13      3
  1 2 0 12 8 4       3
  0 7 0 11 1 10      3
  3 2 0 1 1 1        3
  0 9 0 5 0 5        3
  0 0 3 18 3 15      3
  0 1 0 17 14 4      3
  0 1 2 9 9 0        3
  1 0 0 21 16 6      3
  0 2 0 25 20 5      3
  0 5 0 7 7 1        3
  0 0 1 28 7 21      3
  0 7 0 5 3 2        3
  1 5 0 10 0 10      3
  0 0 0 24 18 6      3
  2 2 0 11 7 4       3
  0 2 0 23 7 17      3
  0 2 0 22 6 16      3
  0 2 1 17 12 6      3
  2 0 1 28 0 28      3
  4 0 1 9 3 7        3
  0 1 0 26 20 7      3
  0 3 1 20 7 13      3
  1 0 2 13 4 9       3
  4 1 1 7 3 5        3
  3 4 0 5 2 3        3
  0 7 0 4 3 2        3
  4 0 0 19 1 19      3
  0 0 0 33 2 32      3
  0 3 2 14 2 13      3
  4 0 2 5 0 5        3
  1 1 0 24 12 13     3
  1 1 0 19 18 1      3
  0 3 0 11 10 2      3
  1 1 0 12 11 1      3
  0 0 0 38 1 38      3
  0 0 0 39 0 39      3
  0 4 1 17 2 16      3
  4 0 0 18 1 18      3
  2 1 1 24 1 23      3
  0 3 0 12 11 1      3
  0 6 0 10 0 10      3
  6 0 0 5 4 1        3
  0 1 0 19 15 5      3
  0 0 0 29 8 22      3
  0 5 1 11 1 10      3
  4 1 1 5 0 5        3
  1 2 1 14 5 9       3
  2 0 0 16 14 3      3
  0 3 0 21 15 6      3
  0 1 0 30 7 24      3
  0 1 0 29 6 23      3
  0 1 1 18 14 5      3
  2 0 0 17 15 2      3
  0 0 1 26 20 6      3
  0 2 0 20 15 5      3
  4 0 1 7 1 6        3
  0 1 0 36 1 36      3
  0 0 1 19 15 4      3
  1 0 0 28 19 10     3
  1 0 1 16 7 10      3
  3 0 0 17 2 16      3
  1 0 0 25 21 4      3
  5 0 0 10 0 10      3
  1 1 1 13 13 1      3
  1 5 1 10 0 10      3
  2 1 0 8 8 1        3
  6 0 0 3 2 2        3
  3 0 0 14 7 8       3
  6 0 0 8 1 8        3
  0 0 2 31 0 31      3
  0 3 1 22 5 17      3
  0 6 0 4 0 4        3
  0 1 0 23 18 5      3
  3 1 1 13 2 12      3
  0 0 0 29 20 9      3
  0 1 0 30 0 30      3
  3 3 1 4 0 4        3
  5 0 0 8 0 8        3
  2 1 1 17 2 16      3
  3 0 0 16 3 13      3
  0 1 1 21 16 6      3
  0 1 0 28 21 8      3
  1 1 0 13 11 3      3
  0 0 0 27 19 8      3
  3 1 0 20 2 19      3
  0 3 0 20 16 5      3
  3 1 1 13 1 13      3
  2 0 1 24 3 21      3
  0 3 1 23 4 20      3
  2 0 1 19 5 15      3
  0 1 1 17 10 7      3
  1 0 3 11 0 11      3
  0 0 3 9 9 0        3
  0 0 3 9 9 1        3
  0 0 0 35 3 32      3
  6 0 0 6 1 5        3
  1 5 1 6 1 6        3
  3 0 0 17 2 15      3
  2 0 3 14 1 13      3
  0 0 2 21 6 15      3
  1 1 1 19 2 17      3
  2 0 1 21 3 19      3
  3 0 1 10 10 0      3
  1 3 0 8 8 0        3
  0 2 2 22 2 21      3
  4 1 0 8 4 4        3
  3 0 0 20 4 17      3
  0 2 0 20 17 4      3
  0 4 1 21 4 18      3
  1 0 2 14 0 14      3
  0 2 0 22 22 1      3
  1 5 1 8 6 2        3
  0 0 0 35 2 33      3
  6 0 0 4 0 4        3
  1 1 1 28 2 26      3
  1 1 0 21 18 3      3
  4 1 0 10 0 10      3
  1 2 1 14 0 14      3
  3 0 0 15 6 9       3
  0 2 1 22 10 12     3
  1 2 0 10 9 1       3
  0 1 0 17 15 3      3
  0 3 0 12 10 2      3
  1 0 1 26 5 21      3
  1 0 0 28 20 9      3
  0 2 1 14 12 2      3
  1 0 3 18 1 17      3
  0 0 0 25 19 6      3
  5 0 0 7 0 7        3
  6 0 0 2 0 2        3
  1 0 1 28 2 26      3
  2 0 0 16 3 13      3
  1 2 1 12 4 8       3
  0 4 2 6 0 6        3
  2 0 1 13 13 1      3
  5 0 0 9 5 4        3
  2 0 1 19 2 17      3
  0 0 1 20 15 6      3
  5 0 1 3 3 0        3
  0 0 0 29 19 10     3
  4 0 1 10 3 7       3
  5 0 1 2 1 2        3
  2 0 1 10 9 2       3
  1 0 0 20 14 6      3
  1 0 1 16 13 3      3
  0 3 0 13 9 5       3
  5 0 1 4 4 0        3
  2 1 3 5 1 5        3
  1 0 0 25 20 5      3
  2 0 0 19 13 6      3
  0 3 0 18 14 5      3
  5 0 1 2 2 0        3
  5 0 1 3 1 3        3
  1 0 1 23 6 17      3
  1 0 2 16 6 11      3
  1 0 4 7 3 4        3
  1 0 4 7 4 3        3
  2 1 1 17 0 17      3
  5 2 0 2 1 2        3
  1 0 2 12 5 7       3
  0 5 1 9 9 0        3
  1 0 3 12 3 9       3
  1 0 0 21 6 16      3
  0 5 1 9 9 1        3
  1 0 2 11 10 1      3
  1 3 0 15 0 15      3
  2 1 1 16 1 16      3
  3 4 0 7 0 7        3
  0 2 0 18 14 4      3
  1 0 1 17 4 13      3
  1 2 0 21 3 18      3
  3 0 0 18 2 16      3
  1 0 2 14 3 12      3
  1 0 3 11 3 8       3
  1 1 1 21 4 17      3
  1 0 2 10 6 4       3
  1 1 3 10 2 8       3
  1 0 4 6 2 5        3
  1 0 4 5 3 2        3
  1 0 0 21 7 15      3
  1 1 1 22 3 20      3
  1 0 2 19 2 17      3
  1 1 1 14 13 1      3
  1 1 1 21 3 18      3
  1 1 1 21 4 18      3
  0 1 0 36 2 35      3
  1 0 0 20 5 15      3
  0 6 2 4 4 1        3
  0 0 0 24 17 7      3
  2 0 0 17 13 4      3
  1 1 1 20 4 16      3
  0 5 1 18 1 17      3
  0 2 0 23 17 6      3
  2 0 1 16 14 2      3
  0 3 0 19 15 4      3
  2 0 2 10 6 5       3
  0 0 1 25 16 10     3
  0 1 0 35 1 34      3
  1 4 2 3 3 1        3
  2 0 2 11 5 6       3
  0 3 1 25 4 22      3
  2 4 0 8 8 0        3
  2 0 0 12 10 2      3
  0 0 3 8 8 0        3
  1 1 1 15 4 11      3
  2 0 0 18 13 6      3
  1 0 1 20 5 16      3
  2 1 2 8 5 4        3
  5 0 1 6 0 6        3
  0 3 2 16 0 16      3
  1 0 2 17 2 15      3
  1 2 1 21 0 21      3
  3 0 0 22 3 20      3
  0 0 1 33 0 33      3
  1 0 2 16 3 14      3
  2 0 0 19 9 10      3
  0 2 1 13 9 5       3
  1 0 1 13 11 2      3
  1 1 2 15 1 14      3
  0 2 0 15 12 4      3
  0 6 0 9 1 8        3
  0 4 1 7 7 0        3
  1 0 0 27 20 7      3
  1 1 0 14 11 3      3
  6 0 0 6 0 6        3
  0 0 2 10 9 1       3
  2 2 2 8 1 8        3
  3 1 0 10 9 1       3
  0 6 1 7 7 0        3
  0 2 0 19 12 8      3
  0 0 1 21 15 7      3
  1 3 2 6 4 3        3
  0 3 1 12 5 7       3
  2 0 2 10 0 10      3
  3 0 0 18 4 15      3
  0 3 0 21 16 5      3
  0 2 1 14 8 7       3
  1 1 1 15 3 12      3
  2 1 0 13 3 10      3
  1 0 0 25 19 6      3
  1 2 1 9 9 1        3
  3 1 1 11 1 10      3
  0 2 0 20 13 7      3
  0 1 0 34 2 33      3
  3 0 0 20 1 20      3
  1 0 0 17 13 5      3
  0 2 0 24 19 6      3
  0 0 3 21 3 19      3
  0 2 2 7 7 1        3
  0 0 3 22 1 21      3
  0 0 4 17 3 14      3
  0 1 0 30 3 27      3
  2 0 2 10 8 3       3
  0 0 4 16 2 15      3
  3 2 0 10 5 6       3
  0 1 0 17 13 5      3
  4 0 0 11 1 10      3
  2 0 0 27 0 27      3
  3 1 0 8 0 8        3
  0 3 0 14 12 3      3
  0 7 0 7 0 7        3
  1 5 1 7 0 7        3
  2 0 1 23 3 21      3
  1 0 0 26 21 6      3
  4 2 0 7 1 7        3
  3 2 0 13 0 13      3
  1 4 1 7 0 7        3
  0 0 4 13 1 12      3
  3 0 0 19 3 17      3
  0 0 4 14 1 14      3
  0 0 4 11 4 7       3
  3 0 0 19 2 17      3
  0 4 0 9 8 2        3
  2 3 1 7 1 6        3
  0 2 0 35 0 35      3
  2 3 1 9 1 8        3
  0 0 3 14 2 13      3
  4 4 0 5 3 2        3
  1 0 3 10 4 7       3
  0 3 2 9 6 3        3
  0 6 1 19 2 18      3
  1 5 0 9 7 2        3
  0 0 1 18 14 5      3
  0 0 0 36 4 33      3
  0 6 1 16 1 15      3
  1 0 0 26 19 8      3
  1 0 0 26 18 9      3
  1 2 0 15 6 9       3
  0 0 3 17 1 17      3
  2 3 0 7 7 0        3
  1 2 0 11 9 3       3
  2 1 1 23 1 23      3
  0 7 1 5 1 5        3
  1 2 0 12 1 11      3
  2 0 2 13 2 11      3
  2 0 1 14 5 10      3
  0 1 2 7 7 1        3
  0 0 3 10 9 1       3
  0 1 3 11 2 9       3
  0 0 4 5 5 0        3
  0 0 1 31 2 29      3
  0 0 4 6 5 1        3
  3 0 1 13 2 11      3
  0 0 4 4 4 0        3
  3 2 0 7 4 3        3
  0 2 1 21 8 14      3
  1 1 2 9 5 5        3
  0 1 0 17 12 6      3
  1 2 1 16 4 13      3
  0 2 1 19 6 13      3
  0 6 0 12 0 12      3
  1 1 1 14 5 10      3
  0 1 1 19 15 5      3
  3 0 0 23 2 21      3
  1 1 1 19 3 16      3
  1 1 1 18 6 13      3
  1 1 1 21 6 16      3
  1 1 1 17 6 11      3
  0 0 3 13 8 6       3
  0 0 3 16 1 15      3
  0 0 0 31 6 26      3
  0 0 3 17 3 15      3
  2 4 0 3 1 3        3
  0 0 3 14 4 10      3
  0 3 2 4 4 0        3
  0 0 1 27 18 10     3
  0 0 2 27 0 27      3
  2 0 0 16 12 5      3
  1 4 0 7 7 1        3
  2 1 1 20 1 19      3
  1 4 2 5 1 5        3
  0 0 3 22 0 22      3
  4 3 0 4 0 4        3
  2 0 1 31 1 31      3
  0 1 0 25 17 8      3
  0 2 2 8 8 0        3
  3 3 0 4 1 4        3
  0 3 2 9 5 4        3
  5 1 0 3 3 1        3
  1 7 0 2 0 2        3
  3 4 1 6 1 5        3
  0 5 1 5 2 3        3
  0 5 0 1 0 1        3
  0 3 0 19 13 6      3
  4 3 0 4 2 3        3
  4 3 0 6 0 6        3
  0 0 1 24 15 9      3
  4 0 1 3 3 0        3
  4 3 0 7 1 7        3
  4 1 1 7 1 7        3
  0 2 2 9 8 2        3
  1 4 2 4 1 3        3
  2 1 1 0 0 0        3
  2 5 0 6 4 2        3
  1 3 3 6 3 3        3
  2 3 1 6 6 1        3
  0 0 0 26 12 14     3
  3 3 0 6 3 3        3
  3 3 1 9 0 9        3
  1 0 0 23 4 20      3
  4 1 1 3 3 0        3
  1 3 3 6 1 5        3
  3 4 0 3 2 1        3
  3 5 0 7 5 2        3
  3 0 0 10 9 2       3
  0 0 0 31 18 13     3
  0 3 0 26 0 26      3
  3 4 0 4 4 0        3
  2 2 2 8 4 5        3
  3 3 0 5 1 4        3
  0 2 1 28 2 27      3
  1 0 1 19 7 12      3
  1 3 3 5 2 4        3
  0 2 1 0 0 0        3
  2 0 3 6 6 0        3
  1 3 3 5 4 2        3
  1 2 3 8 2 7        3
  0 4 3 4 4 0        3
  1 1 1 15 1 14      3
  2 1 1 14 6 8       3
  1 0 3 2 2 1        3
  5 0 1 6 6 0        3
  1 1 1 17 7 11      3
  2 3 0 9 3 6        3
  1 2 3 7 4 4        3
  3 4 1 2 0 2        3
  3 5 0 4 3 2        3
  3 3 0 4 0 4        3
  2 0 2 2 0 2        3
  4 2 1 4 3 1        3
  2 1 3 3 3 0        3
  1 2 2 9 1 9        3
  2 1 3 4 4 0        3
  0 0 2 14 1 13      3
  1 2 3 7 1 7        3
  5 0 1 6 6 1        3
  2 2 3 7 1 7        3
  0 0 1 28 17 11     3
  0 1 1 18 13 6      3
  1 2 3 6 4 3        3
  1 0 3 1 0 1        3
  1 0 3 7 7 0        3
  3 4 1 2 1 1        3
  1 3 3 3 1 3        3
  1 3 2 6 6 1        3
  0 3 2 7 2 6        3
  2 4 1 4 2 3        3
  3 4 0 4 1 4        3
  1 0 2 20 1 20      3
  3 0 0 11 6 6       3
  1 3 3 2 0 2        3
  3 1 1 8 6 2        3
  2 1 2 5 5 0        3
  0 0 3 12 9 3       3
  1 1 3 7 2 5        3
  4 2 0 6 4 3        3
  0 2 0 26 15 12     3
  6 0 0 4 3 1        3
  2 2 1 10 4 7       3
  2 1 2 5 4 1        3
  1 0 0 26 3 23      3
  1 1 3 10 0 10      3
  0 3 2 13 1 12      3
  2 0 3 7 5 3        3
  4 1 0 4 1 3        3
  0 5 1 10 6 4       3
  2 1 2 4 4 0        3
  0 5 0 7 1 7        3
  1 3 3 1 1 1        3
  1 4 2 2 1 2        3
  1 1 3 0 0 0        3
  5 0 0 6 3 3        3
  1 1 3 1 1 1        3
  3 4 1 8 2 7        3
  0 3 2 8 7 1        3
  1 0 2 17 3 14      3
  0 1 4 7 1 6        3
  5 0 0 2 1 1        3
  2 1 2 2 1 1        3
  3 0 2 7 0 7        3
  2 4 1 2 1 2        3
  1 2 1 19 2 17      3
  1 0 2 13 1 13      3
  1 1 3 3 3 1        3
  1 1 3 3 3 0        3
  2 1 3 6 0 6        3
  3 2 1 3 3 0        3
  2 1 2 2 0 2        3
  1 2 2 6 4 2        3
  1 1 1 20 4 17      3
  0 2 3 8 1 8        3
  1 3 3 5 3 3        3
  0 3 2 5 3 2        3
  0 2 3 3 0 3        3
  0 0 0 30 18 13     3
  1 4 1 8 4 4        3
  5 0 0 6 2 4        3
  4 0 0 10 5 5       3
  0 5 3 10 0 10      3
  0 2 0 17 13 5      3
  1 0 2 10 7 4       3
  2 4 1 1 1 1        3
  0 2 3 8 4 5        3
  4 0 1 6 4 2        3
  2 1 2 1 1 1        3
  2 2 2 6 4 3        3
  0 3 0 20 15 6      3
  0 3 3 5 3 2        3
  0 0 2 20 4 17      3
  4 3 0 3 2 1        3
  2 1 3 7 4 4        3
  1 3 3 4 1 3        3
  1 1 0 20 2 18      3
  1 1 3 4 3 2        3
  2 1 2 4 1 3        3
  3 4 0 5 3 3        3
  1 2 3 1 1 1        3
  2 2 2 4 0 4        3
  4 3 0 2 2 1        3
  1 1 1 17 11 7      3
  2 2 2 4 3 2        3
  1 2 3 4 4 1        3
  1 1 3 4 4 1        3
  1 3 3 6 0 6        3
  2 1 2 6 5 1        3
  1 1 3 4 4 0        3
  6 0 0 6 3 3        3
  1 2 1 14 11 3      3
  2 2 0 8 5 3        3
  0 2 0 24 15 10     3
  0 4 2 7 3 4        3
  1 3 2 4 1 4        3
  1 2 3 5 0 5        3
  2 1 2 3 1 3        3
  3 3 0 7 3 5        3
  2 0 0 17 12 5      3
  1 2 3 7 0 7        3
  1 3 2 3 3 0        3
  1 4 0 12 3 10      3
  3 3 0 8 3 5        3
  1 3 2 2 1 2        3
  0 4 2 5 5 1        3
  2 1 3 5 5 1        3
  0 3 3 4 2 3        3
  2 0 2 8 7 2        3
  2 3 1 8 2 7        3
  1 5 1 7 4 3        3
  0 2 0 24 4 20      3
  4 2 0 4 0 4        3
  0 4 2 5 1 4        3
  0 6 0 9 6 4        3
  1 3 2 6 3 3        3
  1 3 2 5 4 2        3
  4 0 1 6 3 4        3
  1 3 2 3 2 1        3
  1 5 1 4 1 4        3
  5 0 1 5 1 4        3
  3 0 0 12 5 7       3
  0 4 0 13 6 8       3
  2 1 1 20 1 20      3
  1 5 1 9 5 5        3
  2 1 2 4 0 4        3
  0 3 3 3 1 2        3
  2 0 0 18 12 7      3
  3 0 0 19 0 19      3
  3 1 1 7 3 4        3
  1 3 1 8 7 2        3
  2 0 2 11 4 7       3
  0 7 0 7 1 7        3
  1 4 2 8 3 5        3
  3 3 1 2 2 0        3
  0 4 0 10 7 3       3
  2 3 0 7 6 1        3
  3 3 1 4 4 1        3
  1 1 0 21 15 6      3
  0 3 3 2 1 1        3
  4 2 0 1 1 0        3
  2 1 1 14 1 14      3
  0 3 3 2 1 2        3
  2 2 0 2 2 0        3
  0 7 0 6 1 5        3
  3 3 1 6 2 4        3
  0 6 0 2 1 2        3
  3 4 1 3 1 3        3
  0 2 2 11 2 10      3
  2 6 1 4 4 0        3
  0 7 0 7 1 6        3
  1 3 3 3 3 1        3
  3 1 1 9 3 6        3
  2 0 3 9 0 9        3
  2 0 3 8 2 7        3
  0 4 0 10 8 2       3
  0 0 1 19 14 5      3
  0 3 3 2 2 0        3
  0 0 3 6 6 1        3
  3 1 1 9 1 8        3
  2 0 0 16 0 16      3
  3 0 2 6 4 3        3
  3 0 2 7 4 3        3
  2 2 0 2 1 1        3
  4 0 1 5 5 1        3
  0 2 0 27 1 27      3
  0 3 2 12 2 11      3
  1 5 1 2 1 1        3
  0 6 0 7 0 7        3
  0 6 0 4 1 4        3
  2 4 1 5 5 0        3
  2 2 0 1 1 1        3
  0 7 0 2 1 1        3
  0 1 0 18 12 6      3
  0 3 2 6 6 1        3
  1 3 1 0 0 0        3
  2 0 3 1 1 1        3
  2 2 0 1 1 0        3
  0 7 0 5 1 5        3
  0 0 2 29 1 28      3
  0 7 0 1 1 0        3
  2 0 2 10 4 6       3
  2 0 2 12 2 11      3
  2 0 3 6 1 6        3
  2 2 0 2 0 2        3
  4 1 0 4 4 0        3
  2 6 1 4 4 1        3
  0 7 0 7 3 5        3
  1 0 0 29 2 28      3
  2 2 2 3 3 0        3
  0 2 2 6 1 5        3
  0 0 4 11 5 6       3
  0 0 4 8 3 6        3
  4 0 1 7 2 5        3
  0 0 4 6 4 2        3
  0 0 4 6 3 3        3
  2 0 2 9 3 7        3
  2 0 2 10 5 5       3
  3 0 0 24 1 24      3
  3 4 1 5 0 5        3
  5 0 0 8 3 6        3
  3 1 1 0 0 0        3
  5 3 2 2 2 0        3
  8 0 1 3 1 3        3
  5 1 3 3 1 3        3
  5 3 2 3 2 1        3
  10 0 0 2 1 2       3
  0 2 2 2 1 1        3
  0 5 0 12 2 10      3
  4 0 1 8 1 7        3
  3 1 1 1 0 1        3
  0 2 2 9 6 4        3
  0 2 2 8 6 2        3
  1 1 2 14 1 14      3
  10 0 0 2 2 1       3
  2 2 0 8 3 5        3
  10 0 0 4 1 4       3
  10 0 0 3 3 0       3
  9 0 1 5 1 5        3
  2 2 0 11 5 6       3
  10 0 0 5 2 3       3
  2 3 0 8 2 6        3
  4 0 1 9 1 9        3
  2 0 0 19 12 7      3
  0 0 3 7 7 0        3
  1 0 1 14 11 4      3
  1 1 3 8 5 3        3
  0 6 0 11 3 8       3
  0 7 0 5 5 0        3
  0 4 1 11 3 8       3
  5 0 0 9 0 9        3
  3 0 0 1 1 1        3
  3 1 1 1 1 0        3
  0 0 2 23 1 22      3
  2 4 1 7 2 5        3
  0 1 0 18 13 5      3
  0 0 1 33 2 32      3
  0 1 0 26 8 18      3
  2 1 2 5 1 4        3
  2 6 1 5 4 2        3
  3 0 0 22 1 22      3
  0 2 2 4 2 2        3
  0 4 1 12 3 10      3
  2 5 0 8 3 6        3
  1 0 0 20 13 7      3
  5 0 1 4 4 1        3
  0 2 0 25 18 7      3
  2 1 0 11 7 4       3
  5 0 1 6 2 5        3
  0 1 0 27 20 7      3
  0 2 2 10 4 6       3
  1 1 3 5 5 1        3
  1 0 0 27 17 10     3
  0 0 0 24 16 8      3
  0 4 0 19 2 18      3
  0 1 2 27 1 26      3
  0 1 0 32 1 31      3
  3 0 0 13 3 11      3
  1 0 0 27 15 12     3
  0 2 0 18 12 6      3
  4 2 0 7 2 5        3
  1 1 3 8 2 6        3
  2 1 2 5 2 4        3
  6 0 0 7 1 7        3
  3 1 1 7 0 7        3
  3 2 1 7 0 7        3
  3 1 0 4 4 0        3
  0 5 0 16 0 16      3
  0 2 2 11 1 11      3
  0 6 0 11 1 11      3
  0 1 0 23 11 13     3
  1 0 0 26 15 12     3
  1 0 1 17 9 8       3
  2 0 2 8 4 4        3
  0 6 0 9 0 9        3
  0 1 1 18 12 7      3
  0 1 2 11 9 2       3
  0 0 1 30 4 27      3
  1 1 0 20 15 6      3
  2 1 2 5 1 5        3
  3 0 0 15 3 13      3
  0 1 0 20 13 7      3
  1 2 0 20 4 17      3
  1 1 0 15 3 13      3
  4 0 0 5 1 5        3
  3 0 0 13 13 0      3
  1 0 0 24 14 11     3
  1 1 1 17 5 12      3
  1 1 0 22 13 10     3
  3 0 0 12 9 4       3
  1 0 1 20 12 8      3
  0 4 0 21 1 21      3
  0 5 0 17 1 17      3
  1 0 0 27 10 17     3
  0 1 1 18 12 6      3
  3 0 0 12 12 1      3
  1 4 2 8 0 8        3
  0 3 0 17 10 8      3
  2 1 2 6 2 4        3
  3 2 1 6 6 1        3
  1 0 1 20 7 14      3
  0 3 3 10 0 10      3
  0 0 4 19 0 19      3
  0 3 0 21 8 13      3
  0 2 0 20 10 10     3
  0 2 2 13 2 12      3
  4 0 1 9 2 8        3
  3 1 0 9 1 8        3
  1 4 0 13 0 13      3
  1 0 2 1 1 0        3
  2 1 2 3 3 1        3
  3 1 1 5 5 0        3
  0 5 0 19 1 18      3
  1 0 0 23 8 16      3
  0 2 2 11 3 8       3
  2 0 1 15 1 14      3
  1 2 0 14 6 8       3
  1 0 1 22 1 22      3
  0 3 0 20 13 8      3
  0 0 1 32 2 31      3
  1 3 0 8 6 2        3
  4 2 0 1 0 1        3
  2 0 1 0 0 0        3
  0 2 0 28 5 24      3
  0 0 2 16 2 14      3
  0 0 2 17 3 14      3
  0 2 0 27 6 21      3
  2 0 0 19 4 15      3
  1 3 0 9 6 4        3
  1 1 3 7 6 2        3
  0 2 0 28 8 21      3
  3 0 0 21 1 20      3
  1 0 0 20 9 12      3
  0 0 1 28 15 13     3
  0 0 0 29 15 14     3
  1 1 3 10 2 9       3
  6 0 0 7 5 2        3
  0 0 1 28 13 15     3
  0 0 2 25 0 25      3
  0 0 1 31 6 26      3
  1 4 0 5 5 1        3
  2 0 1 14 6 8       3
  0 0 1 30 5 25      3
  0 0 0 31 7 24      3
  0 0 1 27 12 16     3
  0 0 1 32 4 28      3
  0 0 0 30 9 22      3
  0 0 0 29 10 19     3
  0 0 0 32 6 27      3
  0 0 0 27 13 14     3
  0 0 0 31 6 25      3
  0 0 2 16 4 12      3
  1 3 0 11 2 10      3
  1 1 0 16 7 9       3
  2 0 1 14 13 1      3
  0 0 3 2 2 1        3
  0 1 0 28 9 20      3
  0 0 3 1 1 0        3
  1 0 1 17 8 10      3
  6 0 0 7 4 3        3
  0 7 1 9 6 4        3
  0 0 3 9 6 3        3
  3 1 0 1 1 1        3
  0 0 1 28 7 22      3
  0 2 0 24 16 9      3
  0 0 2 27 4 23      3
  0 0 3 12 2 11      3
  0 5 1 0 0 0        3
  1 3 0 12 2 10      3
  0 0 1 23 11 12     3
  1 0 2 12 4 8       3
  0 0 1 22 11 12     3
  0 4 0 24 2 23      3
  0 0 0 29 12 17     3
  3 0 0 11 7 5       3
  1 0 2 11 4 8       3
  0 1 1 20 9 12      3
  1 1 0 21 2 20      3
  0 4 0 21 4 17      3
  4 0 0 6 6 0        3
  1 2 1 8 7 2        3
  1 0 0 24 13 11     3
  0 2 1 23 0 23      3
  1 0 2 9 9 1        3
  2 5 0 8 7 2        3
  0 2 3 8 5 4        3
  0 0 4 7 3 5        3
  2 3 0 5 2 4        3
  0 6 0 10 2 9       3
  0 0 0 29 9 20      3
  0 6 0 8 3 6        3
  0 0 3 16 3 13      3
  0 4 1 19 0 19      3
  0 0 1 25 14 12     3
  0 6 0 6 6 1        3
  1 2 0 18 3 16      3
  2 3 0 8 1 7        3
  0 0 1 25 12 13     3
  0 0 1 23 8 15      3
  1 0 0 20 11 9      3
  1 0 0 26 13 14     3
  1 0 0 28 16 13     3
  2 3 0 5 3 3        3
  1 0 0 28 15 14     3
  1 2 0 13 8 6       3
  0 5 0 12 0 12      3
  1 3 0 12 1 11      3
  0 1 0 26 5 21      3
  0 0 1 27 14 14     3
  2 3 0 6 0 6        3
  0 0 1 22 9 14      3
  1 1 0 17 9 9       3
  1 0 1 17 10 8      3
  3 4 0 5 5 0        3
  1 0 2 13 11 2      3
  0 1 0 29 3 27      3
  0 0 4 4 3 1        3
  1 3 0 10 4 6       3
  0 0 4 6 0 6        3
  0 0 4 2 1 1        3
  0 0 4 1 1 1        3
  0 0 4 2 2 0        3
  2 3 0 5 1 5        3
  0 0 4 5 2 4        3
  0 0 4 6 1 5        3
  2 3 1 7 0 7        3
  2 3 1 3 2 1        3
  0 1 0 30 18 13     3
  2 3 1 3 3 0        3
  3 1 1 8 3 6        3
  3 3 0 6 4 2        3
  4 1 0 1 1 1        3
  1 1 3 8 4 5        3
  3 2 1 8 6 3        3
  4 0 1 9 3 6        3
  2 4 1 7 4 3        3
  4 2 0 9 3 6        3
  1 1 0 21 17 4      3
  2 3 0 2 1 1        3
  4 2 0 8 3 6        3
  2 4 1 7 5 2        3
  2 3 0 1 1 1        3
  2 4 1 6 5 2        3
  4 0 1 8 2 7        3
  2 3 0 1 1 0        3
  4 2 0 6 1 5        3
  1 4 2 4 0 4        3
  4 2 0 7 4 3        3
  1 4 2 9 3 7        3
  2 4 1 8 5 3        3
  2 2 2 2 2 1        3
  2 2 2 2 2 0        3
  2 3 0 2 0 2        3
  3 0 2 5 4 1        3
  2 2 2 2 1 1        3
  0 0 1 31 4 28      3
  2 2 2 3 0 3        3
  2 2 2 5 2 4        3
  1 2 3 6 2 5        3
  2 2 2 3 1 3        3
  2 2 2 3 2 1        3
  2 2 2 5 2 3        3
  2 2 2 4 2 2        3
  6 0 0 4 1 3        3
  2 3 0 6 3 3        3
  2 2 2 2 1 2        3
  2 2 2 4 1 3        3
  1 2 0 16 1 15      3
  1 2 0 14 2 12      3
  0 5 0 10 5 5       3
  1 2 3 4 1 4        3
  2 0 3 7 3 4        3
  0 2 4 6 4 3        3
  0 3 2 2 1 1        3
  0 3 2 1 1 1        3
  2 3 0 7 2 6        3
  2 3 0 9 2 7        3
  0 4 1 11 7 5       3
  3 0 0 12 0 12      3
  0 3 2 2 0 2        3
  1 3 1 11 1 10      3
  2 4 0 3 1 2        3
  3 2 1 8 4 5        3
  0 5 1 3 1 2        3
  0 0 4 13 0 13      3
  1 0 1 25 2 24      3
  1 4 2 9 0 9        3
  2 4 0 5 0 5        3
  2 4 1 6 4 3        3
  3 0 2 6 3 3        3
  3 0 2 5 3 3        3
  3 0 2 5 0 5        3
  1 3 0 14 2 13      3
  1 2 3 7 5 3        3
  2 4 0 8 1 8        3
  0 1 1 31 1 31      3
  0 6 0 7 4 4        3
  1 2 0 13 4 10      3
  3 0 2 4 0 4        3
  3 0 2 4 1 4        3
  3 0 2 2 1 1        3
  0 5 0 11 3 9       3
  2 4 0 4 2 3        3
  3 0 2 1 1 1        3
  1 6 0 4 4 1        3
  3 0 2 3 0 3        3
  1 0 1 23 0 23      3
  1 2 0 14 7 8       3
  0 0 3 18 0 18      3
  3 4 0 8 4 5        3
  1 4 0 8 4 4        3
  3 0 2 2 0 2        3
  3 0 2 4 1 3        3
  2 0 3 2 2 1        3
  2 0 3 2 1 2        3
  2 0 3 1 0 1        3
  1 0 4 4 3 2        3
  1 0 4 3 2 1        3
  0 4 0 13 5 9       3
  1 0 4 2 2 1        3
  1 0 4 2 2 0        3
  1 0 4 5 0 5        3
  1 0 4 4 1 4        3
  1 0 4 3 0 3        3
  1 0 4 1 1 0        3
  1 0 4 3 2 2        3
  1 0 4 2 0 2        3
  1 0 4 6 3 4        3
  3 3 1 6 1 5        3
  1 0 2 17 4 13      3
  3 3 1 6 5 1        3
  2 4 1 2 2 0        3
  3 3 1 5 1 4        3
  3 3 1 6 4 2        3
  3 3 1 6 4 3        3
  0 1 0 24 7 17      3
  3 3 1 4 1 3        3
  3 3 1 4 1 4        3
  4 3 0 4 1 4        3
  1 2 0 16 6 10      3
  4 1 1 8 1 8        3
  1 4 0 10 1 9       3
  3 3 1 5 4 1        3
  3 3 1 3 1 2        3
  1 1 3 11 7 5       3
  5 1 0 7 1 6        3
  0 5 1 8 8 1        3
  4 1 1 7 1 6        3
  1 0 1 17 9 9       3
  2 5 1 3 3 1        3
  1 3 0 13 1 13      3
  3 3 1 3 2 1        3
  3 3 1 3 1 3        3
  1 4 0 11 1 10      3
  1 7 1 7 4 3        3
  1 5 2 4 3 2        3
  3 3 1 2 1 1        3
  0 3 0 17 11 6      3
  3 3 1 2 0 2        3
  3 3 1 2 1 2        3
  3 3 1 3 3 0        3
  4 1 1 6 2 5        3
  0 1 2 10 8 2       3
  0 5 2 10 8 3       3
  4 1 1 5 1 4        3
  4 1 1 5 3 2        3
  2 0 0 17 2 16      3
  5 1 0 2 2 0        3
  1 1 2 10 6 4       3
  0 1 0 28 16 13     3
  1 0 2 12 0 12      3
  4 1 1 4 3 2        3
  5 1 0 6 2 5        3
  2 8 0 4 0 4        3
  0 5 3 3 1 2        3
  0 5 1 4 2 3        3
  4 1 1 3 1 2        3
  1 4 2 4 4 0        3
  5 1 0 4 3 2        3
  0 6 1 9 1 8        3
  5 1 0 1 1 1        3
  5 1 0 7 2 5        3
  4 1 1 3 0 3        3
  5 1 0 6 1 5        3
  4 0 0 8 2 6        3
  2 4 0 5 3 3        3
  4 1 1 2 1 2        3
  4 3 0 8 3 6        3
  1 3 3 2 1 1        3
  2 1 3 6 3 3        3
  2 1 3 4 3 2        3
  2 1 3 4 2 3        3
  2 1 3 4 1 4        3
  2 1 3 3 2 1        3
  2 1 3 2 1 1        3
  2 1 3 2 2 0        3
  2 1 3 2 0 2        3
  2 1 3 2 1 2        3
  2 1 3 6 4 2        3
  5 0 1 7 4 3        3
  2 8 0 7 4 3        3
  5 0 1 7 3 5        3
  5 0 1 8 3 5        3
  3 2 0 7 4 4        3
  0 6 1 8 1 7        3
  3 4 1 3 1 2        3
  4 4 0 4 1 3        3
  2 7 1 5 1 5        3
  2 2 1 9 8 2        3
  3 0 3 6 1 5        3
  2 2 3 3 2 2        3
  2 2 3 2 1 1        3
  4 0 2 2 2 1        3
  3 0 3 4 3 1        3
  1 1 2 8 6 2        3
  3 0 3 4 1 3        3
  1 7 0 3 0 3        3
  3 0 3 3 2 1        3
  3 0 3 3 3 0        3
  0 4 2 7 0 7        3
  4 0 2 3 0 3        3
  4 0 2 2 1 2        3
  4 0 2 3 1 2        3
  4 0 2 3 2 1        3
  5 1 1 6 1 5        3
  3 5 1 4 3 1        3
  5 1 1 5 2 4        3
  0 3 0 16 11 6      3
  0 5 1 7 1 6        3
  5 1 1 4 1 3        3
  1 3 0 9 7 3        3
  1 0 3 12 0 12      3
  5 0 1 7 5 3        3
  5 1 1 3 1 2        3
  5 1 1 3 2 1        3
  2 0 0 18 9 10      3
  5 1 1 3 1 3        3
  6 1 0 5 2 3        3
  5 1 1 2 1 1        3
  5 1 1 2 2 0        3
  5 1 1 2 1 2        3
  6 1 0 3 1 2        3
  4 3 1 3 1 3        3
  4 3 1 2 1 1        3
  1 1 5 6 4 2        3
  3 0 3 3 3 1        3
  1 0 3 0 0 0        3
  7 0 0 6 4 3        3
  6 0 1 5 4 1        3
  4 4 0 7 3 5        3
  7 0 0 6 1 5        3
  6 0 1 6 1 5        3
  0 2 1 24 1 24      3
  3 0 3 2 1 1        3
  2 2 1 6 6 1        3
  1 2 2 6 2 4        3
  6 0 1 4 4 0        3
  7 0 0 5 1 4        3
  7 0 0 6 3 4        3
  7 0 0 6 1 6        3
  1 1 5 5 1 4        3
  4 0 0 2 1 1        3
  7 0 0 5 2 4        3
  0 2 1 17 8 10      3
  3 0 3 2 0 2        3
  0 10 0 7 0 7       3
  1 0 0 25 4 22      3
  3 1 0 10 6 5       3
  3 2 0 2 2 0        3
  7 0 0 4 3 2        3
  7 0 0 5 0 5        3
  1 1 5 4 2 3        3
  6 0 1 4 1 3        3
  6 0 1 3 3 1        3
  1 0 0 22 5 17      3
  3 6 1 3 2 1        3
  7 0 0 4 0 4        3
  1 8 1 6 4 2        3
  7 0 0 4 1 4        3
  3 0 1 6 6 1        3
  2 2 1 12 1 12      3
  0 7 1 1 0 1        3
  4 0 0 1 1 1        3
  7 0 0 3 2 1        3
  7 0 0 3 0 3        3
  0 6 1 4 1 3        3
  6 0 1 3 1 3        3
  4 6 0 3 2 1        3
  7 0 0 3 1 3        3
  3 6 1 2 2 0        3
  6 0 1 2 1 1        3
  3 6 1 2 2 1        3
  7 0 0 4 1 3        3
  6 0 1 2 1 2        3
  7 0 0 2 1 2        3
  7 0 0 3 1 2        3
  7 0 1 4 2 2        3
  7 0 1 4 0 4        3
  7 0 1 3 2 2        3
  7 0 1 2 2 0        3
  7 0 1 2 1 1        3
  0 0 0 28 10 18     3
  0 1 0 29 6 24      3
  0 1 0 29 5 24      3
  1 2 2 2 1 1        3
  2 1 0 14 2 13      3
  0 2 3 3 1 2        3
  2 0 0 25 1 24      3
  1 1 0 16 9 7       3
  0 3 0 19 10 9      3
  1 1 2 12 1 11      3
  0 1 0 24 8 16      3
  0 3 0 17 12 5      3
  1 2 2 6 1 5        3
  0 5 1 1 1 0        3
  0 2 0 20 11 9      3
  2 4 0 8 4 5        3
  1 0 3 5 4 1        3
  0 2 0 21 12 10     3
  1 7 0 7 1 6        3
  0 1 3 1 1 1        3
  0 1 3 9 5 4        3
  0 3 0 20 12 8      3
  0 3 0 20 12 9      3
  0 3 0 22 7 16      3
  0 2 0 22 13 9      3
  0 1 0 25 11 15     3
  0 1 3 8 6 3        3
  0 2 3 7 1 6        3
  1 1 2 9 7 2        3
  0 1 0 24 13 11     3
  2 2 1 11 4 8       3
  0 1 0 26 11 15     3
  1 2 2 5 4 2        3
  5 0 1 6 4 2        3
  0 0 1 26 9 17      3
  0 1 0 25 13 13     3
  0 1 0 26 12 14     3
  1 1 2 10 2 8       3
  0 1 2 13 9 4       3
  0 0 0 28 11 17     3
  0 1 0 28 11 18     3
  0 1 0 27 11 16     3
  0 1 0 25 14 12     3
  0 3 2 9 4 5        3
  0 0 0 28 12 16     3
  2 1 1 18 3 15      3
  2 0 0 19 3 16      3
  3 0 1 14 1 14      3
  0 0 1 26 15 11     3
  0 1 0 27 12 16     3
  0 2 0 25 13 12     3
  0 2 0 26 12 15     3
  0 1 0 26 14 13     3
  3 0 1 13 1 12      3
  0 1 0 28 12 17     3
  0 1 0 26 15 11     3
  0 2 3 4 3 2        3
  0 0 0 29 13 17     3
  1 1 2 10 4 6       3
  0 0 0 29 11 19     3
  1 1 1 19 4 15      3
  0 1 0 22 14 8      3
  0 2 0 27 8 19      3
  0 2 0 22 12 10     3
  0 2 0 24 11 13     3
  0 3 0 23 6 17      3
  0 2 0 26 7 20      3
  0 1 0 29 12 17     3
  0 2 0 28 10 19     3
  0 2 0 27 15 12     3
  0 5 0 18 0 18      3
  0 4 0 18 1 17      3
  0 7 1 11 1 11      3
  0 2 3 11 2 10      3
  0 1 0 29 13 16     3
  0 2 3 4 4 0        3
  1 1 2 11 4 7       3
  1 2 2 7 3 5        3
  0 2 0 17 12 6      3
  0 1 0 29 7 22      3
  0 4 0 20 5 16      3
  1 0 1 22 3 20      3
  0 1 0 28 11 17     3
  0 1 3 10 3 8       3
  0 2 3 1 1 0        3
  1 3 1 10 7 3       3
  0 5 1 12 6 6       3
  0 6 0 2 2 1        3
  0 2 0 29 2 28      3
  0 6 0 3 2 1        3
  0 4 0 18 3 16      3
  0 4 0 18 2 16      3
  0 2 0 27 4 23      3
  0 6 0 6 3 3        3
  6 2 0 2 1 2        3
  3 2 2 6 2 5        3
  2 1 1 16 3 13      2
  1 0 3 14 3 11      2
  0 5 1 5 0 5        2
  2 0 1 18 2 17      2
  2 0 1 16 4 13      2
  0 5 1 6 2 5        2
  1 0 2 22 2 21      2
  0 3 2 8 3 5        2
  1 0 1 23 6 18      2
  0 4 2 6 1 5        2
  0 2 2 13 7 6       2
  0 4 0 14 5 9       2
  0 0 2 14 7 7       2
  3 2 0 7 2 6        2
  0 6 1 11 6 6       2
  1 2 0 16 3 14      2
  0 2 1 21 9 13      2
  1 0 2 21 1 20      2
  1 1 1 21 5 16      2
  2 0 1 15 2 13      2
  1 0 1 24 2 22      2
  0 2 1 20 11 9      2
  0 2 1 18 10 8      2
  0 2 2 12 0 12      2
  1 0 2 19 3 16      2
  0 1 2 14 1 13      2
  3 0 1 11 6 6       2
  1 1 3 12 0 12      2
  1 5 1 5 4 2        2
  1 0 1 19 16 4      2
  0 4 0 11 11 0      2
  1 2 0 10 10 1      2
  0 4 2 2 2 1        2
  0 3 0 16 14 3      2
  1 2 1 13 13 1      2
  0 4 1 20 1 20      2
  1 2 1 14 14 0      2
  0 3 0 19 16 3      2
  0 4 1 21 0 21      2
  3 0 1 10 7 4       2
  1 2 0 19 1 18      2
  0 4 2 5 2 4        2
  1 0 1 20 18 2      2
  1 1 1 11 11 1      2
  2 0 1 16 16 0      2
  2 1 1 14 14 0      2
  1 0 1 11 11 0      2
  1 0 2 13 12 1      2
  0 1 2 17 2 15      2
  1 0 2 13 13 0      2
  0 4 1 25 0 25      2
  2 0 0 15 14 1      2
  3 2 0 11 1 11      2
  2 0 2 6 6 0        2
  0 4 1 21 5 17      2
  2 0 0 19 17 2      2
  0 4 1 18 4 14      2
  3 0 0 16 15 2      2
  0 1 0 26 21 6      2
  0 0 0 28 25 4      2
  0 3 1 28 0 28      2
  0 2 1 13 13 1      2
  2 0 0 14 14 1      2
  1 1 0 21 16 5      2
  0 0 1 24 23 1      2
  0 3 0 22 21 2      2
  0 0 1 25 24 2      2
  0 1 0 23 23 0      2
  1 1 1 12 12 0      2
  0 0 1 24 20 4      2
  6 1 1 4 0 4        2
  0 0 0 28 22 7      2
  0 2 1 21 3 18      2
  0 0 1 24 19 5      2
  0 0 1 24 18 6      2
  0 7 1 3 0 3        2
  1 0 2 18 4 15      2
  0 1 0 31 23 8      2
  0 0 0 29 21 8      2
  0 2 1 26 4 23      2
  0 0 0 32 28 5      2
  0 1 0 31 25 6      2
  3 0 1 10 6 5       2
  0 1 1 22 22 0      2
  0 2 1 31 2 30      2
  0 2 1 24 6 19      2
  0 2 1 25 5 20      2
  0 4 2 12 4 9       2
  0 1 1 33 2 32      2
  0 1 1 23 23 1      2
  0 1 1 27 3 24      2
  0 6 1 5 4 2        2
  1 4 1 9 5 4        2
  0 0 1 23 20 4      2
  0 2 1 22 8 15      2
  3 0 1 11 3 8       2
  0 0 1 23 19 5      2
  0 1 0 24 23 2      2
  2 4 0 9 6 4        2
  0 0 1 23 22 2      2
  0 2 1 22 9 13      2
  1 0 1 22 4 19      2
  0 0 1 23 18 6      2
  0 0 1 23 23 1      2
  0 1 1 25 9 17      2
  0 1 1 26 7 19      2
  2 0 0 12 12 0      2
  0 2 0 20 16 4      2
  0 3 0 19 18 1      2
  0 0 1 22 20 2      2
  10 0 2 1 0 1       2
  9 0 3 2 1 1        2
  10 3 1 1 1 1       2
  13 0 0 1 0 1       2
  10 0 2 2 2 1       2
  10 3 1 2 1 1       2
  12 0 1 2 1 1       2
  11 3 0 2 2 1       2
  12 2 0 1 0 1       2
  11 2 1 1 1 1       2
  11 2 1 2 1 1       2
  14 0 0 1 0 1       2
  3 2 1 8 0 8        2
  13 0 1 1 1 1       2
  12 3 0 1 0 1       2
  5 1 0 10 1 10      2
  12 2 1 1 1 1       2
  0 0 1 22 21 1      2
  9 0 3 3 1 3        2
  3 0 0 17 10 7      2
  11 3 0 3 0 3       2
  10 3 1 3 1 3       2
  13 0 0 3 2 1       2
  10 3 1 3 3 1       2
  12 0 1 3 3 1       2
  12 2 0 3 0 3       2
  14 0 0 3 0 3       2
  13 0 1 3 1 3       2
  8 0 0 6 1 5        2
  14 1 1 2 0 2       2
  15 1 0 2 1 2       2
  14 1 1 2 2 0       2
  2 3 0 14 1 14      2
  15 0 1 2 0 2       2
  4 2 1 4 1 3        2
  15 0 1 2 2 0       2
  0 3 0 19 19 0      2
  0 0 1 22 22 0      2
  11 1 3 2 0 2       2
  2 0 1 30 0 30      2
  15 1 1 2 0 2       2
  16 1 0 2 1 2       2
  0 0 0 31 24 7      2
  4 0 0 18 0 18      2
  0 0 0 32 30 3      2
  11 1 3 1 1 1       2
  11 1 3 2 1 1       2
  15 2 0 1 0 1       2
  14 2 1 1 1 1       2
  1 1 0 24 13 12     2
  14 2 1 2 1 1       2
  16 1 0 1 0 1       2
  15 1 1 1 1 1       2
  15 1 1 2 1 1       2
  17 0 0 1 0 1       2
  16 1 0 2 2 1       2
  16 0 1 1 1 1       2
  16 0 1 2 1 1       2
  0 1 1 21 20 2      2
  15 1 1 1 0 1       2
  16 1 0 1 1 1       2
  16 0 1 1 0 1       2
  0 0 0 31 26 5      2
  1 0 2 11 11 0      2
  17 0 0 5 1 4       2
  3 1 1 15 0 15      2
  16 0 1 5 2 4       2
  16 0 1 4 4 0       2
  17 0 0 5 3 2       2
  0 1 0 31 28 3      2
  0 0 0 31 31 0      2
  0 0 0 31 27 4      2
  0 0 0 19 18 2      2
  0 0 0 32 31 2      2
  0 1 0 30 25 6      2
  2 1 1 27 1 27      2
  0 0 0 31 28 3      2
  0 3 0 18 17 2      2
  0 0 0 31 29 2      2
  1 0 1 18 8 11      2
  2 0 0 20 10 11     2
  2 0 1 26 2 24      2
  0 3 0 18 18 1      2
  0 0 1 21 20 2      2
  0 1 0 21 17 5      2
  3 1 1 14 1 14      2
  3 1 1 12 2 10      2
  0 1 0 21 16 6      2
  3 0 0 21 3 18      2
  0 0 0 30 24 7      2
  0 1 0 31 30 1      2
  1 0 0 19 17 3      2
  1 1 0 20 17 4      2
  4 0 0 11 6 6       2
  1 4 0 9 4 6        2
  0 0 1 21 21 1      2
  1 2 1 11 3 8       2
  1 0 0 19 16 4      2
  0 1 0 30 27 4      2
  2 2 0 10 1 9       2
  0 0 0 32 32 1      2
  2 0 0 19 10 9      2
  1 1 0 20 20 1      2
  0 1 0 25 25 0      2
  0 0 0 30 26 5      2
  0 1 1 20 19 1      2
  0 2 1 30 1 29      2
  0 0 0 31 30 1      2
  1 0 3 22 2 20      2
  3 1 0 21 0 21      2
  0 5 1 6 4 3        2
  2 2 0 6 5 1        2
  3 1 0 19 2 17      2
  0 1 0 29 23 6      2
  1 0 0 20 17 3      2
  1 0 2 18 3 16      2
  0 3 0 16 15 2      2
  1 0 3 23 1 23      2
  0 1 0 30 28 3      2
  2 0 3 15 1 15      2
  0 0 0 30 27 4      2
  0 0 1 20 19 1      2
  3 1 1 12 2 11      2
  1 0 1 20 6 15      2
  0 1 0 30 30 1      2
  0 1 1 18 16 2      2
  1 0 1 33 1 33      2
  1 1 1 19 5 14      2
  1 0 1 31 3 29      2
  0 1 1 19 17 3      2
  0 2 0 23 22 1      2
  1 0 3 22 0 22      2
  0 0 0 30 28 3      2
  0 1 0 30 29 2      2
  3 1 0 19 0 19      2
  1 0 0 21 17 5      2
  2 0 3 13 0 13      2
  0 1 1 18 17 1      2
  1 0 1 30 2 28      2
  1 4 1 7 2 5        2
  0 1 1 17 17 1      2
  2 1 1 15 11 5      2
  4 1 0 10 1 9       2
  1 0 2 26 3 24      2
  0 1 1 18 18 0      2
  1 0 3 19 3 17      2
  0 2 0 24 22 3      2
  0 3 0 15 15 0      2
  2 0 3 10 2 8       2
  0 3 0 15 14 1      2
  0 2 0 28 24 5      2
  0 0 0 26 26 1      2
  1 0 2 26 2 25      2
  0 1 1 20 11 10     2
  2 0 0 29 0 29      2
  1 0 1 29 3 27      2
  0 1 0 25 24 1      2
  0 0 0 29 25 4      2
  1 1 1 29 2 28      2
  0 0 1 20 16 5      2
  0 2 0 24 20 5      2
  0 1 0 25 23 2      2
  1 1 0 15 15 1      2
  0 3 0 13 13 1      2
  1 1 0 14 14 0      2
  0 0 0 29 26 3      2
  3 0 0 15 4 12      2
  0 1 0 26 26 1      2
  1 0 1 27 5 23      2
  1 0 1 30 0 30      2
  0 1 0 25 20 5      2
  0 0 0 26 24 3      2
  1 1 0 13 13 1      2
  0 0 1 19 18 2      2
  0 2 1 24 7 17      2
  0 0 1 19 19 1      2
  0 0 0 26 22 5      2
  1 0 1 21 3 18      2
  0 1 0 29 28 1      2
  0 2 0 16 16 0      2
  0 0 0 27 27 0      2
  1 0 3 17 2 16      2
  0 0 0 29 27 2      2
  0 6 1 6 5 1        2
  1 0 3 16 2 14      2
  0 0 0 30 30 1      2
  1 0 2 10 7 3       2
  0 0 0 27 26 1      2
  1 2 1 13 9 5       2
  1 0 1 13 13 0      2
  1 0 2 24 1 24      2
  0 2 0 27 22 5      2
  0 2 0 29 29 0      2
  0 7 0 1 1 1        2
  1 0 2 22 3 20      2
  0 2 0 27 23 4      2
  0 0 3 11 6 5       2
  1 1 1 23 5 19      2
  0 0 1 18 17 2      2
  0 0 0 29 28 1      2
  1 0 1 25 3 22      2
  1 0 3 16 0 16      2
  0 0 1 18 16 3      2
  3 0 0 16 2 14      2
  0 1 0 28 26 3      2
  0 2 0 14 14 0      2
  0 2 0 15 14 2      2
  0 1 0 29 29 0      2
  0 1 0 17 16 2      2
  0 0 2 10 10 0      2
  0 1 0 18 18 0      2
  1 0 3 14 1 13      2
  0 1 0 33 1 33      2
  0 1 0 28 27 2      2
  0 0 0 20 17 3      2
  0 0 0 29 29 0      2
  0 0 0 28 26 3      2
  1 0 4 6 5 2        2
  0 2 0 28 28 1      2
  0 2 0 27 26 1      2
  0 2 0 26 22 5      2
  0 1 0 16 16 0      2
  0 0 0 28 27 2      2
  0 1 0 28 28 1      2
  1 0 4 7 1 6        2
  0 1 0 27 25 2      2
  1 1 1 22 4 19      2
  0 0 0 38 2 37      2
  1 0 3 12 3 10      2
  0 1 0 27 26 1      2
  0 1 1 23 22 2      2
  0 1 1 22 21 1      2
  1 1 3 11 1 10      2
  0 1 2 18 6 13      2
  0 0 0 28 28 1      2
  0 7 0 3 2 1        2
  1 0 1 21 7 14      2
  0 2 0 27 27 0      2
  0 1 0 19 17 3      2
  1 0 0 28 24 5      2
  0 0 0 27 25 2      2
  0 1 0 26 22 5      2
  0 1 1 21 21 1      2
  1 1 0 21 20 1      2
  0 0 1 28 25 3      2
  1 0 0 28 25 4      2
  0 2 2 1 1 1        2
  0 1 0 26 23 4      2
  0 2 0 26 25 2      2
  0 3 0 20 20 1      2
  0 1 0 27 27 0      2
  0 0 0 21 20 2      2
  2 2 0 10 2 8       2
  0 1 0 26 24 3      2
  0 2 0 26 26 1      2
  0 1 0 26 25 2      2
  0 0 1 23 21 3      2
  0 7 0 12 0 12      2
  0 0 1 24 24 0      2
  0 0 1 27 24 4      2
  1 0 1 19 6 13      2
  1 1 0 23 20 3      2
  1 1 2 16 2 15      2
  0 0 1 24 21 3      2
  0 2 2 0 0 0        2
  0 3 3 6 4 2        2
  0 0 1 27 25 3      2
  0 0 0 21 19 3      2
  0 0 1 27 26 2      2
  0 7 0 10 1 10      2
  2 2 0 12 5 7       2
  0 2 0 25 25 0      2
  0 1 1 26 25 1      2
  4 0 0 11 7 4       2
  0 0 3 12 7 5       2
  0 1 1 24 23 1      2
  1 0 0 26 22 5      2
  1 0 0 26 23 4      2
  0 0 1 26 23 3      2
  0 0 1 26 24 2      2
  1 0 0 26 24 3      2
  1 1 2 15 2 14      2
  0 3 0 22 22 1      2
  0 0 1 26 25 1      2
  0 2 0 24 24 1      2
  0 7 0 5 2 3        2
  0 3 0 23 23 0      2
  0 1 1 25 24 2      2
  1 2 1 15 3 12      2
  0 0 0 22 20 2      2
  1 0 4 5 5 0        2
  0 0 1 25 22 4      2
  0 4 2 3 2 1        2
  2 2 0 9 6 4        2
  1 0 2 14 2 12      2
  0 0 1 25 23 3      2
  3 0 0 9 8 2        2
  1 1 1 15 14 2      2
  1 1 1 14 14 0      2
  0 0 0 32 23 10     2
  1 2 1 12 12 0      2
  0 0 0 28 21 8      2
  1 0 2 16 3 13      2
  6 1 0 6 1 5        2
  2 0 0 13 12 1      2
  0 1 0 18 17 1      2
  1 0 1 13 12 1      2
  1 0 2 13 3 11      2
  2 3 0 9 9 1        2
  2 1 2 8 1 8        2
  0 3 0 17 16 1      2
  0 4 1 9 9 0        2
  0 0 1 24 22 2      2
  0 3 0 21 20 1      2
  2 0 1 11 11 1      2
  0 1 0 27 21 6      2
  0 3 0 18 15 4      2
  0 4 0 12 12 1      2
  2 4 0 10 2 9       2
  0 2 1 15 14 2      2
  0 1 0 31 24 7      2
  1 0 0 19 14 6      2
  0 0 0 33 26 7      2
  1 0 0 20 16 4      2
  0 0 2 16 8 8       2
  0 0 3 19 3 17      2
  0 0 4 15 3 12      2
  0 1 0 34 0 34      2
  0 2 0 19 15 5      2
  0 0 0 31 23 8      2
  0 0 0 28 24 5      2
  0 1 0 35 1 35      2
  0 0 0 37 3 35      2
  0 3 0 24 24 1      2
  0 0 0 38 3 36      2
  0 0 3 14 6 8       2
  0 0 0 40 2 39      2
  1 1 0 22 16 7      2
  0 0 4 14 2 13      2
  0 0 0 30 23 8      2
  0 3 0 17 17 0      2
  0 0 0 29 22 7      2
  0 2 0 23 21 2      2
  0 0 0 30 21 10     2
  1 1 0 14 13 1      2
  0 0 0 35 2 34      2
  0 0 0 36 0 36      2
  0 1 0 31 22 9      2
  0 7 0 5 2 4        2
  1 2 1 13 12 2      2
  0 1 0 31 1 31      2
  1 0 2 14 7 8       2
  2 0 0 19 16 3      2
  0 0 1 25 18 8      2
  0 0 0 40 1 40      2
  0 0 1 26 18 8      2
  0 1 0 29 25 4      2
  2 1 1 12 7 5       2
  1 0 0 27 25 2      2
  0 1 0 36 0 36      2
  0 2 0 29 28 1      2
  1 0 0 27 23 4      2
  0 1 0 29 24 5      2
  0 3 0 13 12 2      2
  1 1 0 15 14 2      2
  1 0 3 12 4 8       2
  0 0 0 30 20 11     2
  0 0 0 30 22 9      2
  0 1 0 30 22 9      2
  0 0 2 13 12 2      2
  2 1 0 8 8 0        2
  0 0 0 28 10 19     2
  0 1 0 27 22 5      2
  0 0 0 39 2 37      2
  0 0 0 36 3 34      2
  0 3 1 29 1 29      2
  0 0 0 36 2 34      2
  0 2 0 16 14 2      2
  1 2 2 10 5 6       2
  0 0 0 41 0 41      2
  0 0 0 31 19 12     2
  0 0 0 24 19 5      2
  0 0 0 31 25 6      2
  2 0 1 13 12 2      2
  0 4 0 11 10 1      2
  0 1 0 29 27 2      2
  1 0 1 12 11 2      2
  0 0 2 9 9 1        2
  1 0 3 12 2 10      2
  1 3 1 22 0 22      2
  0 0 2 16 9 8       2
  1 2 1 16 3 14      2
  1 2 1 17 1 16      2
  1 2 1 21 2 20      2
  0 2 0 24 23 2      2
  0 0 0 30 25 6      2
  1 2 1 22 0 22      2
  0 1 0 27 24 3      2
  0 0 4 7 4 4        2
  0 2 0 17 14 4      2
  0 1 0 29 26 3      2
  0 1 0 30 24 7      2
  0 1 2 14 6 8       2
  0 2 0 25 24 1      2
  0 2 0 25 21 4      2
  0 0 4 10 2 9       2
  1 1 1 28 1 27      2
  0 0 4 11 1 11      2
  0 2 0 28 27 2      2
  0 2 0 23 20 3      2
  0 0 3 13 9 5       2
  0 1 0 32 23 10     2
  0 0 4 12 3 10      2
  1 0 2 12 11 2      2
  1 0 1 20 4 17      2
  0 0 4 11 3 8       2
  1 1 1 19 7 12      2
  1 0 1 24 5 20      2
  0 0 0 35 3 33      2
  0 0 4 18 2 17      2
  0 0 4 18 3 16      2
  0 0 4 19 3 16      2
  0 0 4 21 3 18      2
  0 0 0 31 20 11     2
  0 3 0 20 17 4      2
  0 1 0 28 23 6      2
  0 0 3 18 3 16      2
  1 1 0 16 12 4      2
  0 0 3 17 5 13      2
  0 0 3 20 2 18      2
  0 0 3 21 5 17      2
  0 0 3 19 5 15      2
  0 1 0 38 1 38      2
  0 0 3 18 4 14      2
  0 0 3 21 6 16      2
  0 1 0 28 24 5      2
  1 0 0 19 15 5      2
  1 3 0 10 9 2       2
  3 1 0 22 1 22      2
  0 5 1 20 3 17      2
  1 1 1 8 8 1        2
  1 1 0 15 12 4      2
  1 1 1 28 0 28      2
  0 0 0 32 20 13     2
  0 0 0 33 20 13     2
  0 0 0 34 2 32      2
  1 3 1 8 8 0        2
  3 4 0 6 1 6        2
  1 3 1 8 8 1        2
  3 1 0 9 9 0        2
  5 1 0 7 4 3        2
  0 2 0 23 18 5      2
  0 1 0 27 19 8      2
  5 1 0 4 4 0        2
  0 1 0 30 26 5      2
  0 0 0 32 21 12     2
  2 0 0 15 12 3      2
  0 0 1 27 19 9      2
  1 2 1 12 5 8       2
  0 0 1 34 0 34      2
  2 0 0 18 0 18      2
  0 0 3 0 0 0        2
  1 5 1 3 3 1        2
  0 2 3 9 9 0        2
  0 1 0 36 1 35      2
  1 0 0 29 21 8      2
  4 3 0 7 0 7        2
  2 1 3 7 2 5        2
  0 0 0 33 3 31      2
  0 0 1 26 17 9      2
  0 0 3 11 7 4       2
  0 3 0 17 14 3      2
  1 0 2 9 7 3        2
  1 4 2 7 1 7        2
  0 1 1 23 18 6      2
  0 3 3 7 5 3        2
  0 2 3 7 7 0        2
  0 2 0 15 13 3      2
  4 1 1 4 4 1        2
  0 0 3 14 1 14      2
  3 3 0 6 1 5        2
  5 0 0 6 4 2        2
  0 0 1 30 19 11     2
  3 4 0 4 3 1        2
  0 0 2 22 1 21      2
  1 3 3 7 1 7        2
  2 0 0 15 6 10      2
  0 1 0 24 22 3      2
  1 0 1 15 12 3      2
  4 1 0 0 0 0        2
  1 6 0 7 7 0        2
  0 6 0 7 7 0        2
  0 0 0 32 2 30      2
  0 1 0 35 2 34      2
  0 0 0 28 20 9      2
  0 0 0 38 4 35      2
  0 3 3 10 1 10      2
  0 4 0 12 11 2      2
  0 0 3 8 8 1        2
  0 0 0 29 24 5      2
  2 6 0 7 5 2        2
  0 1 0 28 20 9      2
  1 2 3 9 3 7        2
  0 0 0 29 23 6      2
  3 3 0 5 2 4        2
  4 0 1 6 4 3        2
  0 4 0 12 10 3      2
  0 3 2 7 7 1        2
  1 1 0 15 13 3      2
  1 2 0 12 10 3      2
  1 2 3 7 2 5        2
  1 0 0 31 19 12     2
  3 1 0 10 9 2       2
  0 0 0 31 3 29      2
  0 1 0 28 19 10     2
  2 0 1 11 9 2       2
  1 2 0 13 11 2      2
  1 2 1 9 9 0        2
  0 1 0 31 27 4      2
  1 1 1 24 3 22      2
  0 1 0 34 1 33      2
  0 3 0 16 7 9       2
  0 2 1 14 13 2      2
  0 0 0 32 25 8      2
  0 5 1 6 6 1        2
  0 2 2 9 9 0        2
  3 0 1 8 8 0        2
  1 3 3 4 1 4        2
  3 0 1 8 8 1        2
  0 4 0 13 8 6       2
  0 5 1 8 4 5        2
  0 3 0 13 10 4      2
  0 0 0 27 20 7      2
  0 0 0 33 22 11     2
  3 3 0 4 4 1        2
  1 0 0 23 13 11     2
  0 1 0 27 23 4      2
  0 0 0 34 20 15     2
  0 1 0 29 22 7      2
  2 3 0 1 0 1        2
  0 2 0 25 19 6      2
  1 1 0 22 18 5      2
  0 2 0 36 1 36      2
  0 4 0 11 9 2       2
  3 3 0 3 3 1        2
  2 2 3 6 1 5        2
  1 0 0 20 15 5      2
  2 0 1 14 14 0      2
  5 1 0 6 4 3        2
  0 2 0 35 1 35      2
  0 2 0 34 0 34      2
  0 0 0 33 21 12     2
  1 1 2 7 7 1        2
  1 4 1 7 1 6        2
  0 1 1 22 18 4      2
  2 0 0 18 14 5      2
  3 4 0 2 2 1        2
  0 0 2 14 8 7       2
  0 2 0 33 1 33      2
  2 3 0 7 7 1        2
  1 0 2 14 11 4      2
  0 3 0 17 8 10      2
  3 2 1 7 7 0        2
  0 2 0 32 0 32      2
  2 4 1 3 0 3        2
  0 0 0 28 23 6      2
  4 2 0 5 4 2        2
  2 4 0 1 0 1        2
  3 3 0 1 0 1        2
  1 1 1 12 10 3      2
  0 1 0 33 2 32      2
  0 3 0 21 17 4      2
  0 1 0 31 29 2      2
  0 0 0 32 19 14     2
  0 0 2 30 2 29      2
  2 4 0 1 1 0        2
  2 4 0 3 0 3        2
  0 0 0 33 24 9      2
  5 0 1 7 7 1        2
  0 2 0 31 1 31      2
  2 4 0 4 0 4        2
  0 2 3 8 8 1        2
  0 2 3 8 8 0        2
  1 3 0 14 0 14      2
  0 0 0 31 22 9      2
  2 4 0 5 1 5        2
  5 1 0 8 2 6        2
  1 5 1 6 6 1        2
  1 3 3 0 0 0        2
  0 5 2 9 4 5        2
  0 1 1 24 19 5      2
  0 0 0 34 22 13     2
  0 3 0 15 11 4      2
  0 2 3 8 7 2        2
  2 4 0 7 0 7        2
  0 1 0 29 20 9      2
  2 0 0 13 10 4      2
  0 0 0 29 18 11     2
  0 2 0 16 12 4      2
  0 1 0 28 22 7      2
  0 0 1 22 15 8      2
  0 0 0 34 3 31      2
  1 3 3 2 2 1        2
  1 0 0 25 17 8      2
  1 1 1 20 6 15      2
  2 0 0 26 1 26      2
  1 2 0 13 10 4      2
  2 1 3 9 1 9        2
  0 0 3 21 1 21      2
  0 5 0 10 9 2       2
  3 4 0 5 1 5        2
  2 4 0 3 2 2        2
  0 0 1 33 1 32      2
  3 3 0 5 4 2        2
  0 5 1 6 5 2        2
  0 0 2 28 1 28      2
  0 4 2 6 6 1        2
  2 0 1 12 9 4       2
  2 2 2 6 1 6        2
  0 5 0 8 8 0        2
  0 2 0 24 17 8      2
  1 1 0 15 11 5      2
  1 8 0 6 6 1        2
  2 1 2 8 3 6        2
  0 2 0 26 20 7      2
  0 1 0 27 16 12     2
  4 0 1 10 5 5       2
  1 1 1 18 11 8      2
  1 3 2 5 5 0        2
  0 2 0 26 0 26      2
  2 1 2 8 2 7        2
  0 3 2 6 6 0        2
  0 2 0 30 0 30      2
  1 4 0 6 6 0        2
  0 2 0 23 19 4      2
  0 1 0 29 21 8      2
  0 0 0 35 22 13     2
  0 3 0 18 13 6      2
  1 0 1 33 2 32      2
  3 0 1 13 0 13      2
  1 1 0 19 1 19      2
  1 3 3 5 0 5        2
  2 4 0 6 6 0        2
  0 6 1 6 6 0        2
  1 0 0 31 0 31      2
  0 0 1 33 3 31      2
  1 4 0 8 7 1        2
  0 0 0 30 18 12     2
  1 3 3 6 1 6        2
  0 0 2 24 5 20      2
  1 3 3 7 0 7        2
  1 1 1 22 3 19      2
  1 3 3 7 2 6        2
  1 4 1 6 6 1        2
  0 0 3 20 1 19      2
  2 2 0 6 6 0        2
  0 0 4 21 0 21      2
  0 5 0 9 7 2        2
  0 0 0 34 21 14     2
  0 0 1 35 4 32      2
  1 0 0 22 14 8      2
  2 4 0 7 4 4        2
  0 0 0 32 3 29      2
  1 1 3 9 6 4        2
  2 4 1 7 3 4        2
  0 2 1 12 9 4       2
  3 0 0 10 9 1       2
  0 0 2 18 0 18      2
  3 2 0 7 7 1        2
  5 1 0 8 1 8        2
  2 4 1 8 4 5        2
  1 3 2 1 0 1        2
  0 1 0 31 2 30      2
  1 5 1 2 2 1        2
  2 3 1 7 7 0        2
  1 3 0 10 8 3       2
  1 1 1 18 4 15      2
  1 2 3 8 2 6        2
  0 1 1 21 17 5      2
  3 1 1 9 8 2        2
  1 2 0 12 9 3       2
  1 3 2 8 4 5        2
  1 1 0 17 3 15      2
  1 4 2 7 7 1        2
  0 2 3 9 7 3        2
  2 4 0 5 4 2        2
  1 0 0 28 18 11     2
  2 2 2 6 5 2        2
  1 0 0 30 18 13     2
  0 1 2 16 0 16      2
  0 0 1 33 4 30      2
  0 2 0 26 21 6      2
  1 2 2 7 6 2        2
  2 1 1 18 1 17      2
  0 1 0 26 18 9      2
  1 1 3 11 3 8       2
  1 3 2 8 0 8        2
  1 3 2 5 3 3        2
  1 3 2 9 0 9        2
  1 0 0 21 15 7      2
  0 3 1 26 1 26      2
  0 1 2 29 0 29      2
  0 5 3 5 1 5        2
  0 3 3 7 5 2        2
  0 6 1 8 7 2        2
  0 3 4 5 1 4        2
  2 1 1 15 3 12      2
  0 2 1 22 1 22      2
  1 3 0 8 7 1        2
  0 0 1 27 16 12     2
  0 2 1 13 9 4       2
  0 0 3 19 2 18      2
  0 4 0 11 6 6       2
  6 0 0 7 0 7        2
  1 0 2 9 8 2        2
  0 1 0 27 18 9      2
  0 0 1 35 1 35      2
  4 0 2 5 1 4        2
  1 2 0 16 0 16      2
  0 0 0 36 23 14     2
  3 4 0 5 1 4        2
  1 2 0 15 1 15      2
  0 0 2 27 1 26      2
  1 2 0 14 0 14      2
  0 2 0 28 21 8      2
  2 0 3 17 1 17      2
  2 0 0 20 0 20      2
  1 4 2 6 6 0        2
  2 0 3 16 0 16      2
  0 2 0 18 13 5      2
  1 0 0 20 9 11      2
  2 4 1 5 1 4        2
  0 5 1 8 7 2        2
  1 0 2 13 10 3      2
  2 0 3 14 0 14      2
  0 0 0 33 27 6      2
  3 5 0 8 4 5        2
  2 0 1 11 10 1      2
  0 5 3 7 1 7        2
  2 4 0 4 4 1        2
  5 1 0 9 0 9        2
  2 0 3 12 0 12      2
  0 0 0 33 19 14     2
  3 2 0 8 7 2        2
  0 3 2 9 8 2        2
  0 3 2 9 8 1        2
  1 3 2 6 6 0        2
  0 1 0 30 20 11     2
  2 3 0 8 7 2        2
  1 1 0 22 15 8      2
  3 0 0 23 0 23      2
  0 7 0 6 6 1        2
  0 0 1 34 2 32      2
  0 1 2 12 9 4       2
  0 5 0 9 8 1        2
  1 1 0 16 11 5      2
  0 1 3 6 6 1        2
  2 2 1 9 8 1        2
  2 0 1 10 10 1      2
  1 0 1 32 1 31      2
  1 0 1 22 2 21      2
  0 0 4 20 2 19      2
  0 2 1 15 10 5      2
  0 2 0 26 17 10     2
  1 1 0 19 12 7      2
  3 0 2 9 2 7        2
  1 4 1 9 3 6        2
  0 2 0 25 17 8      2
  0 0 1 20 14 7      2
  1 3 0 0 0 0        2
  0 1 0 30 21 10     2
  3 2 0 10 0 10      2
  2 0 2 10 6 4       2
  0 1 0 30 19 12     2
  1 5 1 3 0 3        2
  2 0 2 13 1 12      2
  1 0 0 23 14 10     2
  0 4 0 12 8 4       2
  0 0 4 20 4 17      2
  0 2 2 11 9 2       2
  0 4 0 9 7 3        2
  0 6 0 5 3 2        2
  2 0 0 15 8 7       2
  2 1 2 7 2 5        2
  0 0 4 18 1 18      2
  1 2 3 5 5 0        2
  1 0 1 32 0 32      2
  1 1 1 11 9 2       2
  2 4 0 9 3 7        2
  0 0 4 13 3 10      2
  0 7 1 0 0 0        2
  1 4 0 9 7 2        2
  0 0 4 12 1 11      2
  0 0 4 11 3 9       2
  0 0 4 9 4 5        2
  0 0 4 12 1 12      2
  0 0 4 9 3 6        2
  0 0 4 7 5 3        2
  0 1 0 23 15 9      2
  0 0 4 8 1 7        2
  1 0 2 27 1 27      2
  1 0 1 24 1 24      2
  1 1 3 5 5 0        2
  2 0 2 10 5 6       2
  3 2 0 11 1 10      2
  1 0 1 25 1 24      2
  3 0 0 11 1 11      2
  0 0 2 24 2 23      2
  1 0 1 31 1 31      2
  1 0 1 31 2 30      2
  0 0 4 11 2 10      2
  0 0 4 10 4 7       2
  1 1 0 19 7 13      2
  1 0 1 27 4 24      2
  3 2 0 10 3 7       2
  5 3 2 1 0 1        2
  6 1 2 1 0 1        2
  8 0 1 2 1 2        2
  1 2 2 1 0 1        2
  6 1 2 2 0 2        2
  5 3 2 1 1 0        2
  5 3 2 2 1 2        2
  8 0 1 2 0 2        2
  6 1 2 1 1 0        2
  4 3 3 2 2 0        2
  5 1 3 2 0 2        2
  6 1 2 2 1 2        2
  8 0 1 2 1 1        2
  0 0 0 25 15 11     2
  9 0 0 2 2 1        2
  6 1 2 3 0 3        2
  0 1 0 31 19 12     2
  1 2 2 8 6 2        2
  4 3 3 3 1 2        2
  9 0 0 2 2 0        2
  8 0 1 3 1 2        2
  5 3 2 3 2 2        2
  9 0 0 3 2 2        2
  5 3 2 2 2 1        2
  5 1 3 4 1 3        2
  6 1 2 4 2 3        2
  8 0 1 5 1 5        2
  1 1 1 14 10 5      2
  10 0 0 2 1 1       2
  9 0 1 3 0 3        2
  10 0 0 3 2 2       2
  0 1 0 21 15 7      2
  0 0 1 28 4 25      2
  1 0 1 13 10 3      2
  3 2 0 6 6 0        2
  1 0 0 25 3 23      2
  10 0 0 4 0 4       2
  9 0 1 4 1 4        2
  10 0 0 4 1 3       2
  1 0 1 29 2 28      2
  0 0 0 32 26 7      2
  9 0 1 4 2 3        2
  3 2 0 11 3 9       2
  10 0 0 1 1 0       2
  1 0 0 26 16 11     2
  9 0 1 2 0 2        2
  10 0 0 3 2 1       2
  9 0 1 2 2 0        2
  9 0 1 3 3 1        2
  1 2 0 13 9 5       2
  1 0 0 24 15 9      2
  0 7 1 7 7 1        2
  0 3 0 28 0 28      2
  0 4 2 7 6 1        2
  9 0 1 6 2 4        2
  9 0 1 5 2 4        2
  10 0 0 6 2 5       2
  10 0 0 4 3 2       2
  10 0 0 5 0 5       2
  9 0 1 6 0 6        2
  11 0 0 1 0 1       2
  11 1 0 1 0 1       2
  11 1 0 2 0 2       2
  11 1 1 2 0 2       2
  11 1 1 4 0 4       2
  11 1 0 4 1 4       2
  11 1 0 3 0 3       2
  12 0 0 1 1 0       2
  12 0 0 1 0 1       2
  11 0 1 1 1 1       2
  11 0 1 2 0 2       2
  11 0 1 3 2 2       2
  11 0 1 4 0 4       2
  0 7 0 11 0 11      2
  2 3 0 10 0 10      2
  2 3 0 9 1 9        2
  0 0 3 21 2 20      2
  1 5 0 5 4 2        2
  2 0 0 17 3 15      2
  1 2 0 19 3 16      2
  2 4 0 11 5 6       2
  3 0 1 11 5 6       2
  1 1 0 21 3 19      2
  0 0 3 10 8 3       2
  2 1 0 11 8 4       2
  1 1 0 27 1 26      2
  1 2 2 1 1 0        2
  0 4 0 18 5 14      2
  1 5 1 7 6 2        2
  0 2 3 5 4 1        2
  1 4 0 7 6 2        2
  1 1 0 26 3 24      2
  1 3 0 11 8 3       2
  2 4 0 7 7 1        2
  1 1 0 27 2 25      2
  1 1 2 6 6 0        2
  1 1 0 22 5 18      2
  2 0 0 28 2 27      2
  2 4 0 5 5 0        2
  0 2 0 25 7 18      2
  0 3 0 15 12 4      2
  0 2 0 28 2 26      2
  0 2 0 28 3 26      2
  1 1 0 23 4 19      2
  1 1 0 25 3 22      2
  0 2 0 29 2 27      2
  0 6 0 13 3 10      2
  0 2 0 26 7 19      2
  0 3 2 9 7 3        2
  0 2 0 25 6 19      2
  0 0 2 24 4 21      2
  1 0 0 29 16 13     2
  1 0 0 27 4 24      2
  0 2 1 27 0 27      2
  0 2 1 15 9 7       2
  4 0 0 9 9 0        2
  1 0 1 27 3 25      2
  1 3 0 13 5 8       2
  1 2 3 6 6 0        2
  0 6 0 9 1 9        2
  2 0 1 26 0 26      2
  0 7 0 6 5 2        2
  0 3 2 7 6 2        2
  0 0 1 34 1 33      2
  6 0 0 7 6 1        2
  1 3 0 12 4 8       2
  0 6 0 9 4 6        2
  0 1 0 28 25 4      2
  1 1 0 30 1 30      2
  0 0 4 15 0 15      2
  0 3 0 23 15 8      2
  1 1 0 16 10 6      2
  0 2 0 26 18 9      2
  3 2 1 8 8 0        2
  1 1 0 26 0 26      2
  0 5 0 14 2 12      2
  1 3 0 14 1 13      2
  1 0 2 10 8 2       2
  0 2 0 25 15 10     2
  1 0 0 29 12 17     2
  2 3 0 7 6 2        2
  0 0 4 21 1 20      2
  0 2 2 9 7 3        2
  0 1 0 24 15 9      2
  1 3 0 13 2 12      2
  1 0 3 21 1 21      2
  0 2 3 9 4 5        2
  1 2 2 8 5 4        2
  1 0 3 13 2 12      2
  1 0 3 12 1 12      2
  0 1 2 11 8 4       2
  0 0 2 26 1 25      2
  0 0 2 26 2 25      2
  0 7 0 12 1 12      2
  1 1 0 24 14 11     2
  1 2 2 5 5 1        2
  0 5 0 14 1 13      2
  1 0 0 25 15 10     2
  2 0 1 29 1 29      2
  1 2 1 10 7 4       2
  0 6 1 9 7 2        2
  1 1 0 21 14 7      2
  2 1 0 9 7 3        2
  0 2 0 22 10 13     2
  0 5 0 15 5 10      2
  1 0 3 10 1 10      2
  3 2 0 8 6 2        2
  0 1 3 9 6 4        2
  0 0 2 27 2 25      2
  3 0 0 15 1 15      2
  0 2 3 0 0 0        2
  1 1 0 26 2 25      2
  0 6 0 13 2 11      2
  2 0 2 6 0 6        2
  2 1 1 14 2 13      2
  0 0 2 22 6 17      2
  6 0 1 5 5 0        2
  2 0 0 13 9 5       2
  1 3 0 12 3 9       2
  3 3 1 5 5 0        2
  0 6 0 11 5 6       2
  0 0 2 30 4 27      2
  1 1 0 22 10 13     2
  0 0 2 21 4 17      2
  0 2 0 28 17 12     2
  0 2 2 12 9 4       2
  0 3 0 22 5 17      2
  2 0 1 8 8 1        2
  2 0 0 22 2 21      2
  1 1 0 21 10 11     2
  0 0 2 13 9 5       2
  0 0 2 29 2 27      2
  0 3 0 18 11 7      2
  2 5 0 7 7 1        2
  1 0 1 21 0 21      2
  0 0 2 26 3 24      2
  0 5 0 16 1 15      2
  0 2 1 26 2 25      2
  0 2 3 7 4 3        2
  0 0 0 35 21 14     2
  0 5 0 15 2 13      2
  0 1 0 31 20 11     2
  0 5 1 8 6 2        2
  0 2 3 6 5 2        2
  1 4 0 11 2 9       2
  1 0 1 14 10 5      2
  2 0 2 8 8 0        2
  4 1 0 6 5 1        2
  4 1 0 6 5 2        2
  0 3 0 18 9 9       2
  1 0 1 30 1 29      2
  0 1 2 13 2 12      2
  0 6 0 10 8 2       2
  1 2 0 15 8 7       2
  2 0 2 1 0 1        2
  1 3 0 12 6 6       2
  1 0 3 8 6 3        2
  1 0 3 9 5 5        2
  2 0 3 11 1 11      2
  1 3 0 14 4 11      2
  0 2 1 25 0 25      2
  0 5 0 12 4 9       2
  1 0 2 17 1 16      2
  5 0 1 7 6 2        2
  1 1 0 24 15 10     2
  0 0 3 13 0 13      2
  0 0 1 34 4 30      2
  0 0 0 35 4 31      2
  1 2 2 6 5 1        2
  1 1 1 12 8 5       2
  0 0 1 29 18 12     2
  0 0 1 32 3 29      2
  1 2 2 7 5 3        2
  0 5 0 11 8 3       2
  4 1 0 7 5 3        2
  0 2 2 22 1 22      2
  0 1 3 7 6 1        2
  0 2 0 22 10 12     2
  0 5 0 14 4 11      2
  1 1 0 28 1 28      2
  0 0 2 16 3 13      2
  0 0 0 31 4 28      2
  0 0 1 25 14 11     2
  0 0 0 31 7 25      2
  0 0 1 30 6 24      2
  0 0 0 33 4 30      2
  0 0 0 35 4 32      2
  0 2 3 6 4 3        2
  0 2 1 19 1 18      2
  0 8 0 3 0 3        2
  0 0 0 32 4 28      2
  2 0 2 7 6 2        2
  0 0 1 27 10 18     2
  0 0 1 22 13 10     2
  0 2 1 23 1 22      2
  0 2 1 32 0 32      2
  1 0 0 24 14 10     2
  0 0 1 29 7 23      2
  1 1 0 19 11 9      2
  0 3 0 22 2 20      2
  0 6 0 5 4 2        2
  0 0 1 24 13 11     2
  0 0 2 28 4 25      2
  0 0 1 24 13 12     2
  0 5 1 5 5 0        2
  0 0 3 12 1 12      2
  0 0 2 15 2 14      2
  1 0 0 22 13 9      2
  0 0 1 27 5 22      2
  0 1 1 24 6 19      2
  1 1 1 13 8 5       2
  0 1 1 27 4 24      2
  0 0 2 23 6 17      2
  0 2 2 24 3 22      2
  0 4 1 9 8 1        2
  1 2 0 24 1 24      2
  0 1 1 27 2 25      2
  0 0 2 23 5 18      2
  0 2 1 28 1 28      2
  0 2 2 24 2 23      2
  0 0 2 23 4 19      2
  1 4 1 6 1 6        2
  1 0 0 28 13 16     2
  2 4 0 1 1 1        2
  1 4 1 5 0 5        2
  1 3 0 10 7 3       2
  0 5 0 15 4 11      2
  0 1 2 25 0 25      2
  0 0 2 21 5 16      2
  3 1 3 4 0 4        2
  2 5 1 5 5 1        2
  4 0 1 11 0 11      2
  0 6 0 9 4 5        2
  1 0 4 5 5 1        2
  0 0 2 22 4 19      2
  0 0 2 21 5 17      2
  0 0 2 20 5 15      2
  0 6 0 13 0 13      2
  2 4 0 7 2 6        2
  1 2 0 17 2 15      2
  0 0 2 20 4 16      2
  0 1 2 17 7 10      2
  1 2 0 20 1 20      2
  1 0 0 25 12 14     2
  1 4 1 6 2 5        2
  1 2 0 18 2 17      2
  0 1 2 19 2 17      2
  0 8 0 10 2 9       2
  2 4 0 7 1 6        2
  1 0 4 8 1 8        2
  0 8 0 5 2 3        2
  0 2 0 25 5 21      2
  0 7 0 7 4 3        2
  2 4 0 6 1 5        2
  2 1 1 15 0 15      2
  2 4 0 2 1 1        2
  1 1 0 17 8 10      2
  0 8 0 4 2 3        2
  0 8 0 5 3 2        2
  2 4 0 4 2 2        2
  2 4 0 6 2 4        2
  0 8 0 6 4 3        2
  0 0 4 5 4 2        2
  1 4 1 1 0 1        2
  0 2 4 4 1 4        2
  0 7 0 7 5 2        2
  1 0 0 22 9 14      2
  1 4 1 1 1 0        2
  0 6 0 8 2 6        2
  1 2 0 21 0 21      2
  0 8 0 5 5 0        2
  0 2 0 21 13 9      2
  2 4 0 4 3 1        2
  1 0 0 21 11 11     2
  2 4 0 6 4 2        2
  0 6 1 10 7 3       2
  0 7 0 4 4 1        2
  2 1 0 13 5 8       2
  1 0 0 29 15 14     2
  0 6 0 5 3 3        2
  0 6 0 4 2 2        2
  0 6 0 13 1 13      2
  1 1 0 21 5 16      2
  0 0 1 24 12 13     2
  0 6 0 2 1 1        2
  0 0 1 27 15 13     2
  2 4 0 2 2 0        2
  0 2 0 23 6 18      2
  0 0 1 26 7 19      2
  0 7 0 11 1 11      2
  0 8 0 7 0 7        2
  2 0 0 17 10 7      2
  0 4 0 16 6 11      2
  0 0 1 26 6 21      2
  2 4 0 7 3 5        2
  0 1 0 29 11 19     2
  0 1 0 28 10 18     2
  2 4 0 8 7 1        2
  1 0 1 22 2 20      2
  0 7 0 7 3 4        2
  0 0 3 15 0 15      2
  0 4 2 3 3 1        2
  2 0 2 9 4 6        2
  0 1 2 11 1 11      2
  0 1 1 18 7 12      2
  0 0 2 0 0 0        2
  1 1 0 15 4 12      2
  0 8 0 8 2 6        2
  0 0 4 8 4 5        2
  3 2 0 6 0 6        2
  2 3 0 9 5 4        2
  0 0 4 5 3 3        2
  1 0 0 28 4 25      2
  2 3 0 10 3 8       2
  0 0 4 7 2 6        2
  2 3 0 7 5 3        2
  3 3 0 3 1 3        2
  1 1 0 22 14 9      2
  4 1 0 9 3 7        2
  1 1 2 11 1 11      2
  2 5 0 6 5 2        2
  2 3 1 1 1 0        2
  2 3 0 4 4 0        2
  0 3 2 8 0 8        2
  4 1 0 3 3 1        2
  0 5 1 7 5 3        2
  4 1 0 6 0 6        2
  1 3 1 9 7 2        2
  1 3 2 2 1 1        2
  2 3 1 7 6 1        2
  1 3 2 6 4 2        2
  0 3 3 1 0 1        2
  2 1 2 6 1 5        2
  0 8 0 9 3 6        2
  2 1 2 5 3 3        2
  4 0 1 11 2 10      2
  4 0 1 9 5 4        2
  1 0 0 25 13 13     2
  2 3 0 9 6 4        2
  0 4 3 9 3 7        2
  2 1 2 10 9 1       2
  2 3 0 8 4 4        2
  1 3 1 10 5 6       2
  2 3 0 8 5 3        2
  0 1 3 10 4 7       2
  1 4 2 8 6 2        2
  2 3 0 11 5 6       2
  3 2 1 9 1 8        2
  5 0 0 8 3 5        2
  5 0 0 10 1 9       2
  5 0 0 10 2 9       2
  4 0 1 10 1 9       2
  2 4 1 4 4 1        2
  6 0 0 5 0 5        2
  5 0 1 4 1 4        2
  0 6 2 8 3 6        2
  3 4 0 9 3 6        2
  3 4 0 8 2 6        2
  4 2 0 8 1 7        2
  3 4 0 7 4 3        2
  5 0 1 3 0 3        2
  0 1 2 17 4 13      2
  3 4 0 7 5 2        2
  5 0 1 1 1 0        2
  2 6 0 6 4 2        2
  4 0 1 9 7 3        2
  5 0 1 1 0 1        2
  3 4 0 5 4 2        2
  5 0 0 7 3 5        2
  5 0 1 1 1 1        2
  6 0 0 1 0 1        2
  5 0 0 8 2 6        2
  1 4 2 2 1 1        2
  5 0 1 2 2 1        2
  4 2 0 2 1 1        2
  1 1 0 16 6 10      2
  1 4 2 1 1 1        2
  0 4 3 4 1 4        2
  4 2 0 4 2 2        2
  2 6 0 5 5 1        2
  4 2 0 3 2 2        2
  1 8 0 10 5 6       2
  1 4 2 9 2 7        2
  4 2 0 10 1 10      2
  2 7 0 9 1 8        2
  3 0 2 5 5 0        2
  5 0 1 8 0 8        2
  6 0 0 3 3 0        2
  6 0 0 4 3 2        2
  2 1 0 0 0 0        2
  0 3 2 11 4 7       2
  1 3 1 10 6 5       2
  1 1 2 9 6 4        2
  0 3 2 11 2 9       2
  2 2 2 1 1 0        2
  0 3 2 13 3 11      2
  0 1 3 12 0 12      2
  1 2 3 6 0 6        2
  1 2 3 6 1 6        2
  2 7 0 6 1 6        2
  3 0 2 4 4 1        2
  3 0 2 4 4 0        2
  2 2 2 2 0 2        2
  1 2 3 5 2 3        2
  1 3 1 11 4 7       2
  2 0 3 9 3 7        2
  0 0 0 29 5 25      2
  0 0 1 28 6 22      2
  0 3 2 8 6 2        2
  0 3 2 8 6 3        2
  0 2 0 30 4 27      2
  2 2 2 1 0 1        2
  1 6 0 11 0 11      2
  1 2 3 4 2 2        2
  2 0 3 9 1 8        2
  2 3 0 8 6 3        2
  2 3 0 10 4 7       2
  2 3 0 9 6 3        2
  1 3 1 12 6 6       2
  3 0 2 7 3 5        2
  0 3 2 11 4 8       2
  3 0 2 8 0 8        2
  3 0 2 8 1 8        2
  0 3 2 12 4 9       2
  0 1 3 11 4 8       2
  1 2 3 3 0 3        2
  3 0 2 3 3 1        2
  0 1 0 32 2 30      2
  1 2 3 3 3 0        2
  3 1 0 8 5 3        2
  1 2 3 2 2 1        2
  1 1 2 10 3 7       2
  3 0 2 7 1 7        2
  2 2 2 7 2 5        2
  3 0 2 6 4 2        2
  2 0 3 5 5 0        2
  3 1 0 11 5 7       2
  0 1 3 11 5 7       2
  1 2 3 1 1 0        2
  0 1 0 30 4 26      2
  1 2 3 1 0 1        2
  2 2 2 1 1 1        2
  2 3 0 9 7 3        2
  0 1 3 9 7 3        2
  0 0 0 30 4 26      2
  0 4 3 6 4 2        2
  3 0 2 6 0 6        2
  0 1 3 9 7 2        2
  2 0 3 7 0 7        2
  0 4 3 7 4 3        2
  0 1 3 10 5 6       2
  0 1 3 10 6 4       2
  1 1 2 9 7 3        2
  0 1 3 0 0 0        2
  5 0 0 11 4 7       2
  2 2 2 3 2 2        2
  1 1 2 9 6 3        2
  0 2 3 5 0 5        2
  0 2 3 7 0 7        2
  0 6 1 2 0 2        2
  2 0 3 4 4 1        2
  0 1 0 29 7 23      2
  0 2 3 7 3 4        2
  3 1 0 11 2 9       2
  0 6 1 5 1 4        2
  0 1 3 14 1 14      2
  2 0 3 7 1 6        2
  0 3 2 13 2 11      2
  1 2 3 5 4 1        2
  1 2 3 6 5 2        2
  2 2 2 6 3 4        2
  0 1 3 14 1 13      2
  1 1 2 11 6 5       2
  3 2 1 1 1 0        2
  3 2 1 1 1 1        2
  3 2 1 0 0 0        2
  3 0 2 6 2 4        2
  4 0 1 1 1 0        2
  3 2 1 8 1 8        2
  4 0 1 10 0 10      2
  5 0 0 9 1 8        2
  3 0 2 1 1 0        2
  3 3 0 5 5 0        2
  4 2 0 9 0 9        2
  4 1 0 10 3 8       2
  4 0 1 10 1 10      2
  2 0 3 7 5 2        2
  4 2 0 7 1 6        2
  2 0 3 6 5 2        2
  0 0 0 30 6 24      2
  3 0 2 1 0 1        2
  1 6 1 5 5 0        2
  2 2 2 5 5 0        2
  3 2 1 4 1 4        2
  2 0 3 1 1 0        2
  0 6 2 5 4 2        2
  2 2 2 6 4 2        2
  4 2 0 2 0 2        2
  2 2 2 5 4 2        2
  3 0 2 8 3 6        2
  1 2 3 8 5 3        2
  5 0 0 1 1 0        2
  0 1 0 33 4 29      2
  4 2 0 4 3 2        2
  1 4 2 1 1 0        2
  0 3 3 1 1 1        2
  1 0 4 4 0 4        2
  4 2 0 3 3 1        2
  1 0 4 2 1 1        2
  3 0 2 6 5 2        2
  3 0 2 6 5 1        2
  1 0 4 1 1 1        2
  4 2 0 1 1 1        2
  4 0 1 4 4 1        2
  1 0 4 5 2 3        2
  1 0 4 3 1 3        2
  0 1 0 27 8 20      2
  3 3 0 10 9 2       2
  1 0 4 4 1 3        2
  1 0 4 1 0 1        2
  1 0 4 7 2 5        2
  1 0 4 5 4 1        2
  1 0 4 5 1 5        2
  1 0 4 6 1 6        2
  3 4 0 10 0 10      2
  2 5 1 8 3 5        2
  3 3 0 7 5 2        2
  4 3 0 6 1 6        2
  0 5 3 6 1 5        2
  3 3 1 6 2 5        2
  0 3 3 1 1 0        2
  1 4 2 6 1 5        2
  0 3 3 2 2 1        2
  1 4 2 8 1 7        2
  3 3 1 5 0 5        2
  4 1 1 9 1 9        2
  4 1 1 8 2 6        2
  5 0 0 1 1 1        2
  4 2 0 11 0 11      2
  4 2 0 10 2 9       2
  5 0 0 10 1 10      2
  4 1 1 8 2 7        2
  1 4 2 9 1 8        2
  1 4 2 5 4 2        2
  0 8 1 8 5 3        2
  4 1 1 8 0 8        2
  4 1 1 7 2 5        2
  1 1 3 9 0 9        2
  4 0 1 8 4 4        2
  0 3 3 2 0 2        2
  6 0 0 6 5 2        2
  4 3 0 6 4 3        2
  5 0 1 8 1 7        2
  0 3 3 3 3 1        2
  4 1 0 7 4 4        2
  3 3 1 3 0 3        2
  1 1 3 8 2 7        2
  3 4 1 6 0 6        2
  5 0 1 8 1 8        2
  0 3 3 3 0 3        2
  3 4 1 6 2 5        2
  0 0 1 29 14 16     2
  4 3 0 5 3 3        2
  1 5 2 4 2 3        2
  3 4 1 5 1 5        2
  5 0 1 7 1 6        2
  3 4 1 4 0 4        2
  5 1 0 7 1 7        2
  3 6 0 5 4 1        2
  4 1 1 7 0 7        2
  1 1 3 8 1 8        2
  6 0 0 7 3 4        2
  4 3 0 3 1 3        2
  0 3 3 4 4 1        2
  3 6 0 6 3 4        2
  0 3 3 4 1 4        2
  2 5 1 5 4 2        2
  4 3 0 2 1 2        2
  4 3 0 5 1 4        2
  3 3 1 2 2 1        2
  6 0 0 2 2 0        2
  3 3 1 1 0 1        2
  4 4 0 6 1 5        2
  3 3 1 1 1 0        2
  4 1 1 6 1 6        2
  4 3 0 3 0 3        2
  6 0 0 5 1 5        2
  3 3 1 1 1 1        2
  4 4 0 3 2 2        2
  4 3 0 2 0 2        2
  3 4 1 1 1 1        2
  0 4 1 18 5 13      2
  3 4 1 2 2 1        2
  4 3 0 6 3 4        2
  1 5 2 4 3 1        2
  4 1 1 5 4 1        2
  4 4 0 3 1 2        2
  5 0 1 6 5 2        2
  4 4 0 5 3 3        2
  5 2 0 6 1 5        2
  4 1 1 4 1 4        2
  0 5 3 8 0 8        2
  3 4 1 3 3 0        2
  1 9 0 5 5 0        2
  6 0 0 1 1 1        2
  6 0 0 1 1 0        2
  5 2 0 6 1 6        2
  0 9 2 2 0 2        2
  3 3 1 8 4 4        2
  6 0 0 2 1 1        2
  3 4 1 4 1 4        2
  4 4 0 5 0 5        2
  2 1 0 10 7 3       2
  5 1 0 1 1 0        2
  4 2 1 3 1 3        2
  0 5 3 2 1 1        2
  5 1 0 3 2 2        2
  3 4 1 7 1 7        2
  4 4 0 5 1 4        2
  4 1 1 2 2 1        2
  5 1 0 4 0 4        2
  4 2 1 2 0 2        2
  5 1 0 1 0 1        2
  0 5 3 1 1 1        2
  4 1 1 1 1 0        2
  4 1 1 1 0 1        2
  5 1 0 2 1 1        2
  4 1 1 1 1 1        2
  5 1 0 2 0 2        2
  4 1 1 7 3 4        2
  4 1 1 7 4 4        2
  4 3 0 7 2 6        2
  5 1 0 7 3 4        2
  5 1 0 6 3 3        2
  2 1 2 1 1 0        2
  5 1 0 6 0 6        2
  1 7 1 9 4 6        2
  1 3 3 4 0 4        2
  0 6 3 2 1 1        2
  2 1 3 7 2 6        2
  0 3 1 21 5 17      2
  2 1 3 6 2 4        2
  2 1 3 7 1 7        2
  1 3 3 4 3 1        2
  2 1 3 5 2 3        2
  3 1 2 5 2 4        2
  0 3 4 5 1 5        2
  3 3 0 8 5 4        2
  2 1 3 4 1 3        2
  0 2 1 21 7 14      2
  0 3 4 4 1 4        2
  4 4 0 2 2 1        2
  2 1 3 4 0 4        2
  4 2 1 1 1 0        2
  3 1 2 3 2 2        2
  2 1 3 3 1 2        2
  0 3 4 3 1 3        2
  2 1 3 3 0 3        2
  4 2 1 1 0 1        2
  4 2 1 1 1 1        2
  2 1 3 2 2 1        2
  3 1 2 2 2 1        2
  1 1 4 8 6 3        2
  0 3 4 2 1 2        2
  1 5 2 9 7 2        2
  2 1 3 1 1 0        2
  2 1 3 1 0 1        2
  2 1 3 1 1 1        2
  2 1 3 5 4 2        2
  2 1 3 5 3 2        2
  2 1 3 5 0 5        2
  2 1 3 6 1 6        2
  0 3 4 6 0 6        2
  4 4 0 5 2 4        2
  2 1 3 9 2 8        2
  0 1 5 8 2 6        2
  5 0 1 9 2 8        2
  3 5 0 8 8 1        2
  0 2 1 23 8 16      2
  0 3 3 9 0 9        2
  4 4 0 7 2 5        2
  2 6 1 9 2 7        2
  6 0 0 3 3 1        2
  0 6 0 6 0 6        2
  0 8 2 5 4 1        2
  5 2 0 3 1 2        2
  5 0 1 8 6 2        2
  6 0 0 5 4 2        2
  1 10 0 7 4 3       2
  0 9 2 3 0 3        2
  0 5 3 6 1 6        2
  0 6 3 5 1 4        2
  4 4 0 3 2 1        2
  2 6 1 6 4 2        2
  5 0 1 8 2 6        2
  3 4 1 4 3 2        2
  4 2 1 3 2 2        2
  5 2 0 2 0 2        2
  5 2 0 4 0 4        2
  3 4 1 7 1 6        2
  2 2 3 6 0 6        2
  5 2 0 3 0 3        2
  2 2 3 5 2 4        2
  3 0 3 8 0 8        2
  2 2 3 5 1 5        2
  2 7 1 4 0 4        2
  2 2 3 4 1 3        2
  2 2 3 4 4 0        2
  4 4 0 3 3 0        2
  2 2 3 4 0 4        2
  4 0 2 6 2 5        2
  3 0 3 7 1 7        2
  3 0 3 7 0 7        2
  4 2 1 3 0 3        2
  0 6 0 3 0 3        2
  2 2 3 3 3 1        2
  2 2 3 3 0 3        2
  2 2 3 3 1 3        2
  3 2 2 2 1 2        2
  3 2 2 1 0 1        2
  0 6 0 2 0 2        2
  3 0 3 5 2 4        2
  0 2 3 13 2 12      2
  2 2 3 2 2 0        2
  3 0 3 5 1 4        2
  2 2 3 2 0 2        2
  2 2 3 2 2 1        2
  2 2 3 2 1 2        2
  6 0 0 6 4 2        2
  6 0 0 8 5 4        2
  3 0 3 5 1 5        2
  3 0 3 5 0 5        2
  2 1 2 1 0 1        2
  3 0 3 4 2 3        2
  2 2 3 1 1 1        2
  4 0 2 4 1 4        2
  3 0 3 3 1 3        2
  0 4 1 18 3 16      2
  5 2 0 5 1 5        2
  3 0 3 4 1 4        2
  0 13 0 4 3 2       2
  4 0 2 4 2 3        2
  2 2 3 4 2 2        2
  5 2 0 6 0 6        2
  4 4 0 6 3 4        2
  0 1 2 0 0 0        2
  4 0 2 1 1 0        2
  4 0 2 3 1 3        2
  3 0 3 3 0 3        2
  3 0 3 2 2 0        2
  3 0 3 2 2 1        2
  4 0 2 2 0 2        2
  2 1 0 14 1 13      2
  4 0 2 4 1 3        2
  4 0 2 1 0 1        2
  2 1 0 13 3 11      2
  4 0 2 2 1 1        2
  3 0 3 1 1 0        2
  3 0 3 5 3 3        2
  0 2 1 21 4 17      2
  3 0 3 1 0 1        2
  4 0 2 3 2 2        2
  5 1 1 8 0 8        2
  1 0 5 7 4 4        2
  6 1 0 7 0 7        2
  4 3 1 6 0 6        2
  3 5 1 5 4 2        2
  0 6 0 3 1 2        2
  6 1 0 6 1 6        2
  0 5 0 14 5 9       2
  5 1 1 5 1 4        2
  3 5 1 4 4 0        2
  5 2 0 7 0 7        2
  6 1 0 5 1 5        2
  3 0 3 6 0 6        2
  3 0 3 2 1 2        2
  2 1 0 14 4 11      2
  3 0 3 1 1 1        2
  0 6 0 8 0 8        2
  5 1 1 4 0 4        2
  5 1 1 4 1 4        2
  6 1 0 4 1 4        2
  0 2 1 16 7 10      2
  0 1 2 12 6 7       2
  0 6 0 7 1 7        2
  1 0 1 19 5 14      2
  5 1 1 3 0 3        2
  0 2 2 13 3 11      2
  5 1 1 3 3 0        2
  1 0 1 19 4 15      2
  5 1 1 3 3 1        2
  1 0 1 20 3 18      2
  6 1 0 5 1 4        2
  1 1 1 14 5 9       2
  5 1 1 6 2 4        2
  5 1 1 2 0 2        2
  5 1 1 2 2 1        2
  3 5 1 5 3 3        2
  0 6 0 7 1 6        2
  6 1 0 2 1 2        2
  6 1 0 4 1 3        2
  5 1 1 1 1 0        2
  0 1 2 14 6 9       2
  6 1 0 3 0 3        2
  5 1 1 1 0 1        2
  6 1 0 2 1 1        2
  5 1 1 1 1 1        2
  4 3 1 4 1 3        2
  6 1 0 2 0 2        2
  6 1 0 4 2 3        2
  4 3 1 3 0 3        2
  4 0 0 12 3 9       2
  5 3 0 4 1 4        2
  4 3 1 3 2 2        2
  1 0 2 14 5 10      2
  5 3 0 4 2 3        2
  4 3 1 2 0 2        2
  5 3 0 3 2 1        2
  4 3 1 2 2 0        2
  5 3 0 2 1 2        2
  4 3 1 1 1 0        2
  4 3 1 1 0 1        2
  5 3 0 3 1 2        2
  4 3 1 1 1 1        2
  6 1 0 2 2 1        2
  1 1 5 9 1 9        2
  1 0 2 21 0 21      2
  6 1 0 8 7 2        2
  0 6 0 7 3 4        2
  1 1 5 7 1 6        2
  0 2 1 19 7 12      2
  7 0 0 3 3 0        2
  2 5 0 8 5 4        2
  1 0 1 20 2 19      2
  0 2 2 15 4 11      2
  1 1 5 7 1 7        2
  1 1 5 7 0 7        2
  0 4 2 4 4 1        2
  7 0 0 7 0 7        2
  6 0 1 7 0 7        2
  7 0 0 5 4 1        2
  1 1 5 6 2 5        2
  1 0 2 13 4 10      2
  0 1 1 23 11 12     2
  1 0 2 17 3 15      2
  0 0 3 23 3 21      2
  1 0 2 13 2 11      2
  1 0 2 15 1 15      2
  1 0 2 12 3 9       2
  1 4 0 13 3 10      2
  0 3 5 6 2 4        2
  7 0 0 6 0 6        2
  6 0 1 6 1 6        2
  1 2 1 14 3 12      2
  0 3 1 18 2 17      2
  0 2 2 16 1 16      2
  2 1 2 6 3 3        2
  0 1 2 18 1 17      2
  0 3 3 3 2 1        2
  1 2 1 16 1 16      2
  0 6 1 5 5 1        2
  7 0 0 2 2 1        2
  0 6 1 5 5 0        2
  0 3 3 8 1 8        2
  2 1 4 5 2 3        2
  0 6 1 6 3 3        2
  4 6 0 2 2 1        2
  7 0 0 4 3 1        2
  2 3 0 12 1 12      2
  7 0 0 5 1 5        2
  1 1 5 4 1 3        2
  0 2 0 23 14 10     2
  1 2 1 15 1 15      2
  6 0 1 6 5 1        2
  1 1 5 3 3 0        2
  1 1 5 3 3 1        2
  6 0 1 3 3 0        2
  0 2 1 20 8 13      2
  3 0 1 14 2 13      2
  1 1 5 4 0 4        2
  1 1 5 3 2 1        2
  2 4 0 9 0 9        2
  7 0 0 6 2 4        2
  1 1 5 3 2 2        2
  0 7 0 8 0 8        2
  0 3 3 7 1 6        2
  6 0 1 4 1 4        2
  0 5 1 9 6 3        2
  0 2 1 20 9 11      2
  3 2 0 11 6 5       2
  0 6 1 4 2 2        2
  1 1 5 6 4 3        2
  0 3 2 13 0 13      2
  1 1 5 3 1 3        2
  4 6 0 4 2 3        2
  7 0 0 3 2 2        2
  7 0 0 4 2 2        2
  2 3 3 9 5 4        2
  1 1 3 1 1 0        2
  7 0 0 1 1 1        2
  0 4 1 18 1 18      2
  6 0 1 3 0 3        2
  1 1 3 7 4 3        2
  0 2 2 13 9 4       2
  0 3 3 6 4 3        2
  7 0 0 1 1 0        2
  6 0 1 2 2 1        2
  1 1 3 1 0 1        2
  3 1 0 12 0 12      2
  1 3 2 7 5 3        2
  3 0 2 9 1 8        2
  6 0 1 2 0 2        2
  0 2 2 17 0 17      2
  2 1 2 6 5 2        2
  1 1 0 0 0 0        2
  6 0 1 1 1 0        2
  7 0 0 1 0 1        2
  7 0 0 2 1 1        2
  6 0 1 1 0 1        2
  6 0 1 1 1 1        2
  7 0 0 2 0 2        2
  7 0 0 2 2 0        2
  2 1 4 6 4 3        2
  6 0 1 4 0 4        2
  7 0 0 6 5 2        2
  4 7 0 3 2 1        2
  6 1 1 2 2 0        2
  6 1 1 2 1 1        2
  6 1 1 2 0 2        2
  6 1 1 1 1 1        2
  6 1 1 2 2 1        2
  8 0 0 6 1 6        2
  0 5 0 0 0 0        2
  7 0 1 5 1 5        2
  7 0 1 4 1 3        2
  1 0 1 17 11 6      2
  8 0 0 4 2 3        2
  3 2 2 9 6 3        2
  7 0 1 3 1 2        2
  8 0 0 4 2 2        2
  8 0 0 3 0 3        2
  8 0 0 5 1 4        2
  2 1 2 4 4 1        2
  7 0 1 4 4 0        2
  0 4 2 10 3 8       2
  8 0 0 2 1 2        2
  8 0 0 3 1 2        2
  7 0 1 3 3 1        2
  7 0 1 1 1 1        2
  0 6 0 3 3 0        2
  3 0 0 14 0 14      2
  0 4 0 12 7 5       2
  1 0 0 31 4 27      2
  0 0 0 30 7 23      2
  1 1 3 10 1 10      2
  0 0 0 32 5 27      2
  0 1 0 28 8 21      2
  0 1 1 20 10 11     2
  0 2 1 16 11 6      2
  0 0 0 34 7 28      2
  0 0 0 33 6 27      2
  1 0 1 15 9 6       2
  1 1 3 11 0 11      2
  0 5 1 9 0 9        2
  3 2 0 12 5 8       2
  0 3 0 18 10 8      2
  0 1 0 27 9 19      2
  1 2 0 15 2 14      2
  0 4 2 8 2 7        2
  2 1 1 16 9 7       2
  1 2 0 23 1 22      2
  0 2 0 21 10 12     2
  0 1 2 13 5 8       2
  0 0 1 22 12 11     2
  0 0 1 21 14 7      2
  0 3 0 18 12 7      2
  2 4 0 10 1 10      2
  0 3 0 19 11 9      2
  0 3 0 19 11 8      2
  0 0 1 23 12 11     2
  0 2 0 20 12 8      2
  1 0 0 24 11 13     2
  0 0 1 23 13 10     2
  4 0 0 11 3 9       2
  0 3 0 19 12 8      2
  4 0 0 13 1 12      2
  1 0 0 25 11 14     2
  0 4 2 14 0 14      2
  3 1 0 20 1 20      2
  1 4 1 11 1 10      2
  3 1 0 18 2 16      2
  0 1 0 24 10 14     2
  0 4 2 10 5 6       2
  3 1 0 18 3 16      2
  0 1 0 27 10 18     2
  0 1 0 26 9 17      2
  0 2 1 17 9 9       2
  1 6 0 6 4 2        2
  4 0 0 12 2 10      2
  0 1 0 24 12 12     2
  0 2 1 23 3 20      2
  2 1 1 15 10 6      2
  0 2 0 24 11 14     2
  0 6 1 11 6 5       2
  1 0 0 26 13 13     2
  0 1 0 26 10 16     2
  1 2 0 21 1 20      2
  0 5 1 6 3 3        2
  3 0 0 15 7 8       2
  2 0 3 8 5 3        2
  0 2 0 25 11 14     2
  0 4 2 11 3 8       2
  0 2 0 24 12 13     2
  0 1 0 27 11 17     2
  0 4 1 16 1 16      2
  2 1 1 17 3 15      2
  0 6 1 8 6 3        2
  1 2 0 21 2 19      2
  2 2 1 0 0 0        2
  2 1 1 21 2 20      2
  4 0 0 9 2 8        2
  0 3 3 8 3 6        2
  0 2 0 25 12 13     2
  1 5 0 7 5 2        2
  2 1 1 20 2 18      2
  2 3 0 9 1 8        2
  1 1 2 13 2 11      2
  0 6 1 10 2 9       2
  0 2 2 15 6 9       2
  0 0 0 29 12 18     2
  2 0 1 21 2 19      2
  1 4 0 12 2 11      2
  0 6 1 4 0 4        2
  0 0 0 27 14 14     2
  1 5 0 6 5 2        2
  0 0 0 28 13 15     2
  1 0 2 16 4 12      2
  0 2 1 19 3 16      2
  0 3 2 14 1 14      2
  0 0 0 27 15 13     2
  0 1 0 28 12 16     2
  1 0 0 25 8 17      2
  3 0 0 16 4 13      2
  0 1 0 26 15 12     2
  0 2 0 26 13 14     2
  0 2 2 15 2 13      2
  0 0 0 28 14 14     2
  0 2 0 27 12 15     2
  0 2 0 26 11 16     2
  1 2 0 16 7 10      2
  0 2 0 25 16 9      2
  0 2 1 26 4 22      2
  0 1 0 27 14 14     2
  1 2 2 11 0 11      2
  0 1 0 28 13 16     2
  0 0 0 28 15 13     2
  0 8 0 7 1 6        2
  0 4 0 20 2 18      2
  0 8 0 9 0 9        2
  0 7 0 9 1 8        2
  0 1 1 22 12 10     2
  0 8 0 6 1 6        2
  3 0 0 16 3 14      2
  0 1 1 21 12 9      2
  1 0 0 24 12 12     2
  1 4 0 9 6 3        2
  0 1 1 20 5 16      2
  0 2 0 22 7 15      2
  0 0 1 25 9 16      2
  0 0 1 26 13 14     2
  1 1 1 27 3 25      2
  0 4 1 17 2 15      2
  0 2 0 23 13 11     2
  1 0 0 26 14 13     2
  0 0 1 26 15 12     2
  3 2 1 10 4 6       2
  0 0 1 27 14 13     2
  0 2 0 25 12 14     2
  0 2 0 24 14 10     2
  0 6 0 16 0 16      2
  2 4 0 0 0 0        2
  0 4 2 9 1 8        2
  1 0 0 27 16 11     2
  0 0 0 30 12 19     2
  0 1 0 27 13 15     2
  0 0 0 31 11 20     2
  0 1 0 29 11 18     2
  1 0 0 28 17 12     2
  1 2 0 17 1 16      2
  0 2 0 26 14 13     2
  0 1 0 28 13 15     2
  0 2 1 19 9 11      2
  3 0 0 16 1 15      2
  0 1 0 27 15 12     2
  0 2 0 27 13 14     2
  0 0 0 29 14 16     2
  0 1 0 29 10 19     2
  0 0 0 30 13 17     2
  0 0 0 28 16 12     2
  0 1 0 28 14 14     2
  3 2 0 13 1 12      2
  1 0 0 29 17 12     2
  3 0 0 15 2 13      2
  0 4 2 8 0 8        2
  0 1 0 29 13 17     2
  0 0 0 31 12 19     2
  0 2 0 27 14 13     2
  3 0 0 14 3 11      2
  0 1 0 30 12 18     2
  0 0 0 29 15 15     2
  0 2 0 29 17 12     2
  0 1 0 28 15 13     2
  1 0 1 22 9 13      2
  0 0 0 30 14 17     2
  1 0 2 25 0 25      2
  0 0 0 30 14 16     2
  0 0 0 31 13 18     2
  0 6 0 5 2 3        2
  0 0 0 29 16 14     2
  0 1 0 29 14 15     2
  0 0 0 29 16 13     2
  0 1 0 29 9 20      2
  0 1 0 29 14 16     2
  0 2 0 27 16 11     2
  0 1 0 30 13 18     2
  0 4 0 21 5 16      2
  0 0 0 32 13 20     2
  0 2 0 28 14 15     2
  0 0 0 30 15 15     2
  0 1 0 28 17 11     2
  0 5 0 14 6 9       2
  0 0 0 29 17 13     2
  0 0 0 31 14 18     2
  0 2 0 27 18 9      2
  0 0 0 31 14 17     2
  0 1 0 28 18 11     2
  0 2 0 27 20 7      2
  0 2 0 28 15 14     2
  0 0 0 30 16 15     2
  0 1 0 30 14 17     2
  0 0 0 30 16 14     2
  0 1 0 29 16 14     2
  0 2 0 28 16 13     2
  0 0 0 31 15 17     2
  0 0 0 31 15 16     2
  0 1 0 29 17 12     2
  0 0 0 30 17 13     2
  0 0 0 28 9 19      2
  0 1 0 30 15 16     2
  0 4 0 19 1 19      2
  0 1 0 31 14 17     2
  0 2 0 28 19 10     2
  0 0 0 31 16 16     2
  0 0 0 33 14 19     2
  0 0 0 31 17 15     2
  0 0 0 31 17 14     2
  0 0 0 32 16 17     2
  2 0 2 1 1 0        2
  0 1 0 30 8 23      2
  0 1 2 12 4 8       2
  2 0 0 15 8 8       2
  1 2 0 14 7 7       2
  0 1 2 13 5 9       2
  3 0 0 13 5 8       2
  0 1 0 30 12 19     2
  0 1 0 31 13 18     2
  0 6 0 8 4 4        2
  0 1 0 30 17 13     2
  0 1 0 31 15 16     2
  0 1 0 32 14 19     2
  0 1 0 31 16 15     2
  0 1 0 32 15 18     2
  0 1 0 31 18 13     2
  0 0 0 32 18 15     2
  0 1 0 32 16 17     2
  0 3 0 21 12 9      2
  0 0 0 34 15 20     2
  0 6 0 6 2 5        2
  0 0 0 33 17 16     2
  0 1 0 32 17 16     2
  0 1 0 31 21 10     2
  0 6 0 5 2 4        2
  0 1 0 32 19 14     2
  0 1 0 32 20 13     2
  0 2 1 24 5 19      2
  0 1 0 32 21 12     2
  2 0 0 15 9 6       2
  0 0 0 34 18 17     2
  0 2 3 10 5 5       2
  0 0 0 35 19 16     2
  3 0 0 15 2 14      2
  0 7 1 1 1 1        2
  1 0 3 1 1 0        2
  0 4 0 19 3 17      2
  0 7 0 10 3 8       2
  0 4 0 21 2 19      2
  0 2 0 28 6 23      2
  0 2 0 27 5 22      2
  0 1 0 30 10 21     2
  3 0 0 14 2 12      2
  0 2 1 24 5 20      2
  0 3 1 19 3 16      2
  0 4 0 17 4 14      2
  0 1 0 32 6 27      2
  0 4 0 19 4 15      2
  3 0 0 16 5 12      2
  2 4 0 10 5 6       2
  0 8 0 6 5 2        2
  1 7 0 9 3 7        2
  0 2 1 24 2 23      2
  0 4 3 2 1 1        2
  3 3 1 8 2 6        2
  7 0 0 8 1 8        2
  1 0 2 22 4 19      2
  6 2 0 3 1 2        2
  5 2 1 2 1 1        2
  5 2 1 2 0 2        2
  0 2 1 23 7 17      2
  3 2 2 2 1 1        2
  0 5 3 3 0 3        2
  4 2 0 9 2 7        2
  1 0 1 23 2 21      2
  0 2 1 26 1 26      2
  0 2 1 20 1 20      2
  0 1 1 20 12 9      2
  0 0 2 12 10 2      1
  3 4 1 6 1 6        1
  0 6 1 13 3 11      1
  5 2 0 3 2 2        1
  3 6 0 7 3 4        1
  3 1 0 22 2 21      1
  5 2 0 3 2 1        1
  0 0 3 23 2 22      1
  4 2 1 2 1 2        1
  3 4 1 4 4 0        1
  3 4 1 4 4 1        1
  6 0 0 8 2 6        1
  1 1 2 8 8 0        1
  1 1 2 8 8 1        1
  3 3 1 11 8 4       1
  0 4 0 13 11 2      1
  4 4 0 3 0 3        1
  2 6 1 9 3 7        1
  1 0 0 35 0 35      1
  0 5 3 10 6 5       1
  3 0 0 18 3 15      1
  2 3 2 9 7 2        1
  6 0 0 10 1 10      1
  0 5 0 8 7 1        1
  1 2 0 12 10 2      1
  2 3 2 11 6 5       1
  0 4 0 12 10 2      1
  5 0 1 7 2 5        1
  0 6 3 8 1 8        1
  0 2 0 27 21 6      1
  0 6 3 9 1 9        1
  0 0 1 27 17 11     1
  5 0 1 10 3 7       1
  5 2 0 5 2 4        1
  5 0 1 9 3 6        1
  4 4 0 7 4 4        1
  5 2 0 4 1 3        1
  4 4 0 8 6 3        1
  3 6 0 5 4 2        1
  0 0 0 35 23 12     1
  2 1 0 10 9 2       1
  3 6 0 6 4 3        1
  5 2 0 7 1 7        1
  4 4 0 6 2 4        1
  4 2 1 4 2 2        1
  5 2 0 9 0 9        1
  0 3 0 25 25 0      1
  5 2 0 7 2 5        1
  4 4 0 10 1 10      1
  5 2 0 7 1 6        1
  3 4 1 5 3 2        1
  1 3 0 14 6 9       1
  0 3 0 16 13 3      1
  6 0 0 9 3 7        1
  1 4 3 10 0 10      1
  3 3 0 10 10 1      1
  2 9 0 4 1 4        1
  0 6 0 7 7 1        1
  2 6 1 5 4 1        1
  1 6 0 7 7 1        1
  4 4 0 8 4 5        1
  0 1 5 8 7 1        1
  5 0 1 7 5 2        1
  0 10 1 7 5 3       1
  3 3 1 9 9 0        1
  2 2 0 13 4 9       1
  0 7 1 6 2 4        1
  1 5 2 9 8 1        1
  2 1 0 13 11 2      1
  5 0 1 9 4 6        1
  0 0 3 13 11 3      1
  0 10 1 6 6 0       1
  0 5 0 9 9 0        1
  0 5 0 9 9 1        1
  0 5 0 12 8 5       1
  2 0 0 14 9 5       1
  0 1 2 10 9 1       1
  0 3 0 14 11 3      1
  0 4 0 15 8 7       1
  0 1 3 8 8 1        1
  0 1 3 8 8 0        1
  0 3 0 22 17 6      1
  1 4 1 11 3 9       1
  2 2 3 5 0 5        1
  3 2 2 4 1 4        1
  0 0 1 36 1 35      1
  2 3 0 0 0 0        1
  0 1 0 32 30 3      1
  0 0 2 32 1 32      1
  2 3 0 8 3 5        1
  4 0 2 5 2 4        1
  0 1 1 17 8 9       1
  0 1 0 25 16 10     1
  6 0 1 6 6 0        1
  0 4 0 13 12 1      1
  1 3 0 16 3 14      1
  3 4 1 0 0 0        1
  0 5 0 9 8 2        1
  0 3 2 0 0 0        1
  0 4 0 14 8 6       1
  0 2 3 9 9 1        1
  0 0 0 27 18 10     1
  1 0 0 23 16 8      1
  0 9 2 5 0 5        1
  2 2 3 1 0 1        1
  1 0 0 30 19 12     1
  2 3 0 10 2 8       1
  0 0 1 34 1 34      1
  3 0 1 9 7 2        1
  1 4 2 9 8 2        1
  2 2 3 6 4 2        1
  1 4 2 9 8 1        1
  0 1 0 33 24 9      1
  4 1 0 6 6 0        1
  2 0 1 15 13 3      1
  2 2 3 0 0 0        1
  2 2 3 5 4 2        1
  2 3 0 8 7 1        1
  3 4 1 2 1 2        1
  1 8 1 5 4 2        1
  2 2 3 4 3 2        1
  0 1 1 31 3 29      1
  2 0 0 18 15 4      1
  3 0 0 19 5 14      1
  3 2 2 1 1 0        1
  0 0 3 11 10 2      1
  2 0 1 18 7 11      1
  2 2 3 3 3 0        1
  1 3 0 12 5 7       1
  2 2 3 1 1 0        1
  0 0 1 28 17 12     1
  1 3 1 13 2 11      1
  1 1 2 8 7 1        1
  3 2 0 8 7 1        1
  2 0 1 15 14 2      1
  3 2 2 3 0 3        1
  0 4 1 19 2 17      1
  1 0 2 15 6 9       1
  1 5 0 8 8 1        1
  1 5 0 8 8 0        1
  2 4 0 6 0 6        1
  5 0 1 7 0 7        1
  1 0 1 14 12 3      1
  3 1 0 9 9 1        1
  0 2 0 28 23 6      1
  0 0 0 31 18 14     1
  0 4 4 4 2 3        1
  4 0 2 1 1 1        1
  3 2 2 5 0 5        1
  3 0 3 4 4 0        1
  0 1 1 24 7 18      1
  2 0 0 16 10 7      1
  1 2 0 16 9 8       1
  2 0 0 16 10 6      1
  3 0 3 4 4 1        1
  0 0 1 37 1 37      1
  0 4 4 2 2 1        1
  3 0 3 3 1 2        1
  3 0 3 0 0 0        1
  2 2 3 8 0 8        1
  4 0 2 5 2 3        1
  0 4 4 3 2 1        1
  0 1 0 39 0 39      1
  5 0 1 9 1 9        1
  3 1 0 10 8 2       1
  0 0 4 19 1 18      1
  3 2 2 4 2 3        1
  1 3 0 10 9 1       1
  2 4 0 7 1 7        1
  0 1 0 37 1 36      1
  0 1 0 37 2 36      1
  0 4 4 3 3 1        1
  0 1 0 32 24 9      1
  0 4 4 3 3 0        1
  1 1 1 11 10 1      1
  0 4 4 4 3 2        1
  4 0 2 7 2 5        1
  1 1 0 23 16 7      1
  0 4 4 6 3 4        1
  4 0 2 5 1 5        1
  4 0 2 6 0 6        1
  3 0 3 6 2 5        1
  4 0 2 6 1 6        1
  4 0 2 7 0 7        1
  1 4 2 8 5 3        1
  4 0 2 2 2 0        1
  1 0 0 36 1 36      1
  0 4 4 5 3 2        1
  2 0 0 13 11 3      1
  4 0 2 8 1 8        1
  4 0 1 8 3 6        1
  4 0 2 8 0 8        1
  2 1 2 11 9 2       1
  2 0 0 16 13 4      1
  0 1 1 23 19 5      1
  4 0 2 7 1 6        1
  0 6 3 8 4 4        1
  3 0 3 6 1 6        1
  0 4 4 4 4 1        1
  0 4 4 4 4 0        1
  4 0 2 6 1 5        1
  5 0 0 8 1 7        1
  3 0 3 9 1 9        1
  3 0 3 7 2 6        1
  3 4 0 7 3 5        1
  3 0 3 5 2 3        1
  0 4 4 5 4 1        1
  2 6 0 6 5 2        1
  3 0 3 6 3 3        1
  0 1 0 32 22 11     1
  4 0 2 7 2 6        1
  0 4 4 6 4 3        1
  2 6 0 11 4 8       1
  4 0 2 3 3 1        1
  0 0 0 34 23 12     1
  0 0 0 40 3 38      1
  0 3 1 17 3 14      1
  0 4 4 5 5 0        1
  0 4 2 8 8 1        1
  2 1 1 22 0 22      1
  0 4 4 5 5 1        1
  2 0 0 20 16 5      1
  4 0 2 4 3 2        1
  4 0 2 6 3 4        1
  0 0 2 11 10 2      1
  0 3 0 17 7 10      1
  4 0 2 5 3 2        1
  3 0 0 17 3 15      1
  0 2 0 24 21 4      1
  4 0 2 5 4 1        1
  3 2 1 9 0 9        1
  2 4 0 8 0 8        1
  1 5 0 1 1 0        1
  0 1 1 35 1 35      1
  1 0 1 26 6 20      1
  0 2 1 15 8 7       1
  5 1 1 7 1 7        1
  5 1 1 6 0 6        1
  0 0 1 27 21 7      1
  3 0 0 18 14 5      1
  0 1 2 15 5 10      1
  0 0 0 42 1 42      1
  0 4 2 10 0 10      1
  0 4 3 5 3 3        1
  5 1 1 6 1 6        1
  3 4 0 3 3 0        1
  0 1 0 24 16 8      1
  0 8 0 1 0 1        1
  0 2 2 13 3 10      1
  5 1 1 5 0 5        1
  1 0 1 16 14 2      1
  0 12 0 7 0 7       1
  1 0 1 16 14 3      1
  1 2 0 11 10 2      1
  0 1 0 37 1 37      1
  1 1 0 24 18 7      1
  1 3 0 12 9 4       1
  1 3 0 14 2 12      1
  1 0 1 25 0 25      1
  5 1 1 4 3 2        1
  0 3 0 22 18 5      1
  4 5 1 4 2 2        1
  2 4 1 3 3 0        1
  5 2 0 3 1 3        1
  0 7 3 3 2 2        1
  2 1 3 5 5 0        1
  1 3 0 13 6 7       1
  1 3 1 9 9 1        1
  1 3 1 9 9 0        1
  1 3 0 13 3 11      1
  0 3 1 16 2 15      1
  3 5 1 4 3 2        1
  0 2 0 30 2 29      1
  0 9 0 5 1 5        1
  0 0 0 34 27 8      1
  0 6 1 3 2 2        1
  3 1 0 12 7 6       1
  1 0 0 29 19 10     1
  2 1 0 10 8 2       1
  3 5 1 4 4 1        1
  5 3 0 5 0 5        1
  3 5 1 3 3 1        1
  3 5 1 3 3 0        1
  0 8 0 9 1 8        1
  6 0 0 7 7 1        1
  6 0 0 7 7 0        1
  1 0 0 28 21 8      1
  5 1 1 0 0 0        1
  0 0 1 36 0 36      1
  6 1 0 1 0 1        1
  0 0 2 12 11 1      1
  4 3 1 4 1 4        1
  2 7 1 5 4 2        1
  2 7 1 4 4 0        1
  2 7 1 4 4 1        1
  0 1 1 24 13 11     1
  3 1 0 11 8 3       1
  3 1 0 11 8 4       1
  1 4 0 0 0 0        1
  0 4 2 12 0 12      1
  1 1 0 16 13 3      1
  0 0 3 11 9 3       1
  6 1 0 1 1 0        1
  6 0 0 8 6 3        1
  0 2 0 29 22 7      1
  0 0 2 13 12 1      1
  1 1 0 16 14 2      1
  4 3 1 2 1 2        1
  1 3 0 11 6 6       1
  6 1 0 1 1 1        1
  0 0 2 17 5 13      1
  6 1 0 4 0 4        1
  0 2 2 8 7 1        1
  1 2 0 11 11 0      1
  1 2 0 11 11 1      1
  0 4 2 10 1 9       1
  2 4 0 3 3 0        1
  6 1 0 3 1 3        1
  5 3 0 2 0 2        1
  4 3 1 0 0 0        1
  6 1 0 6 0 6        1
  4 5 0 4 2 2        1
  5 1 1 9 0 9        1
  5 3 0 1 0 1        1
  0 5 1 12 1 11      1
  6 1 0 8 1 8        1
  0 9 2 7 3 5        1
  3 1 0 13 6 7       1
  1 0 5 6 5 1        1
  3 5 1 4 2 2        1
  5 1 1 4 2 3        1
  6 1 0 7 2 5        1
  6 1 0 2 2 0        1
  5 1 1 6 2 5        1
  6 1 0 3 2 2        1
  4 5 0 3 3 1        1
  4 5 0 3 3 0        1
  5 1 1 5 2 3        1
  4 5 0 5 2 3        1
  0 6 0 1 0 1        1
  4 3 1 2 2 1        1
  4 3 1 3 2 1        1
  1 3 0 14 8 7       1
  3 1 0 11 7 4       1
  6 1 0 7 2 6        1
  0 1 0 31 26 5      1
  6 1 0 8 2 7        1
  0 6 0 0 0 0        1
  6 1 0 6 2 5        1
  0 0 0 32 24 9      1
  6 1 0 5 2 4        1
  0 1 0 32 26 7      1
  1 0 0 24 8 17      1
  5 3 0 1 1 0        1
  2 0 0 16 16 1      1
  4 3 1 4 2 2        1
  0 2 0 24 10 14     1
  0 4 2 7 4 4        1
  1 0 0 24 9 15      1
  3 1 0 11 7 5       1
  0 1 3 12 4 8       1
  4 5 0 4 3 2        1
  2 0 0 17 16 1      1
  2 0 0 18 16 3      1
  4 3 1 3 3 1        1
  0 0 0 34 28 7      1
  4 3 1 3 3 0        1
  5 3 0 3 0 3        1
  0 8 0 12 4 9       1
  5 1 1 6 3 3        1
  3 0 0 15 3 12      1
  6 1 0 4 2 2        1
  0 6 1 10 2 8       1
  5 3 0 4 1 3        1
  4 5 0 4 4 1        1
  6 1 0 3 3 1        1
  0 0 0 34 25 10     1
  5 3 0 3 1 3        1
  6 1 0 3 3 0        1
  0 0 1 24 16 9      1
  4 3 1 5 1 5        1
  4 5 0 5 4 1        1
  0 2 2 13 1 13      1
  2 3 0 11 7 4       1
  6 1 0 4 3 2        1
  1 1 2 12 5 7       1
  0 5 1 13 3 11      1
  5 3 0 5 1 5        1
  5 3 0 5 1 4        1
  6 1 0 4 3 1        1
  2 0 1 16 7 9       1
  6 1 0 6 2 4        1
  6 1 0 6 3 4        1
  3 7 0 4 4 1        1
  4 5 0 6 5 2        1
  3 0 0 18 7 12      1
  4 3 1 8 1 8        1
  6 1 0 7 1 7        1
  0 2 2 10 8 3       1
  5 1 1 8 2 6        1
  0 3 1 10 9 2       1
  0 1 2 14 2 12      1
  0 8 2 9 6 3        1
  0 0 0 38 2 36      1
  5 3 0 2 2 1        1
  3 2 2 7 7 0        1
  0 0 0 41 1 40      1
  0 0 3 19 2 17      1
  5 1 1 5 3 2        1
  5 3 0 6 2 5        1
  1 0 5 8 5 3        1
  2 3 3 1 1 1        1
  2 3 3 2 2 0        1
  3 1 3 2 2 1        1
  3 1 3 1 1 1        1
  0 0 1 28 20 8      1
  0 3 0 14 13 1      1
  1 2 0 12 12 0      1
  1 2 0 12 12 1      1
  3 1 3 2 2 0        1
  3 1 3 2 0 2        1
  0 0 3 10 10 0      1
  3 1 3 2 1 1        1
  1 1 2 10 7 3       1
  0 5 0 14 7 8       1
  1 1 1 22 6 17      1
  3 1 3 3 1 3        1
  3 1 0 14 3 12      1
  1 0 2 10 10 0      1
  3 1 3 5 1 5        1
  0 1 0 22 15 7      1
  0 1 2 9 9 1        1
  0 9 1 6 6 0        1
  0 5 1 11 2 10      1
  0 6 1 8 3 5        1
  1 1 2 10 7 4       1
  0 2 1 23 2 21      1
  0 2 1 27 2 25      1
  0 1 0 32 29 4      1
  0 2 1 12 11 2      1
  0 1 3 11 4 7       1
  6 0 0 6 5 1        1
  2 0 0 15 7 9       1
  0 2 1 20 5 16      1
  0 2 1 24 4 21      1
  1 0 0 23 9 15      1
  0 2 1 16 8 9       1
  1 0 0 35 1 34      1
  1 3 0 14 5 10      1
  0 2 1 17 8 9       1
  2 0 1 18 4 14      1
  0 2 1 28 3 25      1
  0 3 3 6 6 1        1
  0 2 1 21 5 16      1
  0 6 0 6 4 2        1
  1 3 0 11 7 5       1
  0 2 1 29 4 26      1
  0 2 1 18 8 11      1
  0 5 0 13 4 10      1
  1 1 2 11 6 6       1
  0 0 0 24 20 4      1
  2 1 1 10 10 1      1
  0 1 1 26 4 23      1
  0 2 1 19 9 10      1
  0 1 1 34 1 33      1
  1 3 3 5 5 0        1
  2 1 1 9 8 1        1
  0 2 1 18 12 6      1
  1 0 2 23 3 20      1
  6 0 1 4 4 1        1
  0 1 1 29 3 26      1
  0 5 0 13 5 9       1
  0 2 1 20 10 10     1
  7 0 0 7 3 4        1
  2 3 0 10 8 3       1
  2 3 0 9 9 0        1
  0 2 1 21 9 12      1
  1 3 0 13 8 5       1
  0 1 1 27 4 23      1
  0 1 3 12 3 9       1
  1 0 0 22 16 6      1
  0 2 1 13 12 2      1
  0 1 1 28 4 24      1
  0 1 1 19 10 9      1
  2 3 0 10 8 2       1
  0 1 1 29 4 25      1
  0 2 1 21 11 11     1
  0 2 1 25 8 18      1
  0 1 1 25 5 20      1
  0 0 0 36 22 15     1
  0 1 1 26 6 21      1
  0 1 1 26 5 21      1
  0 2 1 24 9 15      1
  0 2 1 24 8 16      1
  1 3 4 6 5 1        1
  0 1 1 21 10 11     1
  0 1 1 29 6 24      1
  0 1 1 29 5 24      1
  0 1 1 25 6 19      1
  0 1 1 24 8 17      1
  0 1 1 26 6 20      1
  0 1 1 23 8 15      1
  0 1 1 21 11 10     1
  0 1 1 22 10 13     1
  0 1 1 28 7 22      1
  0 1 1 29 7 23      1
  0 1 1 23 9 14      1
  0 1 1 28 6 22      1
  0 1 1 29 6 23      1
  0 1 1 24 9 16      1
  0 1 1 23 10 13     1
  0 1 1 27 8 20      1
  0 5 0 10 6 4       1
  0 1 1 23 7 16      1
  0 1 1 25 7 18      1
  0 1 1 24 10 15     1
  0 3 0 13 7 7       1
  0 1 1 25 8 17      1
  4 3 0 6 6 1        1
  0 1 1 25 9 16      1
  0 1 1 24 11 13     1
  0 1 1 25 10 15     1
  0 0 2 17 3 15      1
  4 4 0 3 3 1        1
  0 1 1 25 11 14     1
  0 1 1 26 10 16     1
  1 1 5 5 0 5        1
  0 1 1 24 12 12     1
  0 1 1 23 13 11     1
  0 1 1 27 10 18     1
  0 1 1 25 12 14     1
  0 1 1 27 11 17     1
  0 1 1 25 13 13     1
  0 1 1 27 12 16     1
  0 1 1 27 13 15     1
  0 1 1 27 14 14     1
  1 1 2 11 5 6       1
  3 2 0 1 1 0        1
  2 5 0 8 7 1        1
  6 0 1 5 0 5        1
  0 6 1 9 3 7        1
  2 0 1 15 7 9       1
  0 0 2 12 12 1      1
  6 0 1 5 1 5        1
  5 1 0 11 0 11      1
  0 0 2 12 12 0      1
  0 1 1 19 13 6      1
  6 0 1 4 2 3        1
  2 1 0 12 1 11      1
  2 1 0 12 5 7       1
  1 0 1 17 16 2      1
  1 1 0 20 11 9      1
  1 3 0 10 8 2       1
  1 0 0 25 16 10     1
  1 2 3 7 7 0        1
  0 5 1 8 1 8        1
  0 6 1 3 1 3        1
  1 1 2 10 6 5       1
  1 0 1 17 17 1      1
  1 2 3 7 7 1        1
  2 4 0 8 4 4        1
  0 3 1 12 6 7       1
  0 2 1 14 9 6       1
  1 0 0 30 2 29      1
  4 0 0 19 3 16      1
  5 0 0 7 3 4        1
  1 0 1 25 2 23      1
  1 0 0 25 25 0      1
  1 0 0 22 17 5      1
  1 7 0 4 0 4        1
  0 0 0 22 21 1      1
  1 0 0 33 0 33      1
  1 0 1 29 1 29      1
  4 6 0 4 2 2        1
  1 1 5 2 2 0        1
  1 2 2 5 1 5        1
  4 4 1 5 3 3        1
  0 0 1 25 25 1      1
  0 1 3 13 4 10      1
  1 0 0 23 17 7      1
  4 0 0 0 0 0        1
  0 5 0 9 7 3        1
  2 4 0 10 2 8       1
  1 0 0 25 5 21      1
  0 4 2 6 3 3        1
  8 0 0 7 7 0        1
  0 3 0 23 22 1      1
  2 0 1 15 0 15      1
  1 7 0 6 0 6        1
  3 6 0 4 4 0        1
  1 0 1 27 0 27      1
  1 5 1 7 7 1        1
  7 0 0 0 0 0        1
  1 1 5 2 2 1        1
  1 5 1 7 7 0        1
  0 1 3 12 4 9       1
  0 2 0 24 5 19      1
  0 1 3 14 2 12      1
  0 0 1 26 22 4      1
  1 1 2 10 5 5       1
  1 1 5 1 1 1        1
  6 0 1 0 0 0        1
  2 0 1 28 1 27      1
  1 1 5 7 3 5        1
  1 1 0 24 23 2      1
  0 1 3 13 3 11      1
  2 0 0 19 14 5      1
  1 1 5 2 1 1        1
  7 0 0 7 2 5        1
  4 6 0 10 1 10      1
  7 0 0 9 1 8        1
  3 3 2 8 5 3        1
  6 0 1 9 1 9        1
  0 1 3 12 3 10      1
  1 1 5 6 1 6        1
  7 0 0 9 1 9        1
  0 7 1 7 0 7        1
  0 1 1 24 24 0      1
  0 5 1 7 2 5        1
  1 1 5 6 0 6        1
  7 0 0 7 1 6        1
  3 8 0 3 3 0        1
  6 1 0 8 8 1        1
  6 0 1 7 1 7        1
  0 1 3 11 6 5       1
  7 0 0 7 1 7        1
  7 0 0 7 2 6        1
  4 6 0 2 2 0        1
  1 0 0 22 9 13      1
  0 1 1 27 26 2      1
  6 0 1 8 2 6        1
  4 6 0 3 2 2        1
  7 0 0 7 3 5        1
  6 2 0 4 1 4        1
  0 1 3 11 6 6       1
  7 0 0 3 3 1        1
  3 3 2 8 6 3        1
  0 2 0 25 23 2      1
  7 0 0 4 4 1        1
  2 1 1 10 8 3       1
  0 4 2 16 1 16      1
  7 0 0 4 4 0        1
  0 1 3 13 1 12      1
  1 0 0 28 27 2      1
  7 0 0 5 4 2        1
  7 0 0 7 4 4        1
  2 3 0 6 6 1        1
  7 0 0 6 5 1        1
  0 0 1 28 27 1      1
  7 0 0 7 5 2        1
  7 0 0 6 4 2        1
  1 0 0 28 26 3      1
  3 2 0 8 4 4        1
  7 0 0 7 4 3        1
  6 2 0 6 1 6        1
  1 1 0 22 20 3      1
  1 1 5 7 3 4        1
  1 5 1 11 4 8       1
  1 5 0 12 6 7       1
  1 1 5 8 4 4        1
  6 0 1 7 4 3        1
  0 0 1 28 26 2      1
  6 0 1 7 4 4        1
  1 1 5 7 5 3        1
  3 0 1 15 0 15      1
  4 0 3 4 0 4        1
  4 0 3 3 2 2        1
  4 0 3 3 1 3        1
  0 2 0 25 9 16      1
  4 0 3 2 0 2        1
  4 0 3 2 2 0        1
  4 0 3 1 1 1        1
  1 3 0 12 8 5       1
  4 2 2 2 1 2        1
  4 0 3 2 1 1        1
  4 2 2 4 1 4        1
  4 2 2 2 2 1        1
  4 2 2 4 2 3        1
  1 2 5 4 1 3        1
  0 1 3 10 6 5       1
  2 3 0 6 6 0        1
  0 1 3 10 7 4       1
  4 0 0 10 4 6       1
  1 2 5 3 3 1        1
  0 1 3 16 0 16      1
  1 2 5 3 3 0        1
  1 2 5 3 1 3        1
  1 2 5 2 1 1        1
  7 1 0 2 1 2        1
  1 2 5 3 2 2        1
  1 0 3 20 1 19      1
  7 1 0 4 1 4        1
  6 1 1 7 1 7        1
  1 2 5 4 0 4        1
  6 1 1 3 0 3        1
  1 0 2 25 3 22      1
  3 0 0 13 4 10      1
  0 4 2 11 1 11      1
  1 2 5 4 3 1        1
  0 1 3 15 0 15      1
  0 0 1 26 5 22      1
  1 2 5 3 1 2        1
  1 1 1 30 0 30      1
  7 1 0 2 2 1        1
  7 1 0 6 2 5        1
  7 1 0 4 2 3        1
  7 1 0 3 2 1        1
  1 0 0 26 4 22      1
  7 1 0 4 4 1        1
  1 2 2 0 0 0        1
  2 0 0 19 1 19      1
  0 4 2 10 3 7       1
  1 0 1 26 1 26      1
  8 0 0 5 0 5        1
  1 0 3 17 4 14      1
  0 0 4 7 7 1        1
  0 0 0 20 19 1      1
  2 1 1 21 1 21      1
  7 0 1 3 2 1        1
  0 0 1 29 26 4      1
  0 2 1 14 10 5      1
  0 1 1 34 1 34      1
  1 0 3 19 1 19      1
  0 0 0 36 1 35      1
  0 0 2 13 10 4      1
  0 0 2 13 10 3      1
  0 0 0 37 1 37      1
  7 0 1 3 0 3        1
  7 0 1 3 1 3        1
  2 1 0 13 10 3      1
  7 0 1 4 4 1        1
  0 6 1 6 6 1        1
  7 0 1 2 1 2        1
  4 1 0 8 7 2        1
  0 1 0 17 17 1      1
  7 0 1 3 3 0        1
  0 3 0 14 10 4      1
  0 0 1 17 17 0      1
  1 0 3 15 3 13      1
  7 0 1 2 2 1        1
  7 0 1 0 0 0        1
  2 0 0 19 7 12      1
  7 0 1 1 1 0        1
  8 0 0 2 0 2        1
  7 0 1 5 2 4        1
  8 0 0 7 1 6        1
  7 0 1 8 0 8        1
  8 0 0 4 0 4        1
  1 0 3 17 0 17      1
  1 0 3 15 2 13      1
  2 3 0 8 8 0        1
  8 0 0 3 1 3        1
  7 0 1 7 1 7        1
  7 0 1 6 1 6        1
  8 0 0 5 1 5        1
  8 0 0 6 2 5        1
  8 0 0 2 2 1        1
  1 1 1 26 1 25      1
  8 0 0 5 2 4        1
  0 2 0 23 4 20      1
  1 0 1 14 13 2      1
  8 0 0 2 2 0        1
  8 0 0 3 2 2        1
  8 0 0 6 3 4        1
  8 0 0 3 3 1        1
  8 0 0 3 3 0        1
  1 0 1 14 14 1      1
  8 0 0 3 2 1        1
  8 0 0 4 3 2        1
  0 1 3 15 1 15      1
  8 0 0 4 4 1        1
  8 0 0 5 4 1        1
  1 1 0 22 1 21      1
  1 0 3 12 4 9       1
  0 7 1 4 0 4        1
  1 0 3 15 1 15      1
  1 1 0 22 6 17      1
  1 2 0 15 7 8       1
  0 1 3 14 0 14      1
  1 0 3 13 0 13      1
  0 1 0 30 6 25      1
  1 0 1 16 12 5      1
  0 1 3 9 8 2        1
  0 2 0 17 16 2      1
  0 1 1 16 16 1      1
  0 1 1 16 15 2      1
  1 1 0 16 15 1      1
  1 1 0 16 16 0      1
  0 4 0 15 6 10      1
  0 3 0 14 14 0      1
  0 4 0 14 7 7       1
  0 1 3 9 8 1        1
  0 0 0 33 6 28      1
  0 0 0 25 17 9      1
  2 0 0 15 11 5      1
  0 0 0 29 9 21      1
  0 4 0 17 5 12      1
  3 3 0 6 6 0        1
  0 3 0 18 6 12      1
  1 1 0 18 10 8      1
  0 1 3 13 0 13      1
  1 1 0 20 11 10     1
  0 3 0 21 9 12      1
  0 3 0 20 8 12      1
  0 0 1 19 17 2      1
  3 3 0 5 5 1        1
  0 0 3 26 0 26      1
  2 2 1 9 9 0        1
  1 0 0 22 12 10     1
  0 3 3 0 0 0        1
  2 1 0 11 11 0      1
  2 4 0 8 6 2        1
  3 6 0 4 4 1        1
  0 8 2 4 4 0        1
  1 1 0 18 18 1      1
  1 0 0 21 13 9      1
  3 1 0 11 9 2       1
  3 1 0 11 9 3       1
  1 1 0 22 12 11     1
  1 3 2 5 5 1        1
  0 3 0 20 11 10     1
  1 0 2 18 2 16      1
  1 1 0 21 12 9      1
  0 8 2 4 4 1        1
  0 2 0 20 14 6      1
  0 2 0 22 11 11     1
  3 0 1 12 3 9       1
  1 0 2 16 5 11      1
  0 1 0 31 31 0      1
  0 3 0 23 8 15      1
  1 0 3 15 2 14      1
  0 2 0 23 11 13     1
  1 0 0 26 12 15     1
  4 0 0 11 4 8       1
  1 3 0 11 9 3       1
  1 3 0 11 9 2       1
  0 5 0 10 9 1       1
  4 0 0 9 7 3        1
  0 3 2 10 7 4       1
  1 0 1 21 2 19      1
  1 1 0 25 13 12     1
  0 3 0 16 16 1      1
  0 0 3 20 0 20      1
  0 3 1 19 7 13      1
  1 1 1 14 12 2      1
  1 4 1 14 3 11      1
  1 0 1 17 7 10      1
  1 1 1 14 12 3      1
  0 3 3 3 3 0        1
  0 3 0 15 13 2      1
  1 9 0 6 6 1        1
  1 4 1 7 7 0        1
  0 3 2 10 8 2       1
  0 2 0 18 16 2      1
  0 3 2 10 8 3       1
  1 0 2 16 1 15      1
  4 2 0 8 8 0        1
  1 1 0 27 1 27      1
  1 1 1 19 1 18      1
  2 3 0 9 8 2        1
  2 3 0 9 8 1        1
  2 3 0 10 9 2       1
  0 1 1 20 18 2      1
  2 3 0 10 9 1       1
  0 1 0 19 19 1      1
  0 0 3 23 4 20      1
  6 0 0 4 4 0        1
  0 0 0 37 24 13     1
  0 2 0 29 25 4      1
  1 1 0 17 13 5      1
  0 3 3 5 0 5        1
  0 6 1 6 4 2        1
  0 0 0 29 11 18     1
  1 1 2 11 4 8       1
  2 1 0 12 12 1      1
  3 0 0 12 9 3       1
  1 1 2 13 2 12      1
  6 0 0 4 4 1        1
  2 0 0 12 11 1      1
  1 0 0 32 1 32      1
  0 2 3 4 4 1        1
  1 5 0 11 7 5       1
  1 0 0 32 20 13     1
  0 2 1 11 10 1      1
  0 2 0 26 8 19      1
  3 1 1 14 2 13      1
  0 1 3 7 7 0        1
  1 1 0 23 17 6      1
  0 0 0 30 12 18     1
  0 1 5 8 5 3        1
  1 0 2 13 2 12      1
  0 2 2 10 9 1       1
  0 1 0 37 2 35      1
  2 1 0 13 12 1      1
  0 6 0 11 2 9       1
  0 9 0 7 0 7        1
  2 0 2 0 0 0        1
  0 1 0 33 22 11     1
  4 4 0 9 1 8        1
  0 0 1 24 14 11     1
  0 3 3 5 1 4        1
  3 1 0 10 2 8       1
  0 0 3 13 12 2      1
  1 2 2 6 6 0        1
  0 2 0 23 12 12     1
  2 1 0 11 3 9       1
  1 4 1 11 1 11      1
  4 2 1 2 2 0        1
  0 1 0 21 18 4      1
  0 3 3 6 2 5        1
  0 3 2 12 0 12      1
  1 0 0 27 14 14     1
  0 8 0 10 3 8       1
  1 0 0 19 18 2      1
  0 1 1 19 14 5      1
  0 0 2 31 1 30      1
  0 4 2 14 2 13      1
  6 0 0 8 1 7        1
  0 2 0 23 8 16      1
  0 3 2 18 1 18      1
  0 1 0 26 14 12     1
  0 0 1 28 15 14     1
  0 2 0 25 14 12     1
  1 3 1 9 8 2        1
  0 0 0 32 12 21     1
  1 3 1 9 8 1        1
  5 0 1 7 7 0        1
  0 6 0 9 2 8        1
  0 1 1 28 3 26      1
  2 0 0 19 18 2      1
  0 3 2 8 8 0        1
  0 2 0 29 11 18     1
  0 0 1 28 19 9      1
  1 0 3 7 6 2        1
  1 0 3 11 3 9       1
  1 0 0 19 19 1      1
  2 1 2 0 0 0        1
  1 0 0 21 14 8      1
  4 2 1 2 2 1        1
  0 2 0 27 4 24      1
  3 1 1 11 3 9       1
  0 5 1 12 8 4       1
  3 1 0 16 4 13      1
  3 1 0 12 6 6       1
  2 0 0 20 18 3      1
  0 1 3 12 5 7       1
  0 0 0 33 33 0      1
  0 2 0 19 16 4      1
  1 1 1 14 7 8       1
  0 7 0 7 2 6        1
  1 0 3 14 2 12      1
  1 0 3 16 3 14      1
  1 0 0 29 20 9      1
  0 1 0 32 31 2      1
  3 3 0 7 7 1        1
  1 0 3 21 2 20      1
  1 0 3 22 1 21      1
  1 4 3 7 7 1        1
  2 1 3 10 6 4       1
  3 3 1 9 8 1        1
  6 0 0 8 0 8        1
  2 4 0 5 2 4        1
  1 5 0 10 7 3       1
  0 7 0 9 0 9        1
  2 1 1 22 1 21      1
  0 0 2 32 2 31      1
  0 0 0 30 15 16     1
  2 4 0 7 2 5        1
  4 4 0 7 2 6        1
  2 0 1 17 1 16      1
  0 1 0 28 17 12     1
  2 0 0 17 1 17      1
  2 1 0 9 8 2        1
  0 0 0 32 27 6      1
  0 2 0 27 19 8      1
  2 4 0 8 3 5        1
  0 1 0 29 15 15     1
  1 1 2 9 8 1        1
  2 4 0 6 3 3        1
  1 1 2 9 8 2        1
  2 3 0 10 5 5       1
  1 1 2 15 1 15      1
  1 4 1 10 3 8       1
  1 0 0 22 19 3      1
  0 1 0 30 14 16     1
  1 0 2 15 2 14      1
  1 0 2 21 1 21      1
  1 0 2 22 0 22      1
  0 2 1 26 3 24      1
  1 0 2 18 5 14      1
  2 2 1 13 2 12      1
  0 3 0 18 16 3      1
  1 6 0 8 3 6        1
  0 1 0 31 13 19     1
  3 2 0 11 3 8       1
  0 3 0 22 19 4      1
  0 6 0 12 5 8       1
  2 4 0 9 4 5        1
  0 5 0 17 3 14      1
  0 0 0 32 14 19     1
  2 1 0 12 10 3      1
  1 1 3 12 1 12      1
  2 4 0 9 1 9        1
  0 1 0 30 15 15     1
  1 1 3 7 5 2        1
  0 6 0 9 3 7        1
  1 1 1 24 1 24      1
  0 8 0 4 1 4        1
  2 1 2 5 4 2        1
  1 0 1 15 14 2      1
  0 2 0 29 15 14     1
  1 1 1 16 5 12      1
  0 4 2 9 3 7        1
  3 2 0 8 3 5        1
  0 0 0 32 29 4      1
  1 6 0 7 4 3        1
  1 0 1 28 3 25      1
  0 2 0 29 16 13     1
  0 0 0 33 32 1      1
  0 0 0 32 15 18     1
  0 8 0 10 4 6       1
  0 0 0 32 15 17     1
  1 0 1 24 4 20      1
  2 4 0 12 1 12      1
  0 2 0 29 9 20      1
  0 0 0 32 16 16     1
  2 4 0 10 0 10      1
  1 0 1 24 6 18      1
  0 0 0 32 17 15     1
  0 0 4 22 2 21      1
  0 7 0 6 3 4        1
  0 0 3 13 3 10      1
  0 0 3 17 2 16      1
  3 2 0 10 2 8       1
  2 4 0 11 0 11      1
  0 0 3 18 1 17      1
  0 0 3 18 2 16      1
  0 0 0 33 31 2      1
  0 6 1 0 0 0        1
  0 0 0 39 3 36      1
  0 8 0 10 1 10      1
  0 0 3 19 4 16      1
  1 6 0 9 3 7        1
  0 3 0 22 16 7      1
  0 0 3 22 3 19      1
  0 0 3 22 2 20      1
  3 1 0 10 7 4       1
  0 0 3 24 3 21      1
  0 1 0 32 28 5      1
  0 1 0 25 15 11     1
  0 0 3 25 2 24      1
  0 0 3 24 0 24      1
  1 0 1 19 9 10      1
  0 1 0 29 12 18     1
  5 0 1 8 3 6        1
  0 1 0 28 14 15     1
  0 1 0 28 9 19      1
  2 1 2 6 4 2        1
  0 2 1 12 10 3      1
  1 3 1 11 6 5       1
  1 1 1 12 12 1      1
  3 1 0 16 2 15      1
  0 4 2 1 0 1        1
  0 9 0 9 0 9        1
  0 0 0 33 29 4      1
  1 1 3 7 3 4        1
  0 6 0 7 2 6        1
  0 1 0 32 25 8      1
  1 0 0 18 18 0      1
  4 2 1 0 0 0        1
  0 1 0 33 15 18     1
  2 4 0 8 1 7        1
  0 0 0 36 3 33      1
  3 4 1 5 1 4        1
  1 1 1 20 6 14      1
  2 0 1 17 0 17      1
  1 6 0 5 4 2        1
  3 0 0 9 9 0        1
  3 0 0 9 9 1        1
  1 0 1 15 15 0      1
  1 0 1 15 15 1      1
  2 4 0 9 1 8        1
  0 0 1 24 17 7      1
  4 3 0 7 7 1        1
  1 6 0 6 4 3        1
  2 0 0 16 6 10      1
  0 9 0 5 2 3        1
  4 4 0 7 1 6        1
  1 1 0 18 8 10      1
  0 8 0 4 3 2        1
  1 0 1 24 3 22      1
  0 2 2 16 2 15      1
  0 1 1 19 16 4      1
  0 1 0 33 16 17     1
  1 1 1 26 2 24      1
  2 4 0 10 4 7       1
  0 5 1 8 4 4        1
  0 9 0 3 2 1        1
  0 0 2 11 11 1      1
  0 0 2 11 11 0      1
  0 1 0 33 17 16     1
  2 4 0 11 4 8       1
  1 1 2 12 4 8       1
  0 0 3 9 8 1        1
  0 0 3 9 8 2        1
  0 0 0 35 16 19     1
  4 3 0 7 7 0        1
  0 6 1 14 1 13      1
  0 6 1 8 6 2        1
  2 3 0 12 6 7       1
  0 1 0 33 18 15     1
  0 1 0 33 20 13     1
  1 0 1 15 13 2      1
  0 3 2 13 7 6       1
  6 0 0 6 2 4        1
  0 1 0 33 21 12     1
  2 4 0 3 3 1        1
  0 4 2 4 0 4        1
  2 0 0 18 17 2      1
  0 0 0 36 20 17     1
  1 0 1 23 3 20      1
  0 7 0 3 3 0        1
  2 0 0 17 17 0      1
  1 1 1 25 2 23      1
  0 4 2 3 1 3        1
  0 1 0 29 8 21      1
  2 0 0 22 3 20      1
  2 2 0 9 9 0        1
  2 2 0 9 9 1        1
  2 1 0 17 5 12      1
  0 6 0 14 2 13      1
  0 4 0 11 9 3       1
  0 2 0 29 7 22      1
  0 1 2 10 10 0      1
  0 1 2 13 1 13      1
  0 2 0 36 0 36      1
  0 6 0 12 2 10      1
  1 6 0 5 0 5        1
  0 6 0 12 1 11      1
  0 3 1 9 9 0        1
  0 2 0 28 3 25      1
  0 0 2 19 9 10      1
  1 0 1 16 16 0      1
  1 3 0 9 8 1        1
  0 1 0 30 6 24      1
  0 1 0 31 5 26      1
  1 0 1 20 20 0      1
  0 1 0 31 6 25      1
  3 3 0 3 1 2        1
  0 1 0 33 7 26      1
  0 2 0 19 14 6      1
  0 3 0 14 12 2      1
  1 0 1 22 5 18      1
  0 7 0 5 0 5        1
  0 2 0 29 5 24      1
  1 2 1 14 13 1      1
  3 1 0 10 7 3       1
  0 1 0 30 5 25      1
  1 0 1 19 18 2      1
  0 4 0 15 7 9       1
  0 3 0 19 8 12      1
  0 4 0 13 13 0      1
  0 2 0 27 7 20      1
  0 1 0 28 8 20      1
  0 5 1 12 7 5       1
  1 0 1 18 18 0      1
  0 7 0 8 1 7        1
  0 2 0 29 3 27      1
  2 3 0 11 1 11      1
  0 4 0 14 6 8       1
  1 0 2 14 14 1      1
  3 1 0 10 4 6       1
  1 1 2 11 5 7       1
  0 1 3 10 7 3       1
  0 3 2 7 5 3        1
  3 1 0 12 5 8       1
  0 6 0 4 1 3        1
  0 5 1 5 3 3        1
  0 8 0 8 3 5        1
  3 3 0 2 2 1        1
  0 3 2 8 2 6        1
  0 6 0 8 1 7        1
  1 3 1 11 7 5       1
  0 4 1 14 7 7       1
  0 8 0 7 3 4        1
  1 3 1 11 5 6       1
  2 3 0 11 4 8       1
  2 1 0 13 4 10      1
  2 3 0 10 6 5       1
  1 3 1 12 6 7       1
  0 6 0 5 1 5        1
  3 3 0 1 1 0        1
  2 1 1 13 4 9       1
  0 5 1 11 8 3       1
  0 5 1 11 8 4       1
  3 1 0 11 4 8       1
  0 1 2 12 6 6       1
  0 9 0 12 1 12      1
  2 1 1 13 3 10      1
  0 4 0 18 3 15      1
  1 1 1 15 5 11      1
  2 3 0 8 6 2        1
  2 3 0 12 5 7       1
  1 1 2 0 0 0        1
  3 1 0 13 4 10      1
  0 1 2 13 6 8       1
  0 7 0 12 4 8       1
  1 6 0 2 0 2        1
  3 1 0 13 2 11      1
  3 1 1 10 4 7       1
  2 3 0 12 4 8       1
  2 1 0 15 5 10      1
  2 3 0 9 4 6        1
  2 1 0 21 1 20      1
  2 1 2 6 0 6        1
  2 1 1 11 7 4       1
  3 1 0 13 3 10      1
  0 8 0 9 2 7        1
  8 0 0 7 3 5        1
  4 1 0 9 4 6        1
  0 3 2 11 3 9       1
  0 3 2 8 5 4        1
  3 1 0 10 3 7       1
  5 0 1 0 0 0        1
  1 3 1 12 5 8       1
  0 3 3 7 4 3        1
  0 5 1 10 5 6       1
  0 5 1 9 5 5        1
  2 0 1 13 4 9       1
  0 3 2 10 1 9       1
  1 5 0 9 6 4        1
  1 1 1 20 5 16      1
  1 3 1 12 4 9       1
  4 1 0 8 5 3        1
  1 5 0 7 6 1        1
  0 5 1 8 5 4        1
  0 6 1 2 2 0        1
  3 3 0 9 5 4        1
  0 4 1 11 5 6       1
  0 3 2 11 1 11      1
  0 3 2 10 0 10      1
  0 3 2 9 1 9        1
  3 1 0 0 0 0        1
  1 0 1 0 0 0        1
  2 0 0 0 0 0        1
  0 5 0 1 1 1        1
  3 7 0 4 4 0        1
  0 1 5 8 7 2        1
  2 1 0 19 3 16      1
  3 0 2 6 6 0        1
  1 1 1 16 8 9       1
  8 0 0 8 4 5        1
  3 2 0 0 0 0        1
  1 2 1 15 5 10      1
  2 1 2 7 4 4        1
  8 0 0 5 3 3        1
  8 0 0 4 4 0        1
  8 0 0 4 3 1        1
  1 4 1 12 0 12      1
  2 1 2 5 5 1        1
  8 0 0 6 5 2        1
  8 0 0 5 4 2        1
  8 0 0 6 4 3        1
  1 3 1 14 2 13      1
  2 1 2 7 5 2        1
  4 1 0 8 7 1        1
  3 1 1 12 1 12      1
  0 6 1 15 2 14      1
  0 1 1 27 5 22      1
  0 0 1 30 6 25      1
  2 0 0 18 5 13      1
  0 9 0 8 1 8        1
  0 7 0 13 1 13      1
  1 4 1 11 0 11      1
  3 2 0 2 1 1        1
  8 0 0 6 4 2        1
  1 2 0 17 1 17      1
  0 6 0 3 2 2        1
  1 4 1 10 2 9       1
  0 1 0 33 4 30      1
  0 6 0 10 2 8       1
  0 6 0 3 1 3        1
  0 1 0 31 6 26      1
  0 6 0 10 5 6       1
  0 6 0 4 3 1        1
  1 2 2 8 1 7        1
  0 7 0 8 2 6        1
  0 6 0 9 5 4        1
  8 0 0 5 3 2        1
  1 2 1 13 1 12      1
  0 8 0 3 3 0        1
  0 6 0 7 3 5        1
  0 4 1 13 7 7       1
  0 9 0 4 4 1        1
  7 0 1 4 3 1        1
  0 7 0 6 4 3        1
  0 8 0 3 2 1        1
  0 5 1 6 4 2        1
  7 0 1 5 3 2        1
  7 0 1 6 3 3        1
  7 0 1 5 2 3        1
  7 0 1 6 4 2        1
  0 8 0 8 1 8        1
  0 9 0 6 1 6        1
  7 0 1 5 4 1        1
  0 8 0 5 1 4        1
  0 9 0 4 1 4        1
  0 9 0 10 1 10      1
  0 8 0 11 0 11      1
  0 9 0 11 0 11      1
  2 0 3 10 1 10      1
  3 1 0 10 0 10      1
  7 0 1 6 2 4        1
  7 0 1 5 3 3        1
  7 0 1 5 4 2        1
  7 0 1 6 5 1        1
  7 0 1 6 3 4        1
  7 0 1 7 4 4        1
  7 0 1 6 5 2        1
  7 0 1 7 5 3        1
  7 0 1 8 6 2        1
  0 0 3 10 7 4       1
  3 0 1 12 5 8       1
  2 2 1 12 4 9       1
  2 1 0 17 4 13      1
  2 4 0 12 4 9       1
  4 2 0 5 3 3        1
  1 4 1 11 4 7       1
  2 4 0 8 2 6        1
  0 6 1 10 7 4       1
  0 6 1 5 4 1        1
  1 0 2 17 4 14      1
  0 9 0 7 3 4        1
  2 4 0 12 4 8       1
  2 1 0 20 2 19      1
  0 8 0 7 5 3        1
  2 4 0 13 0 13      1
  2 1 0 21 0 21      1
  2 4 0 12 5 7       1
  0 3 2 11 10 2      1
  1 2 0 20 8 13      1
  1 4 1 12 1 12      1
  0 1 3 12 2 11      1
  2 1 0 19 2 17      1
  0 2 2 10 0 10      1
  0 2 1 27 1 26      1
  1 4 1 8 4 5        1
  1 4 1 11 2 9       1
  0 0 1 29 5 24      1
  1 1 2 15 3 13      1
  0 8 0 8 5 4        1
  2 4 0 9 5 5        1
  0 0 1 31 3 28      1
  1 1 1 31 1 31      1
  0 4 2 7 5 3        1
  0 5 0 13 7 6       1
  2 2 0 9 5 5        1
  0 2 3 13 1 13      1
  0 2 1 20 2 19      1
  1 1 1 23 2 21      1
  1 2 1 20 1 19      1
  1 1 1 18 7 12      1
  1 2 2 9 7 3        1
  1 1 1 15 8 7       1
  2 0 2 8 7 1        1
  0 1 1 22 13 10     1
  0 0 0 33 5 29      1
  2 0 3 18 0 18      1
  0 0 4 8 3 5        1
  0 2 3 9 5 5        1
  0 0 1 27 4 23      1
  3 3 0 0 0 0        1
  3 3 0 3 2 1        1
  2 0 3 16 1 15      1
  1 1 3 8 5 4        1
  2 4 1 1 0 1        1
  0 8 0 4 4 1        1
  2 0 1 30 1 30      1
  3 1 1 15 1 15      1
  0 0 0 32 18 14     1
  2 0 3 15 2 14      1
  2 1 0 18 4 15      1
  0 1 0 31 18 14     1
  1 0 1 17 8 9       1
  1 6 0 9 0 9        1
  0 4 1 11 6 6       1
  0 4 0 14 8 7       1
  2 0 3 14 1 14      1
  3 1 1 15 2 14      1
  1 6 0 2 2 1        1
  1 1 1 20 1 20      1
  2 0 0 17 6 12      1
  0 0 2 16 8 9       1
  2 0 3 13 1 13      1
  0 1 0 19 18 2      1
  0 6 1 6 3 4        1
  0 5 0 12 4 8       1
  1 3 0 15 1 15      1
  0 7 1 7 1 7        1
  1 5 1 8 0 8        1
  0 4 2 5 1 5        1
  1 2 2 12 1 12      1
  0 1 0 31 3 29      1
  0 2 2 9 9 1        1
  3 4 0 3 2 2        1
  3 0 1 10 8 3       1
  2 4 1 6 3 4        1
  5 0 0 8 5 3        1
  5 0 0 0 0 0        1
  1 2 0 14 9 5       1
  1 0 2 19 0 19      1
  5 0 0 9 2 8        1
  1 4 2 7 6 2        1
  1 5 1 6 3 3        1
  3 4 0 6 4 2        1
  1 7 0 10 1 10      1
  0 4 3 1 1 1        1
  1 1 1 19 0 19      1
  5 0 0 10 4 7       1
  2 4 0 6 5 1        1
  13 1 1 5 3 3       1
  0 4 3 2 2 0        1
  0 4 3 3 1 3        1
  5 0 0 7 6 1        1
  0 4 3 6 1 6        1
  4 0 0 7 6 2        1
  4 2 0 4 4 0        1
  0 4 3 5 1 4        1
  0 5 0 11 7 5       1
  4 2 0 8 4 5        1
  1 1 1 23 1 22      1
  0 4 3 4 3 2        1
  0 4 3 5 5 1        1
  2 1 0 19 1 18      1
  0 2 2 26 1 26      1
  0 4 2 10 4 6       1
  3 1 0 8 7 1        1
  4 2 0 6 5 1        1
  2 0 3 8 3 6        1
  2 2 2 7 0 7        1
  2 1 0 20 1 20      1
  0 2 2 14 3 12      1
  0 0 2 31 2 29      1
  2 2 2 6 5 1        1
  2 1 0 18 3 16      1
  1 1 0 21 1 21      1
  0 3 0 24 16 8      1
  0 2 3 9 1 8        1
  0 3 0 24 16 9      1
  1 1 1 14 8 7       1
  3 0 0 18 13 6      1
  3 2 0 11 5 6       1
  1 1 1 17 1 16      1
  1 0 2 17 2 16      1
  2 0 3 8 5 4        1
  0 0 1 23 14 9      1
  0 0 4 10 1 9       1
  2 2 2 5 5 1        1
  7 0 0 7 6 2        1
  3 0 2 8 5 3        1
  1 2 1 19 2 18      1
  2 0 3 10 2 9       1
  2 0 3 11 0 11      1
  0 2 0 23 11 12     1
  0 6 0 6 5 2        1
  3 1 0 17 3 14      1
  1 4 1 11 5 6       1
  4 0 0 12 4 9       1
  2 0 1 32 0 32      1
  0 0 3 14 9 5       1
  6 0 1 6 0 6        1
  5 2 1 3 1 3        1
  0 2 0 30 30 1      1
  4 4 0 4 1 4        1
  0 0 4 11 1 10      1
  0 0 4 22 4 19      1
  0 0 4 12 2 11      1
  0 0 4 10 3 8       1
  0 0 4 22 3 20      1
  6 2 0 3 0 3        1
  0 0 4 11 2 9       1
  0 0 4 20 3 18      1
  0 0 4 16 1 16      1
  0 0 4 16 4 13      1
  0 0 3 13 7 7       1
  0 2 1 18 9 9       1
  3 2 0 9 4 5        1
  1 2 2 8 5 3        1
  3 2 0 10 6 4       1
  0 6 1 4 3 2        1
  8 0 1 1 1 1        1
  2 0 2 10 3 7       1
  5 1 3 1 1 1        1
  5 3 2 0 0 0        1
  5 3 2 2 0 2        1
  6 1 2 0 0 0        1
  4 0 0 11 8 3       1
  5 1 3 1 1 0        1
  4 0 0 11 8 4       1
  2 0 0 18 1 17      1
  1 2 2 9 3 7        1
  4 3 3 2 0 2        1
  2 0 2 11 3 8       1
  0 6 1 3 3 1        1
  5 2 1 1 1 1        1
  2 7 0 5 5 0        1
  1 2 2 9 4 6        1
  5 2 1 4 0 4        1
  8 0 1 2 2 0        1
  5 3 2 1 1 1        1
  9 0 0 1 1 1        1
  5 1 3 1 0 1        1
  5 3 2 2 1 1        1
  6 1 2 1 1 1        1
  9 0 0 2 1 1        1
  8 0 1 2 2 1        1
  6 1 2 2 1 1        1
  5 3 2 3 0 3        1
  1 0 2 14 4 11      1
  4 0 0 10 6 4       1
  2 0 2 11 2 9       1
  2 4 0 11 5 7       1
  9 0 3 0 0 0        1
  5 2 1 3 1 2        1
  8 0 1 3 3 1        1
  5 3 2 3 1 2        1
  9 0 0 3 1 2        1
  8 0 1 3 2 2        1
  6 1 2 3 1 2        1
  9 0 3 2 0 2        1
  10 0 2 2 1 2       1
  12 0 1 0 0 0       1
  9 0 3 2 2 0        1
  6 1 2 2 2 0        1
  12 0 1 2 0 2       1
  6 1 2 3 2 2        1
  13 0 0 2 1 2       1
  6 1 2 3 2 1        1
  8 0 1 4 1 4        1
  9 0 0 4 2 2        1
  4 3 3 4 2 3        1
  6 1 2 4 1 3        1
  5 3 2 4 2 2        1
  8 0 1 4 3 2        1
  6 1 2 4 2 2        1
  4 3 3 4 1 3        1
  9 0 0 4 3 2        1
  10 3 1 2 2 0       1
  8 0 1 4 3 1        1
  12 0 1 2 2 0       1
  5 3 2 6 1 6        1
  5 3 2 5 0 5        1
  4 3 3 5 1 5        1
  5 3 2 5 1 4        1
  6 1 2 5 2 3        1
  8 0 1 6 0 6        1
  5 1 3 6 0 6        1
  4 3 3 4 0 4        1
  4 3 3 5 2 4        1
  9 0 0 5 0 5        1
  13 0 1 0 0 0       1
  8 0 1 4 0 4        1
  9 0 0 4 1 4        1
  9 0 0 6 3 4        1
  6 1 2 5 0 5        1
  5 1 3 5 1 5        1
  9 1 0 0 0 0        1
  6 2 2 2 0 2        1
  5 2 3 2 1 2        1
  9 1 0 2 0 2        1
  8 1 1 2 1 2        1
  6 2 2 2 2 0        1
  6 2 2 1 1 0        1
  5 2 3 2 0 2        1
  6 2 2 2 1 2        1
  9 1 0 1 1 0        1
  8 1 1 2 0 2        1
  9 1 0 2 1 2        1
  5 2 3 2 2 0        1
  8 1 1 2 2 0        1
  6 2 2 5 0 5        1
  5 2 3 5 1 5        1
  9 1 0 5 0 5        1
  13 0 1 2 0 2       1
  10 0 0 0 0 0       1
  9 0 1 1 0 1        1
  9 0 1 2 2 1        1
  10 0 0 1 1 1       1
  10 0 0 2 0 2       1
  14 0 0 2 1 2       1
  13 0 1 2 2 0       1
  11 3 1 0 0 0       1
  9 0 1 2 1 2        1
  11 3 1 2 0 2       1
  12 3 0 2 1 2       1
  6 1 1 2 1 2        1
  9 0 3 1 1 1        1
  7 0 1 5 1 4        1
  0 0 1 26 9 18      1
  0 0 2 18 4 14      1
  10 0 0 4 2 2       1
  10 0 0 5 1 5       1
  0 6 1 18 1 17      1
  12 0 1 1 1 1       1
  3 3 0 7 6 2        1
  0 6 1 12 2 10      1
  10 0 0 2 2 0       1
  3 0 0 13 8 5       1
  13 0 0 2 2 1       1
  0 0 2 15 12 3      1
  10 0 0 1 0 1       1
  0 7 1 10 1 9       1
  9 0 1 1 1 1        1
  0 7 1 9 1 9        1
  2 0 0 27 2 25      1
  0 4 1 12 8 4       1
  9 0 1 6 1 5        1
  13 0 1 2 1 1       1
  14 0 0 2 2 1       1
  1 2 0 20 1 19      1
  9 0 1 4 2 2        1
  11 3 1 1 1 1       1
  10 0 0 3 1 3       1
  11 3 1 2 1 1       1
  9 0 1 3 1 2        1
  13 2 0 1 0 1       1
  0 4 0 20 1 19      1
  12 2 1 2 1 1       1
  13 2 0 2 2 1       1
  10 0 0 7 1 6       1
  4 0 2 4 0 4        1
  11 3 0 1 0 1       1
  9 0 1 5 0 5        1
  10 0 0 6 1 6       1
  9 0 1 7 1 7        1
  9 0 1 6 2 5        1
  9 0 1 4 3 1        1
  10 0 0 5 3 3       1
  9 0 1 5 3 3        1
  8 0 2 0 0 0        1
  8 0 2 2 0 2        1
  7 0 3 3 0 3        1
  7 0 3 2 1 2        1
  10 1 0 0 0 0       1
  10 1 0 2 0 2       1
  9 1 1 2 1 2        1
  8 0 2 1 1 0        1
  7 0 3 2 0 2        1
  8 0 2 2 1 2        1
  7 0 3 2 2 0        1
  10 1 0 2 1 2       1
  10 1 0 1 1 0       1
  9 1 1 2 0 2        1
  9 1 1 2 2 0        1
  8 0 2 4 2 3        1
  10 1 0 3 0 3       1
  7 0 3 5 1 5        1
  8 0 2 5 0 5        1
  8 0 2 5 2 3        1
  10 1 0 4 2 3       1
  10 1 0 5 0 5       1
  1 1 0 17 12 6      1
  10 0 1 1 1 1       1
  11 0 0 0 0 0       1
  10 0 1 1 1 0       1
  10 0 1 3 2 2       1
  11 0 0 2 0 2       1
  10 0 1 2 1 2       1
  10 0 1 4 0 4       1
  11 0 0 4 1 4       1
  11 0 0 2 2 0       1
  11 0 0 1 1 0       1
  10 0 1 2 0 2       1
  11 0 0 2 1 2       1
  10 0 1 2 1 1       1
  11 0 0 3 0 3       1
  11 0 0 3 1 2       1
  10 0 1 3 1 3       1
  11 0 0 5 1 4       1
  10 0 1 5 2 4       1
  11 0 0 5 3 2       1
  11 1 0 1 1 0       1
  1 0 0 30 22 9      1
  11 1 0 2 1 2       1
  11 1 1 1 1 1       1
  2 0 1 21 0 21      1
  10 0 2 3 2 1       1
  11 1 0 0 0 0       1
  11 1 1 1 1 0       1
  11 1 1 2 1 2       1
  13 0 0 3 0 3       1
  12 0 1 3 1 3       1
  11 1 1 2 2 0       1
  11 1 1 2 1 1       1
  0 0 1 22 14 9      1
  11 1 1 3 1 3       1
  11 1 1 3 2 1       1
  11 1 0 3 1 2       1
  11 1 0 5 2 3       1
  11 1 0 5 1 4       1
  11 1 1 5 2 4       1
  11 1 0 5 3 2       1
  2 0 1 20 1 20      1
  11 0 1 2 1 1       1
  4 2 1 4 3 2        1
  12 0 0 2 1 2       1
  0 7 0 13 1 12      1
  11 2 1 3 1 3       1
  12 0 0 0 0 0       1
  11 0 1 1 1 0       1
  13 0 0 5 5 0       1
  12 0 0 2 0 2       1
  11 0 1 2 1 2       1
  3 4 1 1 0 1        1
  11 0 1 5 1 5       1
  11 0 1 0 0 0       1
  11 0 1 3 1 3       1
  11 0 1 2 2 0       1
  12 0 0 3 0 3       1
  12 0 0 3 2 1       1
  12 0 0 3 1 2       1
  12 0 0 2 2 1       1
  12 0 0 4 3 2       1
  12 0 0 5 1 4       1
  11 0 1 5 2 4       1
  12 0 0 5 3 2       1
  12 3 0 3 0 3       1
  1 5 0 4 4 0        1
  1 5 0 10 7 4       1
  0 0 3 12 6 7       1
  1 5 0 4 3 2        1
  11 3 1 3 1 3       1
  12 3 0 2 2 1       1
  2 3 0 10 2 9       1
  8 1 4 1 0 1        1
  1 5 0 6 4 3        1
  13 2 0 3 0 3       1
  1 5 0 4 4 1        1
  1 5 0 5 4 1        1
  3 1 0 11 1 10      1
  2 1 1 13 5 8       1
  3 3 1 7 1 6        1
  1 2 1 11 7 4       1
  0 1 2 12 7 5       1
  12 2 1 3 1 3       1
  10 0 2 3 0 3       1
  0 3 0 23 3 21      1
  9 0 3 3 3 1        1
  10 0 2 4 2 3       1
  9 0 3 4 3 1        1
  10 0 2 5 0 5       1
  13 0 0 4 2 3       1
  0 4 0 22 4 19      1
  13 0 0 5 0 5       1
  12 0 1 5 1 5       1
  12 0 1 4 3 1       1
  13 0 0 5 2 3       1
  1 1 0 25 2 23      1
  0 3 0 23 5 18      1
  11 2 1 4 1 3       1
  12 2 0 5 0 5       1
  11 2 1 5 1 5       1
  14 0 0 3 2 1       1
  1 1 0 29 1 28      1
  13 0 1 3 3 1       1
  14 0 0 4 2 3       1
  14 0 0 5 0 5       1
  13 0 1 5 1 5       1
  13 0 1 4 3 1       1
  14 0 0 5 2 3       1
  13 0 1 5 3 3       1
  8 1 4 3 0 3        1
  7 1 5 3 1 3        1
  14 0 0 5 4 1       1
  1 1 0 28 3 26      1
  13 2 0 5 0 5       1
  12 2 1 5 1 5       1
  12 2 1 3 3 1       1
  10 3 1 5 3 2       1
  1 0 4 8 0 8        1
  12 0 1 6 0 6       1
  13 0 0 6 3 4       1
  13 0 0 7 1 6       1
  12 0 1 7 2 6       1
  12 0 1 6 4 2       1
  13 0 0 7 3 4       1
  12 0 1 7 4 4       1
  12 2 0 5 1 4       1
  11 2 1 6 0 6       1
  12 2 0 6 1 6       1
  13 0 1 5 2 4       1
  13 0 1 6 0 6       1
  14 0 0 6 1 6       1
  14 0 0 5 3 2       1
  13 0 1 6 2 4       1
  13 0 1 5 4 2       1
  14 0 0 6 3 4       1
  14 0 0 7 1 6       1
  13 0 1 7 2 6       1
  13 0 1 6 4 2       1
  14 0 0 7 3 4       1
  12 1 1 0 0 0       1
  12 1 1 2 0 2       1
  9 1 3 0 0 0        1
  13 1 0 2 1 2       1
  12 1 1 2 2 0       1
  9 1 3 2 0 2        1
  10 1 2 2 1 2       1
  13 1 1 0 0 0       1
  13 1 1 2 0 2       1
  14 1 0 2 1 2       1
  13 1 1 2 2 0       1
  14 0 1 0 0 0       1
  14 0 1 2 0 2       1
  15 0 0 2 1 2       1
  14 0 1 2 2 0       1
  14 1 1 0 0 0       1
  1 1 2 13 4 9       1
  2 1 0 18 2 17      1
  1 2 1 17 3 15      1
  15 0 1 0 0 0       1
  2 4 1 3 1 2        1
  16 0 0 2 1 2       1
  2 4 1 1 1 0        1
  13 0 0 0 0 0       1
  1 0 0 28 2 26      1
  12 2 0 0 0 0       1
  13 1 0 0 0 0       1
  13 1 0 2 0 2       1
  10 1 2 0 0 0       1
  14 0 0 0 0 0       1
  12 3 0 0 0 0       1
  13 2 0 0 0 0       1
  14 1 0 0 0 0       1
  13 1 1 1 1 0       1
  14 1 0 2 0 2       1
  13 1 1 2 1 2       1
  15 0 0 0 0 0       1
  14 0 1 1 1 0       1
  14 2 0 0 0 0       1
  15 1 0 0 0 0       1
  16 0 0 0 0 0       1
  16 0 0 2 0 2       1
  15 0 1 2 1 2       1
  13 1 0 1 0 1       1
  12 1 1 1 1 1       1
  12 1 1 2 1 1       1
  10 1 2 1 0 1       1
  9 1 3 1 1 1        1
  13 1 0 2 2 1       1
  9 1 3 2 1 1        1
  14 1 0 1 0 1       1
  1 2 0 20 5 16      1
  13 1 1 1 1 1       1
  13 1 1 2 1 1       1
  14 1 0 2 2 1       1
  15 0 0 1 0 1       1
  14 0 1 1 1 1       1
  14 0 1 2 1 1       1
  15 0 0 2 2 1       1
  14 2 0 1 0 1       1
  13 2 1 1 1 1       1
  13 2 1 2 1 1       1
  0 7 0 5 4 1        1
  14 2 0 2 2 1       1
  11 0 3 1 1 1       1
  15 1 0 1 0 1       1
  0 2 0 24 6 18      1
  14 1 1 1 1 1       1
  14 1 1 2 1 1       1
  15 1 0 2 2 1       1
  16 0 0 1 0 1       1
  15 0 1 1 1 1       1
  15 0 1 2 1 1       1
  16 0 0 2 2 1       1
  13 1 0 3 0 3       1
  12 1 1 3 1 3       1
  13 1 0 3 2 1       1
  9 1 3 3 1 3        1
  13 1 0 5 0 5       1
  12 1 1 5 1 5       1
  0 6 0 7 2 5        1
  10 1 2 5 0 5       1
  13 1 0 5 2 3       1
  14 1 0 3 2 1       1
  14 1 0 4 2 3       1
  14 1 0 5 0 5       1
  13 1 1 5 1 5       1
  15 0 0 3 0 3       1
  14 0 1 3 1 3       1
  15 0 0 3 2 1       1
  14 0 1 4 1 3       1
  0 5 0 13 8 5       1
  14 0 1 3 3 1       1
  15 0 0 5 0 5       1
  14 0 1 5 1 5       1
  14 0 1 4 3 1       1
  1 0 0 33 1 32      1
  15 0 0 5 2 3       1
  14 0 1 5 3 3       1
  1 0 0 31 3 28      1
  15 0 0 4 4 1       1
  15 0 0 5 4 1       1
  1 0 0 32 2 31      1
  14 0 1 5 5 1       1
  14 2 0 3 0 3       1
  1 0 0 30 4 27      1
  13 2 1 3 1 3       1
  13 2 1 4 1 3       1
  1 0 0 31 1 30      1
  14 2 0 4 2 3       1
  14 2 0 5 0 5       1
  1 1 0 31 0 31      1
  1 1 0 29 2 27      1
  1 0 0 29 3 26      1
  0 0 2 30 6 25      1
  2 1 2 8 4 5        1
  3 1 1 12 1 11      1
  3 3 0 1 1 1        1
  0 0 1 35 2 34      1
  0 0 2 31 3 28      1
  13 2 1 4 3 1       1
  1 5 1 4 3 1        1
  0 1 0 30 11 20     1
  15 1 0 3 0 3       1
[truncated: 15,640 more chars]
