# Supplementary material for: All paths lead to hubs in the spectroscopic networks of water isotopologues H216O and H218O
Source: Commun Chem. 2024 Feb 16;7:34. doi: 10.1038/s42004-024-01103-8 (PMC10873357; doi:10.1038/s42004-024-01103-8)
Supplement: Supplementary file 2 — Supplementary Data 1 [file 42004_2024_1103_MOESM2_ESM.zip › SupplementaryData1/H216O/table_S8.txt]

%%%%%%%%%%%%%%%%%%%%%%%%%%%%%%%%%%%%%%%%%%%%%%%%%%%%%%%%%%%%%%%%%%%%%%%%%%%%%%%%%%%%%%%%%%%%%%%%%%%%%%%%%%%%%%%%%%%%%%%%%%
%
% SNAPS-based absolute energies obtained for the hubs of the H2O-16 network specified in table_S6.txt
%
%%%%%%%%%%%%%%%%%%%%%%%%%%%%%%%%%%%%%%%%%%%%%%%%%%%%%%%%%%%%%%%%%%%%%%%%%%%%%%%%%%%%%%%%%%%%%%%%%%%%%%%%%%%%%%%%%%%%%%%%%%
%
% Notes:
%       (a) state (six columns) : rovibrational label (v_1, v_2, v_3, J, K_a, and K_c) 
%                                 of an individual state
%       (b) degree              : degree (node count) of an individual state
%       (c) energy              : SNAPS-based absolute energy of an individual state in cm-1 (missing energy values are 
%                                 indicated with sequential dashes) 
%       (c) unc                 : uncertainty of a SNAPS-based absolute energy
%
%%%%%%%%%%%%%%%%%%%%%%%%%%%%%%%%%%%%%%%%%%%%%%%%%%%%%%%%%%%%%%%%%%%%%%%%%%%%%%%%%%%%%%%%%%%%%%%%%%%%%%%%%%%%%%%%%%%%%%%%%%

  state         degree        energy/cm-1    unc/cm-1
  8 0 0 4 1 4       98    ---------------   ---------
  0 1 0 2 1 2      117    1677.0614279352   4.525e-07
  0 1 0 3 0 3      124    1731.8966687837   3.715e-07
  0 1 0 3 1 2      119    1772.4134338953   4.564e-07
  0 1 0 3 1 3      100    1739.4836821912   3.577e-07
  0 1 0 3 2 1      135    1819.3350887756   4.149e-07
  0 1 0 3 2 2      100    1813.7875666505   4.669e-07
  0 1 0 4 0 4       98    1817.4511650457   4.596e-07
  0 1 0 4 1 3      103    1875.4696831800   4.815e-07
  0 1 0 4 1 4      136    1821.5967851789   5.301e-07
  0 1 0 4 2 2      103    1922.9010863075   5.297e-07
  0 1 0 4 2 3      140    1908.0163066033   4.252e-07
  0 1 0 4 3 2      131    2004.8156563388   4.872e-07
  0 1 0 5 0 5      129    1920.7665140652   4.172e-07
  0 1 0 5 1 4      135    2000.8629985871   5.274e-07
  0 1 0 5 1 5      100    1922.8290351954   3.705e-07
  0 1 0 5 2 3      134    2053.9686713956   4.919e-07
  0 1 0 5 2 4      108    2024.1526340266   5.574e-07
  0 1 0 5 3 2      126    2130.4942695512   4.496e-07
  0 1 0 5 3 3      105    2126.4077020543   4.170e-07
  0 1 0 5 4 1      100    2251.8624907291   4.373e-07
  0 1 0 6 0 6       99    2041.7805179509   5.290e-07
  0 1 0 6 1 6      123    2042.7533156778   5.770e-07
  0 1 0 6 2 5      134    2161.2860147092   4.518e-07
  0 1 0 6 3 4      136    2271.7122162566   5.217e-07
  0 1 0 6 4 3      103    2398.3814684547   5.173e-07
  0 1 0 7 0 7      108    2180.6428910086   4.172e-07
  0 1 0 7 1 6      114    2309.7301896590   6.732e-07
  0 1 0 7 2 5      114    2392.5925423871   4.738e-07
  0 1 0 7 3 4      119    2462.8752667093   5.479e-07
  0 1 0 7 4 3      104    2572.1391522654   5.766e-07
  0 1 0 8 2 7      111    2495.1658372363   4.370e-07
  0 1 0 8 3 6      111    2630.1925856160   5.973e-07
  0 0 0 1 0 1      221      23.7943612200   2.500e-07 
  0 0 0 1 1 0      197      42.3717461020   2.502e-07
  0 0 0 1 1 1      198      37.1371255110   2.363e-07
  0 0 0 2 0 2      278      70.0908161372   2.247e-07
  0 0 0 2 1 1      258      95.1759409505   2.462e-07
  0 0 0 2 1 2      343      79.4963897447   2.691e-07
  0 0 0 2 2 0      263     136.1639208549   1.350e-07
  0 0 0 2 2 1      303     134.9016439189   2.651e-07
  0 0 0 3 0 3      398     136.7616626122   2.679e-07
  0 0 0 3 1 2      379     173.3658143618   3.143e-07
  0 0 0 3 1 3      349     142.2784871860   1.390e-07
  0 0 0 3 2 1      406     212.1563701302   3.332e-07
  0 0 0 3 2 2      335     206.3014271059   2.273e-07
  0 0 0 3 3 0      324     285.4185800287   2.988e-07
  0 0 0 3 3 1      286     285.2193440570   2.882e-07
  0 0 0 4 0 4      365     222.0527622813   1.576e-07
  0 0 0 4 1 3      363     275.4970432645   2.862e-07
  0 0 0 4 1 4      452     224.8383889620   3.332e-07
  0 0 0 4 2 2      386     315.7795340635   2.133e-07
  0 0 0 4 2 3      463     300.3622874351   2.983e-07
  0 0 0 4 3 1      347     383.8425152143   3.005e-07
  0 0 0 4 3 2      423     382.5168911644   3.896e-07
  0 0 0 4 4 0      254     488.1341795530   2.656e-07
  0 0 0 4 4 1      319     488.1077070814   3.133e-07
  0 0 0 5 0 5      434     325.3479079540   3.609e-07
  0 0 0 5 1 4      463     399.4575208583   3.911e-07
  0 0 0 5 1 5      391     326.6254673191   2.159e-07
  0 0 0 5 2 3      482     446.5106736897   3.292e-07
  0 0 0 5 2 4      402     416.2087412753   2.709e-07
  0 0 0 5 3 2      465     508.8120623224   3.139e-07
  0 0 0 5 3 3      395     503.9681037807   2.676e-07
  0 0 0 5 4 1      405     610.3411772476   3.695e-07
  0 0 0 5 4 2      322     610.1144333691   3.400e-07
  0 0 0 5 5 0      275     742.0762967215   3.865e-07
  0 0 0 5 5 1      219     742.0730288318   3.626e-07
  0 0 0 6 0 6      370     446.6965893118   2.379e-07
  0 0 0 6 1 5      369     542.9057788672   3.246e-07
  0 0 0 6 1 6      454     447.2523561189   3.292e-07
  0 0 0 6 2 4      394     602.7734947522   2.630e-07
  0 0 0 6 2 5      474     552.9113951515   3.616e-07
  0 0 0 6 3 3      357     661.5489167009   3.211e-07
  0 0 0 6 3 4      481     648.9787018231   3.734e-07
  0 0 0 6 4 2      345     757.7801919186   3.564e-07
  0 0 0 6 4 3      423     756.7247904738   3.863e-07
  0 0 0 6 5 1      263     888.6326528301   3.502e-07
  0 0 0 6 5 2      329     888.5987504835   4.694e-07
  0 0 0 6 6 0      182    1045.0583469181   3.321e-07
  0 0 0 6 6 1      210    1045.0579540903   4.532e-07
  0 0 0 7 0 7      410     586.2435489878   3.875e-07
  0 0 0 7 1 6      419     704.2140579607   3.662e-07
  0 0 0 7 1 7      337     586.4791846398   2.814e-07
  0 0 0 7 2 5      436     782.4098356827   3.615e-07
  0 0 0 7 2 6      368     709.6082205110   4.043e-07
  0 0 0 7 3 4      414     842.3566009695   4.010e-07
  0 0 0 7 3 5      368     816.6942388290   2.968e-07
  0 0 0 7 4 3      404     931.2371118812   3.914e-07
  0 0 0 7 4 4      323     927.7439049317   3.786e-07
  0 0 0 7 5 2      358    1059.8354557511   4.524e-07
  0 0 0 7 5 3      272    1059.6466613446   3.253e-07
  0 0 0 7 6 1      266    1216.1945144754   4.763e-07
  0 0 0 7 6 2      211    1216.1897723725   3.874e-07
  0 0 0 7 7 0      168    1394.8142140376   5.064e-07
  0 0 0 7 7 1      137    1394.8141675299   4.367e-07
  0 0 0 8 0 8      285     744.0636677925   3.681e-07
  0 0 0 8 1 7      300     882.8903361705   3.545e-07
  0 0 0 8 1 8      360     744.1626634723   4.010e-07
  0 0 0 8 2 6      309     982.9117225090   3.987e-07
  0 0 0 8 2 7      389     885.6002188077   3.986e-07
  0 0 0 8 3 5      302    1050.1576734229   3.083e-07
  0 0 0 8 3 6      399    1006.1159465098   4.302e-07
  0 0 0 8 4 4      289    1131.7755788139   4.030e-07
  0 0 0 8 4 5      366    1122.7085463594   4.183e-07
  0 0 0 8 5 3      250    1255.9115508003   3.443e-07
  0 0 0 8 5 4      325    1255.1667581884   4.694e-07
  0 0 0 8 6 2      226    1411.6418992602   4.175e-07
  0 0 0 8 6 3      282    1411.6114500975   4.996e-07
  0 0 0 8 7 1      158    1590.6907131733   4.686e-07
  0 0 0 8 7 2      187    1590.6900680126   5.319e-07
  0 0 0 8 8 1      103    ---------------   ---------
  0 0 0 9 0 9      312    ---------------   ---------
  0 0 0 9 1 8      349    ---------------   ---------
  0 0 0 9 1 9      253    ---------------   ---------
  0 0 0 9 2 7      338    ---------------   ---------
  0 0 0 9 2 8      275    ---------------   ---------
  0 0 0 9 3 6      301    1282.9191204026   4.403e-07
  0 0 0 9 3 7      269    ---------------   ---------
  0 0 0 9 4 5      301    ---------------   ---------
  0 0 0 9 4 6      233    ---------------   ---------
  0 0 0 9 5 4      265    1477.2973796282   4.895e-07
  0 0 0 9 5 5      226    ---------------   ---------
  0 0 0 9 6 3      227    ---------------   ---------
  0 0 0 9 6 4      175    ---------------   ---------
  0 0 0 9 7 2      181    ---------------   ---------
  0 0 0 9 7 3      150    ---------------   ---------
  0 0 0 9 8 1      113    ---------------   ---------
  0 0 0 10 0 10    200    ---------------   ---------
  0 0 0 10 1 9     215    1293.0181445959   3.756e-07
  0 0 0 10 1 10    262    ---------------   ---------
  0 0 0 10 2 8     219    ---------------   ---------
  0 0 0 10 2 9     287    1293.6340556329   4.399e-07
  0 0 0 10 3 7     196    ---------------   ---------
  0 0 0 10 3 8     285    1446.1282503767   5.019e-07
  0 0 0 10 4 6     186    ---------------   ---------
  0 0 0 10 4 7     259    ---------------   ---------
  0 0 0 10 5 5     177    ---------------   ---------
  0 0 0 10 5 6     224    ---------------   ---------
  0 0 0 10 6 4     144    ---------------   ---------
  0 0 0 10 6 5     192    ---------------   ---------
  0 0 0 10 7 3     114    ---------------   ---------
  0 0 0 10 7 4     138    ---------------   ---------
  0 0 0 10 8 3     112    ---------------   ---------
  0 0 0 11 0 11    209    ---------------   ---------
  0 0 0 11 1 10    230    ---------------   ---------
  0 0 0 11 1 11    157    ---------------   ---------
  0 0 0 11 2 9     229    ---------------   ---------
  0 0 0 11 2 10    165    ---------------   ---------
  0 0 0 11 3 8     205    ---------------   ---------
  0 0 0 11 3 9     174    ---------------   ---------
  0 0 0 11 4 7     180    ---------------   ---------
  0 0 0 11 4 8     150    ---------------   ---------
  0 0 0 11 5 6     172    ---------------   ---------
  0 0 0 11 5 7     140    ---------------   ---------
  0 0 0 11 6 5     159    ---------------   ---------
  0 0 0 11 6 6     107    ---------------   ---------
  0 0 0 11 7 4     135    ---------------   ---------
  0 0 0 12 0 12    126    ---------------   ---------
  0 0 0 12 1 11    135    ---------------   ---------
  0 0 0 12 1 12    170    ---------------   ---------
  0 0 0 12 2 10    141    ---------------   ---------
  0 0 0 12 2 11    172    ---------------   ---------
  0 0 0 12 3 9     119    ---------------   ---------
  0 0 0 12 3 10    183    ---------------   ---------
  0 0 0 12 4 8     106    ---------------   ---------
  0 0 0 12 4 9     156    ---------------   ---------
  0 0 0 12 5 8     130    ---------------   ---------
  0 0 0 12 6 7     115    ---------------   ---------
  0 0 0 12 7 6     106    ---------------   ---------
  0 0 0 13 0 13    126    ---------------   ---------
  0 0 0 13 1 12    138    ---------------   ---------
  0 0 0 13 1 13     99    ---------------   ---------
  0 0 0 13 2 11    128    ---------------   ---------
  0 0 0 13 2 12     99    ---------------   ---------
  0 0 0 13 3 10    120    ---------------   ---------
  0 0 0 13 3 11    105    ---------------   ---------
  0 0 0 13 4 9      98    ---------------   ---------
  0 0 0 13 5 8     102    ---------------   ---------
  0 0 0 14 2 13    108    ---------------   ---------
  0 0 0 14 3 12    101    ---------------   ---------
  0 0 0 14 4 11    105    ---------------   ---------
