# Supplementary material for: All paths lead to hubs in the spectroscopic networks of water isotopologues H216O and H218O
Source: Commun Chem. 2024 Feb 16;7:34. doi: 10.1038/s42004-024-01103-8 (PMC10873357; doi:10.1038/s42004-024-01103-8)
Supplement: Supplementary file 2 — Supplementary Data 1 [file 42004_2024_1103_MOESM2_ESM.zip › SupplementaryData1/H218O/table_S1.txt]

%%%%%%%%%%%%%%%%%%%%%%%%%%%%%%%%%%%%%%%%%%%%%%%%%%%%%%%%%%%%%%%%%%%%%%%%%%%%%%%%%%%%%%%%%%%%%%%%%%%%%%%%%%%%%%%%%%%%%%%%%%
%
% List of new experimental H2O-18 transitions recorded with the NICE-OHMS technique
%
%%%%%%%%%%%%%%%%%%%%%%%%%%%%%%%%%%%%%%%%%%%%%%%%%%%%%%%%%%%%%%%%%%%%%%%%%%%%%%%%%%%%%%%%%%%%%%%%%%%%%%%%%%%%%%%%%%%%%%%%%%
%
% Notes:
%
%       (a) freq                      : frequency of the observed line in kHz
%       (b) unc                       : total frequency uncertainty in kHz (see Methods)
%       (c) upper state (six columns) : rovibrational assignment (v_1, v_2, v_3, J, K_a, and K_c) 
%                                       of the upper state  
%       (d) lower state (six columns) : rovibrational assignment (v_1, v_2, v_3, J, K_a, and K_c) 
%                                       of the lower state  
%       (e) line tag                  : line identifier
%       (f) pres                      : total pressure within the water cell
%       (g) unc_stat                  : statistical uncertainty (see Methods)
%       (h) unc_day                   : day-to-day uncertainty (see Methods)
%       (j) unc_pres                  : pressure-shift uncertainty (see Methods)
%       (k) unc_pow                   : power-shift uncertainty (see Methods)
%
%%%%%%%%%%%%%%%%%%%%%%%%%%%%%%%%%%%%%%%%%%%%%%%%%%%%%%%%%%%%%%%%%%%%%%%%%%%%%%%%%%%%%%%%%%%%%%%%%%%%%%%%%%%%%%%%%%%%%%%%%

         freq/kHz    unc/kHz     upper state      lower state        line tag       pres/Pa  unc_stat/kHz  unc_day/kHz  unc_pres/kHz  unc_pow/kHz
   214776930443.3        2.5     1 0 1 8 3 5      0 0 0 9 1 8        24ToDiCoUb.1      0.08           1.2          1.5           1.6          0.5
   215513322561.5        2.5     0 0 2 8 3 6      0 0 0 9 2 7        24ToDiCoUb.2      0.08           1.0          1.5           1.6          0.5
   216839296213.1        2.5     2 0 0 8 3 6      0 0 0 9 0 9        24ToDiCoUb.3      0.07           1.4          1.5           1.4          0.5
   216967131357.1        2.0     1 0 1 8 3 5      0 0 0 8 3 6        24ToDiCoUb.4      0.06           0.3          1.5           1.2          0.5
   217106549695.1        2.6     2 0 0 9 5 4      0 0 0 9 4 5        24ToDiCoUb.5      0.08           1.3          1.5           1.6          0.5
   217868891484.7        2.0     2 0 0 8 3 6      0 0 0 8 2 7        24ToDiCoUb.6      0.04           0.9          1.5           0.8          0.5
   217958533181.6        2.6     0 0 2 8 3 6      0 0 0 8 4 5        24ToDiCoUb.7      0.04           1.9          1.5           0.8          0.5
   
