# Supplementary material for: All paths lead to hubs in the spectroscopic networks of water isotopologues H216O and H218O
Source: Commun Chem. 2024 Feb 16;7:34. doi: 10.1038/s42004-024-01103-8 (PMC10873357; doi:10.1038/s42004-024-01103-8)
Supplement: Supplementary file 2 — Supplementary Data 1 [file 42004_2024_1103_MOESM2_ESM.zip › SupplementaryData1/H218O/table_S2.txt]

%%%%%%%%%%%%%%%%%%%%%%%%%%%%%%%%%%%%%%%%%%%%%%%%%%%%%%%%%%%%%%%%%%%%%%%%%%%%%%%%%%%%%%%%%%%%%%%%%%%%%%%%%%%%%%%%%%%%%%%%%%
%
% List of experimental H2O-18 transitions taken from data sources
% 
% 06GoMaGuKn ~ 10.1016/j.jms.2006.09.012 (DOI), and
% 21DiToSiCo ~ 10.1063/5.0052744 (DOI).
%
%%%%%%%%%%%%%%%%%%%%%%%%%%%%%%%%%%%%%%%%%%%%%%%%%%%%%%%%%%%%%%%%%%%%%%%%%%%%%%%%%%%%%%%%%%%%%%%%%%%%%%%%%%%%%%%%%%%%%%%%%%
%
% Notes:
%
%       (a) freq                      : frequency of the observed line in kHz
%       (b) unc                       : total frequency uncertainty in kHz
%       (c) upper state (six columns) : rovibrational label (v_1, v_2, v_3, J, K_a, and K_c) 
%                                       of the upper state  
%       (d) lower state (six columns) : rovibrational label (v_1, v_2, v_3, J, K_a, and K_c) 
%                                       of the lower state  
%       (e) line tag                  : line identifier
%
%%%%%%%%%%%%%%%%%%%%%%%%%%%%%%%%%%%%%%%%%%%%%%%%%%%%%%%%%%%%%%%%%%%%%%%%%%%%%%%%%%%%%%%%%%%%%%%%%%%%%%%%%%%%%%%%%%%%%%%%%%

            freq/kHz      unc/kHz     upper state     lower state     line tag
         203407498.0          4.0     0 0 0 3 1 3     0 0 0 2 2 0     06GoMaGuKn.1
         253913309.0          7.0     0 0 0 10 2 9    0 0 0 9 3 6     06GoMaGuKn.2
         322465112.0          2.0     0 0 0 5 1 5     0 0 0 4 2 2     06GoMaGuKn.3
         390607776.0          4.0     0 0 0 4 1 4     0 0 0 3 2 1     06GoMaGuKn.4
         489054250.0          4.0     0 0 0 4 2 3     0 0 0 3 3 0     06GoMaGuKn.5
         547676470.0         15.0     0 0 0 1 1 0     0 0 0 1 0 1     06GoMaGuKn.6
      209868445082.8          2.6     2 0 0 3 2 2     0 0 0 4 3 1     21DiToSiCo.1
      209882452997.8          2.2     0 2 1 7 5 3     0 0 0 8 3 6     21DiToSiCo.2
      209899496368.1          1.7     2 0 0 6 1 5     0 0 0 7 2 6     21DiToSiCo.3
      209921492496.8          3.6     0 0 2 7 1 7     0 0 0 8 2 6     21DiToSiCo.4
      210061488259.7          1.9     2 0 0 7 0 7     0 0 0 8 1 8     21DiToSiCo.5
      210068848907.1          2.2     2 0 0 7 1 7     0 0 0 8 0 8     21DiToSiCo.6
      210077627952.7          1.9     2 0 0 3 1 3     0 0 0 4 2 2     21DiToSiCo.7
      210082791341.3          5.2     2 0 0 10 7 4    0 0 0 11 6 5    21DiToSiCo.8
      210094473065.9          2.1     0 2 1 8 3 6     0 0 0 8 1 7     21DiToSiCo.9
      210102547824.2          3.9     1 2 0 10 5 6    0 0 0 10 4 7    21DiToSiCo.10
      210109231135.4          2.9     1 2 0 8 5 4     0 0 0 8 4 5     21DiToSiCo.11
      210208825509.3          1.9     0 2 1 5 3 2     0 0 0 4 3 1     21DiToSiCo.12
      210238338294.5          2.9     0 0 2 7 5 3     0 0 0 8 6 2     21DiToSiCo.13
      210250167306.0          2.0     0 0 2 7 5 2     0 0 0 8 6 3     21DiToSiCo.14
      210261620255.5          2.4     2 0 0 6 2 5     0 0 0 7 1 6     21DiToSiCo.15
      210373340020.8          2.0     2 0 0 8 1 8     0 0 0 8 2 7     21DiToSiCo.16
      210463636255.0          1.9     0 2 1 6 5 2     0 0 0 7 3 5     21DiToSiCo.17
      210470423741.5          2.5     2 0 0 7 4 4     0 0 0 7 5 3     21DiToSiCo.18
      210514705424.9          1.9     1 0 1 2 1 2     0 0 0 3 3 1     21DiToSiCo.19
      210533593552.4          2.6     2 0 0 9 5 4     0 0 0 10 4 7    21DiToSiCo.20
      210543831004.2          2.1     0 0 2 6 1 5     0 0 0 7 4 4     21DiToSiCo.21
      210623111969.9          2.1     0 2 1 8 7 2     0 0 0 8 7 1     21DiToSiCo.22
      210623149726.8          2.0     0 2 1 8 7 1     0 0 0 8 7 2     21DiToSiCo.23
      210642347124.0          1.9     2 0 0 6 4 2     0 0 0 6 5 1     21DiToSiCo.24
      210751278292.3          1.8     2 0 0 2 2 1     0 0 0 3 3 0     21DiToSiCo.25
      210761361419.2          2.1     2 0 0 6 0 6     0 0 0 7 1 7     21DiToSiCo.26
      210973092183.2          2.1     2 0 0 4 1 3     0 0 0 5 2 4     21DiToSiCo.27
      210984903696.3          1.9     0 2 1 6 3 3     0 0 0 5 3 2     21DiToSiCo.28
      211042347186.7          3.4     0 0 2 6 5 2     0 0 0 7 6 1     21DiToSiCo.29
      211044013161.2          4.9     2 0 0 9 7 2     0 0 0 10 6 5    21DiToSiCo.30
      211044507755.4          3.0     0 0 2 6 5 1     0 0 0 7 6 2     21DiToSiCo.31
      211185551179.7          7.7     0 0 2 9 3 6     0 0 0 9 6 3     21DiToSiCo.32
      211412150018.4          2.0     1 0 1 5 2 3     0 0 0 5 4 2     21DiToSiCo.33
      211474638361.0          1.9     2 0 0 5 1 5     0 0 0 6 0 6     21DiToSiCo.34
      211481121076.1          2.2     2 0 0 3 1 2     0 0 0 4 2 3     21DiToSiCo.35
      211517294984.1          2.2     2 0 0 8 6 3     0 0 0 9 5 4     21DiToSiCo.36
      211601714890.4          2.2     2 0 0 8 6 2     0 0 0 9 5 5     21DiToSiCo.37
      211625155965.8         12.6     0 2 1 8 8 1     0 0 0 8 8 0     21DiToSiCo.38
      211625156251.5         11.3     0 2 1 8 8 0     0 0 0 8 8 1     21DiToSiCo.39
      211757813697.5          2.0     1 0 1 6 2 4     0 0 0 6 4 3     21DiToSiCo.40
      211772255666.0          1.8     2 0 0 7 5 3     0 0 0 8 4 4     21DiToSiCo.41
      211795007175.4          1.8     0 2 1 6 4 2     0 0 0 5 4 1     21DiToSiCo.42
      211869866812.5          2.0     2 0 0 4 3 1     0 0 0 4 4 0     21DiToSiCo.43
      211872275376.4          2.1     0 2 1 5 3 2     0 0 0 5 1 5     21DiToSiCo.44
      212044662857.8          2.0     2 0 0 6 0 6     0 0 0 6 1 5     21DiToSiCo.45
      212061548824.1          2.3     2 0 0 4 2 3     0 0 0 5 1 4     21DiToSiCo.46
      212129230354.3          2.6     1 0 1 7 4 4     0 0 0 6 6 1     21DiToSiCo.47
      212153903036.5          2.7     0 2 1 3 3 0     0 0 0 2 1 1     21DiToSiCo.48
      212167678948.1          2.1     2 0 0 4 1 4     0 0 0 5 0 5     21DiToSiCo.49
      212237422597.4          2.5     0 0 2 6 4 3     0 0 0 7 5 2     21DiToSiCo.50
      212254745824.1          6.1     1 0 1 7 4 3     0 0 0 6 6 0     21DiToSiCo.51
      212326561977.8          1.8     1 0 1 3 1 3     0 0 0 3 3 0     21DiToSiCo.52
      212345214231.0          2.0     2 0 0 5 2 4     0 0 0 5 3 3     21DiToSiCo.53
      212396174588.1          1.8     2 0 0 8 2 6     0 0 0 8 3 5     21DiToSiCo.54
      212425021216.0          1.9     0 2 1 6 4 2     0 0 0 7 0 7     21DiToSiCo.55
      212431888691.5          1.8     2 0 0 1 1 1     0 0 0 2 2 0     21DiToSiCo.56
      212457641964.8          4.0     2 0 0 7 6 2     0 0 0 8 5 3     21DiToSiCo.57
      212468032491.7          1.9     0 0 2 5 0 5     0 0 0 6 3 4     21DiToSiCo.58
      212483637001.1          2.5     2 0 0 7 6 1     0 0 0 8 5 4     21DiToSiCo.59
      212522812549.7          2.0     0 0 2 9 3 6     0 0 0 10 4 7    21DiToSiCo.60
      212661534864.2          5.3     2 0 0 6 4 2     0 0 0 7 3 5     21DiToSiCo.61
      212795126999.3          2.9     0 2 1 6 3 3     0 0 0 6 1 6     21DiToSiCo.62
      212822890978.6          1.9     2 0 0 6 5 2     0 0 0 7 4 3     21DiToSiCo.63
      212834466230.7          2.4     0 2 1 6 5 2     0 0 0 5 5 1     21DiToSiCo.64
      212866421839.1          5.7     1 0 1 9 4 5     0 0 0 10 2 8    21DiToSiCo.65
      212872456178.3          2.0     2 0 0 3 1 3     0 0 0 4 0 4     21DiToSiCo.66
      212929950045.8          2.0     2 0 0 4 1 4     0 0 0 4 2 3     21DiToSiCo.67
      213058109278.7          1.9     2 0 0 6 1 5     0 0 0 6 2 4     21DiToSiCo.68
      213059106853.4          1.8     0 0 2 5 4 1     0 0 0 6 5 2     21DiToSiCo.69
      213163968943.1          6.7     0 0 2 9 7 3     0 0 0 9 8 2     21DiToSiCo.70
      213164208347.5          5.8     0 0 2 9 7 2     0 0 0 9 8 1     21DiToSiCo.71
      213210411131.7          2.2     2 0 0 2 0 2     0 0 0 3 1 3     21DiToSiCo.72
      213341078668.5          1.9     1 0 1 4 1 3     0 0 0 4 3 2     21DiToSiCo.73
      213366458394.9          2.2     2 0 0 3 1 3     0 0 0 3 2 2     21DiToSiCo.74
      213391938172.9          3.3     0 0 2 8 7 2     0 0 0 8 8 1     21DiToSiCo.75
      213391975467.9          2.0     0 0 2 8 7 1     0 0 0 8 8 0     21DiToSiCo.76
      213424139718.3          1.9     0 2 1 6 4 2     0 0 0 6 2 5     21DiToSiCo.77
      213607657721.6          1.9     2 0 0 2 1 2     0 0 0 3 0 3     21DiToSiCo.78
      213764920554.2          2.9     1 0 1 9 8 1     0 0 0 9 8 2     21DiToSiCo.79
      213765046786.3         10.5     1 0 1 9 8 2     0 0 0 9 8 1     21DiToSiCo.80
      213838639896.6          4.3     0 0 2 4 4 1     0 0 0 5 5 0     21DiToSiCo.81
      213840105039.0          4.3     0 0 2 4 4 0     0 0 0 5 5 1     21DiToSiCo.82
      213842661994.1          5.4     1 0 1 8 8 0     0 0 0 8 8 1     21DiToSiCo.83
      213842677140.0          5.5     1 0 1 8 8 1     0 0 0 8 8 0     21DiToSiCo.84
      213872692528.5          6.2     1 0 1 9 4 5     0 0 0 8 6 2     21DiToSiCo.85
      214042412142.1          2.7     1 0 1 3 0 3     0 0 0 4 0 4     21DiToSiCo.86
      214113924567.5          1.9     2 0 0 3 1 2     0 0 0 3 2 1     21DiToSiCo.87
      214147221487.9          2.1     0 0 2 5 3 3     0 0 0 6 4 2     21DiToSiCo.88
      214200947005.1          1.7     1 0 1 2 2 0     0 0 0 3 2 1     21DiToSiCo.89
      214260053267.7          4.3     1 2 0 10 7 4    0 0 0 10 6 5    21DiToSiCo.90
      214285337287.4          5.4     1 0 1 9 6 3     0 0 0 9 6 4     21DiToSiCo.91
      214376212856.0          2.0     2 0 0 1 1 1     0 0 0 2 0 2     21DiToSiCo.92
      214446971830.5         25.8     0 0 2 9 4 5     0 0 0 8 7 2     21DiToSiCo.93
      214581817277.2          2.3     1 0 1 7 3 4     0 0 0 6 5 1     21DiToSiCo.94
      214600396009.0          2.4     1 0 1 7 3 4     0 0 0 8 1 7     21DiToSiCo.95
      214612822648.1          2.0     2 0 0 2 0 2     0 0 0 2 1 1     21DiToSiCo.96
      214669009738.4          2.0     1 0 1 9 5 5     0 0 0 9 5 4     21DiToSiCo.97
      214741979846.0          7.5     2 0 0 9 6 4     0 0 0 8 7 1     21DiToSiCo.98
      215084984856.9          1.8     0 2 1 6 5 2     0 0 0 6 3 3     21DiToSiCo.99
      215313738118.4          2.2     1 0 1 1 0 1     0 0 0 2 0 2     21DiToSiCo.100
      215518271848.0          2.5     2 0 0 5 3 2     0 0 0 4 4 1     21DiToSiCo.101
      215540744478.2          2.0     2 0 0 4 2 3     0 0 0 3 3 0     21DiToSiCo.102
      215562753539.0          2.4     2 0 0 4 1 4     0 0 0 3 2 1     21DiToSiCo.103
      215591396440.7          2.0     1 0 1 7 4 3     0 0 0 7 4 4     21DiToSiCo.104
      215607014166.6          2.0     1 0 1 3 1 3     0 0 0 3 1 2     21DiToSiCo.105
      215780605369.9          2.3     2 0 0 9 5 4     0 0 0 8 6 3     21DiToSiCo.106
      215812069399.3          2.0     0 0 2 4 2 3     0 0 0 5 3 2     21DiToSiCo.107
      216093103792.3          2.6     0 0 2 7 5 3     0 0 0 7 6 2     21DiToSiCo.108
      216103706730.5          5.9     0 0 2 7 5 2     0 0 0 7 6 1     21DiToSiCo.109
      216129993563.2          2.2     1 0 1 2 1 2     0 0 0 2 1 1     21DiToSiCo.110
      216168223250.8          2.5     0 0 2 6 5 2     0 0 0 6 6 1     21DiToSiCo.111
      216170204632.1          2.3     0 0 2 6 5 1     0 0 0 6 6 0     21DiToSiCo.112
      216199773829.6          2.3     1 0 1 5 2 3     0 0 0 6 0 6     21DiToSiCo.113
      216346256445.2          1.9     2 0 0 3 1 2     0 0 0 3 0 3     21DiToSiCo.114
      216352817189.0          1.8     2 0 0 2 0 2     0 0 0 1 1 1     21DiToSiCo.115
      216432023528.1          1.8     2 0 0 3 1 2     0 0 0 2 2 1     21DiToSiCo.116
      216433278881.6          1.8     1 0 1 2 2 0     0 0 0 3 0 3     21DiToSiCo.117
      216472584311.6          1.8     2 0 0 1 1 1     0 0 0 0 0 0     21DiToSiCo.118
      216483694353.7          9.0     1 2 0 8 8 0     0 0 0 8 7 1     21DiToSiCo.119
      216483717383.2          6.7     1 2 0 8 8 1     0 0 0 8 7 2     21DiToSiCo.120
      216489812790.6          3.8     0 2 1 8 7 2     0 0 0 7 7 1     21DiToSiCo.121
      216489825683.5          2.4     0 2 1 8 7 1     0 0 0 7 7 0     21DiToSiCo.122
      216580721741.8          2.2     0 2 1 6 4 2     0 0 0 5 2 3     21DiToSiCo.123
      216634144652.6          1.8     1 0 1 3 0 3     0 0 0 2 2 0     21DiToSiCo.124
      216757805909.1          2.0     0 0 2 7 1 7     0 0 0 6 4 2     21DiToSiCo.125
      216799357582.5          3.8     1 0 1 9 3 6     0 0 0 8 5 3     21DiToSiCo.126
      216846609141.3          1.8     2 0 0 2 2 1     0 0 0 2 1 2     21DiToSiCo.127
      216968496740.6         14.5     0 0 2 9 7 2     0 0 0 10 6 5    21DiToSiCo.128
      216982773517.9          2.1     2 0 0 2 1 2     0 0 0 1 0 1     21DiToSiCo.129
      216998301710.3          5.4     0 0 2 6 1 5     0 0 0 7 2 6     21DiToSiCo.130
      217177283403.9          2.1     2 0 0 6 5 2     0 0 0 7 2 5     21DiToSiCo.131
      217177808391.7          5.5     2 0 0 8 6 3     0 0 0 9 3 6     21DiToSiCo.132
      217251114072.7          2.2     2 0 0 4 1 3     0 0 0 3 2 2     21DiToSiCo.133
      217293885932.1          1.9     2 0 0 4 2 3     0 0 0 4 1 4     21DiToSiCo.134
      217331676827.7          1.8     1 0 1 5 4 2     0 0 0 6 2 5     21DiToSiCo.135
      217367677127.3          1.8     0 0 2 6 4 3     0 0 0 6 5 2     21DiToSiCo.136
      217408512852.7          2.1     2 0 0 3 1 3     0 0 0 2 0 2     21DiToSiCo.137
      217410109567.6          1.7     1 0 1 1 0 1     0 0 0 0 0 0     21DiToSiCo.138
      217447865443.1          2.1     0 0 2 5 4 1     0 0 0 5 5 0     21DiToSiCo.139
      217569335181.0         25.3     1 0 1 9 8 2     0 0 0 10 6 5    21DiToSiCo.140
      217602988556.8          1.8     2 0 0 5 2 4     0 0 0 5 1 5     21DiToSiCo.141
      217612335109.7          1.9     2 0 0 7 4 4     0 0 0 7 3 5     21DiToSiCo.142
      217626736744.6          2.2     0 0 2 9 4 5     0 0 0 9 5 4     21DiToSiCo.143
      217771112596.2          2.3     1 0 1 6 2 4     0 0 0 6 2 5     21DiToSiCo.144
      217886018263.8         25.3     0 0 2 8 7 1     0 0 0 9 6 4     21DiToSiCo.145
      217904310316.5          1.8     2 0 0 7 5 3     0 0 0 7 4 4     21DiToSiCo.146
      217946740820.4          1.8     2 0 0 6 2 5     0 0 0 6 1 6     21DiToSiCo.147
      217954798734.0          2.2     2 0 0 2 2 1     0 0 0 1 1 0     21DiToSiCo.148
      217999528718.1          3.1     2 0 0 9 6 4     0 0 0 9 5 5     21DiToSiCo.149
      218001743321.6          2.4     1 0 1 4 1 3     0 0 0 4 1 4     21DiToSiCo.150
      218059270648.7          1.8     2 0 0 6 5 2     0 0 0 6 4 3     21DiToSiCo.151
      218150542878.7          6.1     2 0 0 10 7 4    0 0 0 10 6 5    21DiToSiCo.152
      218161537779.0          2.4     2 0 0 8 6 2     0 0 0 8 5 3     21DiToSiCo.153
      218178362696.5          1.9     2 0 0 5 1 5     0 0 0 4 0 4     21DiToSiCo.154
      218179986634.9          1.9     2 0 0 8 6 3     0 0 0 8 5 4     21DiToSiCo.155
      218334548220.7          2.0     2 0 0 7 6 1     0 0 0 7 5 2     21DiToSiCo.156
      218340043754.4          2.0     2 0 0 7 6 2     0 0 0 7 5 3     21DiToSiCo.157
      218340933409.3          2.8     2 0 0 9 7 2     0 0 0 9 6 3     21DiToSiCo.158
      218345299533.4          3.4     2 0 0 9 7 3     0 0 0 9 6 4     21DiToSiCo.159
      218439924827.2          1.9     2 0 0 3 2 2     0 0 0 2 1 1     21DiToSiCo.160
      218464971503.2          2.1     0 0 2 5 0 5     0 0 0 6 1 6     21DiToSiCo.161
      218519112560.5          1.9     2 0 0 6 0 6     0 0 0 5 1 5     21DiToSiCo.162
      218573455208.2          2.1     0 0 2 5 3 3     0 0 0 5 4 2     21DiToSiCo.163
      218578468816.8          2.0     1 0 1 3 0 3     0 0 0 2 0 2     21DiToSiCo.164
      218582638989.0          2.3     0 0 2 6 4 3     0 0 0 7 3 4     21DiToSiCo.165
      218605445288.7          2.0     0 2 1 6 5 2     0 0 0 6 1 5     21DiToSiCo.166
      218657009780.6          4.4     0 0 2 4 3 2     0 0 0 4 4 1     21DiToSiCo.167
      218666316036.3          2.2     2 0 0 6 1 5     0 0 0 5 2 4     21DiToSiCo.168
      218682073260.7          4.3     1 2 0 10 5 6    0 0 0 10 2 9    21DiToSiCo.169
      218712072101.4          4.3     0 0 2 4 3 1     0 0 0 4 4 0     21DiToSiCo.170
      218821196666.6          1.9     2 0 0 4 2 3     0 0 0 3 1 2     21DiToSiCo.171
      218876570693.2          2.2     0 2 1 7 5 3     0 0 0 7 1 6     21DiToSiCo.172
      218924924113.5          2.1     2 0 0 7 0 7     0 0 0 6 1 6     21DiToSiCo.173
      218944686727.2          2.2     2 0 0 7 1 7     0 0 0 6 0 6     21DiToSiCo.174
      218953589662.3          4.2     0 2 1 8 3 6     0 0 0 7 1 7     21DiToSiCo.175
      219030888618.5          2.2     0 0 2 4 2 3     0 0 0 5 1 4     21DiToSiCo.176
      219114318272.8          1.8     2 0 0 5 2 4     0 0 0 4 1 3     21DiToSiCo.177
      219116362450.6          2.9     1 0 1 10 4 7    0 0 0 10 2 8    21DiToSiCo.178
      219303346196.8          1.6     2 0 0 8 0 8     0 0 0 7 1 7     21DiToSiCo.179
      219311239691.7          1.8     2 0 0 8 1 8     0 0 0 7 0 7     21DiToSiCo.180
      219364489739.6          2.2     1 0 1 5 4 2     0 0 0 4 4 1     21DiToSiCo.181
      219428314316.7          2.0     2 0 0 8 2 6     0 0 0 7 3 5     21DiToSiCo.182
      219520042451.7          4.9     2 0 0 6 4 2     0 0 0 7 1 7     21DiToSiCo.183
      219706219845.0          1.8     1 0 1 7 4 4     0 0 0 7 2 5     21DiToSiCo.184
      219775912292.8          4.5     0 0 2 9 7 3     0 0 0 8 8 0     21DiToSiCo.185
      219776155143.7          4.9     0 0 2 9 7 2     0 0 0 8 8 1     21DiToSiCo.186
      219808394678.7          2.0     1 0 1 2 2 0     0 0 0 1 0 1     21DiToSiCo.187
      219857498428.2         18.3     1 0 1 9 6 3     0 0 0 10 2 8    21DiToSiCo.188
      219863960903.2          2.6     1 0 1 8 7 1     0 0 0 7 7 0     21DiToSiCo.189
      219864205780.9          2.9     1 0 1 8 7 2     0 0 0 7 7 1     21DiToSiCo.190
      220057792912.1          2.5     0 0 2 6 1 5     0 0 0 5 4 2     21DiToSiCo.191
      220095044911.2          1.9     0 0 2 5 4 1     0 0 0 6 3 4     21DiToSiCo.192
      220187752450.6          2.0     1 2 0 8 5 4     0 0 0 7 2 5     21DiToSiCo.193
      220201599204.0          2.0     2 0 0 4 3 1     0 0 0 3 2 2     21DiToSiCo.194
      220211562785.8          1.8     0 2 1 6 4 2     0 0 0 5 0 5     21DiToSiCo.195
