# Supplementary material for: All paths lead to hubs in the spectroscopic networks of water isotopologues H216O and H218O
Source: Commun Chem. 2024 Feb 16;7:34. doi: 10.1038/s42004-024-01103-8 (PMC10873357; doi:10.1038/s42004-024-01103-8)
Supplement: Supplementary file 2 — Supplementary Data 1 [file 42004_2024_1103_MOESM2_ESM.zip › SupplementaryData1/H218O/table_S3.txt]

%%%%%%%%%%%%%%%%%%%%%%%%%%%%%%%%%%%%%%%%%%%%%%%%%%%%%%%%%%%%%%%%%%%%%%%%%%%%%%%%%%%%%%%%%%%%%%%%%%%%%%%%%%%%%%%%%%%%%%%%%%
%
% Predicted H2O-18 line list based on transitions of table_S1.txt and table_S2.txt (containing only one-photon 
% dipole-allowed transitions and excluding ortho-para lines)
%
%%%%%%%%%%%%%%%%%%%%%%%%%%%%%%%%%%%%%%%%%%%%%%%%%%%%%%%%%%%%%%%%%%%%%%%%%%%%%%%%%%%%%%%%%%%%%%%%%%%%%%%%%%%%%%%%%%%%%%%%%%
%
% Notes:
%
%       (a) wave_nb                        : transition wavenumber in cm-1
%       (b) unc                            : wavenumber uncertainty in cm-1 (see Methods)
%       (c) upper state (six columns)      : rovibrational label (v_1, v_2, v_3, J, K_a, and K_c) 
%                                            of the upper state
%       (d) lower assignment (six columns) : rovibrational label (v_1, v_2, v_3, J, K_a, and K_c) 
%                                            of the lower state  
%       (e) line tag                       : line identifier
%       (f) A                              : Einstein A coefficient, in s-1, taken from
%                                          : the BT2 [DOI: 10.1111/j.1365-2966.2006.10184.x and DOI: 10.1063/1.1532001] 
%                                            theoretical linelist
%       (g) S                              : one-photon dipole-moment-allowed line intensity, at 296 K, in  
%                                            cm*molecule-1, derived from the BT2 theoretical linelist
%       (h) conv_unc                       : "conventional" wavenumber uncertainty expressed with the following 
%                                            formula: sqrt(unc_up^2+unc_low^2),
%                                            where unc_up and unc_low are the uncertainties                                              
%                                            of the upper and lower energy levels, respectively (see Methods)      
%       (i) "&" (at the end of a row)      : a symbol denoting that an actual line is closer than 0.01 cm-1
%                                            to the next line of the list (another "&" is placed after "conv_unc" 
%                                            if both the actual and the next lines have intensities larger 
%                                            than 1.e-28 cm molec-1)
%
%%%%%%%%%%%%%%%%%%%%%%%%%%%%%%%%%%%%%%%%%%%%%%%%%%%%%%%%%%%%%%%%%%%%%%%%%%%%%%%%%%%%%%%%%%%%%%%%%%%%%%%%%%%%%%%%%%%%%%%%%%

     wave_nb/cm-1      unc/cm-1     upper state      lower state      line tag                     A/s-1  S/cm*molec-1  conv_unc/cm-1
     0.1876353174     2.669e-07     0 0 0 6 1 6      0 0 0 5 2 3      24ToDiCoUb_pred.1        2.926e-11     2.560e-26      2.942e-07
     1.4811807641     1.833e-07     2 0 0 2 0 2      1 0 1 1 0 1      24ToDiCoUb_pred.2        2.759e-09     1.667e-40      1.833e-07
     3.2154164332     9.834e-07     0 2 1 8 7 1      2 0 0 9 5 4      24ToDiCoUb_pred.3        6.629e-10     2.690e-43      9.912e-07
     4.2642616179     5.317e-07     1 0 1 10 4 7     2 0 0 9 6 4      24ToDiCoUb_pred.4        2.852e-09     1.828e-43      5.555e-07
     6.7849438027     1.334e-07     0 0 0 3 1 3      0 0 0 2 2 0      24ToDiCoUb_pred.5        4.854e-06     9.373e-23      1.795e-07
     8.4696360173     5.384e-07     0 0 0 10 2 9     0 0 0 9 3 6      24ToDiCoUb_pred.6        2.811e-06     1.492e-24      5.525e-07
     8.9850226519     1.819e-07     1 0 1 3 1 3      1 0 1 2 2 0      24ToDiCoUb_pred.7        1.016e-05     2.526e-37      2.049e-07
     9.1967811745     4.702e-07     1 0 1 9 4 5      2 0 0 8 6 2      24ToDiCoUb_pred.8        2.866e-08     2.149e-42      4.970e-07
    10.7562783317     6.671e-08     0 0 0 5 1 5      0 0 0 4 2 2      24ToDiCoUb_pred.9        1.065e-05     8.435e-23      1.960e-07
    11.0170742087     2.680e-07     2 0 0 6 4 2      0 0 2 5 3 3      24ToDiCoUb_pred.10       2.173e-10     1.970e-43      3.127e-07
    11.8877787179     1.841e-07     1 0 1 3 1 3      2 0 0 3 1 2      24ToDiCoUb_pred.11       9.163e-06     1.734e-37      2.219e-07
    13.0292729379     1.334e-07     0 0 0 4 1 4      0 0 0 3 2 1      24ToDiCoUb_pred.12       3.180e-05     8.398e-22      1.820e-07
    16.3130942240     1.889e-07     0 0 0 4 2 3      0 0 0 3 3 0      24ToDiCoUb_pred.13       7.007e-05     1.036e-21      2.258e-07
    17.2513329738     2.061e-07     0 0 0 6 2 4      0 0 0 7 1 7      24ToDiCoUb_pred.14       1.500e-05     2.326e-23      2.615e-07
    17.3499120281     3.131e-07     0 0 0 6 4 3      0 0 0 5 5 0      24ToDiCoUb_pred.15       4.655e-05     1.039e-22      3.367e-07
    17.7856089829     2.144e-07     2 0 0 3 1 3      1 0 1 2 1 2      24ToDiCoUb_pred.16       1.077e-06     5.669e-39      2.306e-07
    17.7957369094     3.419e-07     0 0 0 7 5 3      0 0 0 6 6 0      24ToDiCoUb_pred.17       3.881e-05     7.576e-24      3.779e-07
    17.9236493168     1.755e-07     0 0 0 5 3 3      0 0 0 4 4 0      24ToDiCoUb_pred.18       6.931e-05     1.430e-22      2.382e-07
    18.0090957058     3.563e-07     0 0 0 7 5 2      0 0 0 6 6 1      24ToDiCoUb_pred.19       4.025e-05     2.325e-23      3.772e-07
    18.2685203442     2.072e-07     0 0 0 1 1 0      0 0 0 1 0 1      24ToDiCoUb_pred.20       3.275e-03     5.040e-20      2.072e-07
    18.5081296708     2.458e-07     0 0 0 6 4 2      0 0 0 5 5 1      24ToDiCoUb_pred.21       5.671e-05     3.945e-23      2.939e-07
    18.8517049151     2.626e-07     2 0 0 8 2 6      1 0 1 7 4 3      24ToDiCoUb_pred.22       1.117e-06     2.634e-40      3.081e-07
    20.2398735728     2.037e-07     2 0 0 3 2 2      1 0 1 3 0 3      24ToDiCoUb_pred.23       4.647e-05     1.622e-37      2.207e-07
    20.4416267870     9.837e-07     0 0 0 8 6 3      0 0 0 7 7 0      24ToDiCoUb_pred.24       4.734e-05     5.047e-24      9.914e-07
    20.4770619646     5.272e-07     0 0 0 8 6 2      0 0 0 7 7 1      24ToDiCoUb_pred.25       4.759e-05     1.690e-24      5.513e-07
    21.6180004735     3.353e-07     0 0 2 6 4 3      1 0 1 7 4 4      24ToDiCoUb_pred.26       6.933e-06     3.314e-39      3.575e-07
    22.0764442146     3.149e-07     2 0 0 6 5 2      0 2 1 7 5 3      24ToDiCoUb_pred.27       2.131e-07     1.672e-40      3.384e-07
    23.0852824423     2.559e-07     0 0 0 5 3 2      0 0 0 4 4 1      24ToDiCoUb_pred.28       1.524e-04     7.237e-22      2.843e-07
    24.8612040167     1.889e-07     0 0 0 2 1 1      0 0 0 2 0 2      24ToDiCoUb_pred.29       6.794e-03     3.357e-20      2.071e-07
    28.7524317106     2.759e-07     0 0 2 5 3 3      0 0 2 4 4 0      24ToDiCoUb_pred.30       2.978e-04     9.647e-38      3.194e-07
    28.9858967966     8.037e-07     1 0 1 9 6 3      2 0 0 9 6 4      24ToDiCoUb_pred.31       1.023e-05     8.225e-41      8.197e-07
    29.1114455888     8.937e-07     1 2 0 8 8 0      1 0 1 9 6 3      24ToDiCoUb_pred.32       1.160e-05     7.213e-41      9.081e-07
    32.0595887506     1.313e-06     0 2 1 8 8 1      1 2 0 8 8 0      24ToDiCoUb_pred.33       5.681e-05     2.764e-40      1.323e-06&
    32.0595956453     1.236e-06     0 2 1 8 8 0      1 2 0 8 8 1      24ToDiCoUb_pred.34       5.681e-05     8.284e-40      1.243e-06
    32.1052391885     4.702e-07     1 0 1 9 5 5      2 0 0 9 5 4      24ToDiCoUb_pred.35       3.184e-05     1.363e-39      4.862e-07
    32.3649441375     2.324e-07     0 0 0 4 2 2      0 0 0 3 3 1      24ToDiCoUb_pred.36       6.808e-04     1.629e-21      2.474e-07
    32.7536571384     1.637e-07     2 0 0 2 0 2      2 0 0 1 1 1      24ToDiCoUb_pred.37       5.960e-03     1.762e-35      1.844e-07
    32.8853138794     2.607e-07     0 0 2 4 2 3      2 0 0 5 3 2      24ToDiCoUb_pred.38       1.011e-06     1.797e-39      2.886e-07
    32.9893017289     5.125e-07     0 0 0 9 5 5      0 0 0 10 2 8     24ToDiCoUb_pred.39       1.146e-04     2.110e-24      5.372e-07
    33.1787664518     1.867e-07     0 0 0 2 0 2      0 0 0 1 1 1      24ToDiCoUb_pred.40       6.005e-03     2.561e-20      2.051e-07
    33.4657007349     1.818e-07     0 0 0 5 2 4      0 0 0 4 3 1      24ToDiCoUb_pred.41       9.774e-04     1.707e-21      2.429e-07
    33.7795324724     1.480e-07     2 0 0 5 2 4      2 0 0 4 3 1      24ToDiCoUb_pred.42       9.304e-04     1.182e-36      2.187e-07
    34.2479643100     4.827e-07     0 0 2 9 3 6      1 0 1 9 5 5      24ToDiCoUb_pred.43       1.639e-04     5.596e-39      4.984e-07
    36.4399537796     1.905e-07     2 0 0 4 1 4      1 0 1 3 1 3      24ToDiCoUb_pred.44       5.963e-07     4.211e-39      2.272e-07
    36.5462468706     1.807e-07     0 0 0 3 1 2      0 0 0 3 0 3      24ToDiCoUb_pred.45       1.608e-02     1.599e-19      2.039e-07
    36.7486583268     1.844e-07     0 0 0 1 1 1      0 0 0 0 0 0      24ToDiCoUb_pred.46       1.778e-02     4.873e-20      1.844e-07
    37.7441944487     3.110e-07     2 0 0 6 5 2      0 0 2 5 4 1      24ToDiCoUb_pred.47       4.880e-05     2.329e-38      3.348e-07
    37.9163293861     1.607e-07     0 0 0 3 2 1      0 0 0 3 1 2      24ToDiCoUb_pred.48       2.138e-02     1.711e-19      2.029e-07
    38.4951021083     2.718e-07     0 0 2 6 1 5      2 0 0 6 4 2      24ToDiCoUb_pred.49       6.788e-05     1.563e-38      3.159e-07
    39.4071288511     1.829e-07     0 0 0 3 1 2      0 0 0 2 2 1      24ToDiCoUb_pred.50       2.902e-03     2.695e-20      2.209e-07
    39.4541996083     3.124e-07     0 0 0 7 2 5      0 0 0 8 1 8      24ToDiCoUb_pred.51       1.098e-04     1.140e-22      3.361e-07
    39.6562545946     1.080e-07     0 0 0 4 2 2      0 0 0 4 1 3      24ToDiCoUb_pred.52       2.703e-02     5.376e-20      2.136e-07
    39.9944690537     1.662e-07     0 0 0 2 2 0      0 0 0 2 1 1      24ToDiCoUb_pred.53       1.751e-02     4.600e-20      2.051e-07
    40.5897339285     2.799e-07     0 0 0 6 3 4      0 0 0 5 4 1      24ToDiCoUb_pred.54       1.622e-03     2.741e-21      3.061e-07
    40.6580290055     1.841e-07     2 0 0 3 1 2      2 0 0 2 2 1      24ToDiCoUb_pred.55       2.995e-03     1.885e-35      2.219e-07
    41.7228411930     2.618e-07     1 0 1 7 4 3      2 0 0 7 4 4      24ToDiCoUb_pred.56       6.687e-04     7.292e-38      3.074e-07
    41.7812461446     2.878e-07     0 0 0 7 4 4      0 0 0 6 5 1      24ToDiCoUb_pred.57       1.431e-03     2.364e-22      3.297e-07
    41.8731395438     3.670e-07     0 0 0 8 4 5      0 0 0 9 1 8      24ToDiCoUb_pred.58       2.224e-04     4.837e-23      3.873e-07
    42.1936652689     3.977e-07     0 0 0 8 5 4      0 0 0 7 6 1      24ToDiCoUb_pred.59       1.193e-03     1.371e-22      4.165e-07
    42.2656485574     1.757e-07     1 0 1 5 2 3      2 0 0 6 0 6      24ToDiCoUb_pred.60       5.511e-05     4.011e-38      2.383e-07
    42.3646355973     3.224e-07     0 0 0 8 2 7      0 0 0 7 3 4      24ToDiCoUb_pred.61       9.298e-04     6.262e-22      3.454e-07
    42.4009659142     2.768e-07     0 0 0 7 4 4      0 0 0 8 1 7      24ToDiCoUb_pred.62       2.123e-04     3.460e-23      3.202e-07
    43.0366958698     3.938e-07     0 0 0 8 5 3      0 0 0 7 6 2      24ToDiCoUb_pred.63       1.269e-03     4.757e-23      4.254e-07
    43.5607850715     1.819e-07     1 0 1 2 2 0      2 0 0 2 2 1      24ToDiCoUb_pred.64       5.663e-04     2.360e-36      2.049e-07
    43.7029747993     3.245e-07     0 0 2 4 3 2      0 0 2 5 0 5      24ToDiCoUb_pred.65       1.159e-04     1.122e-37      3.473e-07&
    43.7077381747     2.990e-07     2 0 0 6 2 5      2 0 0 5 3 2      24ToDiCoUb_pred.66       1.947e-03     3.664e-36      3.236e-07
    44.2178529855     8.608e-07     0 0 0 9 6 4      0 0 0 8 7 1      24ToDiCoUb_pred.67       1.141e-03     7.647e-24      8.757e-07
    44.3780938879     1.020e-06     0 0 0 9 6 3      0 0 0 8 7 2      24ToDiCoUb_pred.68       1.154e-03     2.316e-23      1.028e-06
    44.7220575242     2.377e-07     0 0 0 6 2 5      0 0 0 5 3 2      24ToDiCoUb_pred.69       2.330e-03     5.727e-21      2.680e-07
    45.6235079036     3.230e-07     0 0 0 7 4 3      0 0 0 6 5 2      24ToDiCoUb_pred.70       1.889e-03     8.492e-22      3.460e-07
    45.7531271150     2.635e-07     2 0 0 6 2 5      0 2 1 6 4 2      24ToDiCoUb_pred.71       2.134e-07     3.858e-40      2.912e-07
    46.4833770201     4.955e-07     1 0 1 9 5 5      1 2 0 10 5 6     24ToDiCoUb_pred.72       1.799e-05     5.519e-40      5.107e-07
    46.7980669113     2.191e-07     0 0 0 5 2 3      0 0 0 5 1 4      24ToDiCoUb_pred.73       4.156e-02     1.385e-19      2.517e-07
    47.9877271963     2.220e-07     0 0 0 7 2 6      0 0 0 6 3 3      24ToDiCoUb_pred.74       2.147e-03     8.930e-22      2.742e-07
    48.1689196397     3.943e-07     0 0 0 8 5 4      0 0 0 9 2 7      24ToDiCoUb_pred.75       2.271e-04     2.322e-23      4.133e-07
    49.3386391995     3.003e-07     0 0 0 6 4 3      0 0 0 7 1 6      24ToDiCoUb_pred.76       2.447e-04     2.081e-22      3.249e-07
    49.4112490982     9.965e-07     1 0 1 8 7 1      0 0 2 9 3 6      24ToDiCoUb_pred.77       9.626e-06     1.667e-40      1.004e-06
    50.6917915160     2.060e-07     2 0 0 2 2 1      2 0 0 2 1 2      24ToDiCoUb_pred.78       2.294e-02     1.034e-34      2.060e-07
    52.0885551197     2.084e-07     1 0 1 2 1 2      1 0 1 1 0 1      24ToDiCoUb_pred.79       4.495e-02     6.859e-35      2.084e-07
    52.8905126292     3.763e-07     0 0 2 8 3 6      2 0 0 7 6 1      24ToDiCoUb_pred.80       1.013e-03     8.056e-38      3.961e-07
    53.5691802360     1.419e-07     0 0 0 4 1 3      0 0 0 4 0 4      24ToDiCoUb_pred.81       3.671e-02     6.789e-20      2.146e-07
    53.8189059646     8.596e-07     1 0 1 9 6 3      1 0 1 8 7 2      24ToDiCoUb_pred.82       1.709e-03     7.872e-39      8.745e-07
    54.0659140064     2.187e-07     0 0 0 6 3 3      0 0 0 5 4 2      24ToDiCoUb_pred.83       4.221e-03     1.740e-21      2.715e-07
    54.4871165004     2.027e-07     0 0 0 2 2 1      0 0 0 2 1 2      24ToDiCoUb_pred.84       2.902e-02     1.752e-19      2.376e-07
    54.6342216488     4.804e-07     1 0 1 9 4 5      1 0 1 9 3 6      24ToDiCoUb_pred.85       2.044e-02     2.889e-37      5.067e-07
    55.2337462239     2.028e-07     0 0 0 2 1 2      0 0 0 1 0 1      24ToDiCoUb_pred.86       5.433e-02     4.224e-19      2.028e-07
    55.2448133368     1.989e-07     0 0 0 4 3 2      0 0 0 5 0 5      24ToDiCoUb_pred.87       2.263e-04     7.358e-22      2.343e-07
    55.3439309070     2.923e-07     1 0 1 7 3 4      0 0 2 7 1 7      24ToDiCoUb_pred.88       1.657e-02     2.035e-36      3.337e-07
    55.7500124936     1.703e-07     0 0 0 5 3 3      0 0 0 6 0 6      24ToDiCoUb_pred.89       2.765e-04     2.015e-22      2.344e-07
    56.8111392515     1.914e-07     1 0 1 3 0 3      1 0 1 2 1 2      24ToDiCoUb_pred.90       5.134e-02     7.720e-35      2.259e-07
    57.3479984810     2.007e-07     0 0 0 3 0 3      0 0 0 2 1 2      24ToDiCoUb_pred.91       5.103e-02     4.071e-19      2.218e-07
    57.3722585643     2.238e-07     0 0 0 6 3 3      0 0 0 6 2 4      24ToDiCoUb_pred.92       7.512e-02     2.928e-20      2.757e-07
    58.2987975101     2.610e-07     2 0 0 7 5 3      2 0 0 8 2 6      24ToDiCoUb_pred.93       2.142e-04     1.198e-38      3.067e-07
    58.9588928918     1.554e-07     2 0 0 4 1 3      0 2 1 5 3 2      24ToDiCoUb_pred.94       6.805e-08     8.210e-41      2.238e-07
    59.0966236349     3.387e-07     0 0 0 7 3 4      0 0 0 7 2 5      24ToDiCoUb_pred.95       8.626e-02     4.710e-20      3.607e-07
    59.2654038415     1.578e-07     2 0 0 3 2 2      2 0 0 3 1 3      24ToDiCoUb_pred.96       4.102e-02     5.392e-35      2.255e-07
    60.0576612971     2.050e-07     0 0 0 6 2 4      0 0 0 6 1 5      24ToDiCoUb_pred.97       7.385e-02     3.660e-20      2.606e-07
    60.5701851345     2.405e-07     0 0 0 5 3 2      0 0 0 5 2 3      24ToDiCoUb_pred.98       7.517e-02     1.494e-19      2.705e-07&&
    60.5742459005     2.409e-07     0 0 0 7 3 5      0 0 0 6 4 2      24ToDiCoUb_pred.99       7.225e-03     1.467e-21      2.898e-07
    60.8604906932     2.334e-07     0 0 0 3 3 1      0 0 0 4 0 4      24ToDiCoUb_pred.100      1.483e-04     1.846e-22      2.483e-07
    60.9940530559     3.012e-07     0 0 2 5 0 5      2 0 0 5 3 2      24ToDiCoUb_pred.101      6.150e-06     6.742e-39      3.256e-07
    61.6047402700     2.807e-07     0 0 0 6 3 4      0 0 0 7 0 7      24ToDiCoUb_pred.102      3.534e-04     4.149e-22      3.068e-07
    62.2969316293     2.216e-07     0 0 2 5 3 3      0 2 1 6 5 2      24ToDiCoUb_pred.103      3.706e-07     6.030e-41      2.739e-07
    63.0394419962     2.660e-07     0 0 2 5 0 5      0 2 1 6 4 2      24ToDiCoUb_pred.104      3.106e-08     3.312e-41      2.934e-07
    63.1377870653     9.895e-07     0 0 2 9 3 6      0 2 1 8 7 1      24ToDiCoUb_pred.105      1.121e-07     2.235e-42      9.972e-07
    63.1878069227     1.901e-07     0 0 0 3 2 2      0 0 0 3 1 3      24ToDiCoUb_pred.106      5.002e-02     8.785e-20      2.082e-07
    63.3640058550     1.994e-07     0 0 0 5 4 2      0 0 0 6 1 5      24ToDiCoUb_pred.107      2.569e-04     1.010e-22      2.563e-07
    64.4111889566     4.837e-07     0 0 2 9 4 5      0 0 2 9 3 6      24ToDiCoUb_pred.108      8.959e-02     1.284e-36      4.993e-07
    65.4330242591     3.600e-07     0 0 0 8 4 5      0 0 0 7 5 2      24ToDiCoUb_pred.109      8.255e-03     1.219e-21      3.807e-07
    65.8670074282     2.203e-07     0 0 0 5 2 3      0 0 0 4 3 2      24ToDiCoUb_pred.110      1.271e-02     3.160e-20      2.527e-07
    66.2429933144     1.156e-07     0 0 0 4 3 1      0 0 0 4 2 2      24ToDiCoUb_pred.111      7.609e-02     7.024e-20      2.176e-07
    66.5548789323     4.286e-07     0 0 0 9 5 5      0 0 0 8 6 2      24ToDiCoUb_pred.112      7.387e-03     7.337e-23      4.579e-07
    66.6175978617     2.840e-07     1 0 1 6 2 4      2 0 0 7 0 7      24ToDiCoUb_pred.113      5.308e-05     4.288e-38      3.098e-07
    66.7169782603     3.345e-07     0 0 2 4 4 1      1 0 1 5 4 2      24ToDiCoUb_pred.114      2.499e-07     1.083e-40      3.567e-07
    66.8206732606     5.520e-07     0 2 1 8 7 2      1 0 1 9 4 5      24ToDiCoUb_pred.115      3.207e-06     2.471e-41      5.750e-07
    67.1063087017     2.915e-07     0 0 0 8 3 5      0 0 0 8 2 6      24ToDiCoUb_pred.116      1.189e-01     8.027e-21      3.330e-07
    67.3019660388     2.799e-07     1 0 1 5 4 2      0 0 2 5 0 5      24ToDiCoUb_pred.117      1.078e-03     7.848e-37      3.061e-07
    68.3929833385     1.901e-07     2 0 0 3 1 3      2 0 0 2 0 2      24ToDiCoUb_pred.118      1.081e-01     1.682e-34      2.082e-07
    69.1840782933     4.591e-07     0 0 0 9 5 4      0 0 0 8 6 3      24ToDiCoUb_pred.119      8.356e-03     2.382e-22      4.755e-07
    70.0473204766     1.451e-07     0 0 0 4 1 3      0 0 0 3 2 2      24ToDiCoUb_pred.120      3.527e-02     5.202e-20      2.168e-07
    70.3127617907     1.889e-07     2 0 0 4 1 3      2 0 0 3 2 2      24ToDiCoUb_pred.121      3.556e-02     3.703e-35      2.482e-07
    70.7678964659     2.964e-07     0 0 0 7 5 3      0 0 0 8 2 6      24ToDiCoUb_pred.122      3.371e-04     1.889e-23      3.373e-07&
    70.7736339751     1.680e-07     2 0 0 4 2 3      2 0 0 4 1 4      24ToDiCoUb_pred.123      6.524e-02     1.835e-34      2.087e-07
    71.5077772203     1.621e-07     0 0 0 3 3 0      0 0 0 3 2 1      24ToDiCoUb_pred.124      6.221e-02     2.030e-19      2.040e-07
    71.6406168730     1.608e-07     0 0 0 3 1 3      0 0 0 2 0 2      24ToDiCoUb_pred.125      1.221e-01     2.627e-19      1.818e-07
    71.8117139758     2.873e-07     0 0 2 4 3 2      0 0 2 4 2 3      24ToDiCoUb_pred.126      8.622e-02     5.459e-35      3.129e-07
    71.8493698197     2.206e-07     0 0 0 7 3 5      0 0 0 8 0 8      24ToDiCoUb_pred.127      4.813e-04     8.479e-23      2.731e-07
    72.8242559958     1.745e-07     1 0 1 5 2 3      2 0 0 5 2 4      24ToDiCoUb_pred.128      3.694e-02     1.687e-35      2.374e-07
    73.0246488456     4.596e-07     2 0 0 9 5 4      2 0 0 8 6 3      24ToDiCoUb_pred.129      1.003e-02     2.458e-37      4.760e-07
    74.3137538537     1.975e-07     0 0 0 5 1 4      0 0 0 5 0 5      24ToDiCoUb_pred.130      7.495e-02     2.119e-19      2.331e-07
    74.7915985065     1.649e-07     0 0 0 4 2 3      0 0 0 4 1 4      24ToDiCoUb_pred.131      7.745e-02     2.894e-19      2.062e-07
    75.4015831112     5.024e-07     0 0 0 9 4 5      0 0 0 9 3 6      24ToDiCoUb_pred.132      1.698e-01     7.830e-21      5.174e-07
    75.4489048187     2.798e-07     0 0 0 8 4 4      0 0 0 7 5 3      24ToDiCoUb_pred.133      1.322e-02     5.523e-22      3.228e-07&
    75.4571821483     2.957e-07     1 0 1 7 4 3      1 0 1 7 3 4      24ToDiCoUb_pred.134      1.369e-01     8.995e-36      3.367e-07
    76.0060092406     3.295e-07     0 0 0 8 3 6      0 0 0 7 4 3      24ToDiCoUb_pred.135      1.515e-02     3.461e-21      3.520e-07
    76.0626488309     2.849e-07     0 0 2 7 1 7      2 0 0 6 4 2      24ToDiCoUb_pred.136      5.277e-04     6.503e-38      3.273e-07
    77.3386309338     2.353e-07     0 0 0 3 3 1      0 0 0 3 2 2      24ToDiCoUb_pred.137      7.434e-02     7.597e-20      2.502e-07
    78.2292576420     3.805e-07     0 0 2 7 5 3      2 0 0 7 6 2      24ToDiCoUb_pred.138      1.043e-03     1.556e-38      4.132e-07
    78.3818096251     2.660e-07     2 0 0 7 0 7      0 2 1 6 4 2      24ToDiCoUb_pred.139      3.160e-06     3.568e-39      2.934e-07
    78.5588631152     4.358e-07     0 0 2 7 5 2      2 0 0 7 6 1      24ToDiCoUb_pred.140      1.329e-03     5.916e-38      4.531e-07
    78.7585669283     3.142e-07     0 0 0 7 2 5      0 0 0 7 1 6      24ToDiCoUb_pred.141      1.356e-01     7.786e-20      3.377e-07
    79.1104925828     2.745e-07     0 0 0 8 4 4      0 0 0 8 3 5      24ToDiCoUb_pred.142      1.764e-01     7.096e-21      3.182e-07
    79.6659471634     1.877e-07     0 0 0 4 0 4      0 0 0 3 1 3      24ToDiCoUb_pred.143      1.725e-01     2.975e-19      2.060e-07
    80.6714402969     1.940e-07     0 0 0 4 3 2      0 0 0 4 2 3      24ToDiCoUb_pred.144      1.163e-01     2.763e-19      2.301e-07
    81.5979875318     4.395e-07     0 0 0 9 3 6      0 0 0 9 2 7      24ToDiCoUb_pred.145      1.865e-01     1.165e-20      4.566e-07
    81.9599654905     2.840e-07     1 0 1 6 2 4      0 0 2 5 0 5      24ToDiCoUb_pred.146      4.548e-04     3.107e-37      3.098e-07
    83.2908578507     2.394e-07     0 0 2 7 1 7      2 0 0 8 0 8      24ToDiCoUb_pred.147      5.573e-06     6.390e-40      2.885e-07
    83.3610314940     1.914e-07     1 0 1 2 1 2      2 0 0 1 1 1      24ToDiCoUb_pred.148      8.648e-03     8.934e-36      2.094e-07
    84.2829696036     2.359e-07     0 0 0 4 4 1      0 0 0 5 1 4      24ToDiCoUb_pred.149      1.510e-04     2.098e-22      2.664e-07
    84.5882809200     2.776e-07     1 0 1 5 4 2      2 0 0 6 2 5      24ToDiCoUb_pred.150      1.525e-05     9.232e-39      3.040e-07
    84.7892977314     1.433e-07     2 0 0 5 2 4      2 0 0 5 1 5      24ToDiCoUb_pred.151      9.955e-02     5.736e-35      2.156e-07
    85.0180582695     1.981e-07     0 2 1 6 5 2      2 0 0 7 1 7      24ToDiCoUb_pred.152      1.927e-07     3.895e-41      2.553e-07
    85.4480454375     3.318e-07     0 0 0 8 3 6      0 0 0 9 0 9      24ToDiCoUb_pred.153      6.719e-04     1.399e-22      3.542e-07
    86.1502733134     3.374e-07     0 0 0 7 4 3      0 0 0 7 3 4      24ToDiCoUb_pred.154      1.952e-01     5.157e-20      3.594e-07
    86.4280578566     1.794e-07     0 0 0 5 3 3      0 0 0 5 2 4      24ToDiCoUb_pred.155      1.564e-01     7.956e-20      2.411e-07
    87.4918491946     1.569e-07     0 0 0 4 1 4      0 0 0 3 0 3      24ToDiCoUb_pred.156      2.414e-01     1.146e-18      1.831e-07
    88.4953837298     2.885e-07     0 0 2 4 4 0      0 0 2 4 3 1      24ToDiCoUb_pred.157      9.888e-02     1.140e-35      3.304e-07
    88.5165513637     3.259e-07     0 0 0 7 3 4      0 0 0 6 4 3      24ToDiCoUb_pred.158      2.914e-02     1.146e-20      3.487e-07
    88.9524157175     1.554e-07     0 0 0 5 2 4      0 0 0 5 1 5      24ToDiCoUb_pred.159      1.159e-01     8.778e-20      2.238e-07
    89.0782718623     2.579e-07     2 0 0 7 4 4      0 0 2 7 1 7      24ToDiCoUb_pred.160      1.800e-02     1.271e-36      3.040e-07
    89.7121668518     3.280e-07     1 0 1 8 3 5      2 0 0 8 3 6      24ToDiCoUb_pred.161      7.599e-02     8.041e-36      3.506e-07
    90.1569311360     1.254e-06     0 2 1 8 8 1      2 0 0 9 6 4      24ToDiCoUb_pred.162      7.350e-08     1.475e-43      1.264e-06
    90.1737792650     3.567e-07     2 0 0 7 6 2      0 0 2 6 5 1      24ToDiCoUb_pred.163      7.639e-06     1.491e-40      3.914e-07
    90.2699185548     3.719e-07     2 0 0 7 6 1      0 0 2 6 5 2      24ToDiCoUb_pred.164      1.859e-05     1.088e-39      3.920e-07
    90.3159694998     3.726e-07     0 0 2 4 4 1      0 0 2 4 3 2      24ToDiCoUb_pred.165      1.040e-01     3.540e-35      3.926e-07
    90.9930969478     1.183e-06     0 0 2 8 7 2      1 2 0 8 8 1      24ToDiCoUb_pred.166      7.276e-05     3.268e-40      1.189e-06&
    90.9943436102     1.242e-06     0 0 2 8 7 1      1 2 0 8 8 0      24ToDiCoUb_pred.167      7.275e-05     1.089e-40      1.253e-06
    91.4523423801     2.071e-07     0 0 0 2 2 1      0 0 0 1 1 0      24ToDiCoUb_pred.168      2.471e-01     9.775e-19      2.413e-07
    92.9114776296     2.795e-07     1 0 1 7 3 4      0 0 2 6 1 5      24ToDiCoUb_pred.169      8.181e-03     6.591e-37      3.225e-07
    93.5773505983     2.401e-07     0 0 0 6 4 2      0 0 0 6 3 3      24ToDiCoUb_pred.170      2.099e-01     3.496e-20      2.890e-07
    93.8625951391     1.832e-07     2 0 0 6 1 5      2 0 0 6 0 6      24ToDiCoUb_pred.171      1.212e-01     4.170e-35      2.439e-07
    94.3852149409     1.750e-07     1 0 1 4 1 3      2 0 0 4 1 4      24ToDiCoUb_pred.172      6.703e-04     1.340e-36      2.144e-07
    94.9317461916     2.807e-07     0 0 0 6 3 4      0 0 0 6 2 5      24ToDiCoUb_pred.173      2.069e-01     1.718e-19      3.068e-07
    94.9574800477     2.722e-07     0 0 2 7 1 7      0 2 1 8 3 6      24ToDiCoUb_pred.174      3.411e-07     3.537e-41      3.163e-07
    95.4107052153     2.359e-07     1 0 1 5 4 2      0 0 2 4 2 3      24ToDiCoUb_pred.175      6.219e-03     3.434e-36      2.664e-07
    96.3339346182     1.715e-07     0 0 0 6 1 5      0 0 0 6 0 6      24ToDiCoUb_pred.176      1.341e-01     6.094e-20      2.353e-07
    98.0344395222     1.637e-07     0 0 0 2 2 0      0 0 0 1 1 1      24ToDiCoUb_pred.177      2.509e-01     3.120e-19      2.030e-07
    99.0640697872     2.368e-07     0 0 0 5 4 1      0 0 0 5 3 2      24ToDiCoUb_pred.178      1.992e-01     1.652e-19      2.672e-07
    99.2462803717     2.817e-07     1 0 1 6 2 4      2 0 0 6 2 5      24ToDiCoUb_pred.179      3.831e-02     2.261e-35      3.077e-07
    99.6233890447     3.244e-07     0 0 0 6 5 2      0 0 0 7 2 5      24ToDiCoUb_pred.180      3.007e-04     7.698e-23      3.472e-07
    99.7403808137     1.926e-07     0 0 0 5 1 4      0 0 0 4 2 3      24ToDiCoUb_pred.181      1.632e-01     3.671e-19      2.290e-07
    99.9981143889     8.591e-07     0 2 1 8 8 0      0 0 2 9 4 5      24ToDiCoUb_pred.182      1.837e-11     1.023e-46      8.680e-07
   100.2182254665     1.706e-07     0 0 0 5 0 5      0 0 0 4 1 4      24ToDiCoUb_pred.183      3.871e-01     1.246e-18      2.108e-07
   100.6415834217     2.040e-07     0 0 0 6 2 4      0 0 0 5 3 3      24ToDiCoUb_pred.184      7.598e-02     2.496e-20      2.599e-07
   100.7274907496     3.057e-07     0 0 0 8 2 6      0 0 0 8 1 7      24ToDiCoUb_pred.185      2.372e-01     1.614e-20      3.455e-07
   101.9701092747     1.780e-07     0 0 0 4 4 0      0 0 0 4 3 1      24ToDiCoUb_pred.186      1.407e-01     5.638e-20      2.400e-07
   103.2375992394     2.060e-07     1 0 1 3 1 3      2 0 0 2 1 2      24ToDiCoUb_pred.187      5.818e-03     1.599e-35      2.060e-07
   103.3519101204     2.370e-07     0 0 0 4 4 1      0 0 0 4 3 2      24ToDiCoUb_pred.188      1.457e-01     1.734e-19      2.674e-07
   103.4174183895     2.981e-07     0 2 1 7 5 3      2 0 0 8 1 8      24ToDiCoUb_pred.189      2.573e-06     6.812e-40      3.228e-07
   103.9479279796     1.984e-07     0 0 0 5 4 2      0 0 0 5 3 3      24ToDiCoUb_pred.190      2.249e-01     5.997e-20      2.555e-07
   103.9817131624     1.137e-07     0 0 0 5 1 5      0 0 0 4 0 4      24ToDiCoUb_pred.191      4.385e-01     4.553e-19      1.971e-07
   105.1046073414     2.643e-07     0 0 0 6 2 5      0 0 0 6 1 6      24ToDiCoUb_pred.192      1.681e-01     2.055e-19      2.919e-07
   105.6503144385     2.985e-07     0 0 0 6 4 3      0 0 0 6 3 4      24ToDiCoUb_pred.193      2.815e-01     1.293e-19      3.232e-07
   105.8373966466     4.734e-07     0 0 0 10 4 7     0 0 0 9 5 4      24ToDiCoUb_pred.194      4.788e-02     6.482e-22      4.894e-07
   105.9742400524     3.224e-07     0 0 2 6 4 3      2 0 0 6 5 2      24ToDiCoUb_pred.195      6.367e-03     7.704e-37      3.454e-07
   106.0276253080     1.191e-06     1 0 1 8 8 0      1 2 0 8 8 1      24ToDiCoUb_pred.196      4.508e-04     1.680e-39      1.198e-06&
   106.0281331560     1.258e-06     1 0 1 8 8 1      1 2 0 8 8 0      24ToDiCoUb_pred.197      4.509e-04     5.601e-40      1.268e-06
   106.1638693025     2.229e-07     0 0 0 7 3 5      0 0 0 7 2 6      24ToDiCoUb_pred.198      2.753e-01     3.590e-20      2.750e-07
   106.3143177238     9.187e-07     2 0 0 9 7 3      1 2 0 8 8 0      24ToDiCoUb_pred.199      1.957e-04     2.708e-40      9.327e-07
   106.3281522212     1.048e-06     2 0 0 9 7 2      1 2 0 8 8 1      24ToDiCoUb_pred.200      1.958e-04     8.129e-40      1.056e-06
   106.3667179546     1.478e-07     2 0 0 5 1 5      0 2 1 5 3 2      24ToDiCoUb_pred.201      6.501e-07     4.771e-40      2.186e-07
   106.4326837935     3.282e-07     1 0 1 7 4 4      0 2 1 7 5 3      24ToDiCoUb_pred.202      1.520e-02     2.351e-36      3.508e-07
   107.4185136072     1.637e-07     1 0 1 3 0 3      2 0 0 2 0 2      24ToDiCoUb_pred.203      1.549e-07     1.405e-40      2.030e-07
   108.8306510032     4.634e-07     0 0 0 9 4 5      0 0 0 8 5 4      24ToDiCoUb_pred.204      5.357e-02     1.867e-21      4.797e-07
   109.1340990506     2.451e-07     0 0 0 7 4 4      0 0 0 7 3 5      24ToDiCoUb_pred.205      3.362e-01     2.529e-20      2.933e-07
   109.9672197791     2.144e-07     0 0 0 3 2 2      0 0 0 2 1 1      24ToDiCoUb_pred.206      3.408e-01     3.884e-19      2.306e-07
   111.4509080379     4.482e-07     2 0 0 8 6 3      0 0 2 7 5 2      24ToDiCoUb_pred.207      2.829e-04     6.368e-39      4.650e-07
   111.8091079463     2.262e-07     0 0 2 6 1 5      0 2 1 6 5 2      24ToDiCoUb_pred.208      3.463e-04     3.318e-38      2.776e-07
   112.0322269949     4.111e-07     2 0 0 8 6 2      0 0 2 7 5 3      24ToDiCoUb_pred.209      9.273e-04     6.938e-39      4.415e-07
   113.1083006298     3.563e-07     0 0 2 6 5 2      0 0 2 6 4 3      24ToDiCoUb_pred.210      2.715e-01     1.810e-35      3.772e-07
   113.4128202051     4.734e-07     0 0 0 9 5 4      0 0 0 9 4 5      24ToDiCoUb_pred.211      4.173e-01     8.141e-21      4.894e-07
   113.8245500859     3.441e-07     1 0 1 8 3 5      1 2 0 8 5 4      24ToDiCoUb_pred.212      7.403e-04     6.579e-38      3.657e-07
   114.9303781551     3.511e-07     0 0 0 8 4 5      0 0 0 8 3 6      24ToDiCoUb_pred.213      4.022e-01     3.849e-20      3.723e-07
   114.9899403040     1.290e-06     0 2 1 8 8 1      1 0 1 8 7 2      24ToDiCoUb_pred.214      3.847e-03     6.462e-39      1.300e-06&
   114.9980542473     1.224e-06     0 2 1 8 8 0      1 0 1 8 7 1      24ToDiCoUb_pred.215      3.847e-03     1.938e-38      1.230e-06
   115.3479051698     1.447e-07     2 0 0 6 0 6      2 0 0 5 1 5      24ToDiCoUb_pred.216      6.441e-01     3.011e-34      2.165e-07
   115.7644525967     9.905e-07     1 0 1 8 7 1      2 0 0 9 5 4      24ToDiCoUb_pred.217      4.064e-07     3.566e-42      9.982e-07
   117.9164155090     2.826e-07     0 0 0 7 1 6      0 0 0 7 0 7      24ToDiCoUb_pred.218      2.119e-01     1.321e-19      3.085e-07
   118.8733436183     2.602e-07     2 0 0 7 5 3      2 0 0 7 4 4      24ToDiCoUb_pred.219      3.564e-01     1.144e-35      3.060e-07
   119.1013664727     1.607e-07     2 0 0 4 2 3      2 0 0 3 1 2      24ToDiCoUb_pred.220      4.031e-01     7.645e-34      2.029e-07
   119.6303250231     4.889e-07     0 0 0 8 6 3      0 0 0 9 3 6      24ToDiCoUb_pred.221      4.781e-04     1.126e-23      5.043e-07&&
   119.6304610805     1.447e-07     0 0 0 6 0 6      0 0 0 5 1 5      24ToDiCoUb_pred.222      7.051e-01     4.382e-19      2.165e-07
   119.7916469566     3.142e-07     0 0 0 8 3 6      0 0 0 8 2 7      24ToDiCoUb_pred.223      3.669e-01     5.966e-20      3.377e-07
   120.7668982353     3.170e-07     0 0 0 8 5 3      0 0 0 8 4 4      24ToDiCoUb_pred.224      4.480e-01     7.322e-21      3.556e-07
   121.2994560824     2.495e-07     0 0 0 6 1 6      0 0 0 5 0 5      24ToDiCoUb_pred.225      7.379e-01     1.359e-18      2.785e-07
   122.4948825831     3.295e-07     1 2 0 8 5 4      0 2 1 7 5 3      24ToDiCoUb_pred.226      1.138e-03     1.673e-37      3.520e-07
   122.6113187344     2.041e-07     0 0 0 7 2 6      0 0 0 7 1 7      24ToDiCoUb_pred.227      2.354e-01     4.651e-20      2.600e-07
   123.4365863500     3.862e-07     0 0 0 9 2 7      0 0 0 9 1 8      24ToDiCoUb_pred.228      3.809e-01     2.610e-20      4.056e-07
   124.4212025774     1.820e-07     2 0 0 6 1 5      2 0 0 5 2 4      24ToDiCoUb_pred.229      4.516e-01     1.271e-34      2.430e-07
   124.9815503964     2.060e-07     0 2 1 6 5 2      2 0 0 6 1 5      24ToDiCoUb_pred.230      1.156e-08     1.766e-42      2.615e-07
   125.4328335371     2.610e-07     0 0 0 8 3 5      0 0 0 7 4 4      24ToDiCoUb_pred.231      1.191e-01     5.015e-21      3.067e-07
   125.5033631366     3.390e-07     0 0 0 7 5 2      0 0 0 7 4 3      24ToDiCoUb_pred.232      4.363e-01     4.769e-20      3.609e-07
   125.7372008304     1.877e-07     0 0 0 4 2 3      0 0 0 3 1 2      24ToDiCoUb_pred.233      4.696e-01     1.193e-18      2.249e-07
   126.0862131895     2.377e-07     0 2 1 6 4 2      0 2 1 6 3 3      24ToDiCoUb_pred.234      4.624e-01     4.667e-34      2.680e-07
   126.6458185849     2.433e-07     2 0 0 7 4 4      0 0 2 6 1 5      24ToDiCoUb_pred.235      3.121e-05     1.712e-39      2.917e-07
   127.0119799812     1.806e-07     0 0 0 6 1 5      0 0 0 5 2 4      24ToDiCoUb_pred.236      4.626e-01     1.729e-19      2.419e-07
   127.9270988065     2.842e-07     0 0 0 6 5 1      0 0 0 6 4 2      24ToDiCoUb_pred.237      3.702e-01     2.651e-20      3.266e-07
   128.1316021299     2.765e-07     2 0 0 5 3 2      0 2 1 6 3 3      24ToDiCoUb_pred.238      1.807e-05     1.512e-38      3.029e-07
   128.8901363389     2.954e-07     0 0 0 5 5 0      0 0 0 5 4 1      24ToDiCoUb_pred.239      2.377e-01     8.765e-20      3.203e-07
   129.0433167735     3.110e-07     0 0 0 6 5 2      0 0 0 6 4 3      24ToDiCoUb_pred.240      3.788e-01     8.096e-20      3.348e-07
   129.0944213013     2.666e-07     0 0 0 7 5 3      0 0 0 7 4 4      24ToDiCoUb_pred.241      4.699e-01     1.682e-20      3.114e-07
   129.1351349339     2.250e-07     0 0 0 5 5 1      0 0 0 5 4 2      24ToDiCoUb_pred.242      2.390e-01     2.940e-20      2.767e-07
   129.7323664460     3.755e-07     0 0 0 8 5 4      0 0 0 8 4 5      24ToDiCoUb_pred.243      5.384e-01     2.527e-20      3.954e-07
   129.8867488754     3.428e-07     1 0 1 8 3 5      1 0 1 7 4 4      24ToDiCoUb_pred.244      9.953e-02     8.090e-36      3.645e-07
   130.7643924551     4.712e-07     0 0 2 9 4 5      2 0 0 9 5 4      24ToDiCoUb_pred.245      1.185e-01     9.954e-37      4.872e-07
   131.8105747377     1.830e-07     0 0 0 3 2 1      0 0 0 2 1 2      24ToDiCoUb_pred.246      3.195e-01     9.381e-19      2.209e-07
   132.1971227942     1.511e-07     2 0 0 5 2 4      2 0 0 4 1 3      24ToDiCoUb_pred.247      5.677e-01     2.378e-34      2.208e-07
   132.3497077001     1.012e-06     1 2 0 8 8 1      0 0 2 9 3 6      24ToDiCoUb_pred.248      1.138e-07     6.098e-43      1.020e-06
   132.4414794918     2.299e-07     0 0 0 5 5 1      0 0 0 6 2 4      24ToDiCoUb_pred.249      1.285e-04     1.552e-23      2.807e-07
   133.8260872660     1.742e-07     2 0 0 7 1 7      2 0 0 6 0 6      24ToDiCoUb_pred.250      1.051e+00     2.678e-34      2.372e-07
   135.0702421673     3.124e-07     0 0 0 7 2 5      0 0 0 6 3 4      24ToDiCoUb_pred.251      2.775e-01     1.078e-19      3.361e-07
   137.1192585238     3.906e-07     2 0 0 8 6 3      0 0 2 8 3 6      24ToDiCoUb_pred.252      2.154e-01     4.223e-36      4.097e-07
   138.4316132629     2.643e-07     0 0 0 7 0 7      0 0 0 6 1 6      24ToDiCoUb_pred.253      1.142e+00     1.136e-18      2.919e-07
   138.5825029561     2.553e-07     0 0 0 8 1 7      0 0 0 8 0 8      24ToDiCoUb_pred.254      3.037e-01     2.710e-20      3.018e-07
   139.1402629415     1.728e-07     0 0 0 7 1 7      0 0 0 6 0 6      24ToDiCoUb_pred.255      1.161e+00     3.834e-19      2.362e-07
   139.3649486439     1.771e-07     0 0 0 5 2 4      0 0 0 4 1 3      24ToDiCoUb_pred.256      6.515e-01     3.599e-19      2.393e-07
   139.3778523441     4.724e-07     0 0 2 9 3 6      2 0 0 8 6 3      24ToDiCoUb_pred.257      4.629e-03     5.121e-38      4.884e-07
   139.4372328906     2.343e-07     0 2 1 8 3 6      2 0 0 7 1 7      24ToDiCoUb_pred.258      1.605e-03     2.294e-37      2.843e-07
   140.9154588405     2.947e-07     0 0 0 8 2 7      0 0 0 8 1 8      24ToDiCoUb_pred.259      3.179e-01     8.327e-20      3.196e-07
   142.7129474385     1.680e-07     1 0 1 4 1 3      2 0 0 3 1 2      24ToDiCoUb_pred.260      5.809e-03     8.734e-36      2.087e-07
   143.6289242974     2.813e-07     2 0 0 7 6 2      2 0 0 7 5 3      24ToDiCoUb_pred.261      4.224e-01     5.968e-36      3.241e-07
   145.1425302867     4.964e-07     0 0 2 9 4 5      1 2 0 10 5 6     24ToDiCoUb_pred.262      1.286e-04     1.012e-39      5.116e-07
   145.9703534770     1.819e-07     0 0 0 3 3 0      0 0 0 3 0 3      24ToDiCoUb_pred.263      8.244e-03     1.604e-20      2.049e-07
   146.6072658172     3.127e-07     2 0 0 8 3 6      0 2 1 7 5 3      24ToDiCoUb_pred.264      8.288e-04     9.657e-38      3.363e-07
   147.3113816592     1.925e-07     0 0 0 3 3 1      0 0 0 2 2 0      24ToDiCoUb_pred.265      1.181e+00     7.625e-19      2.268e-07
   147.9999834119     3.678e-07     0 0 2 8 3 6      1 0 1 8 3 5      24ToDiCoUb_pred.266      1.223e-02     4.462e-37      3.881e-07
   148.8312354576     1.841e-07     0 0 0 3 3 0      0 0 0 2 2 1      24ToDiCoUb_pred.267      1.202e+00     2.312e-18      2.219e-07
   149.0916859957     1.179e-06     0 0 2 8 7 1      2 0 0 9 6 4      24ToDiCoUb_pred.268      2.824e-05     3.011e-41      1.190e-06
   149.3766546689     2.418e-07     0 0 2 7 1 7      0 2 1 6 5 2      24ToDiCoUb_pred.269      8.928e-04     6.806e-38      2.905e-07
   149.6528179705     2.587e-07     2 0 0 8 2 6      0 0 2 7 1 7      24ToDiCoUb_pred.270      2.576e-01     1.074e-35      3.047e-07
   150.4137128793     2.207e-07     2 0 0 3 1 3      0 2 1 3 3 0      24ToDiCoUb_pred.271      7.592e-09     6.670e-42      2.365e-07
   150.4436345393     5.427e-07     0 0 0 9 6 3      0 0 0 9 5 4      24ToDiCoUb_pred.272      7.818e-01     6.112e-21      5.567e-07
   151.1038550876     1.952e-07     2 0 0 8 0 8      2 0 0 7 1 7      24ToDiCoUb_pred.273      1.555e+00     2.000e-34      2.530e-07
   151.2434214306     2.826e-07     0 0 0 7 1 6      0 0 0 6 2 5      24ToDiCoUb_pred.274      9.577e-01     5.092e-19      3.085e-07
   151.3177138933     2.799e-07     2 0 0 8 1 8      2 0 0 7 0 7      24ToDiCoUb_pred.275      1.562e+00     6.020e-34      3.061e-07
   152.0903095701     2.160e-07     0 0 0 6 2 5      0 0 0 5 1 4      24ToDiCoUb_pred.276      9.204e-01     8.817e-19      2.489e-07
   152.2572597173     4.147e-07     0 0 0 8 6 2      0 0 0 8 5 3      24ToDiCoUb_pred.277      7.026e-01     4.730e-21      4.448e-07
   152.6076845736     2.943e-07     2 0 0 7 5 3      1 0 1 7 3 4      24ToDiCoUb_pred.278      7.634e-03     2.091e-37      3.355e-07
   152.8779871941     8.171e-07     0 0 0 9 6 4      0 0 0 9 5 5      24ToDiCoUb_pred.279      8.162e-01     2.108e-21      8.328e-07
   152.9717254361     3.831e-07     0 0 0 7 6 1      0 0 0 7 5 2      24ToDiCoUb_pred.280      5.629e-01     2.585e-20      4.026e-07
   153.0593929151     4.487e-07     0 0 0 8 6 3      0 0 0 8 5 4      24ToDiCoUb_pred.281      7.126e-01     1.435e-20      4.655e-07
   153.0799305365     3.587e-07     0 0 0 6 6 0      0 0 0 6 5 1      24ToDiCoUb_pred.282      3.449e-01     1.050e-20      3.932e-07
   153.1177753344     3.411e-07     0 0 0 6 6 1      0 0 0 6 5 2      24ToDiCoUb_pred.283      3.451e-01     3.152e-20      3.629e-07
   153.1791071842     3.644e-07     0 0 0 7 6 2      0 0 0 7 5 3      24ToDiCoUb_pred.284      5.649e-01     8.641e-21      3.984e-07
   156.8406949484     3.604e-07     0 0 0 7 6 2      0 0 0 8 3 5      24ToDiCoUb_pred.285      3.149e-04     4.751e-24      3.947e-07
   156.9258182172     2.016e-07     0 0 0 8 0 8      0 0 0 7 1 7      24ToDiCoUb_pred.286      1.716e+00     2.788e-19      2.580e-07
   157.2207828290     2.807e-07     0 0 0 8 1 8      0 0 0 7 0 7      24ToDiCoUb_pred.287      1.726e+00     8.401e-19      3.068e-07
   157.3764832136     1.523e-07     2 0 0 4 3 1      0 2 1 5 3 2      24ToDiCoUb_pred.288      2.439e-05     8.862e-39      2.217e-07
   157.4568242574     1.508e-07     0 0 0 4 4 0      0 0 0 5 1 5      24ToDiCoUb_pred.289      1.027e-04     3.092e-23      2.206e-07
   158.3320641075     2.489e-07     2 0 0 6 4 2      2 0 0 7 1 7      24ToDiCoUb_pred.290      2.529e-04     2.338e-38      2.965e-07
   158.5052840489     3.486e-07     0 0 0 9 1 8      0 0 0 9 0 9      24ToDiCoUb_pred.291      4.073e-01     4.355e-20      3.699e-07
   158.9316156913     7.798e-07     0 0 2 8 7 2      0 0 2 9 4 5      24ToDiCoUb_pred.292      6.799e-05     2.096e-40      7.896e-07
   159.4466196044     2.635e-07     0 0 0 5 4 1      0 0 0 6 1 6      24ToDiCoUb_pred.293      2.469e-04     1.496e-22      2.912e-07
   159.4684281450     1.478e-07     0 0 0 4 3 1      0 0 0 4 0 4      24ToDiCoUb_pred.294      2.315e-02     1.137e-20      2.186e-07
   163.1614343380     4.227e-07     0 0 0 9 3 6      0 0 0 8 4 5      24ToDiCoUb_pred.295      3.663e-01     1.422e-20      4.405e-07
   164.1254755415     1.195e-06     1 0 1 8 8 1      2 0 0 9 6 4      24ToDiCoUb_pred.296      1.024e-05     9.610e-42      1.206e-06
   164.4116601092     8.314e-07     2 0 0 9 7 3      2 0 0 9 6 4      24ToDiCoUb_pred.297      8.246e-01     8.627e-37      8.469e-07
   165.4176470577     2.030e-07     0 0 0 7 2 6      0 0 0 6 1 5      24ToDiCoUb_pred.298      1.316e+00     2.165e-19      2.591e-07
   166.3765404298     8.447e-07     1 0 1 9 6 3      0 2 1 8 7 2      24ToDiCoUb_pred.299      3.272e-07     6.569e-43      8.599e-07
   167.4606238860     2.773e-07     0 0 0 8 2 6      0 0 0 7 3 5      24ToDiCoUb_pred.300      7.418e-01     3.633e-20      3.207e-07
   168.2009421364     2.237e-07     0 0 0 6 4 2      0 0 0 7 1 7      24ToDiCoUb_pred.301      3.747e-04     4.242e-23      2.756e-07
   168.4923117412     1.680e-07     0 0 0 4 3 2      0 0 0 3 2 1      24ToDiCoUb_pred.302      1.327e+00     1.909e-18      2.087e-07
   168.7303521125     1.864e-07     2 0 0 4 3 1      2 0 0 3 2 2      24ToDiCoUb_pred.303      1.112e+00     3.886e-34      2.463e-07
   169.2890008527     3.241e-07     0 0 0 7 5 2      0 0 0 8 2 7      24ToDiCoUb_pred.304      6.601e-04     6.025e-23      3.469e-07
   172.3284886506     3.403e-07     0 0 2 6 5 1      2 0 0 7 4 4      24ToDiCoUb_pred.305      3.328e-06     5.696e-41      3.765e-07
   172.4497841870     2.978e-07     0 0 2 5 4 1      1 0 1 6 2 4      24ToDiCoUb_pred.306      1.300e-07     1.969e-41      3.225e-07
   172.8913819940     1.865e-07     0 0 0 4 2 2      0 0 0 3 1 3      24ToDiCoUb_pred.307      3.661e-01     2.374e-19      2.049e-07&&
   172.8970024389     2.573e-07     0 0 0 8 1 7      0 0 0 7 2 6      24ToDiCoUb_pred.308      1.626e+00     1.278e-19      3.035e-07
   173.5167222085     2.691e-07     0 0 0 6 5 1      0 0 0 7 2 6      24ToDiCoUb_pred.309      3.809e-04     2.277e-23      3.136e-07
   173.6683338978     4.285e-07     0 0 2 7 5 2      1 0 1 8 3 5      24ToDiCoUb_pred.310      1.113e-05     2.893e-40      4.460e-07
   173.9246951636     1.218e-06     0 0 2 8 7 1      1 0 1 8 7 2      24ToDiCoUb_pred.311      3.127e-01     3.060e-37      1.229e-06&
   173.9315555497     1.169e-06     0 0 2 8 7 2      1 0 1 8 7 1      24ToDiCoUb_pred.312      3.133e-01     9.196e-37      1.176e-06
   173.9661440516     7.928e-07     1 0 1 8 8 0      0 0 2 9 4 5      24ToDiCoUb_pred.313      4.405e-05     1.202e-40      8.024e-07
   174.2666709648     5.556e-07     2 0 0 9 7 2      0 0 2 9 4 5      24ToDiCoUb_pred.314      1.298e-01     3.949e-37      5.692e-07
   174.8114313970     9.615e-07     0 0 0 7 7 0      0 0 0 7 6 1      24ToDiCoUb_pred.315      4.555e-01     8.310e-21      9.694e-07&&
   174.8168936225     5.110e-07     0 0 0 7 7 1      0 0 0 7 6 2      24ToDiCoUb_pred.316      4.556e-01     2.770e-21      5.358e-07
   175.2150131409     5.070e-07     0 0 0 8 7 1      0 0 0 8 6 2      24ToDiCoUb_pred.317      7.658e-01     2.036e-21      5.319e-07
   175.2496189447     9.781e-07     0 0 0 8 7 2      0 0 0 8 6 3      24ToDiCoUb_pred.318      7.662e-01     6.113e-21      9.859e-07&&
   175.2590603597     3.134e-07     0 0 0 9 0 9      0 0 0 8 1 8      24ToDiCoUb_pred.319      2.447e+00     5.353e-19      3.370e-07
   175.9465683857     1.509e-07     0 0 0 4 3 1      0 0 0 3 2 2      24ToDiCoUb_pred.320      1.403e+00     6.535e-19      2.207e-07
   175.9752574196     2.431e-07     2 0 0 5 3 2      1 0 1 4 1 3      24ToDiCoUb_pred.321      7.268e-02     5.044e-35      2.728e-07
   176.5784969781     1.994e-07     0 2 1 6 5 2      1 0 1 5 2 3      24ToDiCoUb_pred.322      4.784e-03     5.955e-37      2.563e-07
   179.3783077258     5.746e-07     1 0 1 8 7 2      1 0 1 9 4 5      24ToDiCoUb_pred.323      2.485e-04     5.576e-40      5.967e-07
   180.2198261605     2.965e-07     0 0 0 8 2 7      0 0 0 7 1 6      24ToDiCoUb_pred.324      1.871e+00     4.267e-19      3.213e-07
   180.3447672990     5.115e-07     0 0 0 9 5 4      0 0 0 10 2 9     24ToDiCoUb_pred.325      1.124e-03     1.654e-23      5.263e-07
   181.6820058996     2.210e-07     0 0 0 5 3 2      0 0 0 5 0 5      24ToDiCoUb_pred.326      3.546e-02     3.244e-20      2.534e-07
   183.2321486020     2.961e-07     0 0 0 5 5 0      0 0 0 6 2 5      24ToDiCoUb_pred.327      1.349e-04     4.058e-23      3.210e-07
   184.7010965566     3.110e-07     0 0 0 7 4 3      0 0 0 8 1 8      24ToDiCoUb_pred.328      4.537e-04     7.292e-23      3.348e-07
   184.8216376344     3.375e-07     2 0 0 7 6 1      2 0 0 8 3 6      24ToDiCoUb_pred.329      3.056e-04     1.127e-38      3.595e-07
   186.1367519059     1.118e-07     0 0 0 5 3 3      0 0 0 4 2 2      24ToDiCoUb_pred.330      1.467e+00     4.533e-19      2.156e-07
   187.1077836388     2.939e-07     0 0 2 5 4 1      1 0 1 5 4 2      24ToDiCoUb_pred.331      4.592e-05     6.674e-39      3.190e-07
   187.6909733166     9.781e-07     0 2 1 8 7 1      0 0 2 7 5 2      24ToDiCoUb_pred.332      1.409e-04     1.603e-39      9.859e-07
   188.0496814299     5.026e-07     0 2 1 8 7 2      0 0 2 7 5 3      24ToDiCoUb_pred.333      1.461e-04     5.535e-40      5.277e-07
   188.1175344211     3.019e-07     0 2 1 7 5 3      1 0 1 6 2 4      24ToDiCoUb_pred.334      3.939e-02     7.216e-36      3.263e-07
   188.9584847094     1.234e-06     1 0 1 8 8 1      1 0 1 8 7 2      24ToDiCoUb_pred.335      1.499e-01     1.309e-37      1.244e-06&
   188.9660839100     1.178e-06     1 0 1 8 8 0      1 0 1 8 7 1      24ToDiCoUb_pred.336      1.494e-01     3.913e-37      1.184e-06
   189.2446692772     8.855e-07     2 0 0 9 7 3      1 0 1 8 7 2      24ToDiCoUb_pred.337      1.175e-02     1.144e-38      9.001e-07
   189.2666108231     1.033e-06     2 0 0 9 7 2      1 0 1 8 7 1      24ToDiCoUb_pred.338      1.164e-02     3.399e-38      1.041e-06
   189.4392431480     1.984e-07     1 0 1 3 0 3      0 2 1 3 3 0      24ToDiCoUb_pred.339      6.106e-06     3.925e-39      2.319e-07
   192.8488855680     3.318e-07     0 0 0 9 1 8      0 0 0 8 2 7      24ToDiCoUb_pred.340      2.455e+00     2.373e-19      3.542e-07
   193.6445407443     3.548e-07     0 0 0 6 6 1      0 0 0 7 3 4      24ToDiCoUb_pred.341      1.114e-04     8.996e-24      3.758e-07
   194.1229848851     1.207e-06     0 0 0 8 8 0      0 0 0 8 7 1      24ToDiCoUb_pred.342      5.635e-01     5.550e-22      1.218e-06&&
   194.1237504314     1.156e-06     0 0 0 8 8 1      0 0 0 8 7 2      24ToDiCoUb_pred.343      5.635e-01     1.665e-21      1.163e-06
   194.4518691628     2.166e-07     0 0 2 4 3 1      2 0 0 5 2 4      24ToDiCoUb_pred.344      4.015e-06     4.314e-40      2.699e-07
   195.0129973550     3.524e-07     0 0 2 4 4 1      2 0 0 5 3 2      24ToDiCoUb_pred.345      2.958e-06     6.194e-40      3.736e-07
   196.4938249614     3.712e-07     0 0 0 9 2 7      0 0 0 8 3 6      24ToDiCoUb_pred.346      1.552e+00     8.165e-20      3.913e-07
   198.2955562344     2.553e-07     2 0 0 6 4 2      2 0 0 6 1 5      24ToDiCoUb_pred.347      5.612e-02     4.629e-36      3.018e-07
   198.6572676555     8.586e-07     0 2 1 8 8 0      1 0 1 9 5 5      24ToDiCoUb_pred.348      5.677e-06     2.082e-41      8.675e-07
   198.7029111987     1.006e-06     1 2 0 8 8 1      2 0 0 9 5 4      24ToDiCoUb_pred.349      7.516e-06     3.221e-41      1.014e-06
   199.5868383854     2.381e-07     2 0 0 5 3 2      2 0 0 4 2 3      24ToDiCoUb_pred.350      1.262e+00     8.252e-34      2.684e-07
   200.2239888503     2.831e-07     0 0 0 6 3 4      0 0 0 5 2 3      24ToDiCoUb_pred.351      1.637e+00     8.580e-19      3.090e-07
   200.3364446413     2.328e-07     0 0 0 4 4 1      0 0 0 3 3 0      24ToDiCoUb_pred.352      3.292e+00     2.634e-18      2.637e-07
   200.5780467266     2.536e-07     0 0 0 4 4 0      0 0 0 3 3 1      24ToDiCoUb_pred.353      3.301e+00     8.799e-19      2.674e-07
   202.4690793322     3.747e-07     0 0 0 7 6 1      0 0 0 8 3 6      24ToDiCoUb_pred.354      3.971e-04     1.581e-23      3.947e-07
   204.2113168938     4.870e-07     2 0 0 9 6 4      1 0 1 9 4 5      24ToDiCoUb_pred.355      3.859e-03     8.076e-39      5.130e-07
   206.0628296059     3.671e-07     0 0 2 6 5 1      1 0 1 7 3 4      24ToDiCoUb_pred.356      9.293e-06     1.462e-40      4.008e-07
   206.4323218331     2.150e-07     0 0 0 5 4 1      0 0 0 5 1 4      24ToDiCoUb_pred.357      2.800e-02     1.493e-20      2.481e-07
   206.8637618862     2.885e-07     1 0 1 7 4 3      2 0 0 6 4 2      24ToDiCoUb_pred.358      1.580e-02     5.401e-37      3.304e-07
   207.1086328596     2.167e-07     0 0 0 5 3 2      0 0 0 4 2 3      24ToDiCoUb_pred.359      1.580e+00     1.362e-18      2.495e-07
   207.8693571838     1.731e-07     0 0 0 4 4 0      0 0 0 4 1 3      24ToDiCoUb_pred.360      6.713e-03     1.763e-21      2.364e-07
   208.9340208685     3.531e-07     2 0 0 7 6 1      1 2 0 8 5 4      24ToDiCoUb_pred.361      5.164e-05     1.804e-39      3.742e-07
   210.1229968967     2.583e-07     0 0 2 4 4 0      1 0 1 5 2 3      24ToDiCoUb_pred.362      4.910e-06     3.319e-40      3.044e-07
   210.7067748782     3.366e-07     0 0 2 5 4 1      0 0 2 4 3 2      24ToDiCoUb_pred.363      3.025e+00     4.174e-34      3.587e-07
   211.0072704598     2.226e-07     0 0 0 6 4 2      0 0 0 6 1 5      24ToDiCoUb_pred.364      6.570e-02     6.683e-21      2.748e-07
   211.5238550631     2.247e-07     0 0 0 7 3 5      0 0 0 6 2 4      24ToDiCoUb_pred.365      1.887e+00     1.648e-19      2.764e-07
   212.1670547296     2.124e-07     0 0 0 3 3 1      0 0 0 2 0 2      24ToDiCoUb_pred.366      2.077e-02     1.115e-20      2.287e-07
   213.3593238026     9.531e-07     0 2 1 8 7 1      0 0 2 8 3 6      24ToDiCoUb_pred.367      3.092e-03     3.326e-38      9.611e-07
   213.5042098991     4.959e-07     0 0 0 10 2 9     0 0 0 9 1 8      24ToDiCoUb_pred.368      3.542e+00     1.283e-19      5.111e-07
   213.7638544796     1.936e-07     0 0 0 6 3 3      0 0 0 6 0 6      24ToDiCoUb_pred.369      3.911e-02     6.237e-21      2.518e-07
   214.0919709061     2.437e-07     1 0 1 7 4 3      2 0 0 8 0 8      24ToDiCoUb_pred.370      4.453e-05     1.502e-39      2.921e-07
   219.4783608566     9.850e-07     0 0 0 8 7 2      0 0 0 9 4 5      24ToDiCoUb_pred.371      3.166e-04     2.284e-24      9.927e-07
   220.4327834425     3.255e-07     0 0 0 6 6 0      0 0 0 7 3 5      24ToDiCoUb_pred.372      1.261e-04     3.217e-24      3.631e-07
   220.7794267226     2.828e-07     2 0 0 7 6 2      1 0 1 7 4 3      24ToDiCoUb_pred.373      4.893e-04     5.575e-39      3.254e-07
   221.2529061889     3.309e-07     0 0 0 8 3 6      0 0 0 7 2 5      24ToDiCoUb_pred.374      2.270e+00     2.644e-19      3.533e-07
   221.3300462315     1.952e-07     0 0 0 5 2 3      0 0 0 4 1 4      24ToDiCoUb_pred.375      3.977e-01     4.484e-19      2.312e-07
   223.8416865710     2.005e-07     0 0 0 5 4 2      0 0 0 4 3 1      24ToDiCoUb_pred.376      3.606e+00     6.215e-19      2.572e-07
   224.0054638766     3.128e-07     0 0 0 7 4 3      0 0 0 7 1 6      24ToDiCoUb_pred.377      1.067e-01     1.580e-20      3.364e-07
   224.9962196581     3.519e-07     2 0 0 7 6 1      1 0 1 7 4 4      24ToDiCoUb_pred.378      9.214e-05     3.128e-39      3.731e-07
   225.5012623500     2.162e-07     0 0 0 5 4 1      0 0 0 4 3 2      24ToDiCoUb_pred.379      3.661e+00     1.887e-18      2.492e-07
   225.7585931031     2.760e-07     1 0 1 7 4 3      0 2 1 8 3 6      24ToDiCoUb_pred.380      5.396e-05     1.784e-39      3.195e-07
   227.5470904108     1.218e-06     0 2 1 8 8 0      0 2 1 8 7 1      24ToDiCoUb_pred.381      8.386e-01     2.915e-36      1.224e-06&
   227.5475747692     1.280e-06     0 2 1 8 8 1      0 2 1 8 7 2      24ToDiCoUb_pred.382      8.386e-01     9.718e-37      1.290e-06
   241.1589848968     3.495e-07     0 0 2 6 5 2      0 2 1 7 5 3      24ToDiCoUb_pred.383      2.244e-04     1.001e-38      3.708e-07
   242.2491465579     4.030e-07     1 0 1 9 5 5      0 0 2 8 3 6      24ToDiCoUb_pred.384      1.315e-02     1.314e-37      4.216e-07
   242.3939948649     7.937e-07     1 0 1 9 6 3      2 0 0 8 6 2      24ToDiCoUb_pred.385      3.996e-02     6.827e-38      8.098e-07
   242.9548879979     1.872e-07     0 0 0 4 3 2      0 0 0 3 0 3      24ToDiCoUb_pred.386      9.137e-02     1.126e-19      2.096e-07
   244.4418998426     2.017e-07     0 0 0 6 3 3      0 0 0 5 2 4      24ToDiCoUb_pred.387      1.674e+00     2.550e-19      2.581e-07
   245.3041181543     2.585e-07     0 0 0 6 4 3      0 0 0 5 3 2      24ToDiCoUb_pred.388      3.864e+00     1.125e-18      2.866e-07
   246.9442920342     2.895e-07     0 0 0 8 4 4      0 0 0 8 1 7      24ToDiCoUb_pred.389      1.322e-01     2.701e-21      3.313e-07
   249.8925028161     2.500e-07     2 0 0 6 4 2      1 0 1 5 2 3      24ToDiCoUb_pred.390      5.747e-01     4.360e-35      2.973e-07
   251.0067122302     2.051e-07     0 0 0 5 5 1      0 0 0 4 4 0      24ToDiCoUb_pred.391      6.918e+00     6.144e-19      2.608e-07
   251.0394885685     3.109e-07     0 0 0 5 5 0      0 0 0 4 4 1      24ToDiCoUb_pred.392      6.920e+00     1.844e-18      3.347e-07
   251.5911925843     2.217e-07     0 0 0 6 4 2      0 0 0 5 3 3      24ToDiCoUb_pred.393      4.042e+00     3.875e-19      2.740e-07
   252.5470959880     4.545e-07     0 0 0 7 7 1      0 0 0 8 4 4      24ToDiCoUb_pred.394      1.001e-04     5.259e-25      4.822e-07
   255.7716060722     3.097e-07     0 0 0 7 3 4      0 0 0 7 0 7      24ToDiCoUb_pred.395      3.616e-02     7.814e-21      3.335e-07
   256.4276212245     2.532e-07     1 0 1 5 4 2      0 2 1 6 3 3      24ToDiCoUb_pred.396      4.380e-05     1.406e-38      2.818e-07
   256.8267351309     3.460e-07     0 0 2 6 5 2      0 0 2 5 4 1      24ToDiCoUb_pred.397      6.179e+00     2.709e-34      3.675e-07
   257.5907689579     7.792e-07     0 0 2 8 7 2      1 0 1 9 5 5      24ToDiCoUb_pred.398      5.762e-05     1.449e-40      7.890e-07
   258.8149489238     2.138e-07     0 0 0 4 4 1      0 0 0 4 1 4      24ToDiCoUb_pred.399      2.539e-03     1.861e-21      2.471e-07
   262.3086592792     6.244e-07     1 2 0 8 8 0      1 0 1 9 4 5      24ToDiCoUb_pred.400      1.650e-09     2.143e-45      6.448e-07
   262.3501325740     9.525e-07     0 0 0 7 7 0      0 0 0 8 4 5      24ToDiCoUb_pred.401      1.062e-04     1.657e-24      9.605e-07
   263.1098001605     5.256e-07     1 0 1 10 4 7     1 0 1 9 3 6      24ToDiCoUb_pred.402      1.147e+00     2.391e-36      5.497e-07
   263.2856955494     2.443e-07     0 0 0 7 4 4      0 0 0 6 3 3      24ToDiCoUb_pred.403      4.010e+00     1.922e-19      2.926e-07
   263.9802716818     1.782e-07     1 0 1 5 2 3      0 2 1 5 3 2      24ToDiCoUb_pred.404      2.605e-04     5.558e-38      2.401e-07
   266.9836995199     3.319e-07     0 0 0 8 5 3      0 0 0 8 2 6      24ToDiCoUb_pred.405      1.130e-01     1.259e-21      3.689e-07
   270.4123908481     4.061e-07     0 0 0 9 5 4      0 0 0 9 2 7      24ToDiCoUb_pred.406      1.908e-01     2.424e-21      4.245e-07
   270.7502600849     3.403e-07     0 0 0 7 5 2      0 0 0 7 2 5      24ToDiCoUb_pred.407      5.329e-02     4.064e-21      3.621e-07
   271.0856206763     2.576e-07     1 0 1 6 2 4      0 2 1 6 3 3      24ToDiCoUb_pred.408      4.975e-04     1.736e-37      2.859e-07
   272.6252973182     7.922e-07     1 0 1 8 8 0      1 0 1 9 5 5      24ToDiCoUb_pred.409      2.146e-05     4.955e-41      8.018e-07
   272.9258242314     5.547e-07     2 0 0 9 7 2      1 0 1 9 5 5      24ToDiCoUb_pred.410      1.241e-04     3.198e-40      5.684e-07
   275.2833651406     2.932e-07     0 0 0 6 5 2      0 0 0 5 4 1      24ToDiCoUb_pred.411      7.456e+00     1.128e-18      3.183e-07
   275.5703634112     2.664e-07     0 0 0 6 5 1      0 0 0 5 4 2      24ToDiCoUb_pred.412      7.474e+00     3.774e-19      3.112e-07
   276.0220569958     1.832e-07     0 0 0 6 2 4      0 0 0 5 1 5      24ToDiCoUb_pred.413      4.346e-01     8.498e-20      2.439e-07
   276.8115764974     2.978e-07     2 0 0 6 5 2      2 0 0 7 0 7      24ToDiCoUb_pred.414      2.962e-05     3.706e-39      3.225e-07
   277.0866607091     3.585e-07     0 0 0 8 4 5      0 0 0 7 3 4      24ToDiCoUb_pred.415      4.105e+00     2.570e-19      3.793e-07
   278.8767079691     2.706e-07     0 0 0 6 5 1      0 0 0 6 2 4      24ToDiCoUb_pred.416      1.938e-02     9.752e-22      3.148e-07
   279.3284015537     1.769e-07     0 0 0 5 4 2      0 0 0 5 1 5      24ToDiCoUb_pred.417      7.405e-03     1.203e-21      2.392e-07
   279.3621867365     1.448e-07     0 0 0 5 3 3      0 0 0 4 0 4      24ToDiCoUb_pred.418      2.102e-01     5.662e-20      2.166e-07
   279.9918785115     2.439e-07     2 0 0 4 1 3      0 2 1 3 3 0      24ToDiCoUb_pred.419      3.628e-06     1.696e-39      2.582e-07
   280.1569794494     3.658e-07     0 0 2 7 5 3      2 0 0 8 2 6      24ToDiCoUb_pred.420      6.077e-07     4.435e-42      3.997e-07
   280.1777677242     2.460e-07     1 0 1 7 4 3      0 2 1 6 5 2      24ToDiCoUb_pred.421      3.991e-02     1.246e-36      2.940e-07
   280.3171391156     3.110e-07     0 0 0 7 4 3      0 0 0 6 3 4      24ToDiCoUb_pred.422      4.364e+00     6.086e-19      3.348e-07
   280.4361569930     4.565e-07     0 0 0 9 4 5      0 0 0 9 1 8      24ToDiCoUb_pred.423      1.351e-01     2.958e-21      4.730e-07
   280.6722852748     2.714e-07     0 0 2 4 3 2      1 0 1 4 1 3      24ToDiCoUb_pred.424      1.199e-06     3.466e-40      2.983e-07
   281.1410771648     2.005e-07     0 0 2 5 3 3      2 0 0 6 0 6      24ToDiCoUb_pred.425      5.019e-06     3.312e-40      2.572e-07
   281.5422217893     5.966e-07     1 2 0 10 7 4     0 0 2 9 4 5      24ToDiCoUb_pred.426      1.367e-02     2.299e-38      6.093e-07
   281.9370822998     4.225e-07     0 0 2 7 5 2      0 0 2 6 4 3      24ToDiCoUb_pred.427      6.737e+00     1.471e-34      4.403e-07
   284.0142643115     2.870e-07     2 0 0 7 5 3      2 0 0 6 4 2      24ToDiCoUb_pred.428      6.349e+00     1.359e-34      3.291e-07
   286.4805917132     1.163e-06     0 0 2 8 7 2      0 2 1 8 7 1      24ToDiCoUb_pred.429      2.959e-02     7.291e-38      1.170e-06&
   286.4823296289     1.208e-06     0 0 2 8 7 1      0 2 1 8 7 2      24ToDiCoUb_pred.430      2.960e-02     2.430e-38      1.218e-06
   287.8314353392     7.997e-07     1 0 1 9 6 3      1 0 1 9 3 6      24ToDiCoUb_pred.431      1.623e-02     2.669e-38      8.158e-07
   288.5243912607     2.984e-07     0 0 0 5 5 0      0 0 0 5 2 3      24ToDiCoUb_pred.432      4.509e-03     1.167e-21      3.231e-07
   288.8330754071     2.007e-07     0 0 0 5 5 1      0 0 0 6 0 6      24ToDiCoUb_pred.433      1.740e-05     1.501e-24      2.573e-07
   289.0986119938     3.097e-07     0 0 0 7 3 4      0 0 0 6 2 5      24ToDiCoUb_pred.434      1.696e+00     3.578e-19      3.335e-07
   289.7386438454     2.573e-07     1 0 1 7 3 4      2 0 0 7 1 7      24ToDiCoUb_pred.435      3.705e-03     1.661e-37      3.035e-07
   291.2424733313     2.419e-07     2 0 0 7 5 3      2 0 0 8 0 8      24ToDiCoUb_pred.436      4.659e-05     9.940e-40      2.906e-07
   292.1539441262     2.978e-07     2 0 0 6 5 2      0 0 2 5 0 5      24ToDiCoUb_pred.437      1.549e-02     1.921e-36      3.225e-07
   294.6517999629     5.024e-07     0 0 0 10 4 7     0 0 0 9 3 6      24ToDiCoUb_pred.438      4.635e+00     3.837e-20      5.174e-07
   296.2983714820     2.939e-07     0 0 0 6 5 2      0 0 0 7 0 7      24ToDiCoUb_pred.439      5.576e-05     8.345e-24      3.190e-07
   298.8027662524     2.627e-07     0 0 0 7 5 3      0 0 0 6 4 2      24ToDiCoUb_pred.440      8.001e+00     2.005e-19      3.081e-07
   299.5110041361     3.430e-07     0 0 0 6 6 1      0 0 0 5 5 0      24ToDiCoUb_pred.441      1.232e+01     8.751e-19      3.647e-07&&
   299.5151590138     3.291e-07     0 0 0 6 6 0      0 0 0 5 5 1      24ToDiCoUb_pred.442      1.232e+01     2.917e-19      3.664e-07
   300.1701878137     3.276e-07     0 0 0 7 5 2      0 0 0 6 4 3      24ToDiCoUb_pred.443      8.082e+00     6.067e-19      3.502e-07
   300.1892910828     7.685e-07     0 0 0 8 8 1      0 0 0 9 5 4      24ToDiCoUb_pred.444      8.401e-05     2.184e-25      7.784e-07
   300.2400094802     9.852e-07     1 0 1 8 7 1      0 0 2 7 5 2      24ToDiCoUb_pred.445      2.656e-01     1.515e-36      9.930e-07
   300.6073158952     5.272e-07     1 0 1 8 7 2      0 0 2 7 5 3      24ToDiCoUb_pred.446      2.583e-01     4.911e-37      5.513e-07
   301.5151200735     1.172e-06     1 0 1 8 8 0      0 2 1 8 7 1      24ToDiCoUb_pred.447      2.357e-02     5.365e-38      1.179e-06&
   301.5161191747     1.223e-06     1 0 1 8 8 1      0 2 1 8 7 2      24ToDiCoUb_pred.448      2.357e-02     1.788e-38      1.234e-06
   301.8023037424     8.711e-07     2 0 0 9 7 3      0 2 1 8 7 2      24ToDiCoUb_pred.449      8.361e-04     7.078e-40      8.858e-07
   301.8156469867     1.027e-06     2 0 0 9 7 2      0 2 1 8 7 1      24ToDiCoUb_pred.450      8.324e-04     2.114e-39      1.034e-06
   302.7831190937     1.177e-06     0 0 0 8 8 0      0 0 0 9 5 5      24ToDiCoUb_pred.451      8.520e-05     7.378e-26      1.188e-06
   302.9090955283     2.744e-07     2 0 0 7 5 3      0 2 1 8 3 6      24ToDiCoUb_pred.452      8.560e-05     1.818e-39      3.182e-07
   303.2457862399     1.987e-07     0 0 2 4 2 3      2 0 0 4 1 4      24ToDiCoUb_pred.453      1.933e-06     7.843e-40      2.342e-07
   303.5650292043     1.247e-06     0 2 1 8 8 1      2 0 0 8 6 2      24ToDiCoUb_pred.454      1.825e-05     1.982e-41      1.258e-06
   303.7871556896     8.528e-07     0 2 1 8 8 0      2 0 0 8 6 3      24ToDiCoUb_pred.455      1.738e-05     5.673e-41      8.618e-07
   303.9395546902     1.253e-06     0 0 2 9 7 3      1 2 0 8 8 0      24ToDiCoUb_pred.456      2.511e-04     8.128e-41      1.263e-06&
   303.9476526891     1.166e-06     0 0 2 9 7 2      1 2 0 8 8 1      24ToDiCoUb_pred.457      2.508e-04     2.435e-40      1.173e-06
   304.2712765142     2.162e-07     1 0 1 5 4 2      1 0 1 4 1 3      24ToDiCoUb_pred.458      8.711e-02     2.716e-35      2.492e-07
   304.2838662406     2.670e-07     0 0 2 4 3 2      2 0 0 4 2 3      24ToDiCoUb_pred.459      5.413e-06     1.549e-39      2.943e-07
   305.6866679715     2.832e-07     0 0 0 6 4 3      0 0 0 6 1 6      24ToDiCoUb_pred.460      1.311e-02     3.662e-21      3.091e-07
   306.4163024074     2.381e-07     0 0 0 8 3 5      0 0 0 8 0 8      24ToDiCoUb_pred.461      3.156e-02     9.105e-22      2.875e-07
   309.3524592370     3.396e-07     2 0 0 7 6 1      2 0 0 6 5 2      24ToDiCoUb_pred.462      1.071e+01     3.390e-34      3.615e-07
   309.4402590075     2.956e-07     2 0 0 6 5 2      2 0 0 6 2 5      24ToDiCoUb_pred.463      1.015e-02     1.253e-36      3.205e-07
   309.7605512478     2.319e-07     0 0 0 4 4 1      0 0 0 3 1 2      24ToDiCoUb_pred.464      1.731e-02     1.233e-20      2.629e-07
   310.0778901716     2.442e-07     0 0 0 7 5 3      0 0 0 8 0 8      24ToDiCoUb_pred.465      1.036e-04     2.589e-24      2.925e-07
   311.6996846031     1.995e-07     0 0 2 5 3 3      2 0 0 5 2 4      24ToDiCoUb_pred.466      3.379e-05     2.204e-39      2.564e-07
   313.6774251706     2.594e-07     0 0 0 8 4 4      0 0 0 7 3 5      24ToDiCoUb_pred.467      4.536e+00     8.894e-20      3.053e-07
   315.4038027334     3.142e-07     0 0 2 5 4 1      2 0 0 5 3 2      24ToDiCoUb_pred.468      3.654e-05     4.578e-39      3.377e-07
   315.5772182634     1.856e-07     2 0 0 6 1 5      0 2 1 5 3 2      24ToDiCoUb_pred.469      1.609e-04     3.080e-38      2.457e-07
   316.1682186881     3.097e-07     0 0 2 6 4 3      1 0 1 6 2 4      24ToDiCoUb_pred.470      1.340e-06     9.867e-41      3.335e-07
   316.7267853650     2.413e-07     0 0 2 4 4 0      2 0 0 4 3 1      24ToDiCoUb_pred.471      4.518e-05     2.770e-39      2.900e-07
   317.4491916738     2.807e-07     0 0 2 5 4 1      0 2 1 6 4 2      24ToDiCoUb_pred.472      5.620e-04     7.039e-38      3.068e-07
   319.5111207701     2.085e-07     0 0 0 5 5 1      0 0 0 5 2 4      24ToDiCoUb_pred.473      3.693e-03     3.158e-22      2.634e-07
   320.6687538417     3.554e-07     0 0 0 8 5 4      0 0 0 7 4 3      24ToDiCoUb_pred.474      8.427e+00     2.765e-19      3.764e-07
   321.3358096153     2.667e-07     0 0 0 6 3 4      0 0 0 5 0 5      24ToDiCoUb_pred.475      3.448e-01     1.606e-19      2.941e-07
   323.4729848007     2.175e-07     2 0 0 7 4 4      2 0 0 7 1 7      24ToDiCoUb_pred.476      1.208e-02     4.556e-37      2.706e-07
   323.9851427316     1.277e-06     1 0 1 9 8 1      1 2 0 8 8 0      24ToDiCoUb_pred.477      9.168e-04     2.684e-40      1.287e-06&
   323.9894657090     1.233e-06     1 0 1 9 8 2      1 2 0 8 8 1      24ToDiCoUb_pred.478      9.176e-04     8.058e-40      1.239e-06
   324.0547746301     3.802e-07     0 0 0 7 6 2      0 0 0 6 5 1      24ToDiCoUb_pred.479      1.312e+01     1.554e-19      4.129e-07
   324.0985964764     3.690e-07     0 0 0 7 6 1      0 0 0 6 5 2      24ToDiCoUb_pred.480      1.312e+01     4.661e-19      3.893e-07
   324.6648989048     4.416e-07     0 0 0 8 6 3      0 0 0 9 1 8      24ToDiCoUb_pred.481      1.858e-04     2.896e-24      4.586e-07&&
   324.6744943997     3.720e-07     0 0 0 7 6 2      0 0 0 8 1 7      24ToDiCoUb_pred.482      7.972e-05     9.442e-25      4.053e-07
   325.3102243553     3.055e-07     0 0 0 8 5 3      0 0 0 7 4 4      24ToDiCoUb_pred.483      8.678e+00     9.450e-20      3.453e-07
   325.9083599661     9.604e-07     1 0 1 8 7 1      0 0 2 8 3 6      24ToDiCoUb_pred.484      2.888e-03     1.640e-38      9.683e-07
   327.8828574800     2.106e-07     1 0 1 5 4 2      2 0 0 4 2 3      24ToDiCoUb_pred.485      3.524e-03     1.095e-36      2.443e-07
   329.6253774036     2.939e-07     0 0 0 6 5 2      0 0 0 6 2 5      24ToDiCoUb_pred.486      1.279e-02     1.903e-21      3.190e-07
   329.7021359723     2.634e-07     1 0 1 7 3 4      2 0 0 6 1 5      24ToDiCoUb_pred.487      7.344e-02     3.264e-36      3.087e-07
   329.7409344801     1.962e-07     0 0 0 5 4 2      0 0 0 4 1 3      24ToDiCoUb_pred.488      8.753e-02     1.402e-20      2.538e-07
   330.1107900386     3.575e-07     0 0 0 8 5 4      0 0 0 9 0 9      24ToDiCoUb_pred.489      1.472e-04     4.828e-24      3.784e-07
   330.6532534818     2.056e-07     0 0 2 6 1 5      2 0 0 6 0 6      24ToDiCoUb_pred.490      1.817e-04     1.099e-38      2.611e-07
   330.8262181399     3.060e-07     0 0 2 6 4 3      1 0 1 5 4 2      24ToDiCoUb_pred.491      2.359e-04     1.736e-38      3.301e-07
   331.3545254164     2.495e-07     0 0 2 5 0 5      2 0 0 4 1 4      24ToDiCoUb_pred.492      5.748e-04     2.478e-37      2.785e-07
   331.4997313075     3.314e-07     0 0 0 6 6 1      0 0 0 7 1 6      24ToDiCoUb_pred.493      1.831e-05     1.295e-24      3.538e-07
   333.1169419079     2.850e-07     0 2 1 7 5 3      0 2 1 6 4 2      24ToDiCoUb_pred.494      1.043e+01     1.650e-33      3.108e-07
   333.8904089342     3.214e-07     2 0 0 8 6 2      2 0 0 7 5 3      24ToDiCoUb_pred.495      1.029e+01     4.873e-35      3.595e-07
   334.1920507053     1.728e-07     0 2 1 6 5 2      2 0 0 5 1 5      24ToDiCoUb_pred.496      1.540e-04     1.605e-38      2.362e-07
   335.1065957003     2.978e-07     0 0 0 7 2 5      0 0 0 6 1 6      24ToDiCoUb_pred.497      4.928e-01     1.374e-19      3.225e-07
   337.4694093438     3.613e-07     0 0 2 6 5 1      2 0 0 6 4 2      24ToDiCoUb_pred.498      1.746e-04     2.471e-39      3.955e-07
   337.9092870875     2.282e-07     0 0 0 7 4 4      0 0 0 7 1 7      24ToDiCoUb_pred.499      1.815e-02     8.483e-22      2.793e-07
   339.2580378556     5.682e-07     0 0 0 9 6 3      0 0 0 9 3 6      24ToDiCoUb_pred.500      8.088e-02     4.848e-22      5.815e-07
   339.5790368849     3.351e-07     0 0 0 9 5 5      0 0 0 8 4 4      24ToDiCoUb_pred.501      8.620e+00     3.624e-20      3.718e-07
   339.7368510585     3.142e-07     1 0 1 8 3 5      2 0 0 8 1 8      24ToDiCoUb_pred.502      6.820e-03     3.879e-37      3.377e-07
   340.7308018903     2.403e-07     0 0 0 8 3 5      0 0 0 7 2 6      24ToDiCoUb_pred.503      1.714e+00     4.935e-20      2.892e-07&
   340.7315255576     3.652e-07     0 0 2 7 5 3      2 0 0 7 4 4      24ToDiCoUb_pred.504      2.672e-07     1.925e-42      3.991e-07
   340.9082998245     4.041e-07     0 0 2 9 4 5      0 0 2 8 3 6      24ToDiCoUb_pred.505      3.473e-01     2.051e-36      4.227e-07
   341.1044845831     2.123e-07     0 0 0 4 4 0      0 0 0 3 1 3      24ToDiCoUb_pred.506      8.302e-03     1.969e-21      2.286e-07
   344.3923896544     2.463e-07     0 0 0 7 5 3      0 0 0 7 2 6      24ToDiCoUb_pred.507      2.683e-02     6.700e-22      2.942e-07
   345.7917377161     4.952e-07     0 0 0 7 7 1      0 0 0 6 6 0      24ToDiCoUb_pred.508      1.968e+01     9.981e-20      5.207e-07&&
   345.7922525389     9.511e-07     0 0 0 7 7 0      0 0 0 6 6 1      24ToDiCoUb_pred.509      1.968e+01     2.994e-19      9.591e-07
   348.2247836201     4.358e-07     0 0 0 8 6 3      0 0 0 7 5 2      24ToDiCoUb_pred.510      1.398e+01     2.183e-19      4.531e-07
   348.4730627713     3.869e-07     0 0 0 8 6 2      0 0 0 7 5 3      24ToDiCoUb_pred.511      1.400e+01     7.290e-20      4.191e-07
   349.0024696785     1.251e-06     0 2 1 8 8 1      1 0 1 9 3 6      24ToDiCoUb_pred.512      2.556e-08     2.773e-44      1.261e-06
   351.5735187374     1.926e-07     0 0 2 4 2 3      2 0 0 3 1 2      24ToDiCoUb_pred.513      6.366e-05     2.582e-38      2.290e-07&
   351.5805397780     2.791e-07     2 0 0 7 6 2      0 0 2 7 1 7      24ToDiCoUb_pred.514      2.819e-04     2.977e-39      3.222e-07
   351.9758376543     3.878e-07     0 0 0 9 5 4      0 0 0 8 4 5      24ToDiCoUb_pred.515      9.185e+00     1.147e-19      4.071e-07
   352.1346505355     3.831e-07     0 0 0 8 6 2      0 0 0 8 3 5      24ToDiCoUb_pred.516      3.751e-02     1.955e-22      4.156e-07
   352.6723702002     2.387e-07     0 0 0 6 4 3      0 0 0 5 1 4      24ToDiCoUb_pred.517      2.716e-01     7.593e-20      2.689e-07
   353.4933956044     4.439e-07     0 0 0 9 4 5      0 0 0 8 3 6      24ToDiCoUb_pred.518      4.524e+00     9.806e-20      4.608e-07
   357.3282701495     2.443e-07     2 0 0 7 5 3      0 2 1 6 5 2      24ToDiCoUb_pred.519      6.999e-02     1.488e-36      2.926e-07
   358.1438907813     4.404e-07     2 0 0 9 5 4      1 0 1 8 3 5      24ToDiCoUb_pred.520      5.678e-01     6.356e-36      4.575e-07
   361.1678160763     3.118e-07     1 0 1 7 4 4      2 0 0 7 0 7      24ToDiCoUb_pred.521      8.275e-04     7.848e-38      3.355e-07
   361.2118609201     2.046e-07     0 0 2 6 1 5      2 0 0 5 2 4      24ToDiCoUb_pred.522      4.275e-03     2.602e-37      2.603e-07
   362.0368970756     1.191e-06     0 0 2 9 7 3      2 0 0 9 6 4      24ToDiCoUb_pred.523      2.457e-03     7.976e-40      1.201e-06
   362.4997840639     1.172e-06     0 0 2 8 7 1      2 0 0 8 6 2      24ToDiCoUb_pred.524      2.028e-03     1.658e-39      1.183e-06
   362.7206569920     7.729e-07     0 0 2 8 7 2      2 0 0 8 6 3      24ToDiCoUb_pred.525      1.602e-03     3.937e-39      7.828e-07
   363.4364769276     2.247e-07     2 0 0 7 4 4      2 0 0 6 1 5      24ToDiCoUb_pred.526      5.127e-01     1.947e-35      2.764e-07
   363.5398579306     4.068e-07     0 0 0 9 3 6      0 0 0 9 0 9      24ToDiCoUb_pred.527      2.805e-02     8.799e-22      4.252e-07
   364.4543915578     3.412e-07     0 0 0 8 5 4      0 0 0 8 2 7      24ToDiCoUb_pred.528      4.339e-02     1.433e-21      3.630e-07
   364.6253618862     3.817e-07     0 0 0 7 6 1      0 0 0 7 3 4      24ToDiCoUb_pred.529      1.457e-02     5.213e-22      4.013e-07
   367.7365506240     2.384e-07     0 0 2 4 4 0      2 0 0 5 1 5      24ToDiCoUb_pred.530      4.087e-07     2.525e-41      2.877e-07
   367.9154509784     1.946e-07     0 0 0 7 3 5      0 0 0 6 0 6      24ToDiCoUb_pred.531      4.738e-01     3.793e-20      2.526e-07
   368.2208002044     2.226e-07     0 0 2 7 1 7      2 0 0 6 0 6      24ToDiCoUb_pred.532      3.865e-03     2.267e-37      2.748e-07
   370.5026771287     9.558e-07     0 0 0 8 7 2      0 0 0 7 6 1      24ToDiCoUb_pred.533      2.076e+01     1.394e-19      9.638e-07&&
   370.5089687280     4.900e-07     0 0 0 8 7 1      0 0 0 7 6 2      24ToDiCoUb_pred.534      2.076e+01     4.646e-20      5.158e-07
   371.6901258437     8.099e-07     0 0 0 9 6 4      0 0 0 8 5 3      24ToDiCoUb_pred.535      1.480e+01     2.987e-20      8.257e-07
   371.8861714326     7.545e-07     0 0 2 9 7 2      0 0 2 9 4 5      24ToDiCoUb_pred.536      1.108e-02     1.083e-38      7.646e-07
   372.6871057477     5.340e-07     0 0 0 9 6 3      0 0 0 8 5 4      24ToDiCoUb_pred.537      1.490e+01     9.016e-20      5.482e-07
   374.4658665129     3.902e-07     0 0 2 7 5 3      1 0 1 7 3 4      24ToDiCoUb_pred.538      1.211e-05     8.815e-41      4.222e-07
   374.5843799413     3.248e-07     0 0 0 6 6 0      0 0 0 6 3 3      24ToDiCoUb_pred.539      3.740e-03     8.913e-23      3.626e-07
   374.8314087875     3.534e-07     2 0 0 8 6 3      2 0 0 8 3 6      24ToDiCoUb_pred.540      2.668e-02     3.835e-37      3.745e-07
   375.6374839523     3.338e-07     0 0 0 8 4 5      0 0 0 8 1 8      24ToDiCoUb_pred.541      2.179e-02     1.359e-21      3.560e-07
   376.4779314995     9.544e-07     0 0 0 8 7 2      0 0 0 9 2 7      24ToDiCoUb_pred.542      5.068e-05     3.411e-25      9.624e-07
   377.2300148658     3.131e-07     1 2 0 8 5 4      2 0 0 7 0 7      24ToDiCoUb_pred.543      4.010e-02     4.013e-36      3.367e-07
   377.5335736098     1.189e-06     1 0 1 8 8 1      2 0 0 8 6 2      24ToDiCoUb_pred.544      6.082e-04     4.653e-40      1.199e-06
   377.7551853523     7.859e-07     1 0 1 8 8 0      2 0 0 8 6 3      24ToDiCoUb_pred.545      4.482e-04     1.030e-39      7.956e-07
   377.8197581775     8.217e-07     2 0 0 9 7 3      2 0 0 8 6 2      24ToDiCoUb_pred.546      1.864e+01     1.592e-35      8.373e-07
   378.0557122655     5.458e-07     2 0 0 9 7 2      2 0 0 8 6 3      24ToDiCoUb_pred.547      1.887e+01     4.843e-35      5.597e-07
   378.4094688333     2.420e-07     2 0 0 4 3 1      0 2 1 3 3 0      24ToDiCoUb_pred.548      1.974e-04     5.714e-38      2.564e-07
   380.2013750559     5.958e-07     1 2 0 10 7 4     1 0 1 9 5 5      24ToDiCoUb_pred.549      3.198e-01     5.382e-37      6.086e-07
   380.7156154108     2.272e-07     0 0 0 7 4 4      0 0 0 6 1 5      24ToDiCoUb_pred.550      6.062e-01     2.872e-20      2.785e-07
   380.9643011533     1.906e-07     0 0 0 5 4 1      0 0 0 4 1 4      24ToDiCoUb_pred.551      2.621e-02     1.276e-20      2.273e-07
   382.0824851171     1.215e-06     1 0 1 9 8 1      2 0 0 9 6 4      24ToDiCoUb_pred.552      9.148e-04     2.718e-40      1.226e-06
   383.1784680821     1.001e-06     1 2 0 8 8 1      0 0 2 7 5 2      24ToDiCoUb_pred.553      9.166e-05     3.532e-40      1.009e-06
   383.5376674486     5.812e-07     1 2 0 8 8 0      0 0 2 7 5 3      24ToDiCoUb_pred.554      9.478e-05     1.218e-40      6.031e-07
   384.0475309089     2.185e-07     2 0 0 8 2 6      2 0 0 7 1 7      24ToDiCoUb_pred.555      4.430e-01     1.434e-35      2.714e-07
   384.3194160808     3.542e-07     0 0 2 8 3 6      0 2 1 7 5 3      24ToDiCoUb_pred.556      6.155e-02     1.731e-36      3.752e-07
   385.6078848488     2.196e-07     0 0 2 4 3 1      0 2 1 5 3 2      24ToDiCoUb_pred.557      1.017e-03     9.747e-38      2.723e-07
   386.8699062436     1.229e-06     0 0 2 9 7 3      1 0 1 8 7 2      24ToDiCoUb_pred.558      1.633e+01     5.360e-36      1.240e-06
   386.8861112910     1.153e-06     0 0 2 9 7 2      1 0 1 8 7 1      24ToDiCoUb_pred.559      1.635e+01     1.611e-35      1.159e-06
   387.8114065465     3.298e-07     0 0 0 6 6 1      0 0 0 6 3 4      24ToDiCoUb_pred.560      3.737e-03     2.690e-22      3.523e-07
   389.1480865006     2.657e-07     2 0 0 7 6 2      0 0 2 6 1 5      24ToDiCoUb_pred.561      1.948e-04     2.090e-39      3.107e-07
   389.8149961631     1.161e-06     0 0 0 8 8 1      0 0 0 7 7 0      24ToDiCoUb_pred.562      2.907e+01     7.671e-20      1.167e-06&&
   389.8150599906     1.216e-06     0 0 0 8 8 0      0 0 0 7 7 1      24ToDiCoUb_pred.563      2.907e+01     2.557e-20      1.227e-06
   391.4076275361     3.490e-07     0 0 0 7 6 2      0 0 0 7 3 5      24ToDiCoUb_pred.564      1.389e-02     1.679e-22      3.844e-07
   391.9279844525     8.541e-07     1 0 1 9 8 2      0 0 2 9 4 5      24ToDiCoUb_pred.565      8.513e-03     7.629e-39      8.630e-07
   393.7964985864     3.097e-07     1 0 1 7 4 4      2 0 0 6 2 5      24ToDiCoUb_pred.566      2.187e-02     2.107e-36      3.335e-07
   393.8426945684     5.745e-07     0 0 0 10 6 5     0 0 0 9 5 4      24ToDiCoUb_pred.567      1.547e+01     3.206e-20      5.877e-07
   396.2358119229     2.625e-07     0 0 0 8 2 6      0 0 0 7 1 7      24ToDiCoUb_pred.568      5.792e-01     2.363e-20      3.079e-07
   396.9617537477     2.445e-07     0 0 2 4 3 1      2 0 0 3 2 2      24ToDiCoUb_pred.569      4.237e-06     4.087e-40      2.927e-07
   397.7221375162     4.285e-07     0 0 0 8 6 3      0 0 0 8 3 6      24ToDiCoUb_pred.570      3.196e-02     5.104e-22      4.460e-07
   397.8834594498     3.925e-07     0 0 0 9 3 6      0 0 0 8 2 7      24ToDiCoUb_pred.571      1.789e+00     5.711e-20      4.116e-07
   398.7638972726     4.649e-07     0 0 0 7 7 1      0 0 0 8 2 6      24ToDiCoUb_pred.572      8.130e-06     4.220e-26      4.920e-07
   398.9437920216     3.683e-07     2 0 0 8 6 3      1 2 0 8 5 4      24ToDiCoUb_pred.573      7.048e-03     1.027e-37      3.886e-07
   401.3423981000     2.954e-07     2 0 0 8 3 6      2 0 0 7 0 7      24ToDiCoUb_pred.574      4.870e-01     4.396e-35      3.203e-07
   401.3859876188     4.312e-07     1 0 1 9 4 5      2 0 0 8 2 6      24ToDiCoUb_pred.575      5.525e-02     2.870e-37      4.603e-07
   406.9154942850     1.253e-06     1 0 1 9 8 1      1 0 1 8 7 2      24ToDiCoUb_pred.576      8.437e+00     2.546e-36      1.263e-06
   406.9279243109     1.220e-06     1 0 1 9 8 2      1 0 1 8 7 1      24ToDiCoUb_pred.577      8.409e+00     7.610e-36      1.226e-06
   407.5060565433     2.293e-07     2 0 0 6 4 2      2 0 0 5 1 5      24ToDiCoUb_pred.578      3.932e-02     2.958e-36      2.802e-07
   407.9372245382     1.177e-06     0 0 2 8 7 1      1 0 1 9 3 6      24ToDiCoUb_pred.579      1.811e-07     1.519e-43      1.187e-06
   408.8468185681     9.767e-07     1 2 0 8 8 1      0 0 2 8 3 6      24ToDiCoUb_pred.580      1.649e-04     6.461e-40      9.845e-07
   409.6362120257     2.830e-07     0 0 0 5 5 0      0 0 0 5 0 5      24ToDiCoUb_pred.581      2.657e-04     7.039e-23      3.089e-07
   409.9078633693     4.323e-07     0 2 1 8 7 2      2 0 0 7 5 3      24ToDiCoUb_pred.582      1.048e-01     3.543e-37      4.613e-07
   409.9877665668     4.169e-07     0 0 2 7 5 2      0 2 1 7 5 3      24ToDiCoUb_pred.583      6.555e-04     1.460e-38      4.349e-07
   410.7834151818     3.283e-07     0 0 2 6 5 1      0 2 1 6 5 2      24ToDiCoUb_pred.584      1.409e-03     2.061e-38      3.657e-07
   411.0409113594     3.227e-07     2 0 0 8 6 2      1 0 1 7 4 3      24ToDiCoUb_pred.585      9.399e-03     4.600e-38      3.607e-07
   411.3149864864     6.138e-07     2 0 0 10 7 4     0 0 2 9 4 5      24ToDiCoUb_pred.586      2.975e+00     2.717e-36      6.262e-07
   411.4974539953     2.817e-07     0 0 2 4 3 2      1 0 1 3 1 3      24ToDiCoUb_pred.587      6.495e-06     1.916e-39      3.077e-07
   414.6736749795     1.237e-06     0 0 0 9 8 2      0 0 0 8 7 1      24ToDiCoUb_pred.588      3.050e+01     1.044e-20      1.247e-06&&
   414.6745554887     1.161e-06     0 0 0 9 8 1      0 0 0 8 7 2      24ToDiCoUb_pred.589      3.050e+01     3.132e-20      1.167e-06
   414.9418512723     3.354e-07     0 0 0 8 4 5      0 0 0 7 1 6      24ToDiCoUb_pred.590      1.040e+00     6.644e-20      3.576e-07
   415.0059908111     3.672e-07     2 0 0 8 6 3      1 0 1 7 4 4      24ToDiCoUb_pred.591      2.402e-03     3.541e-38      3.875e-07
   415.1443756867     2.432e-07     0 0 2 4 4 0      2 0 0 4 1 3      24ToDiCoUb_pred.592      6.871e-06     4.368e-40      2.917e-07
   417.9278886262     3.011e-07     0 0 0 8 3 6      0 0 0 7 0 7      24ToDiCoUb_pred.593      5.947e-01     6.661e-20      3.255e-07
   419.2198148194     1.542e-07     0 0 0 5 5 1      0 0 0 4 2 2      24ToDiCoUb_pred.594      1.545e-02     1.375e-21      2.403e-07
   422.9710140840     1.193e-06     1 0 1 8 8 1      1 0 1 9 3 6      24ToDiCoUb_pred.595      9.566e-07     7.545e-43      1.203e-06
   423.2571986517     8.276e-07     2 0 0 9 7 3      1 0 1 9 3 6      24ToDiCoUb_pred.596      1.729e-02     1.523e-38      8.431e-07
   424.4970942798     4.538e-07     0 0 2 9 3 6      1 0 1 8 3 5      24ToDiCoUb_pred.597      1.079e-02     9.101e-38      4.704e-07
   426.9716661585     2.027e-07     0 0 0 6 4 2      0 0 0 5 1 5      24ToDiCoUb_pred.598      4.852e-02     4.694e-21      2.589e-07
   434.8463218411     3.241e-07     2 0 0 7 6 1      2 0 0 8 1 8      24ToDiCoUb_pred.599      4.342e-06     1.447e-40      3.469e-07
   434.9176200623     2.963e-07     0 0 0 6 5 2      0 0 0 5 2 3      24ToDiCoUb_pred.600      6.606e-02     1.037e-20      3.211e-07
   435.0628389858     2.796e-07     0 0 0 5 5 0      0 0 0 4 2 3      24ToDiCoUb_pred.601      1.385e-02     3.749e-21      3.058e-07
   435.2683038844     2.462e-07     0 0 0 6 5 1      0 0 0 6 0 6      24ToDiCoUb_pred.602      9.808e-04     5.134e-23      2.942e-07
   448.2391710935     4.308e-07     0 0 0 8 7 1      0 0 0 8 4 4      24ToDiCoUb_pred.603      1.290e-02     3.056e-23      4.599e-07
   449.2079714794     3.129e-07     0 0 0 6 6 0      0 0 0 7 1 7      24ToDiCoUb_pred.604      1.577e-06     3.975e-26      3.519e-07
   449.7523754150     2.479e-07     0 0 0 7 5 3      0 0 0 6 2 4      24ToDiCoUb_pred.605      1.973e-01     5.269e-21      2.956e-07
   451.0714740662     9.385e-07     0 2 1 8 7 1      2 0 0 8 3 6      24ToDiCoUb_pred.606      6.015e-08     6.328e-43      9.466e-07
   453.2865199698     9.448e-07     0 0 0 7 7 0      0 0 0 7 4 3      24ToDiCoUb_pred.607      3.419e-03     5.581e-23      9.528e-07
   457.0904221080     4.465e-07     0 0 0 7 7 1      0 0 0 7 4 4      24ToDiCoUb_pred.608      3.442e-03     1.880e-23      4.746e-07
   457.2009307586     3.548e-07     0 0 0 9 2 7      0 0 0 8 1 8      24ToDiCoUb_pred.609      6.890e-01     3.445e-20      3.758e-07
   458.0413783058     9.468e-07     0 0 0 8 7 2      0 0 0 8 4 5      24ToDiCoUb_pred.610      1.304e-02     9.366e-23      9.549e-07
   459.1222372345     3.255e-07     0 0 2 6 4 3      2 0 0 5 3 2      24ToDiCoUb_pred.611      9.095e-06     7.235e-40      3.483e-07
   461.1676261749     2.932e-07     0 0 2 6 4 3      0 2 1 6 4 2      24ToDiCoUb_pred.612      1.166e-03     9.300e-38      3.183e-07
   463.1761851294     3.586e-07     0 0 0 7 6 1      0 0 0 8 1 8      24ToDiCoUb_pred.613      5.833e-06     2.251e-25      3.793e-07
   465.3734697155     3.094e-07     0 0 2 4 4 1      2 0 0 4 1 4      24ToDiCoUb_pred.614      6.181e-08     1.237e-41      3.333e-07
   465.9156507900     3.567e-07     0 0 0 8 5 4      0 0 0 7 2 5      24ToDiCoUb_pred.615      4.930e-01     1.762e-20      3.775e-07
   465.9463492474     2.526e-07     0 0 0 6 5 1      0 0 0 5 2 4      24ToDiCoUb_pred.616      4.913e-02     2.655e-21      2.995e-07
   467.4252425223     3.114e-07     0 0 0 7 5 2      0 0 0 7 0 7      24ToDiCoUb_pred.617      1.982e-03     1.617e-22      3.351e-07
   470.5453246993     7.539e-07     0 0 2 9 7 2      1 0 1 9 5 5      24ToDiCoUb_pred.618      6.537e-03     6.929e-39      7.640e-07
   475.1838573004     9.442e-07     0 2 1 8 7 1      1 2 0 8 5 4      24ToDiCoUb_pred.619      2.380e-06     2.572e-41      9.523e-07
   479.9612968215     3.670e-07     1 0 1 9 5 5      2 0 0 8 3 6      24ToDiCoUb_pred.620      1.050e-01     1.109e-36      3.874e-07
   480.3534926486     2.963e-07     0 0 0 7 4 3      0 0 0 6 1 6      24ToDiCoUb_pred.621      6.488e-02     9.888e-21      3.212e-07
   481.2795993120     2.728e-07     2 0 0 6 5 2      0 2 1 6 3 3      24ToDiCoUb_pred.622      1.995e-05     2.726e-39      2.996e-07
   485.7958381695     3.492e-07     0 0 0 9 5 5      0 0 0 8 2 6      24ToDiCoUb_pred.623      1.048e+00     4.912e-21      3.845e-07
   487.0583657945     4.333e-07     0 2 1 8 7 2      1 0 1 7 4 3      24ToDiCoUb_pred.624      6.546e-03     2.393e-38      4.622e-07
   489.0036943991     7.867e-07     0 0 0 8 8 1      0 0 0 9 3 6      24ToDiCoUb_pred.625      2.307e-06     6.688e-27      7.964e-07
   490.5871377191     8.535e-07     1 0 1 9 8 2      1 0 1 9 5 5      24ToDiCoUb_pred.626      3.896e-03     3.840e-39      8.624e-07
   491.2460560899     9.438e-07     0 2 1 8 7 1      1 0 1 7 4 4      24ToDiCoUb_pred.627      5.642e-03     6.220e-38      9.518e-07
   492.0142998027     3.122e-07     0 0 0 6 6 0      0 0 0 6 1 5      24ToDiCoUb_pred.628      2.302e-04     6.100e-24      3.513e-07
   493.7969268426     8.464e-07     0 2 1 8 8 0      2 0 0 7 6 1      24ToDiCoUb_pred.629      1.369e-04     5.010e-40      8.554e-07
   493.8265138411     1.238e-06     0 2 1 8 8 1      2 0 0 7 6 2      24ToDiCoUb_pred.630      1.354e-04     1.652e-40      1.248e-06
   495.8941171796     3.342e-07     0 0 2 6 5 2      2 0 0 7 0 7      24ToDiCoUb_pred.631      1.510e-07     7.245e-42      3.564e-07
   497.0721576858     9.395e-07     0 0 0 7 7 0      0 0 0 8 2 7      24ToDiCoUb_pred.632      1.874e-06     3.222e-26      9.476e-07
   499.0219132597     2.272e-07     1 0 1 7 4 3      2 0 0 6 0 6      24ToDiCoUb_pred.633      2.297e-03     8.026e-38      2.785e-07
   499.4275407088     1.219e-06     0 0 2 9 7 3      0 2 1 8 7 2      24ToDiCoUb_pred.634      1.303e+00     4.774e-37      1.229e-06&
   499.4351474546     1.146e-06     0 0 2 9 7 2      0 2 1 8 7 1      24ToDiCoUb_pred.635      1.304e+00     1.433e-36      1.153e-06
   499.6863738447     4.565e-07     0 0 0 10 4 7     0 0 0 9 1 8      24ToDiCoUb_pred.636      1.892e+00     1.767e-20      4.730e-07
   500.7522484438     3.114e-07     0 0 0 7 5 2      0 0 0 6 2 5      24ToDiCoUb_pred.637      1.088e-01     9.245e-21      3.351e-07
   502.4805524494     3.601e-07     0 0 0 7 6 1      0 0 0 7 1 6      24ToDiCoUb_pred.638      1.279e-03     5.182e-23      3.808e-07
   502.8557002892     2.027e-07     0 0 2 5 3 3      0 2 1 5 3 2      24ToDiCoUb_pred.639      1.244e-03     9.245e-38      2.589e-07
   504.0736800557     3.815e-07     1 0 1 9 5 5      1 2 0 8 5 4      24ToDiCoUb_pred.640      9.504e-04     1.035e-38      4.011e-07
   505.6970110502     2.548e-07     0 0 2 4 4 0      1 0 1 3 0 3      24ToDiCoUb_pred.641      2.763e-06     1.939e-40      2.686e-07
   505.8724462508     3.848e-07     0 0 2 7 5 3      2 0 0 6 4 2      24ToDiCoUb_pred.642      4.044e-04     3.335e-39      4.171e-07
   506.2936932256     2.861e-07     0 0 0 8 5 3      0 0 0 8 0 8      24ToDiCoUb_pred.643      2.897e-03     3.615e-23      3.283e-07
   509.9741397530     6.131e-07     2 0 0 10 7 4     1 0 1 9 5 5      24ToDiCoUb_pred.644      3.700e-03     3.764e-39      6.254e-07
   511.2364848084     3.342e-07     0 0 2 6 5 2      0 0 2 5 0 5      24ToDiCoUb_pred.645      2.828e-03     1.385e-37      3.564e-07
   512.4452496500     1.796e-07     0 0 0 5 5 1      0 0 0 4 0 4      24ToDiCoUb_pred.646      6.564e-04     6.486e-23      2.412e-07
   513.1006552707     3.524e-07     0 0 2 7 5 3      2 0 0 8 0 8      24ToDiCoUb_pred.647      2.589e-07     2.156e-42      3.875e-07
   513.7012022130     3.055e-07     0 0 2 4 4 1      2 0 0 3 1 2      24ToDiCoUb_pred.648      6.979e-06     1.486e-39      3.297e-07
   519.4731287503     1.243e-06     1 0 1 9 8 1      0 2 1 8 7 2      24ToDiCoUb_pred.649      1.187e+00     4.055e-37      1.253e-06&
   519.4769604744     1.214e-06     1 0 1 9 8 2      0 2 1 8 7 1      24ToDiCoUb_pred.650      1.186e+00     1.216e-36      1.221e-06
   519.5464378727     3.276e-07     2 0 0 7 6 1      1 0 1 6 2 4      24ToDiCoUb_pred.651      2.490e-02     9.181e-37      3.502e-07
   519.9684499868     3.940e-07     0 0 0 8 6 2      0 0 0 8 1 7      24ToDiCoUb_pred.652      3.549e-03     2.153e-23      4.256e-07
   520.7400961401     7.755e-07     0 0 0 9 8 1      0 0 0 9 5 4      24ToDiCoUb_pred.653      1.161e-02     1.345e-23      7.853e-07
   521.5952577433     1.172e-06     0 0 0 8 8 0      0 0 0 8 5 3      24ToDiCoUb_pred.654      3.060e-03     3.091e-24      1.183e-06
   522.4327622912     7.624e-07     0 0 0 8 8 1      0 0 0 8 5 4      24ToDiCoUb_pred.655      3.064e-03     9.298e-24      7.724e-07
   522.4654978345     4.608e-07     1 0 1 8 7 2      2 0 0 7 5 3      24ToDiCoUb_pred.656      2.459e-03     5.455e-39      4.881e-07
   523.3338091881     1.207e-06     0 0 0 9 8 2      0 0 0 9 5 5      24ToDiCoUb_pred.657      1.166e-02     4.516e-24      1.218e-06
   524.7672774677     3.755e-07     0 0 2 7 5 3      0 2 1 8 3 6      24ToDiCoUb_pred.658      5.605e-06     4.747e-41      4.085e-07
   527.4652102622     2.940e-07     0 0 0 6 6 1      0 0 0 5 3 2      24ToDiCoUb_pred.659      1.689e-02     1.410e-21      3.190e-07
   528.5227996896     3.322e-07     0 0 2 6 5 2      2 0 0 6 2 5      24ToDiCoUb_pred.660      1.833e-05     9.205e-40      3.546e-07
   532.5982219273     3.115e-07     0 0 0 6 6 0      0 0 0 5 3 3      24ToDiCoUb_pred.661      1.683e-02     4.718e-22      3.507e-07
   540.6081927084     2.879e-07     0 0 0 8 5 3      0 0 0 7 2 6      24ToDiCoUb_pred.662      1.842e-01     2.416e-21      3.299e-07
   541.8420244148     3.196e-07     2 0 0 8 6 2      0 0 2 7 1 7      24ToDiCoUb_pred.663      2.190e-03     1.251e-38      3.578e-07
   542.4526132075     2.435e-07     0 0 0 8 4 4      0 0 0 7 1 7      24ToDiCoUb_pred.664      6.718e-02     1.589e-21      2.919e-07
   544.2926117374     5.281e-07     0 0 0 9 6 3      0 0 0 9 1 8      24ToDiCoUb_pred.665      6.723e-03     4.878e-23      5.424e-07
   544.7225413189     2.199e-07     0 0 2 4 4 0      2 0 0 3 1 3      24ToDiCoUb_pred.666      4.273e-06     3.174e-40      2.726e-07
   545.5592240349     3.485e-07     0 0 0 7 6 2      0 0 0 6 3 3      24ToDiCoUb_pred.667      6.207e-02     8.922e-22      3.839e-07
   552.3542612470     3.704e-07     0 0 0 9 5 4      0 0 0 9 0 9      24ToDiCoUb_pred.668      3.370e-03     5.146e-23      3.906e-07
   552.3678766062     2.077e-07     0 0 2 6 1 5      0 2 1 5 3 2      24ToDiCoUb_pred.669      2.502e-03     1.858e-37      2.628e-07
   552.7304281451     7.658e-07     0 0 2 8 7 2      2 0 0 7 6 1      24ToDiCoUb_pred.670      9.784e-03     2.929e-38      7.757e-07
   552.7612687008     1.162e-06     0 0 2 8 7 1      2 0 0 7 6 2      24ToDiCoUb_pred.671      9.303e-03     9.284e-39      1.173e-06
   556.0294408274     2.807e-07     0 0 0 6 5 2      0 0 0 5 0 5      24ToDiCoUb_pred.672      2.899e-03     5.323e-22      3.068e-07
   558.7922276884     3.586e-07     0 0 0 7 6 1      0 0 0 6 3 4      24ToDiCoUb_pred.673      6.019e-02     2.651e-21      3.793e-07
   559.8784200702     4.346e-07     0 0 0 8 6 3      0 0 0 7 3 4      24ToDiCoUb_pred.674      1.576e-01     3.051e-21      4.519e-07
   563.6205102298     9.459e-07     1 0 1 8 7 1      2 0 0 8 3 6      24ToDiCoUb_pred.675      2.543e-04     1.804e-39      9.539e-07
   565.6358388909     2.880e-07     1 0 1 7 4 4      0 2 1 6 3 3      24ToDiCoUb_pred.676      4.136e-03     4.889e-37      3.135e-07
   567.7649565053     7.789e-07     1 0 1 8 8 0      2 0 0 7 6 1      24ToDiCoUb_pred.677      3.367e-03     9.601e-39      7.887e-07
   567.7950582466     1.178e-06     1 0 1 8 8 1      2 0 0 7 6 2      24ToDiCoUb_pred.678      3.178e-03     3.021e-39      1.189e-06
   571.5675166618     7.942e-07     0 0 0 9 6 4      0 0 0 8 3 5      24ToDiCoUb_pred.679      3.509e-01     8.879e-22      8.104e-07
   575.4449951439     1.184e-06     0 0 2 9 7 3      2 0 0 8 6 2      24ToDiCoUb_pred.680      1.515e-02     6.229e-39      1.195e-06
   575.6752127333     7.474e-07     0 0 2 9 7 2      2 0 0 8 6 3      24ToDiCoUb_pred.681      1.093e-02     1.351e-38      7.576e-07
   576.1724156850     2.253e-07     2 0 0 7 5 3      2 0 0 6 0 6      24ToDiCoUb_pred.682      5.246e-03     1.417e-37      2.769e-07
   578.6204500882     3.683e-07     0 0 2 9 4 5      2 0 0 8 3 6      24ToDiCoUb_pred.683      3.950e-02     2.987e-37      3.886e-07
   579.1864520888     3.540e-07     0 0 2 7 5 3      0 2 1 6 5 2      24ToDiCoUb_pred.684      7.084e-03     6.543e-38      3.889e-07
   582.6570978847     5.986e-07     0 0 0 10 6 5     0 0 0 9 3 6      24ToDiCoUb_pred.685      7.328e-01     1.918e-21      6.112e-07
   585.7642750939     2.651e-07     0 0 2 5 4 1      2 0 0 4 1 4      24ToDiCoUb_pred.686      1.980e-05     3.215e-39      2.926e-07
   585.9752527163     2.423e-07     2 0 0 7 6 2      2 0 0 7 1 7      24ToDiCoUb_pred.687      6.663e-05     9.106e-40      2.909e-07
   586.6978627661     3.547e-07     0 0 0 9 5 4      0 0 0 8 2 7      24ToDiCoUb_pred.688      2.533e-01     4.097e-21      3.757e-07&&
   586.7015831232     3.724e-07     0 0 0 8 6 2      0 0 0 7 3 5      24ToDiCoUb_pred.689      1.404e-01     9.481e-22      4.058e-07
   587.7328934639     9.516e-07     1 0 1 8 7 1      1 2 0 8 5 4      24ToDiCoUb_pred.690      2.151e-05     1.590e-40      9.596e-07
   587.8477600794     3.160e-07     0 0 0 6 6 1      0 0 0 6 1 6      24ToDiCoUb_pred.691      2.129e-05     1.959e-24      3.394e-07
   588.9063976253     8.426e-07     0 2 1 8 8 0      1 0 1 8 3 5      24ToDiCoUb_pred.692      1.003e-06     4.247e-42      8.517e-07
   594.4559723781     4.418e-07     0 0 0 8 7 1      0 0 0 8 2 6      24ToDiCoUb_pred.693      6.415e-04     1.873e-24      4.702e-07
   595.4905831854     1.209e-06     1 0 1 9 8 1      2 0 0 8 6 2      24ToDiCoUb_pred.694      7.749e-03     2.994e-39      1.219e-06
   595.7170257532     8.477e-07     1 0 1 9 8 2      2 0 0 8 6 3      24ToDiCoUb_pred.695      5.409e-03     6.280e-39      8.567e-07
   598.5334169180     9.452e-07     0 0 0 7 7 0      0 0 0 7 2 5      24ToDiCoUb_pred.696      8.265e-05     1.666e-24      9.533e-07
   599.6160002598     4.617e-07     1 0 1 8 7 2      1 0 1 7 4 3      24ToDiCoUb_pred.697      6.334e-02     1.594e-37      4.890e-07
   602.7328333223     3.827e-07     0 0 2 9 4 5      1 2 0 8 5 4      24ToDiCoUb_pred.698      1.057e-02     8.340e-38      4.022e-07
   603.7950922535     9.511e-07     1 0 1 8 7 1      1 0 1 7 4 4      24ToDiCoUb_pred.699      5.494e-02     4.180e-37      9.591e-07
   605.3958493879     5.216e-07     1 2 0 8 8 0      2 0 0 7 5 3      24ToDiCoUb_pred.700      3.023e-03     5.137e-39      5.459e-07
   606.1439713303     2.210e-07     0 0 0 7 5 3      0 0 0 6 0 6      24ToDiCoUb_pred.701      6.637e-03     2.227e-22      2.735e-07
   606.6408704685     2.891e-07     0 0 2 4 3 1      0 2 1 3 3 0      24ToDiCoUb_pred.702      2.150e-03     2.728e-37      3.013e-07
   614.2005014015     4.303e-07     0 0 0 9 4 5      0 0 0 8 1 8      24ToDiCoUb_pred.703      5.695e-02     1.680e-21      4.478e-07
   617.3498503488     5.171e-07     0 0 0 9 6 3      0 0 0 8 3 6      24ToDiCoUb_pred.704      2.630e-01     2.164e-21      5.318e-07
   617.8594788499     4.309e-07     0 2 1 8 7 2      0 0 2 7 1 7      24ToDiCoUb_pred.705      2.210e-06     9.940e-42      4.600e-07
   620.1828155730     3.374e-07     0 0 0 7 6 2      0 0 0 7 1 7      24ToDiCoUb_pred.706      8.525e-05     1.394e-24      3.738e-07
   620.8824356182     1.188e-06     0 0 2 9 7 3      1 0 1 9 3 6      24ToDiCoUb_pred.707      7.736e-09     3.452e-45      1.199e-06
   624.8560929942     3.406e-07     2 0 0 8 6 3      2 0 0 8 1 8      24ToDiCoUb_pred.708      1.380e-04     2.733e-39      3.624e-07
   625.9387448433     2.488e-07     2 0 0 7 6 2      2 0 0 6 1 5      24ToDiCoUb_pred.709      2.834e-03     4.167e-38      2.963e-07
   626.7987670590     4.442e-07     0 0 0 7 7 1      0 0 0 6 4 2      24ToDiCoUb_pred.710      1.880e-02     1.331e-22      4.725e-07
   627.9533446468     9.407e-07     0 0 0 7 7 0      0 0 0 6 4 3      24ToDiCoUb_pred.711      1.881e-02     4.005e-22      9.488e-07
   629.6275607174     3.145e-07     0 0 2 6 5 1      2 0 0 6 0 6      24ToDiCoUb_pred.712      2.303e-06     4.581e-41      3.533e-07
   634.3296634400     4.199e-07     1 0 1 9 4 5      2 0 0 8 0 8      24ToDiCoUb_pred.713      4.729e-03     3.395e-38      4.497e-07
   634.5832013092     7.712e-07     1 0 1 9 6 3      2 0 0 8 2 6      24ToDiCoUb_pred.714      2.078e-03     4.804e-39      7.878e-07
   634.8334623081     2.768e-07     0 0 0 6 6 1      0 0 0 5 1 4      24ToDiCoUb_pred.715      4.381e-04     4.400e-23      3.032e-07
   638.0738909783     4.335e-07     0 0 0 7 7 1      0 0 0 8 0 8      24ToDiCoUb_pred.716      7.146e-08     5.172e-28      4.624e-07
   639.0545483636     3.390e-07     0 0 2 8 3 6      2 0 0 7 0 7      24ToDiCoUb_pred.717      2.232e-03     8.850e-38      3.609e-07
   640.9280236596     1.213e-06     1 0 1 9 8 1      1 0 1 9 3 6      24ToDiCoUb_pred.718      6.714e-05     2.825e-41      1.223e-06
   645.9962856370     4.394e-07     1 0 1 9 4 5      0 2 1 8 3 6      24ToDiCoUb_pred.719      1.864e-03     1.369e-38      4.680e-07
   646.5589688317     9.624e-07     1 2 0 8 8 1      2 0 0 8 3 6      24ToDiCoUb_pred.720      1.598e-05     8.811e-41      9.703e-07
   647.8398989277     7.616e-07     0 0 2 8 7 2      1 0 1 8 3 5      24ToDiCoUb_pred.721      7.555e-05     2.684e-40      7.716e-07
   648.9777657015     9.390e-07     0 0 0 8 7 2      0 0 0 7 4 3      24ToDiCoUb_pred.722      6.573e-02     6.384e-22      9.471e-07
   652.7824972135     4.224e-07     0 0 0 8 7 1      0 0 0 7 4 4      24ToDiCoUb_pred.723      6.573e-02     2.144e-22      4.520e-07
   658.4198018984     9.398e-07     0 0 0 8 7 2      0 0 0 9 0 9      24ToDiCoUb_pred.724      2.878e-07     2.849e-27      9.479e-07&&
   658.4292433134     4.144e-07     0 0 0 8 6 3      0 0 0 8 1 8      24ToDiCoUb_pred.725      1.875e-04     4.351e-24      4.325e-07
   660.1861681557     3.138e-07     0 0 2 6 5 1      2 0 0 5 2 4      24ToDiCoUb_pred.726      3.279e-05     6.929e-40      3.527e-07
   662.5906332273     3.292e-07     0 0 0 8 5 4      0 0 0 7 0 7      24ToDiCoUb_pred.727      1.077e-02     5.306e-22      3.517e-07
   662.8744272880     7.749e-07     1 0 1 8 8 0      1 0 1 8 3 5      24ToDiCoUb_pred.728      5.943e-06     2.023e-41      7.847e-07
   662.9891438963     3.367e-07     0 0 0 7 6 2      0 0 0 6 1 5      24ToDiCoUb_pred.729      3.100e-03     5.517e-23      3.732e-07
   663.1749542012     5.297e-07     2 0 0 9 7 2      1 0 1 8 3 5      24ToDiCoUb_pred.730      6.985e-03     2.655e-38      5.440e-07
   664.5458453595     3.121e-07     2 0 0 7 6 1      0 2 1 6 4 2      24ToDiCoUb_pred.731      4.108e-05     1.956e-39      3.357e-07
   664.7228988496     4.041e-07     0 0 2 7 5 2      2 0 0 7 0 7      24ToDiCoUb_pred.732      1.587e-06     5.158e-41      4.226e-07
   670.6713520658     9.680e-07     1 2 0 8 8 1      1 2 0 8 5 4      24ToDiCoUb_pred.733      2.408e-03     1.395e-38      9.759e-07
   672.3883904611     4.347e-07     0 0 0 7 7 1      0 0 0 7 2 6      24ToDiCoUb_pred.734      2.479e-05     1.923e-25      4.635e-07
   682.5463518132     5.225e-07     1 2 0 8 8 0      1 0 1 7 4 3      24ToDiCoUb_pred.735      1.281e-06     2.534e-42      5.467e-07
   686.7335508554     9.676e-07     1 2 0 8 8 1      1 0 1 7 4 4      24ToDiCoUb_pred.736      2.122e-06     1.271e-41      9.755e-07
   692.7634034176     9.337e-07     0 0 0 8 7 2      0 0 0 8 2 7      24ToDiCoUb_pred.737      1.242e-04     1.321e-24      9.419e-07
   694.0382682809     7.582e-07     0 0 0 8 8 1      0 0 0 9 1 8      24ToDiCoUb_pred.738      6.516e-08     2.705e-28      7.683e-07
   695.7542356486     1.233e-06     0 2 1 8 8 1      2 0 0 8 2 6      24ToDiCoUb_pred.739      3.232e-07     5.631e-43      1.244e-06
   697.3515813597     4.025e-07     0 0 2 7 5 2      2 0 0 6 2 5      24ToDiCoUb_pred.740      4.616e-05     1.608e-39      4.211e-07
   697.7336106334     4.157e-07     0 0 0 8 6 3      0 0 0 7 1 6      24ToDiCoUb_pred.741      1.057e-02     2.664e-22      4.338e-07
   700.3621399942     3.121e-07     0 0 2 6 5 2      0 2 1 6 3 3      24ToDiCoUb_pred.742      3.886e-06     2.682e-40      3.358e-07
   701.0961582729     9.337e-07     0 2 1 8 7 1      2 0 0 8 1 8      24ToDiCoUb_pred.743      1.378e-10     2.201e-45      9.419e-07
   707.9786955014     2.983e-07     0 0 0 6 6 0      0 0 0 5 1 5      24ToDiCoUb_pred.744      5.864e-05     2.284e-24      3.390e-07
   709.5544994564     7.935e-07     0 0 0 9 8 1      0 0 0 9 3 6      24ToDiCoUb_pred.745      1.986e-04     3.262e-25      8.031e-07
   717.5981529962     7.549e-07     0 0 0 8 8 1      0 0 0 7 5 2      24ToDiCoUb_pred.746      2.024e-02     8.844e-23      7.650e-07
   717.8110607973     1.162e-06     0 0 0 8 8 0      0 0 0 7 5 3      24ToDiCoUb_pred.747      2.024e-02     2.950e-23      1.173e-06
   721.4726485614     1.161e-06     0 0 0 8 8 0      0 0 0 8 3 5      24ToDiCoUb_pred.748      2.437e-05     3.581e-26      1.172e-06
   725.1058318752     3.061e-07     0 0 0 9 5 5      0 0 0 8 0 8      24ToDiCoUb_pred.749      1.412e-02     1.018e-22      3.458e-07
   729.9859810282     3.547e-07     1 0 1 9 5 5      2 0 0 8 1 8      24ToDiCoUb_pred.750      1.047e-03     1.732e-38      3.757e-07
   730.4171133151     4.595e-07     1 0 1 8 7 2      0 0 2 7 1 7      24ToDiCoUb_pred.751      7.043e-04     2.317e-39      4.869e-07
   739.4013161132     7.995e-07     0 0 0 9 6 4      0 0 0 8 1 7      24ToDiCoUb_pred.752      2.336e-02     8.279e-23      8.156e-07
   742.1459478377     1.202e-06     0 0 0 9 8 2      0 0 0 8 5 3      24ToDiCoUb_pred.753      6.911e-02     4.072e-23      1.213e-06
   742.9835673485     7.694e-07     0 0 0 9 8 1      0 0 0 8 5 4      24ToDiCoUb_pred.754      6.913e-02     1.224e-22      7.793e-07
   754.6889905082     1.157e-06     0 0 2 8 7 1      2 0 0 8 2 6      24ToDiCoUb_pred.755      1.487e-06     2.222e-42      1.168e-06
   756.3287817567     1.233e-06     0 2 1 8 8 1      2 0 0 7 4 4      24ToDiCoUb_pred.756      8.783e-07     1.754e-42      1.243e-06
   758.8285812213     3.459e-07     0 0 0 7 6 1      0 0 0 6 1 6      24ToDiCoUb_pred.757      2.577e-04     1.699e-23      3.674e-07
   767.0955068923     7.507e-07     0 0 0 8 8 1      0 0 0 8 3 6      24ToDiCoUb_pred.758      1.537e-05     7.530e-26      7.608e-07
   769.7227800541     1.174e-06     1 0 1 8 8 1      2 0 0 8 2 6      24ToDiCoUb_pred.759      1.086e-07     1.562e-43      1.185e-06
   770.0089646218     8.000e-07     2 0 0 9 7 3      2 0 0 8 2 6      24ToDiCoUb_pred.760      5.090e-03     8.177e-39      8.160e-07
   776.2367373531     2.879e-07     2 0 0 8 6 2      2 0 0 7 1 7      24ToDiCoUb_pred.761      4.861e-04     4.450e-39      3.299e-07
   777.7483762217     4.356e-07     0 0 0 7 7 1      0 0 0 6 2 4      24ToDiCoUb_pred.762      1.544e-04     1.518e-24      4.644e-07
   787.6916717665     5.606e-07     0 0 0 10 6 5     0 0 0 9 1 8      24ToDiCoUb_pred.763      3.885e-02     1.567e-22      5.741e-07
   790.0631227120     1.241e-06     0 2 1 8 8 1      1 0 1 7 3 4      24ToDiCoUb_pred.764      1.002e-05     2.169e-41      1.251e-06
   794.2246626498     9.395e-07     0 0 0 8 7 2      0 0 0 7 2 5      24ToDiCoUb_pred.765      1.319e-03     1.772e-23      9.476e-07
   795.2083993554     9.352e-07     0 0 0 7 7 0      0 0 0 7 0 7      24ToDiCoUb_pred.766      9.426e-07     2.899e-26      9.434e-07
   798.0305976243     3.412e-07     0 0 2 7 5 3      2 0 0 6 0 6      24ToDiCoUb_pred.767      7.818e-06     1.148e-40      3.773e-07
   813.3474648685     5.205e-07     1 2 0 8 8 0      0 0 2 7 1 7      24ToDiCoUb_pred.768      4.398e-09     1.178e-44      5.448e-07
   813.6451944365     9.411e-07     1 0 1 8 7 1      2 0 0 8 1 8      24ToDiCoUb_pred.769      1.625e-06     1.955e-41      9.493e-07
   815.2635366164     1.157e-06     0 0 2 8 7 1      2 0 0 7 4 4      24ToDiCoUb_pred.770      3.177e-05     5.495e-41      1.168e-06
   815.4767711601     3.615e-07     0 0 0 8 6 2      0 0 0 7 1 7      24ToDiCoUb_pred.771      6.163e-04     6.817e-24      3.958e-07
   825.2258302942     8.368e-07     0 2 1 8 8 0      0 2 1 7 5 3      24ToDiCoUb_pred.772      1.880e-02     1.332e-37      8.459e-07
   828.5354052769     9.352e-07     0 0 0 7 7 0      0 0 0 6 2 5      24ToDiCoUb_pred.773      6.878e-05     2.299e-24      9.434e-07
   828.6451342949     3.560e-07     0 0 2 9 4 5      2 0 0 8 1 8      24ToDiCoUb_pred.774      7.563e-05     9.821e-40      3.769e-07
   830.2973261622     1.173e-06     1 0 1 8 8 1      2 0 0 7 4 4      24ToDiCoUb_pred.775      2.595e-07     4.333e-43      1.184e-06
   833.7659660838     4.086e-07     0 0 0 8 7 1      0 0 0 8 0 8      24ToDiCoUb_pred.776      4.118e-06     2.035e-26      4.392e-07
   848.9978775717     1.165e-06     0 0 2 8 7 1      1 0 1 7 3 4      24ToDiCoUb_pred.777      1.444e-04     2.721e-40      1.176e-06
   851.3421838417     3.159e-07     0 0 2 6 5 1      0 2 1 5 3 2      24ToDiCoUb_pred.778      1.237e-04     4.084e-39      3.546e-07
   852.2541917882     4.080e-07     0 2 1 8 7 2      2 0 0 7 1 7      24ToDiCoUb_pred.779      8.964e-08     6.857e-43      4.386e-07
   860.7944546690     7.357e-07     0 0 2 9 7 2      1 0 1 8 3 5      24ToDiCoUb_pred.780      9.196e-04     2.128e-39      7.461e-07
   864.0316671175     1.181e-06     1 0 1 8 8 1      1 0 1 7 3 4      24ToDiCoUb_pred.781      2.660e-05     4.845e-41      1.192e-06
   867.5268771304     7.649e-07     1 0 1 9 6 3      2 0 0 8 0 8      24ToDiCoUb_pred.782      1.729e-04     6.853e-40      7.817e-07
   868.0804655666     4.098e-07     0 0 0 8 7 1      0 0 0 7 2 6      24ToDiCoUb_pred.783      3.739e-04     2.020e-24      4.403e-07
   869.1909216642     3.860e-07     0 0 2 7 5 2      0 2 1 6 3 3      24ToDiCoUb_pred.784      2.179e-04     1.148e-38      4.054e-07
   878.0569561460     5.055e-07     0 0 0 9 6 3      0 0 0 8 1 8      24ToDiCoUb_pred.785      1.053e-03     1.578e-23      5.205e-07
   879.1934993275     7.758e-07     1 0 1 9 6 3      0 2 1 8 3 6      24ToDiCoUb_pred.786      2.168e-03     8.862e-39      7.923e-07
   880.8362676889     8.375e-07     1 0 1 9 8 2      1 0 1 8 3 5      24ToDiCoUb_pred.787      2.069e-04     4.579e-40      8.466e-07
   884.1593315967     7.552e-07     0 0 2 8 7 2      0 2 1 7 5 3      24ToDiCoUb_pred.788      8.292e-04     5.142e-39      7.652e-07
   889.3064480128     1.164e-06     0 0 0 8 8 0      0 0 0 8 1 7      24ToDiCoUb_pred.789      8.170e-07     1.817e-27      1.175e-06
   896.5836530384     9.578e-07     1 2 0 8 8 1      2 0 0 8 1 8      24ToDiCoUb_pred.790      3.364e-11     3.356e-46      9.657e-07
   899.1938599569     7.685e-07     1 0 1 8 8 0      0 2 1 7 5 3      24ToDiCoUb_pred.791      6.754e-04     4.053e-39      7.784e-07
   914.5890733382     7.653e-07     0 0 0 9 8 1      0 0 0 9 1 8      24ToDiCoUb_pred.792      4.732e-06     1.294e-26      7.752e-07
   928.6979114698     1.229e-06     0 2 1 8 8 1      2 0 0 8 0 8      24ToDiCoUb_pred.793      2.301e-09     7.145e-45      1.240e-06
   929.2517894463     7.542e-07     0 0 0 8 8 1      0 0 0 7 3 4      24ToDiCoUb_pred.794      5.949e-05     4.426e-25      7.643e-07
   934.1399721370     4.209e-07     0 0 0 7 7 1      0 0 0 6 0 6      24ToDiCoUb_pred.795      2.744e-06     4.048e-26      4.506e-07
   940.3645336668     1.236e-06     0 2 1 8 8 1      0 2 1 8 3 6      24ToDiCoUb_pred.796      9.196e-06     2.950e-41      1.246e-06
   942.0233386558     1.192e-06     0 0 0 9 8 2      0 0 0 8 3 5      24ToDiCoUb_pred.797      4.629e-04     4.550e-25      1.202e-06
   956.0395811492     1.157e-06     0 0 0 8 8 0      0 0 0 7 3 5      24ToDiCoUb_pred.798      4.715e-05     1.260e-25      1.168e-06
   964.8118262535     4.381e-07     1 0 1 8 7 2      2 0 0 7 1 7      24ToDiCoUb_pred.799      3.416e-06     2.053e-41      4.667e-07
   967.6342015882     1.169e-06     0 0 2 9 7 3      2 0 0 8 2 6      24ToDiCoUb_pred.800      1.002e-05     1.034e-41      1.180e-06
   987.6326663295     1.153e-06     0 0 2 8 7 1      2 0 0 8 0 8      24ToDiCoUb_pred.801      3.110e-08     8.566e-44      1.164e-06
   987.6463119496     7.578e-07     0 0 0 9 8 1      0 0 0 8 3 6      24ToDiCoUb_pred.802      2.875e-04     9.646e-25      7.678e-07
   987.6797896297     1.194e-06     1 0 1 9 8 1      2 0 0 8 2 6      24ToDiCoUb_pred.803      3.341e-06     3.314e-42      1.205e-06
   990.8996450871     9.294e-07     0 0 0 8 7 2      0 0 0 7 0 7      24ToDiCoUb_pred.804      1.350e-05     3.072e-25      9.376e-07
   999.2992885265     1.160e-06     0 0 2 8 7 1      0 2 1 8 3 6      24ToDiCoUb_pred.805      2.823e-07     8.041e-43      1.172e-06
  1002.6664558753     1.170e-06     1 0 1 8 8 1      2 0 0 8 0 8      24ToDiCoUb_pred.806      3.851e-09     1.029e-44      1.181e-06
  1002.9526404430     7.940e-07     2 0 0 9 7 3      2 0 0 8 0 8      24ToDiCoUb_pred.807      2.009e-05     6.001e-41      8.101e-07
  1014.3330780723     1.177e-06     1 0 1 8 8 1      0 2 1 8 3 6      24ToDiCoUb_pred.808      1.648e-06     4.560e-42      1.188e-06
  1014.6192626400     8.045e-07     2 0 0 9 7 3      0 2 1 8 3 6      24ToDiCoUb_pred.809      1.826e-06     5.641e-42      8.204e-07
  1027.8026126895     7.427e-07     0 0 0 8 8 1      0 0 0 8 1 8      24ToDiCoUb_pred.810      1.757e-08     1.732e-28      7.530e-07
  1047.7421778069     5.017e-07     1 2 0 8 8 0      2 0 0 7 1 7      24ToDiCoUb_pred.811      5.847e-09     2.989e-44      5.269e-07
  1067.1069800095     7.435e-07     0 0 0 8 8 1      0 0 0 7 1 6      24ToDiCoUb_pred.812      2.184e-06     2.421e-26      7.537e-07
  1079.9609625770     8.305e-07     0 2 1 8 8 0      2 0 0 7 0 7      24ToDiCoUb_pred.813      1.793e-08     2.591e-43      8.397e-07
  1109.8571381072     1.195e-06     0 0 0 9 8 2      0 0 0 8 1 7      24ToDiCoUb_pred.814      1.529e-05     2.462e-26      1.206e-06
  1138.8944638794     7.482e-07     0 0 2 8 7 2      2 0 0 7 0 7      24ToDiCoUb_pred.815      2.557e-08     3.328e-43      7.584e-07
  1153.9289922397     7.616e-07     1 0 1 8 8 0      2 0 0 7 0 7      24ToDiCoUb_pred.816      1.493e-08     1.893e-43      7.716e-07
  1184.8147691861     1.154e-06     0 0 0 8 8 0      0 0 0 7 1 7      24ToDiCoUb_pred.817      7.342e-08     3.909e-28      1.165e-06
  1200.5778774094     1.165e-06     0 0 2 9 7 3      2 0 0 8 0 8      24ToDiCoUb_pred.818      3.360e-07     7.035e-43      1.176e-06
  1212.2444996065     1.172e-06     0 0 2 9 7 3      0 2 1 8 3 6      24ToDiCoUb_pred.819      7.705e-07     1.675e-42      1.183e-06
  1220.6234654509     1.190e-06     1 0 1 9 8 1      2 0 0 8 0 8      24ToDiCoUb_pred.820      9.170e-08     1.858e-43      1.201e-06
  1232.2900876479     1.197e-06     1 0 1 9 8 1      0 2 1 8 3 6      24ToDiCoUb_pred.821      1.944e-05     4.091e-41      1.208e-06
  1248.3534177468     7.499e-07     0 0 0 9 8 1      0 0 0 8 1 8      24ToDiCoUb_pred.822      3.679e-07     2.761e-27      7.601e-07
  5909.8613228789     7.037e-07     2 0 0 8 1 8      0 0 0 9 8 1      24ToDiCoUb_pred.823      2.756e-08     1.916e-32      7.351e-07
  5979.2536005325     1.143e-06     2 0 0 7 1 7      0 0 0 8 8 0      24ToDiCoUb_pred.824      6.219e-09     3.630e-33      1.165e-06
  6130.4121279362     6.961e-07     2 0 0 8 1 8      0 0 0 8 8 1      24ToDiCoUb_pred.825      5.589e-09     1.055e-32      7.278e-07
  6135.7736238515     6.850e-07     1 2 0 8 5 4      0 0 0 9 8 1      24ToDiCoUb_pred.826      6.560e-05     4.231e-29      7.484e-07
  6159.8860070856     7.100e-07     2 0 0 8 3 6      0 0 0 9 8 1      24ToDiCoUb_pred.827      5.797e-08     3.710e-32      7.412e-07
  6164.4413873914     9.023e-07     0 2 1 6 3 3      0 0 0 7 7 0      24ToDiCoUb_pred.828      4.388e-06     4.166e-29      9.553e-07
  6173.2181644743     8.938e-07     2 0 0 7 0 7      0 0 0 8 7 2      24ToDiCoUb_pred.829      2.268e-07     9.570e-31      9.571e-07
  6213.6483134709     1.143e-06     0 0 2 7 1 7      0 0 0 8 8 0      24ToDiCoUb_pred.830      1.318e-06     7.122e-31      1.173e-06
  6235.2425732571     3.901e-07     2 0 0 6 0 6      0 0 0 7 7 1      24ToDiCoUb_pred.831      8.345e-09     2.582e-32      4.506e-07
  6280.1577844797     4.341e-07     2 0 0 8 1 8      0 0 0 9 6 3      24ToDiCoUb_pred.832      2.495e-06     9.293e-30      4.833e-07
  6312.8138183083     3.947e-07     0 2 1 8 3 6      0 0 0 8 7 1      24ToDiCoUb_pred.833      1.139e-05     1.736e-29      4.546e-07
  6324.4804405053     3.728e-07     2 0 0 8 0 8      0 0 0 8 7 1      24ToDiCoUb_pred.834      4.210e-07     6.396e-31      4.357e-07
  6336.2807276960     8.991e-07     2 0 0 6 2 5      0 0 0 7 7 0      24ToDiCoUb_pred.835      2.969e-08     2.669e-31      9.621e-07
  6340.2622301192     6.711e-07     1 0 1 7 4 4      0 0 0 8 8 1      24ToDiCoUb_pred.836      1.919e-04     2.988e-28      7.406e-07
  6344.4494265263     1.129e-06     1 0 1 7 4 3      0 0 0 8 8 0      24ToDiCoUb_pred.837      2.046e-04     1.060e-28      1.174e-06
  6348.5915985585     3.259e-07     2 0 0 7 1 7      0 0 0 8 6 2      24ToDiCoUb_pred.838      1.725e-06     5.378e-30      3.964e-07
  6356.3244289087     6.771e-07     1 2 0 8 5 4      0 0 0 8 8 1      24ToDiCoUb_pred.839      2.462e-05     4.322e-29      7.412e-07
  6368.9094102060     8.998e-07     2 0 0 7 0 7      0 0 0 7 7 0      24ToDiCoUb_pred.840      1.413e-07     1.450e-30      9.627e-07
  6380.4368121429     7.024e-07     2 0 0 8 3 6      0 0 0 8 8 1      24ToDiCoUb_pred.841      2.140e-07     3.730e-31      7.339e-07
  6397.5981573492     6.972e-07     0 0 2 8 3 6      0 0 0 9 8 1      24ToDiCoUb_pred.842      1.794e-04     1.065e-28      7.596e-07
  6421.4739525168     2.872e-07     0 2 1 8 3 6      0 0 0 9 5 5      24ToDiCoUb_pred.843      4.471e-02     1.117e-25      3.652e-07
  6421.5999289515     1.133e-06     2 0 0 7 5 3      0 0 0 8 8 0      24ToDiCoUb_pred.844      1.384e-05     7.003e-30      1.174e-06
  6427.9532967571     8.996e-07     0 2 1 7 5 3      0 0 0 8 7 2      24ToDiCoUb_pred.845      2.506e-02     9.755e-26      9.625e-07
  6433.1405747139     2.563e-07     2 0 0 8 0 8      0 0 0 9 5 5      24ToDiCoUb_pred.846      6.595e-05     1.642e-28      3.414e-07
  6451.1501042731     4.408e-07     1 2 0 10 5 6     0 0 0 11 6 5     24ToDiCoUb_pred.847      2.883e-02     1.041e-26      6.784e-07
  6454.0867187926     3.785e-07     0 2 1 6 5 2      0 0 0 7 7 1      24ToDiCoUb_pred.848      1.236e-02     3.570e-26      4.604e-07
  6463.1152292630     4.087e-07     1 0 1 7 3 4      0 0 0 8 7 1      24ToDiCoUb_pred.849      8.871e-04     1.139e-27      4.669e-07
  6465.3390319779     2.320e-07     0 2 1 6 4 2      0 0 0 7 6 1      24ToDiCoUb_pred.850      2.016e-02     4.070e-25      3.146e-07
  6465.6864058034     2.685e-07     2 0 0 5 1 5      0 0 0 6 6 0      24ToDiCoUb_pred.851      2.072e-07     2.708e-30      3.390e-07
  6492.2245442245     1.909e-07     0 2 1 6 3 3      0 0 0 7 5 2      24ToDiCoUb_pred.852      3.049e-02     1.284e-24      3.673e-07
  6496.8495702183     3.381e-07     2 0 0 7 4 4      0 0 0 8 7 1      24ToDiCoUb_pred.853      4.696e-05     5.964e-29      4.461e-07
  6499.7854973123     3.234e-07     2 0 0 8 1 8      0 0 0 8 6 3      24ToDiCoUb_pred.854      1.084e-06     1.096e-29      3.870e-07
  6501.5271763341     2.084e-07     2 0 0 7 0 7      0 0 0 8 5 4      24ToDiCoUb_pred.855      3.815e-04     7.159e-27      4.007e-07
  6503.9220620187     3.428e-07     2 0 0 6 1 5      0 0 0 7 6 2      24ToDiCoUb_pred.856      2.187e-05     1.454e-28      3.787e-07
  6506.0700854523     4.030e-07     1 2 0 8 5 4      0 0 0 9 6 3      24ToDiCoUb_pred.857      6.610e-02     2.294e-25      5.033e-07
  6508.5058934138     4.204e-07     0 2 1 8 3 6      0 0 0 7 7 1      24ToDiCoUb_pred.858      2.954e-07     1.097e-30      4.771e-07
  6512.3996183853     2.111e-07     0 2 1 5 3 2      0 0 0 6 5 1      24ToDiCoUb_pred.859      1.902e-02     5.158e-25      2.957e-07
  6520.1725156108     3.999e-07     2 0 0 8 0 8      0 0 0 7 7 1      24ToDiCoUb_pred.860      2.204e-08     8.156e-32      4.592e-07
  6527.4007246306     4.287e-07     2 0 0 6 4 2      0 0 0 7 7 1      24ToDiCoUb_pred.861      1.661e-05     4.690e-29      4.845e-07
  6530.1824686864     4.442e-07     2 0 0 8 3 6      0 0 0 9 6 3      24ToDiCoUb_pred.862      3.665e-03     1.263e-26      4.925e-07
  6543.8855541456     2.989e-07     2 0 0 7 1 7      0 0 0 7 6 2      24ToDiCoUb_pred.863      4.241e-07     3.215e-30      3.745e-07
  6544.0142392241     3.435e-07     2 0 0 8 1 8      0 0 0 9 4 5      24ToDiCoUb_pred.864      1.540e-03     1.905e-26      4.040e-07
  6544.1364289658     1.109e-06     1 0 1 9 4 5      0 0 0 9 8 2      24ToDiCoUb_pred.865      3.168e-04     6.694e-29      1.252e-06
  6557.4241163265     3.504e-07     2 0 0 8 2 6      0 0 0 8 7 1      24ToDiCoUb_pred.866      1.096e-05     1.549e-29      4.466e-07
  6563.2385740638     1.546e-07     2 0 0 6 0 6      0 0 0 7 5 3      24ToDiCoUb_pred.867      4.002e-05     5.504e-28      2.735e-07
  6582.9863114969     3.237e-07     0 0 2 7 1 7      0 0 0 8 6 2      24ToDiCoUb_pred.868      1.796e-03     5.207e-27      4.199e-07
  6593.3639268870     6.278e-07     1 2 0 10 5 6     0 0 0 9 8 1      24ToDiCoUb_pred.869      1.652e-05     1.140e-29      8.125e-07
  6607.7420647187     6.203e-07     2 0 0 9 5 4      0 0 0 9 8 1      24ToDiCoUb_pred.870      4.004e-04     2.489e-28      7.973e-07
  6610.3384394647     2.095e-07     1 0 1 6 2 4      0 0 0 7 6 1      24ToDiCoUb_pred.871      1.176e-03     2.271e-26      3.300e-07
  6618.1489624065     6.895e-07     0 0 2 8 3 6      0 0 0 8 8 1      24ToDiCoUb_pred.872      8.956e-05     1.451e-28      7.525e-07
  6621.6157565111     1.865e-07     2 0 0 7 1 7      0 0 0 8 4 4      24ToDiCoUb_pred.873      2.752e-03     2.973e-26      2.927e-07
  6623.2999595307     2.493e-07     1 0 1 5 2 3      0 0 0 6 6 0      24ToDiCoUb_pred.874      4.727e-04     5.890e-27      3.533e-07
  6623.6445424888     9.056e-07     0 2 1 7 5 3      0 0 0 7 7 0      24ToDiCoUb_pred.875      2.171e-03     2.061e-26      9.682e-07
  6636.3198531199     1.844e-07     0 2 1 6 4 2      0 0 0 6 6 1      24ToDiCoUb_pred.876      1.993e-03     8.770e-26      2.814e-07
  6638.3652420602     2.143e-07     2 0 0 5 3 2      0 0 0 6 6 1      24ToDiCoUb_pred.877      3.786e-05     1.409e-27      3.148e-07
  6640.2860911664     2.658e-07     0 2 1 8 3 6      0 0 0 8 5 3      24ToDiCoUb_pred.878      1.265e-02     8.561e-26      3.487e-07
  6643.4581108908     1.100e-06     0 0 2 7 5 3      0 0 0 8 8 0      24ToDiCoUb_pred.879      7.936e-03     3.752e-27      1.202e-06
  6643.8173128925     6.200e-07     0 0 2 7 5 2      0 0 0 8 8 1      24ToDiCoUb_pred.880      7.857e-03     1.114e-26      7.840e-07
  6651.9527133635     2.322e-07     2 0 0 8 0 8      0 0 0 8 5 3      24ToDiCoUb_pred.881      5.498e-06     3.709e-29      3.237e-07
  6658.8073043685     4.336e-07     1 0 1 7 3 4      0 0 0 7 7 1      24ToDiCoUb_pred.882      6.514e-05     2.039e-28      4.888e-07
  6658.8348468626     1.557e-07     0 2 1 5 3 2      0 0 0 5 5 1      24ToDiCoUb_pred.883      2.211e-03     1.169e-25      2.590e-07
  6663.3514152648     1.609e-07     0 2 1 6 3 3      0 0 0 6 5 2      24ToDiCoUb_pred.884      5.913e-03     5.432e-25      3.526e-07
  6664.0638845291     1.752e-07     2 0 0 6 2 5      0 0 0 7 5 2      24ToDiCoUb_pred.885      4.555e-03     1.821e-25      3.845e-07
  6664.2727294260     9.051e-07     1 0 1 8 3 5      0 0 0 8 7 2      24ToDiCoUb_pred.886      3.430e-04     1.408e-27      9.676e-07
  6666.0842505351     2.224e-07     2 0 0 8 2 6      0 0 0 9 5 5      24ToDiCoUb_pred.887      6.228e-02     1.444e-25      3.552e-07
  6674.0952682172     6.105e-07     0 0 2 9 3 6      0 0 0 9 8 1      24ToDiCoUb_pred.888      3.507e-06     2.137e-30      8.048e-07
  6674.8969061123     3.187e-07     2 0 0 6 1 5      0 0 0 6 6 0      24ToDiCoUb_pred.889      7.576e-07     1.098e-29      3.571e-07
  6692.5416453238     3.678e-07     2 0 0 7 4 4      0 0 0 7 7 1      24ToDiCoUb_pred.890      9.728e-05     3.014e-28      4.691e-07
  6695.0385554963     2.478e-07     2 0 0 8 1 8      0 0 0 7 6 1      24ToDiCoUb_pred.891      4.511e-07     1.111e-29      3.265e-07
  6696.6925670392     1.789e-07     2 0 0 7 0 7      0 0 0 7 5 2      24ToDiCoUb_pred.892      1.400e-05     6.397e-28      3.862e-07
  6701.0138098671     2.424e-07     2 0 0 8 1 8      0 0 0 9 2 7      24ToDiCoUb_pred.893      6.906e-02     1.748e-24      3.224e-07
  6703.5556340714     2.080e-07     2 0 0 5 2 4      0 0 0 6 5 1      24ToDiCoUb_pred.894      2.118e-03     5.421e-26      2.935e-07
  6703.8781806746     1.881e-07     0 2 1 6 3 3      0 0 0 7 3 4      24ToDiCoUb_pred.895      6.937e-01     7.667e-23      3.658e-07
  6709.6355994953     2.656e-07     1 0 1 7 4 4      0 0 0 8 6 3      24ToDiCoUb_pred.896      3.338e-01     2.796e-24      4.106e-07
  6713.7874245522     2.724e-07     1 0 1 7 4 3      0 0 0 8 6 2      24ToDiCoUb_pred.897      3.501e-01     9.758e-25      4.223e-07
  6714.8603982392     2.710e-07     2 0 0 7 1 7      0 0 0 6 6 0      24ToDiCoUb_pred.898      1.073e-07     1.774e-30      3.526e-07
  6720.2613284588     3.504e-07     1 2 0 10 5 6     0 0 0 10 6 5     24ToDiCoUb_pred.899      4.304e-03     5.298e-27      6.235e-07
  6725.6977982848     2.803e-07     1 2 0 8 5 4      0 0 0 8 6 3      24ToDiCoUb_pred.900      5.376e-03     5.078e-26      4.117e-07
  6733.9040677901     1.464e-07     0 2 1 5 3 2      0 0 0 6 3 3      24ToDiCoUb_pred.901      6.429e-01     4.786e-23      2.536e-07
  6734.1142415097     1.888e-07     2 0 0 6 0 6      0 0 0 6 5 1      24ToDiCoUb_pred.902      3.684e-07     1.104e-29      2.942e-07
  6734.6394662904     3.367e-07     2 0 0 9 5 4      0 0 0 10 6 5     24ToDiCoUb_pred.903      1.565e+00     1.735e-24      6.036e-07
  6738.2894078109     2.167e-07     2 0 0 4 2 3      0 0 0 5 5 0      24ToDiCoUb_pred.904      5.793e-04     7.340e-26      3.254e-07
  6740.7127203614     2.582e-07     0 0 2 6 1 5      0 0 0 7 6 2      24ToDiCoUb_pred.905      1.017e-01     6.299e-25      3.900e-07
  6743.8141205507     1.482e-07     0 2 1 6 4 2      0 0 0 7 4 3      24ToDiCoUb_pred.906      6.138e-01     4.410e-23      2.591e-07
  6746.1899209352     1.603e-07     2 0 0 7 0 7      0 0 0 8 3 6      24ToDiCoUb_pred.907      7.683e-02     4.399e-24      3.780e-07
  6746.6934351464     1.555e-07     2 0 0 5 1 5      0 0 0 6 4 2      24ToDiCoUb_pred.908      3.431e-03     1.614e-25      2.589e-07
  6749.8101815190     3.369e-07     2 0 0 8 3 6      0 0 0 8 6 3      24ToDiCoUb_pred.909      3.075e-05     2.885e-28      3.984e-07
  6751.6952267558     8.858e-07     0 0 2 6 4 3      0 0 0 7 7 0      24ToDiCoUb_pred.910      6.987e-03     5.530e-26      9.706e-07
  6752.6120074775     1.097e-06     1 0 1 10 4 7     0 0 0 9 8 2      24ToDiCoUb_pred.911      1.708e-05     3.747e-30      1.270e-06
  6753.1161914320     3.791e-07     2 0 0 8 2 6      0 0 0 7 7 1      24ToDiCoUb_pred.912      1.432e-06     4.939e-30      4.695e-07
  6756.2623086168     2.322e-07     0 2 1 7 5 3      0 0 0 8 5 4      24ToDiCoUb_pred.913      3.885e-01     6.751e-24      4.136e-07
  6759.3518381340     3.207e-07     2 0 0 7 6 2      0 0 0 8 7 1      24ToDiCoUb_pred.914      1.911e+00     2.243e-24      4.587e-07
  6759.3822002087     8.731e-07     2 0 0 7 6 1      0 0 0 8 7 2      24ToDiCoUb_pred.915      1.908e+00     6.715e-24      9.709e-07
  6761.9009887767     2.395e-07     1 0 1 4 1 3      0 0 0 5 5 0      24ToDiCoUb_pred.916      1.128e-03     1.419e-25      3.291e-07
  6764.6871190602     1.076e-06     1 0 1 9 4 5      0 0 0 8 8 0      24ToDiCoUb_pred.917      2.981e-06     1.722e-30      1.223e-06
  6766.6612611549     1.832e-07     1 0 1 5 4 2      0 0 0 6 6 1      24ToDiCoUb_pred.918      1.374e-01     4.921e-24      2.946e-07
  6767.8325577957     2.107e-07     2 0 0 7 1 7      0 0 0 8 2 6      24ToDiCoUb_pred.919      8.104e-02     1.706e-24      3.087e-07
  6767.8946189500     4.234e-07     0 0 2 8 3 6      0 0 0 9 6 3      24ToDiCoUb_pred.920      4.718e-01     1.513e-24      5.198e-07
  6769.9265401967     3.033e-07     1 2 0 8 5 4      0 0 0 9 4 5      24ToDiCoUb_pred.921      8.000e-02     9.246e-25      4.277e-07
  6770.3382700775     2.705e-07     1 0 1 8 3 5      0 0 0 9 5 4      24ToDiCoUb_pred.922      1.034e+00     6.888e-24      4.362e-07
  6777.3336426562     9.064e-07     1 0 1 9 6 3      0 0 0 9 8 2      24ToDiCoUb_pred.923      6.548e-02     1.290e-26      1.406e-06
  6778.2802670840     2.964e-07     0 0 2 7 1 7      0 0 0 7 6 2      24ToDiCoUb_pred.924      7.291e-04     5.151e-27      3.993e-07
  6781.3192606066     1.552e-07     1 0 1 6 2 4      0 0 0 6 6 1      24ToDiCoUb_pred.925      3.937e-04     1.659e-26      2.984e-07
  6782.0827195993     1.224e-07     0 2 1 6 5 2      0 0 0 7 5 3      24ToDiCoUb_pred.926      4.432e-01     5.708e-24      2.893e-07
  6782.5772566733     2.105e-07     2 0 0 8 1 8      0 0 0 8 4 5      24ToDiCoUb_pred.927      2.947e-04     1.082e-26      2.991e-07
  6786.1955905041     2.361e-07     2 0 0 6 1 5      0 0 0 7 4 4      24ToDiCoUb_pred.928      8.796e-02     2.119e-24      2.858e-07
  6790.5875021212     2.863e-07     1 0 1 7 3 4      0 0 0 8 5 3      24ToDiCoUb_pred.929      6.610e-01     3.775e-24      3.645e-07
  6790.7786827479     2.571e-07     0 2 1 3 3 0      0 0 0 4 3 1      24ToDiCoUb_pred.930      3.948e-01     7.101e-23      2.708e-07
  6790.9379269775     2.868e-07     2 0 0 7 5 3      0 0 0 8 6 2      24ToDiCoUb_pred.931      1.514e+00     4.124e-24      4.213e-07
  6794.0389234308     3.563e-07     2 0 0 8 3 6      0 0 0 9 4 5      24ToDiCoUb_pred.932      9.792e-01     1.124e-23      4.148e-07
  6796.4059101747     1.101e-07     2 0 0 4 1 4      0 0 0 5 4 1      24ToDiCoUb_pred.933      1.217e-03     2.835e-25      2.007e-07
  6800.9926697889     3.184e-07     0 0 2 9 3 6      0 0 0 10 6 5     24ToDiCoUb_pred.934      2.408e-04     2.619e-28      6.134e-07
  6801.4670944157     1.137e-07     2 0 0 6 0 6      0 0 0 7 3 5      24ToDiCoUb_pred.935      7.451e-02     3.037e-24      2.526e-07
  6809.7446440664     1.649e-07     0 2 1 6 3 3      0 0 0 5 5 0      24ToDiCoUb_pred.936      1.125e-04     2.015e-26      3.545e-07
  6820.5324181004     1.893e-07     2 0 0 6 5 2      0 0 0 7 6 1      24ToDiCoUb_pred.937      1.920e+00     3.483e-23      3.420e-07
  6824.3218430765     1.709e-07     2 0 0 7 4 4      0 0 0 8 5 3      24ToDiCoUb_pred.938      1.254e+00     7.092e-24      3.376e-07
  6826.1590826311     1.661e-07     2 0 0 7 1 7      0 0 0 7 4 4      24ToDiCoUb_pred.939      4.760e-04     1.308e-26      2.801e-07
  6828.2928697759     6.116e-07     2 0 0 9 5 4      0 0 0 8 8 1      24ToDiCoUb_pred.940      4.034e-05     6.860e-29      7.905e-07
  6835.1907555693     1.420e-07     2 0 0 6 2 5      0 0 0 6 5 2      24ToDiCoUb_pred.941      2.110e-04     1.842e-26      3.706e-07
  6836.5018942204     2.201e-07     0 2 1 8 3 6      0 0 0 7 5 3      24ToDiCoUb_pred.942      4.505e-04     7.467e-27      3.151e-07
  6838.5045715626     4.541e-07     0 2 1 8 8 0      0 0 0 9 8 1      24ToDiCoUb_pred.943      6.321e-01     3.282e-25      1.073e-06&&
  6838.5046769956     4.991e-07     0 2 1 8 8 1      0 0 0 9 8 2      24ToDiCoUb_pred.944      6.321e-01     1.094e-25      1.704e-06
  6839.2222863525     1.195e-07     2 0 0 3 1 3      0 0 0 4 4 0      24ToDiCoUb_pred.945      8.971e-04     9.691e-26      2.005e-07
  6840.1634819846     2.133e-07     0 2 1 8 3 6      0 0 0 8 3 5      24ToDiCoUb_pred.946      1.472e-01     2.480e-24      3.105e-07
  6841.7333712378     1.392e-07     0 2 1 6 3 3      0 0 0 7 1 6      24ToDiCoUb_pred.947      1.955e-02     4.054e-24      3.432e-07
  6846.9288746884     1.833e-07     2 0 0 4 1 3      0 0 0 5 4 2      24ToDiCoUb_pred.948      1.366e-02     1.048e-24      2.440e-07
  6848.1685164174     1.779e-07     2 0 0 8 0 8      0 0 0 7 5 3      24ToDiCoUb_pred.949      9.590e-06     1.584e-28      2.873e-07
  6849.9908625487     1.514e-07     2 0 0 5 2 4      0 0 0 5 5 1      24ToDiCoUb_pred.950      6.105e-05     3.049e-27      2.565e-07
  6851.3339876516     1.156e-07     0 2 1 5 3 2      0 0 0 6 1 5      24ToDiCoUb_pred.951      1.669e-02     2.124e-24      2.371e-07
  6851.8301041816     1.695e-07     2 0 0 8 0 8      0 0 0 8 3 5      24ToDiCoUb_pred.952      5.929e-04     9.959e-27      2.822e-07
  6852.4770704505     1.079e-07     0 0 2 5 0 5      0 0 0 6 5 2      24ToDiCoUb_pred.953      2.320e-03     1.705e-25      3.723e-07
  6855.3967254373     2.356e-07     2 0 0 6 4 2      0 0 0 7 5 3      24ToDiCoUb_pred.954      1.542e+00     1.943e-23      3.262e-07
  6856.0104694495     1.826e-07     0 0 2 7 1 7      0 0 0 8 4 4      24ToDiCoUb_pred.955      3.553e-02     3.580e-25      3.239e-07
  6859.9639751578     9.111e-07     1 0 1 8 3 5      0 0 0 7 7 0      24ToDiCoUb_pred.956      2.690e-06     2.698e-29      9.732e-07
  6862.1753881380     2.502e-07     0 0 2 5 3 3      0 0 0 6 6 0      24ToDiCoUb_pred.957      8.646e-03     1.004e-25      3.663e-07
  6867.8194380794     1.465e-07     2 0 0 7 0 7      0 0 0 6 5 2      24ToDiCoUb_pred.958      2.785e-06     2.779e-28      3.723e-07
  6870.2275299067     1.787e-07     2 0 0 3 1 2      0 0 0 4 4 1      24ToDiCoUb_pred.959      2.608e-03     8.376e-25      2.174e-07
  6875.7175209791     1.722e-07     2 0 0 6 2 5      0 0 0 7 3 4      24ToDiCoUb_pred.960      5.576e-01     5.858e-23      3.831e-07
  6877.8348563492     3.034e-07     1 2 0 10 7 4     0 0 0 11 6 5     24ToDiCoUb_pred.961      3.887e-01     1.235e-25      7.548e-07
  6878.2478166212     1.757e-07     1 0 1 3 0 3      0 0 0 4 4 0      24ToDiCoUb_pred.962      3.256e-03     3.477e-25      1.951e-07
  6880.5494699870     1.237e-07     2 0 0 6 0 6      0 0 0 5 5 1      24ToDiCoUb_pred.963      5.046e-07     2.952e-29      2.573e-07
  6884.8963891847     1.941e-07     2 0 0 8 2 6      0 0 0 8 5 3      24ToDiCoUb_pred.964      4.493e-03     2.829e-26      3.382e-07
  6888.8135280375     1.099e-07     1 0 1 6 2 4      0 0 0 7 4 3      24ToDiCoUb_pred.965      8.091e-03     5.571e-25      2.776e-07
  6889.0610174990     1.512e-07     0 2 1 6 4 2      0 0 0 7 2 5      24ToDiCoUb_pred.966      1.301e-02     1.815e-24      2.608e-07
  6889.3866201998     1.323e-07     0 2 1 3 3 0      0 0 0 3 3 1      24ToDiCoUb_pred.967      1.147e+00     3.238e-22      2.953e-07
  6891.9179097761     1.139e-07     0 2 1 5 3 2      0 0 0 5 3 3      24ToDiCoUb_pred.968      4.185e-01     6.412e-23      2.363e-07
  6894.3366997511     1.198e-07     2 0 0 5 1 5      0 0 0 5 4 2      24ToDiCoUb_pred.969      4.678e-04     4.326e-26      2.392e-07
  6894.6460732745     6.017e-07     0 0 2 9 3 6      0 0 0 8 8 1      24ToDiCoUb_pred.970      5.685e-08     9.484e-32      7.981e-07
  6896.6779306569     2.537e-07     0 2 1 3 3 0      0 0 0 4 1 3      24ToDiCoUb_pred.971      2.620e-03     7.643e-25      2.676e-07
  6897.4380728651     2.762e-07     0 0 2 8 7 2      0 0 0 9 8 1      24ToDiCoUb_pred.972      2.234e-01     1.140e-25      1.011e-06&&
  6897.4394318552     2.774e-07     0 0 2 8 7 1      0 0 0 9 8 2      24ToDiCoUb_pred.973      2.234e-01     3.802e-26      1.650e-06
  6897.6430443090     1.832e-07     2 0 0 5 1 5      0 0 0 6 2 4      24ToDiCoUb_pred.974      1.487e-01     1.395e-23      2.439e-07
  6898.0450464768     1.352e-07     0 2 1 6 3 3      0 0 0 6 3 4      24ToDiCoUb_pred.975      2.705e-01     7.255e-23      3.417e-07
  6904.1758822965     3.180e-07     1 0 1 9 3 6      0 0 0 8 7 1      24ToDiCoUb_pred.976      3.253e-04     4.635e-28      4.943e-07
  6904.3069888736     1.194e-07     1 0 1 5 2 3      0 0 0 6 4 2      24ToDiCoUb_pred.977      1.032e+00     4.635e-23      2.774e-07
  6904.8886576793     1.653e-07     1 0 1 7 4 4      0 0 0 7 6 1      24ToDiCoUb_pred.978      1.064e-01     2.172e-24      3.542e-07
  6908.3462034892     1.759e-07     2 0 0 7 0 7      0 0 0 7 3 4      24ToDiCoUb_pred.979      2.762e-03     3.316e-25      3.848e-07
  6909.0813801393     2.394e-07     1 0 1 7 4 3      0 0 0 7 6 2      24ToDiCoUb_pred.980      1.127e-01     7.665e-25      4.019e-07
  6911.6875644550     2.253e-07     0 0 2 6 1 5      0 0 0 6 6 0      24ToDiCoUb_pred.981      1.687e-02     2.281e-25      3.691e-07
  6912.4726012253     3.108e-07     1 0 1 8 8 0      0 0 0 9 8 1      24ToDiCoUb_pred.982      1.172e+00     5.959e-25      1.021e-06&&
  6912.4732214011     3.258e-07     1 0 1 8 8 1      0 0 0 9 8 2      24ToDiCoUb_pred.983      1.172e+00     1.986e-25      1.661e-06
  6912.7594059688     8.955e-07     2 0 0 9 7 3      0 0 0 9 8 2      24ToDiCoUb_pred.984      1.358e-02     2.571e-27      1.422e-06
  6912.7731281385     5.460e-07     2 0 0 9 7 2      0 0 0 9 8 1      24ToDiCoUb_pred.985      1.358e-02     7.715e-27      8.499e-07
  6914.5922509598     6.642e-07     1 0 1 9 4 5      0 0 0 9 6 4      24ToDiCoUb_pred.986      3.065e-01     3.514e-25      8.828e-07
  6918.4809452278     1.198e-07     0 2 1 6 4 2      0 0 0 6 4 3      24ToDiCoUb_pred.987      6.038e-01     9.634e-23      2.440e-07
  6918.5552624042     1.467e-07     2 0 0 4 1 4      0 0 0 4 4 1      24ToDiCoUb_pred.988      1.657e-03     6.747e-25      2.229e-07
  6920.5263341682     1.621e-07     2 0 0 5 3 2      0 0 0 6 4 3      24ToDiCoUb_pred.989      1.321e+00     1.782e-22      2.819e-07
  6920.9508564688     1.881e-07     1 2 0 8 5 4      0 0 0 7 6 1      24ToDiCoUb_pred.990      2.161e-04     4.979e-27      3.554e-07
  6925.0600834761     1.419e-07     2 0 0 5 2 4      0 0 0 6 3 3      24ToDiCoUb_pred.991      8.127e-01     5.721e-23      2.510e-07
  6926.9261108397     1.544e-07     1 2 0 8 5 4      0 0 0 9 2 7      24ToDiCoUb_pred.992      2.507e-02     5.938e-25      3.516e-07
  6945.0632397030     2.652e-07     2 0 0 8 3 6      0 0 0 7 6 1      24ToDiCoUb_pred.993      1.790e-05     4.096e-28      3.399e-07
  6945.3464650101     1.807e-07     2 0 0 4 3 1      0 0 0 5 4 2      24ToDiCoUb_pred.994      1.440e+00     1.074e-22      2.420e-07
  6949.2551111776     2.683e-07     0 0 2 7 1 7      0 0 0 6 6 0      24ToDiCoUb_pred.995      3.182e-05     4.911e-28      3.789e-07
  6949.3919713617     8.668e-07     2 0 0 8 6 3      0 0 0 8 7 2      24ToDiCoUb_pred.996      4.134e-02     1.560e-25      9.765e-07
  6949.6133227708     2.805e-07     2 0 0 8 6 2      0 0 0 8 7 1      24ToDiCoUb_pred.997      4.062e-02     5.110e-26      4.844e-07
  6951.0384940738     2.601e-07     2 0 0 8 3 6      0 0 0 9 2 7      24ToDiCoUb_pred.998      2.366e-01     5.563e-24      3.359e-07
  6951.4276993219     2.062e-07     0 2 1 7 5 3      0 0 0 7 5 2      24ToDiCoUb_pred.999      9.645e-01     4.089e-23      3.996e-07
  6952.9583870452     2.110e-07     0 2 1 6 5 2      0 0 0 6 5 1      24ToDiCoUb_pred.1000     1.145e+00     3.221e-23      3.089e-07
  6955.0439132395     3.519e-07     2 0 0 7 6 2      0 0 0 7 7 1      24ToDiCoUb_pred.1001     2.749e-02     7.888e-26      4.811e-07
  6955.0734459404     8.793e-07     2 0 0 7 6 1      0 0 0 7 7 0      24ToDiCoUb_pred.1002     2.744e-02     2.362e-25      9.765e-07
  6955.6186909145     1.118e-07     2 0 0 6 0 6      0 0 0 6 3 3      24ToDiCoUb_pred.1003     8.340e-03     6.877e-25      2.518e-07
  6955.9039354552     2.317e-07     2 0 0 6 1 5      0 0 0 6 4 2      24ToDiCoUb_pred.1004     1.078e-02     5.640e-25      2.822e-07
  6956.0401650965     1.179e-07     2 0 0 4 1 4      0 0 0 5 2 3      24ToDiCoUb_pred.1005     2.364e-01     1.142e-22      2.051e-07
  6959.1526733938     3.185e-07     1 0 1 8 3 5      0 0 0 9 3 6      24ToDiCoUb_pred.1006     7.322e+00     1.155e-22      4.675e-07
  6963.6603884878     2.955e-07     1 2 0 10 5 6     0 0 0 9 6 3      24ToDiCoUb_pred.1007     6.501e-04     2.433e-27      5.944e-07
  6966.2436139371     1.254e-07     2 0 0 4 2 3      0 0 0 5 3 2      24ToDiCoUb_pred.1008     1.115e+00     4.004e-22      2.733e-07
  6968.8004519847     1.195e-07     2 0 0 4 1 3      0 0 0 4 4 0      24ToDiCoUb_pred.1009     9.702e-04     1.298e-25      2.258e-07
  6970.7615600757     1.889e-07     0 0 2 4 2 3      0 0 0 5 5 0      24ToDiCoUb_pred.1010     5.889e-05     6.971e-27      3.423e-07
  6971.4073497406     1.177e-07     2 0 0 2 0 2      0 0 0 3 3 1      24ToDiCoUb_pred.1011     1.182e-02     2.326e-24      2.732e-07
  6973.5136440691     1.720e-07     2 0 0 8 1 8      0 0 0 7 4 3      24ToDiCoUb_pred.1012     8.363e-06     7.348e-28      2.734e-07
  6978.0385263194     2.792e-07     2 0 0 9 5 4      0 0 0 9 6 3      24ToDiCoUb_pred.1013     1.400e-01     4.722e-25      5.735e-07
  6981.5839843709     1.465e-07     2 0 0 6 2 5      0 0 0 5 5 0      24ToDiCoUb_pred.1014     1.439e-06     2.454e-28      3.723e-07
  6982.9556802660     1.259e-07     2 0 0 8 1 8      0 0 0 9 0 9      24ToDiCoUb_pred.1015     1.900e+00     1.743e-22      2.762e-07
  6985.4672187450     1.500e-07     1 0 1 3 1 3      0 0 0 4 3 2      24ToDiCoUb_pred.1016     2.007e-01     1.030e-22      2.710e-07
  6986.2318825646     2.557e-07     2 0 0 7 5 3      0 0 0 7 6 2      24ToDiCoUb_pred.1017     1.294e-01     8.606e-25      4.008e-07
  6986.8033051752     2.444e-07     1 0 1 7 3 4      0 0 0 7 5 3      24ToDiCoUb_pred.1018     2.465e-01     3.451e-24      3.326e-07&&
  6986.8115825049     1.080e-07     1 0 1 7 4 3      0 0 0 8 4 4      24ToDiCoUb_pred.1019     7.980e+00     7.743e-23      3.270e-07
  6987.5223317826     3.090e-07     0 0 2 8 3 6      0 0 0 8 6 3      24ToDiCoUb_pred.1020     9.838e-03     8.610e-26      4.317e-07
  6989.8551949029     1.617e-07     1 0 1 4 1 3      0 0 0 5 3 2      24ToDiCoUb_pred.1021     2.314e-01     8.251e-23      2.776e-07
  6990.4648929394     2.384e-07     1 0 1 7 3 4      0 0 0 8 3 5      24ToDiCoUb_pred.1022     8.951e+00     1.274e-22      3.282e-07
  6991.5132392423     1.266e-07     2 0 0 6 5 2      0 0 0 6 6 1      24ToDiCoUb_pred.1023     8.830e-03     3.500e-25      3.116e-07
  6992.4273588564     1.320e-07     1 0 1 7 4 4      0 0 0 8 4 5      24ToDiCoUb_pred.1024     7.244e+00     2.208e-22      3.291e-07
  6992.5817412858     2.525e-07     1 0 1 8 3 5      0 0 0 8 5 4      24ToDiCoUb_pred.1025     4.507e-01     8.287e-24      4.253e-07
  6995.8674275822     1.598e-07     2 0 0 7 1 7      0 0 0 6 4 2      24ToDiCoUb_pred.1026     7.192e-07     4.292e-29      2.765e-07
  6997.8843327506     8.655e-07     1 0 1 9 6 3      0 0 0 8 8 0      24ToDiCoUb_pred.1027     7.125e-04     3.846e-28      1.380e-06
  6998.8702992522     1.138e-07     0 0 2 5 0 5      0 0 0 5 5 0      24ToDiCoUb_pred.1028     2.348e-04     3.371e-26      3.741e-07
  7000.4577994687     8.673e-08     2 0 0 3 2 2      0 0 0 4 3 1      24ToDiCoUb_pred.1029     1.423e+00     2.408e-22      2.612e-07
  7000.9250532180     7.338e-08     0 2 1 7 5 3      0 0 0 8 3 6      24ToDiCoUb_pred.1030     5.202e-01     2.766e-23      3.916e-07
  7001.4935588573     5.671e-08     2 0 0 6 1 5      0 0 0 7 2 6      24ToDiCoUb_pred.1031     1.443e+00     9.303e-23      2.670e-07
  7002.2272707341     1.201e-07     0 0 2 7 1 7      0 0 0 8 2 6      24ToDiCoUb_pred.1032     2.994e+00     5.887e-23      3.384e-07
  7006.8970267324     6.338e-08     2 0 0 7 0 7      0 0 0 8 1 8      24ToDiCoUb_pred.1033     1.844e+00     3.475e-22      3.619e-07
  7007.1425515014     7.338e-08     2 0 0 7 1 7      0 0 0 8 0 8      24ToDiCoUb_pred.1034     1.824e+00     1.146e-22      2.589e-07
  7007.4353889416     6.338e-08     2 0 0 3 1 3      0 0 0 4 2 2      24ToDiCoUb_pred.1035     4.098e-01     9.551e-23      1.730e-07
  7007.6076210463     1.735e-07     2 0 0 10 7 4     0 0 0 11 6 5     24ToDiCoUb_pred.1036     8.957e-01     2.741e-25      7.685e-07
  7007.9972814359     7.005e-08     0 2 1 8 3 6      0 0 0 8 1 7      24ToDiCoUb_pred.1037     6.114e-02     2.220e-24      3.238e-07
  7008.2666263806     1.301e-07     1 2 0 10 5 6     0 0 0 10 4 7     24ToDiCoUb_pred.1038     2.842e-01     1.304e-24      5.319e-07
  7008.4895576459     9.673e-08     1 2 0 8 5 4      0 0 0 8 4 5      24ToDiCoUb_pred.1039     2.194e-02     7.544e-25      3.304e-07
  7011.8116683676     6.338e-08     0 2 1 5 3 2      0 0 0 4 3 1      24ToDiCoUb_pred.1040     4.404e-01     1.167e-22      2.381e-07
  7012.7961089168     9.673e-08     0 0 2 7 5 3      0 0 0 8 6 2      24ToDiCoUb_pred.1041     2.320e-01     5.928e-25      4.931e-07
  7012.8360165051     1.669e-07     1 0 1 9 3 6      0 0 0 9 5 5      24ToDiCoUb_pred.1042     1.175e-02     2.752e-26      4.136e-07
  7013.1906822686     6.671e-08     0 0 2 7 5 2      0 0 0 8 6 3      24ToDiCoUb_pred.1043     2.293e-01     1.758e-24      4.845e-07
  7013.5727115423     8.006e-08     2 0 0 6 2 5      0 0 0 7 1 6      24ToDiCoUb_pred.1044     8.925e-01     1.761e-22      3.616e-07
  7016.2082770474     1.508e-07     2 0 0 5 1 5      0 0 0 4 4 0      24ToDiCoUb_pred.1045     3.597e-06     5.801e-28      2.206e-07
  7017.2992817851     6.671e-08     2 0 0 8 1 8      0 0 0 8 2 7      24ToDiCoUb_pred.1046     3.056e-01     3.281e-23      2.547e-07
  7019.6639036330     1.655e-07     2 0 0 8 0 8      0 0 0 8 1 7      24ToDiCoUb_pred.1047     2.977e-01     1.077e-23      2.968e-07
  7020.0486789631     5.403e-07     1 2 0 10 7 4     0 0 0 9 8 1      24ToDiCoUb_pred.1048     2.917e-03     1.775e-27      8.773e-07
  7020.3112399512     6.338e-08     0 2 1 6 5 2      0 0 0 7 3 5      24ToDiCoUb_pred.1049     5.332e-02     2.040e-24      2.697e-07
  7020.5376461305     8.339e-08     2 0 0 7 4 4      0 0 0 7 5 3      24ToDiCoUb_pred.1050     1.253e-01     1.737e-24      3.028e-07
  7022.0147240962     6.338e-08     1 0 1 2 1 2      0 0 0 3 3 1      24ToDiCoUb_pred.1051     2.558e-01     4.963e-23      2.907e-07
  7022.6447642122     8.673e-08     2 0 0 9 5 4      0 0 0 10 4 7     24ToDiCoUb_pred.1052     1.040e+00     4.300e-24      5.084e-07
  7022.9862488469     7.005e-08     0 0 2 6 1 5      0 0 0 7 4 4      24ToDiCoUb_pred.1053     2.715e+00     6.106e-23      3.006e-07
  7024.1992338947     1.099e-07     2 0 0 7 4 4      0 0 0 8 3 5      24ToDiCoUb_pred.1054     1.994e+00     2.812e-23      2.980e-07
  7025.6307772059     7.005e-08     0 2 1 8 7 2      0 0 0 8 7 1      24ToDiCoUb_pred.1055     2.179e+00     2.683e-24      5.641e-07&&
  7025.6320366405     6.671e-08     0 2 1 8 7 1      0 0 0 8 7 2      24ToDiCoUb_pred.1056     2.179e+00     8.048e-24      1.307e-06
  7026.2723928832     6.338e-08     2 0 0 6 4 2      0 0 0 6 5 1      24ToDiCoUb_pred.1057     1.471e-01     4.050e-24      3.437e-07
  7029.9059455425     6.004e-08     2 0 0 2 2 1      0 0 0 3 3 0      24ToDiCoUb_pred.1058     1.773e+00     1.029e-21      2.674e-07&&
  7029.9130580563     1.340e-07     0 2 1 3 3 0      0 0 0 3 1 3      24ToDiCoUb_pred.1059     1.717e-03     9.215e-25      2.607e-07
  7030.2422824526     7.005e-08     2 0 0 6 0 6      0 0 0 7 1 7      24ToDiCoUb_pred.1060     1.775e+00     2.059e-22      2.362e-07
  7031.7510736945     3.299e-07     0 0 2 8 3 6      0 0 0 9 4 5      24ToDiCoUb_pred.1061     7.632e-01     8.176e-24      4.470e-07
  7032.6019408800     2.306e-07     2 0 0 8 3 6      0 0 0 8 4 5      24ToDiCoUb_pred.1062     6.643e-01     2.269e-23      3.136e-07
  7034.0604249857     1.139e-07     1 0 1 6 2 4      0 0 0 7 2 5      24ToDiCoUb_pred.1063     1.071e+01     1.433e-21      2.792e-07
  7037.3048605245     7.005e-08     2 0 0 4 1 3      0 0 0 5 2 4      24ToDiCoUb_pred.1064     1.259e+00     2.304e-22      2.289e-07
  7037.6988501926     6.338e-08     0 2 1 6 3 3      0 0 0 5 3 2      24ToDiCoUb_pred.1065     5.174e-01     2.629e-22      3.073e-07
  7039.6149587826     1.134e-07     0 0 2 6 5 2      0 0 0 7 6 1      24ToDiCoUb_pred.1066     1.337e-01     2.277e-24      3.741e-07
  7039.6705297103     1.634e-07     2 0 0 9 7 2      0 0 0 10 6 5     24ToDiCoUb_pred.1067     6.279e-01     6.373e-25      6.715e-07
  7039.6870275969     1.001e-07     0 0 2 6 5 1      0 0 0 7 6 2      24ToDiCoUb_pred.1068     1.335e-01     7.577e-25      4.569e-07
  7041.4570509843     2.053e-07     2 0 0 7 1 7      0 0 0 7 2 6      24ToDiCoUb_pred.1069     3.400e-01     2.500e-23      2.609e-07
  7042.4900033376     1.099e-07     2 0 0 5 2 4      0 0 0 6 1 5      24ToDiCoUb_pred.1070     5.547e-01     6.681e-23      2.344e-07
  7044.3917298180     2.568e-07     0 0 2 9 3 6      0 0 0 9 6 3      24ToDiCoUb_pred.1071     4.102e-03     1.357e-26      5.838e-07
  7046.2013940524     1.222e-07     2 0 0 7 0 7      0 0 0 7 1 6      24ToDiCoUb_pred.1072     3.404e-01     7.679e-23      3.634e-07
  7046.4609192103     1.435e-07     1 0 1 3 0 3      0 0 0 4 2 2      24ToDiCoUb_pred.1073     3.301e-01     7.607e-23      1.667e-07
  7048.8223532628     1.181e-07     1 0 1 5 4 2      0 0 0 6 4 3      24ToDiCoUb_pred.1074     5.788e+00     7.528e-22      2.591e-07
  7050.7219312468     1.121e-07     2 0 0 2 1 2      0 0 0 3 2 1      24ToDiCoUb_pred.1075     7.344e-01     5.996e-22      1.121e-07
  7051.9502534784     6.671e-08     1 0 1 5 2 3      0 0 0 5 4 2      24ToDiCoUb_pred.1076     3.748e-01     3.312e-23      2.591e-07
  7054.0346402243     6.338e-08     2 0 0 5 1 5      0 0 0 6 0 6      24ToDiCoUb_pred.1077     1.627e+00     3.120e-22      2.165e-07
  7054.2508803240     7.338e-08     2 0 0 3 1 2      0 0 0 4 2 3      24ToDiCoUb_pred.1078     1.203e+00     8.966e-22      1.696e-07
  7054.5218593958     8.663e-07     1 0 1 9 5 5      0 0 0 8 7 2      24ToDiCoUb_pred.1079     7.547e-03     3.089e-26      9.816e-07
  7055.2565980362     2.084e-07     1 0 1 5 2 3      0 0 0 6 2 4      24ToDiCoUb_pred.1080     6.530e+00     5.853e-22      2.634e-07
  7055.4575120132     7.338e-08     2 0 0 8 6 3      0 0 0 9 5 4      24ToDiCoUb_pred.1081     7.310e-01     4.483e-24      4.556e-07
  7058.2734569794     7.338e-08     2 0 0 8 6 2      0 0 0 9 5 5      24ToDiCoUb_pred.1082     7.449e-01     1.541e-24      4.017e-07
  7059.0553670900     4.203e-07     0 2 1 8 8 1      0 0 0 8 8 0      24ToDiCoUb_pred.1083     5.359e+00     2.543e-24      1.682e-06&&
  7059.0553766199     3.769e-07     0 2 1 8 8 0      0 0 0 8 8 1      24ToDiCoUb_pred.1084     5.359e+00     7.629e-24      1.068e-06
  7060.5537955695     1.616e-07     0 0 2 7 1 7      0 0 0 7 4 4      24ToDiCoUb_pred.1085     9.992e-02     2.566e-24      3.126e-07
  7063.4803527145     6.671e-08     1 0 1 6 2 4      0 0 0 6 4 3      24ToDiCoUb_pred.1086     3.379e-02     5.172e-24      2.635e-07
  7063.9620849301     6.004e-08     2 0 0 7 5 3      0 0 0 8 4 4      24ToDiCoUb_pred.1087     5.872e-01     5.574e-24      3.257e-07
  7064.7209935948     6.004e-08     0 2 1 6 4 2      0 0 0 5 4 1      24ToDiCoUb_pred.1088     4.161e-01     1.296e-22      2.209e-07
  7066.7663825352     1.535e-07     2 0 0 5 3 2      0 0 0 5 4 1      24ToDiCoUb_pred.1089     2.570e-01     6.770e-23      2.622e-07
  7067.2180423065     6.671e-08     2 0 0 4 3 1      0 0 0 4 4 0      24ToDiCoUb_pred.1090     1.641e-01     2.134e-23      2.237e-07
  7067.2983833503     7.005e-08     0 2 1 5 3 2      0 0 0 5 1 5      24ToDiCoUb_pred.1091     2.809e-03     9.600e-25      2.186e-07
  7069.8843867813     1.119e-07     2 0 0 6 2 5      0 0 0 6 3 4      24ToDiCoUb_pred.1092     5.832e-01     1.489e-22      3.601e-07
  7073.0486107759     6.671e-08     2 0 0 6 0 6      0 0 0 6 1 5      24ToDiCoUb_pred.1093     3.982e-01     5.620e-23      2.353e-07
  7073.6118659830     7.672e-08     2 0 0 4 2 3      0 0 0 5 1 4      24ToDiCoUb_pred.1094     2.227e-01     1.307e-22      2.547e-07
  7074.7304145723     1.935e-07     0 2 1 8 3 6      0 0 0 7 3 5      24ToDiCoUb_pred.1095     6.007e-01     2.960e-23      2.972e-07
  7075.8694788212     8.673e-08     1 0 1 7 4 4      0 0 0 6 6 1      24ToDiCoUb_pred.1096     4.027e-03     1.798e-25      3.250e-07
  7076.6924709127     9.006e-08     0 2 1 3 3 0      0 0 0 2 1 1      24ToDiCoUb_pred.1097     1.968e-03     1.308e-24      2.789e-07
  7077.1519858615     7.005e-08     2 0 0 4 1 4      0 0 0 5 0 5      24ToDiCoUb_pred.1098     1.483e+00     1.247e-21      1.818e-07
  7079.4783835890     8.339e-08     0 0 2 6 4 3      0 0 0 7 5 2      24ToDiCoUb_pred.1099     1.177e-01     4.168e-24      4.055e-07
  7080.0562242330     2.035e-07     1 0 1 7 4 3      0 0 0 6 6 0      24ToDiCoUb_pred.1100     4.304e-03     6.400e-26      3.816e-07
  7081.1121922387     1.242e-07     2 0 0 8 2 6      0 0 0 7 5 3      24ToDiCoUb_pred.1101     1.166e-04     1.802e-27      3.036e-07
  7082.4517532659     6.004e-08     1 0 1 3 1 3      0 0 0 3 3 0      24ToDiCoUb_pred.1102     7.459e-02     5.969e-23      2.674e-07
  7083.0739254621     6.671e-08     2 0 0 5 2 4      0 0 0 5 3 3      24ToDiCoUb_pred.1103     5.723e-01     8.301e-23      2.335e-07
  7084.7126855873     1.554e-07     2 0 0 5 1 5      0 0 0 5 2 4      24ToDiCoUb_pred.1104     4.256e-01     9.391e-23      2.238e-07
  7084.7737800028     6.004e-08     2 0 0 8 2 6      0 0 0 8 3 5      24ToDiCoUb_pred.1105     6.864e-01     1.078e-23      2.987e-07
  7085.7359999363     6.338e-08     0 2 1 6 4 2      0 0 0 7 0 7      24ToDiCoUb_pred.1106     7.618e-03     2.613e-24      2.218e-07
  7085.9650742615     6.004e-08     2 0 0 1 1 1      0 0 0 2 2 0      24ToDiCoUb_pred.1107     1.386e+00     3.243e-22      1.040e-07
  7086.3970367693     1.438e-07     2 0 0 8 0 8      0 0 0 7 3 5      24ToDiCoUb_pred.1108     5.978e-04     2.936e-26      2.675e-07
  7086.8241109921     1.334e-07     2 0 0 7 6 2      0 0 0 8 5 3      24ToDiCoUb_pred.1109     4.332e-01     2.271e-24      3.541e-07
  7087.1707016625     6.338e-08     0 0 2 5 0 5      0 0 0 6 3 4      24ToDiCoUb_pred.1110     2.822e-02     6.067e-24      3.619e-07
  7087.6912120685     8.339e-08     2 0 0 7 6 1      0 0 0 8 5 4      24ToDiCoUb_pred.1111     4.357e-01     6.880e-24      4.327e-07
  7088.9979677107     6.671e-08     0 0 2 9 3 6      0 0 0 10 4 7     24ToDiCoUb_pred.1112     1.289e-01     5.230e-25      5.200e-07
  7092.6808064998     1.202e-07     2 0 0 4 2 3      0 0 0 4 3 2      24ToDiCoUb_pred.1113     5.088e-01     3.258e-22      2.557e-07
  7093.6252457892     2.110e-07     2 0 0 6 4 2      0 0 0 7 3 5      24ToDiCoUb_pred.1114     7.676e-01     2.877e-23      3.089e-07
  7097.2234469488     1.277e-07     1 0 1 4 1 3      0 0 0 5 1 4      24ToDiCoUb_pred.1115     1.205e+01     7.024e-21      2.593e-07
  7098.0814000097     9.673e-08     0 2 1 6 3 3      0 0 0 6 1 6      24ToDiCoUb_pred.1116     2.074e-03     1.389e-24      3.283e-07
  7099.0075066732     6.338e-08     2 0 0 6 5 2      0 0 0 7 4 3      24ToDiCoUb_pred.1117     3.931e-01     2.549e-23      2.917e-07
  7099.0657369206     2.737e-07     2 0 0 3 2 2      0 0 0 3 3 1      24ToDiCoUb_pred.1118     3.540e-01     9.408e-23      2.866e-07
  7099.3936155225     8.006e-08     0 2 1 6 5 2      0 0 0 5 5 1      24ToDiCoUb_pred.1119     2.625e-01     1.442e-23      2.741e-07
  7100.4595398828     1.901e-07     1 0 1 9 4 5      0 0 0 10 2 8     24ToDiCoUb_pred.1120     4.497e-02     1.206e-25      6.118e-07
  7100.6608237723     6.671e-08     2 0 0 3 1 3      0 0 0 4 0 4      24ToDiCoUb_pred.1121     1.285e+00     4.590e-22      1.743e-07
  7102.5130692914     1.176e-07     2 0 0 7 0 7      0 0 0 6 3 4      24ToDiCoUb_pred.1122     3.951e-05     1.153e-26      3.619e-07
  7102.5786128215     1.257e-07     2 0 0 4 1 4      0 0 0 4 2 3      24ToDiCoUb_pred.1123     4.693e-01     4.435e-22      1.765e-07
  7103.5472000600     2.095e-07     2 0 0 6 1 5      0 0 0 5 4 2      24ToDiCoUb_pred.1124     2.126e-05     2.189e-27      2.642e-07
  7106.3570473778     1.538e-07     2 0 0 3 2 2      0 0 0 4 1 3      24ToDiCoUb_pred.1125     1.775e-02     4.876e-24      2.579e-07
  7106.8535446179     6.338e-08     2 0 0 6 1 5      0 0 0 6 2 4      24ToDiCoUb_pred.1126     8.174e-01     8.534e-23      2.685e-07
  7106.8868201281     6.004e-08     0 0 2 5 4 1      0 0 0 6 5 2      24ToDiCoUb_pred.1127     8.286e-02     5.662e-24      3.829e-07
  7110.3846429352     2.235e-07     0 0 2 9 7 3      0 0 0 9 8 2      24ToDiCoUb_pred.1128     3.274e+00     5.859e-25      1.658e-06&&
  7110.3926286064     1.935e-07     0 0 2 9 7 2      0 0 0 9 8 1      24ToDiCoUb_pred.1129     3.277e+00     1.759e-24      9.915e-07
  7111.9337875972     7.338e-08     2 0 0 2 0 2      0 0 0 3 1 3      24ToDiCoUb_pred.1130     1.552e+00     5.810e-22      2.354e-07
  7113.6325329005     1.099e-07     2 0 0 6 0 6      0 0 0 5 3 3      24ToDiCoUb_pred.1131     2.350e-04     3.993e-26      2.344e-07
  7116.2923874656     6.338e-08     1 0 1 4 1 3      0 0 0 4 3 2      24ToDiCoUb_pred.1132     2.690e-01     1.711e-22      2.603e-07
  7117.1389640129     7.338e-08     2 0 0 3 1 3      0 0 0 3 2 2      24ToDiCoUb_pred.1133     4.878e-01     1.878e-22      1.769e-07
  7117.2375506358     1.021e-07     1 0 1 1 0 1      0 0 0 2 2 0      24ToDiCoUb_pred.1134     3.041e-01     7.051e-23      1.021e-07
  7117.7109162766     1.101e-07     0 2 1 5 3 2      0 0 0 4 1 3      24ToDiCoUb_pred.1135     3.731e-03     1.606e-24      2.345e-07
  7117.9888779223     1.101e-07     0 0 2 8 7 2      0 0 0 8 8 1      24ToDiCoUb_pred.1136     3.750e+00     5.252e-24      1.006e-06&&
  7117.9901219496     6.671e-08     0 0 2 8 7 1      0 0 0 8 8 0      24ToDiCoUb_pred.1137     3.751e+00     1.751e-24      1.628e-06
  7118.7605410173     1.746e-07     2 0 0 8 1 8      0 0 0 7 2 5      24ToDiCoUb_pred.1138     2.979e-05     5.089e-27      2.751e-07
  7119.0630058579     6.338e-08     0 2 1 6 4 2      0 0 0 6 2 5      24ToDiCoUb_pred.1139     1.962e-03     7.840e-25      2.218e-07
  7121.1083947982     1.263e-07     2 0 0 5 3 2      0 0 0 6 2 5      24ToDiCoUb_pred.1140     5.865e-01     1.981e-22      2.630e-07
  7122.5545703621     1.787e-07     0 2 1 7 5 3      0 0 0 6 5 2      24ToDiCoUb_pred.1141     4.343e-01     4.029e-23      3.861e-07
  7123.0678294715     6.438e-07     1 0 1 10 4 7     0 0 0 9 6 4      24ToDiCoUb_pred.1142     4.438e-02     5.298e-26      9.082e-07
  7125.1845075035     1.139e-07     2 0 0 2 1 2      0 0 0 3 0 3      24ToDiCoUb_pred.1143     1.016e+00     1.167e-21      1.139e-07
  7128.0453894841     1.421e-07     2 0 0 2 1 2      0 0 0 2 2 1      24ToDiCoUb_pred.1144     4.265e-01     4.961e-22      1.421e-07
  7130.4302309767     9.673e-08     1 0 1 9 8 1      0 0 0 9 8 2      24ToDiCoUb_pred.1145     5.838e+00     1.039e-24      1.676e-06&&
  7130.4344416263     3.502e-07     1 0 1 9 8 2      0 0 0 9 8 1      24ToDiCoUb_pred.1146     5.835e+00     3.115e-24      1.069e-06
  7131.6975772920     8.663e-07     0 2 1 8 7 1      0 0 0 9 5 4      24ToDiCoUb_pred.1147     3.857e-04     2.315e-27      9.816e-07
  7132.8892435513     1.434e-07     0 0 2 4 4 1      0 0 0 5 5 0      24ToDiCoUb_pred.1148     3.683e-02     4.164e-24      4.164e-07
  7132.9381154412     1.434e-07     0 0 2 4 4 0      0 0 0 5 5 1      24ToDiCoUb_pred.1149     3.684e-02     1.388e-24      3.195e-07
  7133.0234062826     1.801e-07     1 0 1 8 8 0      0 0 0 8 8 1      24ToDiCoUb_pred.1150     8.760e+00     1.221e-23      1.016e-06&&
  7133.0239114955     1.835e-07     1 0 1 8 8 1      0 0 0 8 8 0      24ToDiCoUb_pred.1151     8.759e+00     4.072e-24      1.639e-06&&
  7133.0283837894     2.121e-07     1 0 1 7 4 3      0 0 0 8 2 6      24ToDiCoUb_pred.1152     2.974e-03     5.636e-26      3.414e-07
  7133.3100960632     8.541e-07     2 0 0 9 7 3      0 0 0 8 8 0      24ToDiCoUb_pred.1153     5.025e-03     2.610e-27      1.396e-06
  7133.3239331958     5.361e-07     2 0 0 9 7 2      0 0 0 8 8 1      24ToDiCoUb_pred.1154     5.022e-03     7.826e-27      8.436e-07
  7134.0251170862     2.068e-07     1 0 1 9 4 5      0 0 0 8 6 2      24ToDiCoUb_pred.1155     3.033e-02     9.486e-26      5.434e-07
  7134.2909114145     2.796e-07     0 2 1 8 7 2      0 0 0 9 5 5      24ToDiCoUb_pred.1156     3.887e-04     7.869e-28      4.949e-07
  7135.7224508463     1.214e-07     2 0 0 4 3 1      0 0 0 5 2 4      24ToDiCoUb_pred.1157     6.104e-01     1.086e-22      2.268e-07
  7137.0135545738     1.216e-07     2 0 0 4 1 3      0 0 0 4 2 2      24ToDiCoUb_pred.1158     1.026e+00     2.965e-22      2.018e-07
  7138.1810728040     1.356e-07     1 0 1 8 7 1      0 0 0 8 7 2      24ToDiCoUb_pred.1159     1.035e+01     3.702e-23      1.313e-06&&
  7138.1884116711     1.742e-07     1 0 1 8 7 2      0 0 0 8 7 1      24ToDiCoUb_pred.1160     1.036e+01     1.235e-23      5.862e-07
  7139.3300521489     1.099e-07     2 0 0 2 2 1      0 0 0 3 1 2      24ToDiCoUb_pred.1161     6.894e-02     6.600e-23      2.665e-07
  7139.6863540410     1.450e-07     1 0 1 3 0 3      0 0 0 4 0 4      24ToDiCoUb_pred.1162     1.212e+01     4.281e-21      1.680e-07
  7140.9302575484     1.099e-07     1 0 1 3 1 3      0 0 0 4 1 4      24ToDiCoUb_pred.1163     1.118e+01     1.170e-20      2.510e-07
  7142.0717517684     6.338e-08     2 0 0 3 1 2      0 0 0 3 2 1      24ToDiCoUb_pred.1164     9.186e-01     1.023e-21      1.391e-07
  7143.1824174810     7.005e-08     0 0 2 5 3 3      0 0 0 6 4 2      24ToDiCoUb_pred.1165     9.989e-02     4.193e-24      2.937e-07
  7144.9745078344     5.671e-08     1 0 1 2 2 0      0 0 0 3 2 1      24ToDiCoUb_pred.1166     7.393e+00     5.878e-21      1.101e-07
  7145.0671022384     1.177e-07     0 2 1 6 3 3      0 0 0 5 1 4      24ToDiCoUb_pred.1167     2.697e-03     2.240e-24      2.909e-07
  7145.0832170935     8.731e-07     2 0 0 8 6 3      0 0 0 7 7 0      24ToDiCoUb_pred.1168     2.667e-03     2.465e-26      9.821e-07
  7145.3053978763     3.157e-07     2 0 0 8 6 2      0 0 0 7 7 1      24ToDiCoUb_pred.1169     2.623e-03     8.080e-27      5.056e-07
  7146.8170367448     2.072e-07     2 0 0 7 1 7      0 0 0 6 2 4      24ToDiCoUb_pred.1170     5.238e-04     6.239e-26      2.624e-07
  7146.9460805348     1.434e-07     1 2 0 10 7 4     0 0 0 10 6 5     24ToDiCoUb_pred.1171     5.112e-01     5.563e-25      7.059e-07
  7147.7894646502     1.801e-07     1 0 1 9 6 3      0 0 0 9 6 4      24ToDiCoUb_pred.1172     5.386e+00     5.778e-24      1.090e-06
  7149.8214436602     5.593e-07     2 0 0 10 7 4     0 0 0 9 8 1      24ToDiCoUb_pred.1173     1.515e-02     8.887e-27      8.891e-07
  7150.8207473318     6.671e-08     2 0 0 1 1 1      0 0 0 2 0 2      24ToDiCoUb_pred.1174     6.831e-01     2.151e-22      1.080e-07
  7153.1810126624     8.606e-07     0 0 2 9 4 5      0 0 0 8 7 2      24ToDiCoUb_pred.1175     1.474e-03     5.870e-27      9.820e-07
  7156.1644942816     1.482e-07     1 0 1 3 0 3      0 0 0 3 2 2      24ToDiCoUb_pred.1176     7.249e-01     2.761e-22      1.708e-07
  7157.2067266582     2.224e-07     2 0 0 7 5 3      0 0 0 6 6 0      24ToDiCoUb_pred.1177     2.700e-05     3.929e-28      3.805e-07
  7157.6789726211     2.483e-07     1 0 1 7 3 4      0 0 0 6 5 1      24ToDiCoUb_pred.1178     1.368e-02     4.190e-25      3.498e-07
  7158.2986923907     8.006e-08     1 0 1 7 3 4      0 0 0 8 1 7      24ToDiCoUb_pred.1179     1.205e-02     3.700e-25      3.409e-07
  7158.7132004535     6.671e-08     2 0 0 2 0 2      0 0 0 2 1 1      24ToDiCoUb_pred.1180     1.146e+00     5.319e-22      2.554e-07
  7160.5874000473     6.671e-08     1 0 1 9 5 5      0 0 0 9 5 4      24ToDiCoUb_pred.1181     4.502e+00     2.996e-23      4.663e-07
  7162.5411619528     1.234e-07     1 0 1 2 1 2      0 0 0 3 1 3      24ToDiCoUb_pred.1182     1.084e+01     4.002e-21      2.554e-07
  7163.0214208391     2.502e-07     2 0 0 9 6 4      0 0 0 8 7 1      24ToDiCoUb_pred.1183     9.121e-03     1.207e-26      5.007e-07
  7163.0813357720     2.036e-07     0 2 1 7 5 3      0 0 0 7 3 4      24ToDiCoUb_pred.1184     1.645e-01     1.837e-23      3.982e-07
  7164.1872472756     8.339e-08     1 0 1 8 3 5      0 0 0 9 1 8      24ToDiCoUb_pred.1185     4.104e-02     1.655e-24      4.178e-07
  7171.4634103904     1.953e-07     0 0 2 4 3 2      0 0 0 5 4 1      24ToDiCoUb_pred.1186     6.116e-02     1.280e-23      2.887e-07
  7172.7076213605     2.166e-07     2 0 0 6 4 2      0 0 0 5 5 1      24ToDiCoUb_pred.1187     1.437e-08     7.735e-31      3.128e-07
  7173.5778666453     2.402e-07     0 0 2 4 3 1      0 0 0 5 4 2      24ToDiCoUb_pred.1188     6.102e-02     4.264e-24      2.891e-07
  7173.8218307747     1.807e-07     1 0 1 5 2 3      0 0 0 4 4 0      24ToDiCoUb_pred.1189     1.477e-02     2.279e-24      2.420e-07
  7174.4628364500     6.004e-08     0 2 1 6 5 2      0 0 0 6 3 3      24ToDiCoUb_pred.1190     3.084e-02     2.390e-24      2.689e-07
  7182.0932237061     1.062e-07     1 0 1 1 0 1      0 0 0 2 0 2      24ToDiCoUb_pred.1191     1.456e+01     4.545e-21      1.062e-07
  7182.7753899666     2.286e-07     0 0 2 8 3 6      0 0 0 7 6 1      24ToDiCoUb_pred.1192     4.868e-03     1.041e-25      3.784e-07
  7183.3637462521     1.119e-07     1 0 1 7 4 4      0 0 0 7 4 3      24ToDiCoUb_pred.1193     4.646e+00     3.394e-22      3.060e-07
  7184.4213796366     1.117e-07     2 0 0 5 1 5      0 0 0 4 2 2      24ToDiCoUb_pred.1194     6.876e-03     2.396e-24      1.960e-07
  7187.1117147383     1.139e-07     2 0 0 3 1 3      0 0 0 2 2 0      24ToDiCoUb_pred.1195     2.211e-02     1.173e-23      1.420e-07
  7187.7471319909     2.288e-07     1 0 1 8 3 5      0 0 0 7 5 2      24ToDiCoUb_pred.1196     2.875e-02     1.292e-24      4.117e-07
  7188.7506443374     8.339e-08     0 0 2 8 3 6      0 0 0 9 2 7      24ToDiCoUb_pred.1197     8.768e-02     1.928e-24      3.749e-07
  7188.9157347647     8.339e-08     2 0 0 5 3 2      0 0 0 4 4 1      24ToDiCoUb_pred.1198     1.657e-03     7.639e-25      2.795e-07
  7189.6653410207     6.671e-08     2 0 0 4 2 3      0 0 0 3 3 0      24ToDiCoUb_pred.1199     1.605e-02     1.602e-23      2.518e-07
  7190.3994842659     8.006e-08     2 0 0 4 1 4      0 0 0 3 2 1      24ToDiCoUb_pred.1200     1.606e-02     2.269e-23      1.474e-07
  7191.3549086248     6.671e-08     1 0 1 7 4 3      0 0 0 7 4 4      24ToDiCoUb_pred.1201     4.683e+00     1.159e-22      3.158e-07
  7191.4133135764     2.293e-07     2 0 0 7 4 4      0 0 0 6 5 1      24ToDiCoUb_pred.1202     1.581e-03     4.795e-26      3.217e-07
  7191.8758598724     1.099e-07     1 0 1 3 1 3      0 0 0 3 1 2      24ToDiCoUb_pred.1203     1.654e+00     2.185e-21      2.665e-07
  7192.0330333460     2.153e-07     2 0 0 7 4 4      0 0 0 8 1 7      24ToDiCoUb_pred.1204     2.723e-02     8.281e-25      3.119e-07
  7192.6945937980     1.295e-07     0 0 2 6 1 5      0 0 0 6 4 2      24ToDiCoUb_pred.1205     2.606e+00     1.275e-22      2.972e-07
  7195.0624016299     1.060e-07     1 0 1 5 4 2      0 0 0 5 4 1      24ToDiCoUb_pred.1206     1.025e+01     2.606e-21      2.375e-07
  7197.6662391520     7.672e-08     2 0 0 9 5 4      0 0 0 8 6 3      24ToDiCoUb_pred.1207     4.821e-03     4.445e-26      4.950e-07
  7198.7157662018     6.671e-08     0 0 2 4 2 3      0 0 0 5 3 2      24ToDiCoUb_pred.1208     4.858e-02     1.633e-23      2.932e-07
  7199.4259450416     1.156e-07     1 2 0 8 5 4      0 0 0 7 4 3      24ToDiCoUb_pred.1209     6.816e-05     5.619e-27      3.073e-07
  7202.9676840536     1.119e-07     2 0 0 5 2 4      0 0 0 4 3 1      24ToDiCoUb_pred.1210     2.088e-02     5.246e-24      2.353e-07
  7208.0900645039     8.673e-08     0 0 2 7 5 3      0 0 0 7 6 2      24ToDiCoUb_pred.1211     2.042e-01     1.276e-24      4.757e-07
  7208.4437404526     1.968e-07     0 0 2 7 5 2      0 0 0 7 6 1      24ToDiCoUb_pred.1212     1.998e-01     3.745e-24      4.376e-07
  7208.8010331634     6.619e-07     0 2 1 8 8 0      0 0 0 9 6 3      24ToDiCoUb_pred.1213     4.431e-04     1.253e-27      9.192e-07
  7208.8679812385     2.254e-07     1 2 0 8 5 4      0 0 0 9 0 9      24ToDiCoUb_pred.1214     8.451e-05     7.275e-27      3.098e-07
  7208.9604989896     9.451e-07     0 2 1 8 8 1      0 0 0 9 6 4      24ToDiCoUb_pred.1215     4.433e-04     4.183e-28      1.454e-06
  7209.3205748091     7.338e-08     1 0 1 2 1 2      0 0 0 2 1 1      24ToDiCoUb_pred.1216     3.096e+00     1.417e-21      2.740e-07
  7209.5381904971     1.303e-07     2 0 0 6 2 5      0 0 0 5 3 2      24ToDiCoUb_pred.1217     1.551e-02     7.510e-24      3.277e-07
  7209.7204010816     1.162e-07     1 0 1 6 2 4      0 0 0 5 4 1      24ToDiCoUb_pred.1218     2.773e-02     8.295e-24      2.422e-07
  7210.1788862147     2.101e-07     2 0 0 7 5 3      0 0 0 8 2 6      24ToDiCoUb_pred.1219     3.945e-03     7.317e-26      3.402e-07
  7210.5957799245     8.339e-08     0 0 2 6 5 2      0 0 0 6 6 1      24ToDiCoUb_pred.1220     1.749e-01     6.520e-24      3.466e-07
  7210.6618716906     7.672e-08     0 0 2 6 5 1      0 0 0 6 6 0      24ToDiCoUb_pred.1221     1.742e-01     2.165e-24      4.392e-07
  7211.6481939516     7.672e-08     1 0 1 5 2 3      0 0 0 6 0 6      24ToDiCoUb_pred.1222     4.635e-03     8.503e-25      2.383e-07
  7213.2769219865     1.220e-07     1 0 1 4 1 3      0 0 0 3 3 0      24ToDiCoUb_pred.1223     3.370e-02     3.342e-23      2.565e-07
  7216.5343280250     1.041e-07     2 0 0 3 1 2      0 0 0 3 0 3      24ToDiCoUb_pred.1224     9.000e-01     1.410e-21      1.405e-07
  7216.7531709220     6.004e-08     2 0 0 2 0 2      0 0 0 1 1 1      24ToDiCoUb_pred.1225     3.737e-01     2.262e-22      2.538e-07
  7219.3952100056     6.004e-08     2 0 0 3 1 2      0 0 0 2 2 1      24ToDiCoUb_pred.1226     7.336e-02     1.165e-22      1.642e-07
  7219.4370840910     6.004e-08     1 0 1 2 2 0      0 0 0 3 0 3      24ToDiCoUb_pred.1227     3.018e-02     3.375e-23      1.118e-07
  7220.7481721105     6.004e-08     2 0 0 1 1 1      0 0 0 0 0 0      24ToDiCoUb_pred.1228     1.004e+00     4.354e-22      6.004e-08
  7221.1187632245     3.002e-07     1 2 0 8 8 0      0 0 0 8 7 1      24ToDiCoUb_pred.1229     1.555e-01     1.812e-25      6.352e-07&&
  7221.1195314060     2.235e-07     1 2 0 8 8 1      0 0 0 8 7 2      24ToDiCoUb_pred.1230     1.555e-01     5.436e-25      1.325e-06
  7221.3228523114     1.268e-07     0 2 1 8 7 2      0 0 0 7 7 1      24ToDiCoUb_pred.1231     3.503e-01     1.057e-24      5.824e-07&&
  7221.3232823722     8.006e-08     0 2 1 8 7 1      0 0 0 7 7 0      24ToDiCoUb_pred.1232     3.503e-01     3.170e-24      1.312e-06
  7222.2979660716     1.041e-07     1 0 1 2 2 0      0 0 0 2 2 1      24ToDiCoUb_pred.1233     1.411e+01     1.599e-20      1.405e-07
  7223.5383282758     1.962e-07     2 0 0 8 3 6      0 0 0 7 4 3      24ToDiCoUb_pred.1234     1.058e-02     8.666e-25      2.893e-07
  7224.3552485166     7.338e-08     0 2 1 6 4 2      0 0 0 5 2 3      24ToDiCoUb_pred.1235     1.269e-03     8.216e-25      2.249e-07
  7225.0318255271     2.208e-07     1 0 1 7 3 4      0 0 0 7 3 5      24ToDiCoUb_pred.1236     1.509e+00     6.290e-23      3.157e-07
  7226.1372450070     6.004e-08     1 0 1 3 0 3      0 0 0 2 2 0      24ToDiCoUb_pred.1237     8.692e-02     4.562e-23      1.343e-07
  7226.4006374570     1.592e-07     2 0 0 5 3 2      0 0 0 5 2 3      24ToDiCoUb_pred.1238     1.410e+00     7.718e-22      2.656e-07
  7226.8245053783     1.352e-07     0 0 2 5 0 5      0 0 0 5 3 2      24ToDiCoUb_pred.1239     7.756e-03     3.162e-24      3.297e-07
  7227.1493839682     1.963e-07     1 0 1 7 4 4      0 0 0 8 2 7      24ToDiCoUb_pred.1240     1.749e-07     1.562e-29      2.893e-07
  7227.5168432323     1.788e-07     1 2 0 10 5 6     0 0 0 9 4 5      24ToDiCoUb_pred.1241     6.953e-03     8.710e-26      5.319e-07
  7230.2389894045     1.234e-07     2 0 0 4 1 3      0 0 0 4 0 4      24ToDiCoUb_pred.1242     6.591e-01     2.919e-22      2.028e-07
  7230.2621405206     6.671e-08     0 0 2 7 1 7      0 0 0 6 4 2      24ToDiCoUb_pred.1243     3.167e-02     1.770e-24      3.093e-07
  7230.7354074231     1.180e-07     1 0 1 6 2 4      0 0 0 7 0 7      24ToDiCoUb_pred.1244     9.968e-04     3.283e-25      2.431e-07
  7231.6481551547     1.268e-07     1 0 1 9 3 6      0 0 0 8 5 3      24ToDiCoUb_pred.1245     5.994e-02     3.823e-25      3.991e-07
  7232.9803644727     8.339e-08     2 0 0 8 3 6      0 0 0 9 0 9      24ToDiCoUb_pred.1246     3.283e-02     2.807e-24      2.918e-07
  7233.2242975005     6.004e-08     2 0 0 2 2 1      0 0 0 2 1 2      24ToDiCoUb_pred.1247     7.817e-02     1.151e-22      2.805e-07
  7235.4311448956     1.177e-07     2 0 0 4 3 1      0 0 0 4 2 2      24ToDiCoUb_pred.1248     1.264e+00     3.554e-22      1.994e-07
  7237.2444858870     6.671e-08     1 0 1 8 3 5      0 0 0 8 3 6      24ToDiCoUb_pred.1249     5.844e-01     3.295e-23      4.040e-07
  7237.2900301781     4.837e-07     0 0 2 9 7 2      0 0 0 10 6 5     24ToDiCoUb_pred.1250     4.655e-03     4.470e-27      8.436e-07
  7237.7662522084     7.005e-08     2 0 0 2 1 2      0 0 0 1 0 1      24ToDiCoUb_pred.1251     9.024e-01     1.736e-21      7.005e-08
  7238.2842172000     2.325e-07     0 0 2 6 1 5      0 0 0 7 2 6      24ToDiCoUb_pred.1252     4.727e-02     2.851e-24      2.828e-07
  7239.5921747771     2.360e-07     2 0 0 3 2 2      0 0 0 3 1 3      24ToDiCoUb_pred.1253     2.564e-01     1.297e-22      2.508e-07
  7241.5372644398     1.881e-07     0 0 2 7 1 7      0 0 0 8 0 8      24ToDiCoUb_pred.1254     1.290e-01     7.590e-24      2.937e-07
  7241.8949810639     8.673e-08     2 0 0 9 5 4      0 0 0 9 4 5      24ToDiCoUb_pred.1255     1.548e+00     1.747e-23      5.084e-07
  7242.3262393145     1.845e-07     1 0 1 5 2 3      0 0 0 5 2 4      24ToDiCoUb_pred.1256     6.602e-01     1.394e-22      2.449e-07
  7243.2115827577     1.985e-07     1 2 0 8 5 4      0 0 0 8 2 7      24ToDiCoUb_pred.1257     9.757e-03     9.831e-25      2.908e-07
  7244.2466134555     8.743e-07     1 0 1 8 7 1      0 0 0 9 5 4      24ToDiCoUb_pred.1258     8.375e-03     4.871e-26      9.886e-07&&
  7244.2544036215     7.005e-08     2 0 0 6 5 2      0 0 0 7 2 5      24ToDiCoUb_pred.1259     1.729e-03     2.181e-25      2.933e-07
  7244.2719153295     1.835e-07     2 0 0 8 6 3      0 0 0 9 3 6      24ToDiCoUb_pred.1260     5.182e-03     7.547e-26      4.857e-07
  7246.7171296451     7.338e-08     2 0 0 4 1 3      0 0 0 3 2 2      24ToDiCoUb_pred.1261     1.539e-01     7.348e-23      2.051e-07
  7246.8485458797     3.219e-07     1 0 1 8 7 2      0 0 0 9 5 5      24ToDiCoUb_pred.1262     8.387e-03     1.645e-26      5.200e-07
  7247.7768422880     2.101e-07     2 0 0 6 4 2      0 0 0 6 3 3      24ToDiCoUb_pred.1263     1.362e+00     1.035e-22      3.083e-07
  7248.1438453031     6.338e-08     2 0 0 4 2 3      0 0 0 4 1 4      24ToDiCoUb_pred.1264     3.297e-01     4.304e-22      2.344e-07
  7249.0864279881     1.175e-07     0 2 1 6 5 2      0 0 0 7 1 7      24ToDiCoUb_pred.1265     4.080e-05     4.452e-27      2.544e-07
  7249.4044138929     6.004e-08     1 0 1 5 4 2      0 0 0 6 2 5      24ToDiCoUb_pred.1266     5.844e-03     1.905e-24      2.384e-07
  7250.6052546292     6.004e-08     0 0 2 6 4 3      0 0 0 6 5 2      24ToDiCoUb_pred.1267     2.800e-02     2.172e-24      3.922e-07
  7251.9673878087     7.005e-08     2 0 0 3 1 3      0 0 0 2 0 2      24ToDiCoUb_pred.1268     8.756e-01     6.254e-22      1.450e-07
  7252.0206484848     5.671e-08     1 0 1 1 0 1      0 0 0 0 0 0      24ToDiCoUb_pred.1269     7.161e+00     3.080e-21      5.671e-08
  7252.6075794542     2.164e-07     2 0 0 8 2 6      0 0 0 8 1 7      24ToDiCoUb_pred.1270     6.367e-01     2.158e-23      3.126e-07
  7253.2800489297     7.005e-08     0 0 2 5 4 1      0 0 0 5 5 0      24ToDiCoUb_pred.1271     3.168e-02     4.234e-24      3.846e-07
  7257.3318431980     6.277e-07     1 0 1 9 8 2      0 0 0 10 6 5     24ToDiCoUb_pred.1272     4.725e-03     4.512e-27      9.337e-07
  7258.4543990363     6.004e-08     2 0 0 5 2 4      0 0 0 5 1 5      24ToDiCoUb_pred.1273     3.365e-01     1.090e-22      2.156e-07
  7258.7661664824     6.338e-08     2 0 0 7 4 4      0 0 0 7 3 5      24ToDiCoUb_pred.1274     1.622e+00     6.699e-23      2.842e-07
  7259.2465533139     7.338e-08     0 0 2 9 4 5      0 0 0 9 5 4      24ToDiCoUb_pred.1275     2.201e-01     1.425e-24      4.673e-07
  7261.6321590152     1.560e-07     0 2 1 7 5 3      0 0 0 8 1 8      24ToDiCoUb_pred.1276     2.901e-05     5.091e-27      3.761e-07
  7263.2451405332     1.832e-07     2 0 0 6 1 5      0 0 0 6 0 6      24ToDiCoUb_pred.1277     3.938e-01     8.417e-23      2.439e-07
  7264.0194426506     1.336e-07     0 0 2 9 3 6      0 0 0 8 6 3      24ToDiCoUb_pred.1278     1.024e-03     9.270e-27      5.070e-07
  7264.0624133446     7.672e-08     1 0 1 6 2 4      0 0 0 6 2 5      24ToDiCoUb_pred.1279     2.098e+00     8.049e-22      2.431e-07
  7264.8620605225     1.150e-07     2 0 0 4 1 4      0 0 0 3 0 3      24ToDiCoUb_pred.1280     8.742e-01     1.738e-21      1.488e-07
  7267.3239659918     6.671e-08     2 0 0 8 3 6      0 0 0 8 2 7      24ToDiCoUb_pred.1281     3.686e-01     3.690e-23      2.716e-07
  7267.3605452776     1.159e-07     1 0 1 2 1 2      0 0 0 1 1 1      24ToDiCoUb_pred.1282     7.072e+00     4.222e-21      2.725e-07
  7267.7345344658     5.552e-07     0 0 2 8 7 2      0 0 0 9 6 3      24ToDiCoUb_pred.1283     1.513e-03     4.207e-27      8.456e-07
  7267.8952538493     8.439e-07     0 0 2 8 7 1      0 0 0 9 6 4      24ToDiCoUb_pred.1284     1.510e-03     1.402e-27      1.390e-06
  7268.5054110501     6.004e-08     2 0 0 7 5 3      0 0 0 7 4 4      24ToDiCoUb_pred.1285     1.245e+00     3.017e-23      3.145e-07
  7269.9207403143     6.004e-08     2 0 0 6 2 5      0 0 0 6 1 6      24ToDiCoUb_pred.1286     3.146e-01     2.009e-22      3.475e-07
  7270.1895233802     7.338e-08     2 0 0 2 2 1      0 0 0 1 1 0      24ToDiCoUb_pred.1287     1.860e+00     3.245e-21      2.837e-07
  7270.3140911437     8.673e-08     0 0 2 8 3 6      0 0 0 8 4 5      24ToDiCoUb_pred.1288     5.067e-01     1.619e-23      3.550e-07
  7271.6815550477     1.034e-07     2 0 0 9 6 4      0 0 0 9 5 5      24ToDiCoUb_pred.1289     1.532e+00     3.336e-24      4.213e-07
  7271.7554262689     8.006e-08     1 0 1 4 1 3      0 0 0 4 1 4      24ToDiCoUb_pred.1290     1.272e+00     1.649e-21      2.395e-07
  7273.6743313503     6.004e-08     2 0 0 6 5 2      0 0 0 6 4 3      24ToDiCoUb_pred.1291     1.090e+00     1.573e-22      2.784e-07
  7275.8517639226     2.477e-07     0 0 2 7 1 7      0 0 0 7 2 6      24ToDiCoUb_pred.1292     3.986e-01     2.745e-23      2.954e-07
  7276.7188452319     2.035e-07     2 0 0 10 7 4     0 0 0 10 6 5     24ToDiCoUb_pred.1293     1.530e+00     1.606e-24      7.205e-07
  7277.0855956290     8.006e-08     2 0 0 8 6 2      0 0 0 8 5 3      24ToDiCoUb_pred.1294     1.370e+00     7.723e-24      3.868e-07
  7277.6468144672     6.338e-08     2 0 0 5 1 5      0 0 0 4 0 4      24ToDiCoUb_pred.1295     8.731e-01     4.664e-22      1.971e-07
  7277.7009832215     6.338e-08     2 0 0 8 6 3      0 0 0 8 5 4      24ToDiCoUb_pred.1296     1.388e+00     2.357e-23      4.452e-07
  7282.7690628261     5.732e-07     1 0 1 8 8 0      0 0 0 9 6 3      24ToDiCoUb_pred.1297     1.242e-03     3.439e-27      8.575e-07
  7282.8566027735     6.671e-08     2 0 0 7 6 1      0 0 0 7 5 2      24ToDiCoUb_pred.1298     1.139e+00     4.398e-23      4.193e-07
  7282.9290433951     8.662e-07     1 0 1 8 8 1      0 0 0 9 6 4      24ToDiCoUb_pred.1299     1.245e-03     1.151e-27      1.404e-06
  7283.0399140461     6.671e-08     2 0 0 7 6 2      0 0 0 7 5 3      24ToDiCoUb_pred.1300     1.140e+00     1.469e-23      3.211e-07
  7283.0695897393     9.340e-08     2 0 0 9 7 2      0 0 0 9 6 3      24ToDiCoUb_pred.1301     1.377e+00     4.263e-24      6.446e-07
  7283.2152279628     1.134e-07     2 0 0 9 7 3      0 0 0 9 6 4      24ToDiCoUb_pred.1302     1.378e+00     1.424e-24      1.111e-06
  7285.7701052239     1.040e-07     1 0 1 3 1 3      0 0 0 2 1 2      24ToDiCoUb_pred.1303     8.517e+00     1.730e-20      2.805e-07
  7285.8202668694     2.766e-07     0 0 2 7 5 3      0 0 0 8 4 4      24ToDiCoUb_pred.1304     1.493e-03     1.332e-26      4.145e-07
  7286.3715876335     2.560e-07     2 0 0 3 2 2      0 0 0 2 1 1      24ToDiCoUb_pred.1305     1.372e+00     8.600e-22      2.697e-07
  7286.7015018103     1.532e-07     2 0 0 7 6 2      0 0 0 8 3 5      24ToDiCoUb_pred.1306     1.417e-03     1.857e-26      3.166e-07
  7287.2070551955     7.005e-08     0 0 2 5 0 5      0 0 0 6 1 6      24ToDiCoUb_pred.1307     1.284e-01     6.907e-23      3.494e-07
  7289.0130064746     6.338e-08     2 0 0 6 0 6      0 0 0 5 1 5      24ToDiCoUb_pred.1308     8.338e-01     3.165e-22      2.165e-07
  7290.8256820857     7.005e-08     0 0 2 5 3 3      0 0 0 5 4 2      24ToDiCoUb_pred.1309     1.483e-02     1.226e-24      2.765e-07
  7290.9929180773     1.080e-07     1 0 1 3 0 3      0 0 0 2 0 2      24ToDiCoUb_pred.1310     8.735e+00     6.173e-21      1.374e-07
  7291.1320200390     7.672e-08     0 0 2 6 4 3      0 0 0 7 3 4      24ToDiCoUb_pred.1311     5.439e-03     5.082e-25      4.042e-07
  7291.8927563114     6.671e-08     0 2 1 6 5 2      0 0 0 6 1 5      24ToDiCoUb_pred.1312     2.962e-03     3.933e-25      2.535e-07
  7293.6127626199     1.468e-07     0 0 2 4 3 2      0 0 0 4 4 1      24ToDiCoUb_pred.1313     2.844e-03     1.042e-24      3.045e-07
  7293.9231858962     7.338e-08     2 0 0 6 1 5      0 0 0 5 2 4      24ToDiCoUb_pred.1314     3.653e-01     8.988e-23      2.503e-07
  7294.1320266436     2.298e-07     0 0 2 5 3 3      0 0 0 6 2 4      24ToDiCoUb_pred.1315     1.566e-02     1.313e-24      2.806e-07
  7294.4487903261     1.434e-07     1 2 0 10 5 6     0 0 0 10 2 9     24ToDiCoUb_pred.1316     2.576e-02     4.385e-25      5.660e-07
  7295.4494439416     1.434e-07     0 0 2 4 3 1      0 0 0 4 4 0      24ToDiCoUb_pred.1317     2.387e-03     2.914e-25      2.740e-07
  7295.9824416297     2.889e-07     0 0 2 7 5 2      0 0 0 8 4 5      24ToDiCoUb_pred.1318     1.067e-03     2.987e-26      4.176e-07
  7299.0894476271     6.338e-08     2 0 0 4 2 3      0 0 0 3 1 2      24ToDiCoUb_pred.1319     1.036e+00     1.708e-21      2.510e-07
  7300.9365263352     7.338e-08     0 2 1 7 5 3      0 0 0 7 1 6      24ToDiCoUb_pred.1320     3.227e-02     6.782e-24      3.776e-07
  7302.5494228244     7.005e-08     2 0 0 7 0 7      0 0 0 6 1 6      24ToDiCoUb_pred.1321     8.299e-01     6.060e-22      3.494e-07
  7303.2086326601     7.338e-08     2 0 0 7 1 7      0 0 0 6 0 6      24ToDiCoUb_pred.1322     8.446e-01     2.060e-22      2.372e-07
  7303.5056026093     1.401e-07     0 2 1 8 3 6      0 0 0 7 1 7      24ToDiCoUb_pred.1323     5.244e-03     7.372e-25      2.834e-07
  7306.0840182477     7.338e-08     0 0 2 4 2 3      0 0 0 5 1 4      24ToDiCoUb_pred.1324     4.013e-02     2.207e-23      2.759e-07
  7308.2481845624     1.396e-07     0 0 2 9 3 6      0 0 0 9 4 5      24ToDiCoUb_pred.1325     1.980e-04     2.194e-27      5.200e-07
  7308.8269281577     2.122e-07     2 0 0 9 5 4      0 0 0 10 2 9     24ToDiCoUb_pred.1326     1.689e-03     2.592e-26      5.440e-07
  7308.8669319626     6.004e-08     2 0 0 5 2 4      0 0 0 4 1 3      24ToDiCoUb_pred.1327     8.401e-01     3.429e-22      2.317e-07
  7308.9351183945     9.673e-08     1 0 1 10 4 7     0 0 0 10 2 8     24ToDiCoUb_pred.1328     4.204e-01     1.176e-24      6.479e-07
  7315.1722248063     5.337e-08     2 0 0 8 0 8      0 0 0 7 1 7      24ToDiCoUb_pred.1329     8.108e-01     1.136e-22      2.521e-07
  7315.4355234547     6.004e-08     2 0 0 8 1 8      0 0 0 7 0 7      24ToDiCoUb_pred.1330     8.209e-01     3.454e-22      2.384e-07
  7316.9064425430     1.638e-07     2 0 0 6 2 5      0 0 0 5 1 4      24ToDiCoUb_pred.1331     7.340e-01     5.814e-22      3.123e-07
  7317.2117538594     7.338e-08     1 0 1 5 4 2      0 0 0 4 4 1      24ToDiCoUb_pred.1332     3.456e+00     1.538e-21      2.565e-07
  7318.0900473554     1.643e-07     0 0 2 6 5 2      0 0 0 7 4 3      24ToDiCoUb_pred.1333     1.323e-03     8.070e-26      3.288e-07
  7319.3407125906     6.671e-08     2 0 0 8 2 6      0 0 0 7 3 5      24ToDiCoUb_pred.1334     9.080e-02     4.180e-24      2.849e-07
  7320.5119806083     8.885e-07     0 2 1 8 7 1      0 0 0 9 3 6      24ToDiCoUb_pred.1335     8.752e-06     1.248e-28      9.958e-07
  7321.9605560824     2.275e-07     0 0 2 6 5 1      0 0 0 7 4 4      24ToDiCoUb_pred.1336     1.206e-03     2.496e-26      3.834e-07
  7322.4004338261     1.634e-07     2 0 0 6 4 2      0 0 0 7 1 7      24ToDiCoUb_pred.1337     1.022e-03     1.092e-25      2.957e-07
  7322.7010285929     1.202e-07     1 0 1 4 1 3      0 0 0 3 1 2      24ToDiCoUb_pred.1338     8.025e+00     1.315e-20      2.557e-07
  7325.1529587646     1.604e-07     0 0 2 4 2 3      0 0 0 4 3 2      24ToDiCoUb_pred.1339     5.652e-04     3.393e-25      2.769e-07
  7327.1850720574     8.922e-07     1 2 0 8 8 1      0 0 0 9 5 4      24ToDiCoUb_pred.1340     1.786e-06     1.015e-29      1.004e-06
  7327.6758276321     2.813e-07     2 0 0 9 7 2      0 0 0 10 4 7     24ToDiCoUb_pred.1341     4.452e-04     1.691e-27      5.875e-07
  7328.6106432004     6.004e-08     1 0 1 7 4 4      0 0 0 7 2 5      24ToDiCoUb_pred.1342     1.076e-01     1.530e-23      3.074e-07
  7328.6565797262     1.195e-07     2 0 0 4 3 1      0 0 0 4 0 4      24ToDiCoUb_pred.1343     4.855e-02     2.092e-23      2.005e-07
  7329.7788974331     4.042e-07     1 2 0 8 8 0      0 0 0 9 5 5      24ToDiCoUb_pred.1344     1.968e-06     3.774e-30      5.746e-07
  7330.9353330296     1.501e-07     0 0 2 9 7 3      0 0 0 8 8 0      24ToDiCoUb_pred.1345     4.607e-01     2.266e-25      1.636e-06&&
  7330.9434336637     1.634e-07     0 0 2 9 7 2      0 0 0 8 8 1      24ToDiCoUb_pred.1346     4.611e-01     6.804e-25      9.860e-07
  7331.0976653122     1.998e-07     0 0 2 4 3 2      0 0 0 5 2 3      24ToDiCoUb_pred.1347     8.585e-03     3.735e-24      2.917e-07
  7332.0188287959     6.671e-08     1 0 1 2 2 0      0 0 0 1 0 1      24ToDiCoUb_pred.1348     1.812e-01     3.395e-22      6.671e-08
  7332.3539566696     2.288e-07     2 0 0 7 6 1      0 0 0 8 3 6      24ToDiCoUb_pred.1349     6.233e-04     3.021e-26      4.117e-07
  7332.4766784360     1.448e-07     0 2 1 6 5 2      0 0 0 5 3 3      24ToDiCoUb_pred.1350     2.322e-02     3.714e-24      2.527e-07
  7333.6567535732     6.104e-07     1 0 1 9 6 3      0 0 0 10 2 8     24ToDiCoUb_pred.1351     2.901e-03     7.292e-27      8.849e-07
  7333.8723185358     8.673e-08     1 0 1 8 7 1      0 0 0 7 7 0      24ToDiCoUb_pred.1352     1.772e+00     1.555e-23      1.317e-06&&
  7333.8804867766     9.673e-08     1 0 1 8 7 2      0 0 0 7 7 1      24ToDiCoUb_pred.1353     1.773e+00     5.185e-24      6.038e-07
  7334.1927574242     1.677e-07     0 0 2 5 0 5      0 0 0 5 1 4      24ToDiCoUb_pred.1354     2.810e-03     1.874e-24      3.144e-07
  7340.3378584027     8.339e-08     0 0 2 6 1 5      0 0 0 5 4 2      24ToDiCoUb_pred.1355     2.069e+00     1.994e-22      2.802e-07
  7341.5804513401     6.338e-08     0 0 2 5 4 1      0 0 0 6 3 4      24ToDiCoUb_pred.1356     2.706e-03     5.422e-25      3.729e-07
  7342.0349333638     1.496e-07     1 0 1 5 2 3      0 0 0 4 2 2      24ToDiCoUb_pred.1357     7.519e+00     2.508e-21      2.198e-07
  7343.6442029606     2.342e-07     0 0 2 6 1 5      0 0 0 6 2 4      24ToDiCoUb_pred.1358     4.235e-03     4.140e-25      2.842e-07
  7344.6728419899     6.671e-08     1 2 0 8 5 4      0 0 0 7 2 5      24ToDiCoUb_pred.1359     3.053e-03     4.899e-25      3.088e-07
  7345.1347199668     6.671e-08     2 0 0 4 3 1      0 0 0 3 2 2      24ToDiCoUb_pred.1360     8.840e-02     4.109e-23      2.028e-07
  7345.4670692816     6.004e-08     0 2 1 6 4 2      0 0 0 5 0 5      24ToDiCoUb_pred.1361     1.043e-02     1.177e-23      2.039e-07
  7347.5124582220     1.535e-07     2 0 0 5 3 2      0 0 0 5 0 5      24ToDiCoUb_pred.1362     4.566e-02     4.355e-23      2.481e-07
  7349.4018033636     2.086e-07     1 0 1 9 5 5      0 0 0 9 3 6      24ToDiCoUb_pred.1363     3.783e-02     5.983e-25      4.957e-07
  7350.9809210711     2.861e-07     1 0 1 9 8 1      0 0 0 8 8 0      24ToDiCoUb_pred.1364     9.148e-01     4.475e-25      1.654e-06&&
  7350.9852466836     4.322e-07     1 0 1 9 8 2      0 0 0 8 8 1      24ToDiCoUb_pred.1365     9.144e-01     1.342e-24      1.064e-06
  7353.1030500641     3.000e-07     0 2 1 8 7 2      0 0 0 8 5 3      24ToDiCoUb_pred.1366     6.484e-06     3.579e-29      4.829e-07
  7353.2616979410     2.201e-07     0 0 2 5 0 5      0 0 0 4 3 2      24ToDiCoUb_pred.1367     1.810e-02     1.318e-23      3.152e-07
  7353.9410485003     8.717e-07     0 2 1 8 7 1      0 0 0 8 5 4      24ToDiCoUb_pred.1368     5.352e-06     8.897e-29      9.768e-07
  7354.6966565516     1.140e-07     1 0 1 5 4 2      0 0 0 5 2 3      24ToDiCoUb_pred.1369     3.149e-02     1.664e-23      2.412e-07
  7357.2482015742     1.560e-07     0 2 1 7 5 3      0 0 0 6 3 4      24ToDiCoUb_pred.1370     3.715e-01     1.011e-22      3.761e-07
  7358.0305709292     1.101e-07     1 0 1 7 4 4      0 0 0 6 4 3      24ToDiCoUb_pred.1371     6.285e+00     1.023e-21      2.933e-07
  7360.8434496774     2.276e-07     0 0 2 4 4 1      0 0 0 5 3 2      24ToDiCoUb_pred.1372     1.750e-03     5.625e-25      3.771e-07
  7361.0632535759     1.616e-07     1 0 1 7 4 3      0 0 0 6 4 2      24ToDiCoUb_pred.1373     6.551e+00     3.531e-22      3.126e-07
  7363.9538524815     1.994e-07     0 0 2 4 3 1      0 0 0 5 2 4      24ToDiCoUb_pred.1374     3.733e-03     6.239e-25      2.765e-07
  7365.2067621494     1.899e-07     2 0 0 6 4 2      0 0 0 6 1 5      24ToDiCoUb_pred.1375     5.294e-02     6.890e-24      2.949e-07
  7366.0211783547     2.190e-07     0 0 2 4 4 0      0 0 0 5 3 3      24ToDiCoUb_pred.1376     1.617e-03     1.774e-25      3.014e-07
  7367.2223307766     6.720e-07     1 0 1 9 6 3      0 0 0 8 6 2      24ToDiCoUb_pred.1377     4.353e+00     1.276e-23      8.391e-07
  7368.7852252240     1.985e-07     2 0 0 8 3 6      0 0 0 7 2 5      24ToDiCoUb_pred.1378     9.903e-01     1.579e-22      2.908e-07
  7369.3546560034     1.236e-07     1 0 1 6 2 4      0 0 0 5 2 3      24ToDiCoUb_pred.1379     5.021e+00     3.123e-21      2.459e-07
  7372.3383774951     1.934e-07     1 0 1 7 4 3      0 0 0 8 0 8      24ToDiCoUb_pred.1380     6.371e-04     3.617e-26      2.972e-07
  7372.9390851821     2.104e-07     2 0 0 5 3 2      0 0 0 4 2 3      24ToDiCoUb_pred.1381     2.009e-02     2.153e-23      2.442e-07
  7375.1801316563     2.048e-07     0 0 2 9 3 6      0 0 0 10 2 9     24ToDiCoUb_pred.1382     1.299e-04     1.958e-27      5.549e-07
  7379.0649085975     1.530e-07     0 0 2 7 5 3      0 0 0 6 6 0      24ToDiCoUb_pred.1383     6.228e-02     8.526e-25      4.587e-07
  7379.1834220259     2.199e-07     1 0 1 7 3 4      0 0 0 6 3 3      24ToDiCoUb_pred.1384     7.923e+00     6.698e-22      3.150e-07
  7379.4245615945     2.420e-07     0 0 2 7 5 2      0 0 0 6 6 1      24ToDiCoUb_pred.1385     6.120e-02     2.513e-24      4.144e-07
  7381.2117496832     2.493e-07     0 0 2 7 1 7      0 0 0 6 2 4      24ToDiCoUb_pred.1386     1.990e+00     2.223e-22      2.968e-07
  7382.8308712556     1.177e-07     1 0 1 9 5 5      0 0 0 8 5 4      24ToDiCoUb_pred.1387     6.418e+00     1.183e-22      4.561e-07
  7384.5164138752     3.643e-07     1 2 0 10 5 6     0 0 0 9 2 7      24ToDiCoUb_pred.1388     1.611e-01     4.146e-24      4.729e-07
  7390.3451405639     2.367e-07     1 2 0 10 7 4     0 0 0 9 6 3      24ToDiCoUb_pred.1389     1.309e-01     4.350e-25      6.803e-07
  7396.9984834308     1.101e-07     0 0 2 6 4 3      0 0 0 5 5 0      24ToDiCoUb_pred.1390     2.377e-02     3.609e-24      3.939e-07
  7398.8945517068     3.291e-07     2 0 0 9 5 4      0 0 0 9 2 7      24ToDiCoUb_pred.1391     6.192e-02     1.436e-24      4.463e-07
  7399.4007684409     2.264e-07     1 0 1 8 3 5      0 0 0 7 3 4      24ToDiCoUb_pred.1392     7.684e+00     9.115e-22      4.104e-07
  7405.7906842740     2.090e-07     2 0 0 6 4 2      0 0 0 5 3 3      24ToDiCoUb_pred.1393     2.681e-02     4.204e-24      2.942e-07
  7406.6528769780     2.518e-07     1 0 1 7 4 3      0 0 0 7 2 6      24ToDiCoUb_pred.1394     3.626e-03     2.409e-25      2.989e-07
  7407.0492750388     3.586e-07     1 0 1 9 4 5      0 0 0 8 4 4      24ToDiCoUb_pred.1395     7.419e+00     8.114e-23      4.732e-07
  7412.6972593820     2.050e-07     0 0 2 5 3 3      0 0 0 4 4 0      24ToDiCoUb_pred.1396     3.068e-04     4.433e-26      2.606e-07
  7412.9177629812     1.079e-07     2 0 0 7 4 4      0 0 0 6 3 3      24ToDiCoUb_pred.1397     6.420e-02     5.378e-24      2.834e-07
  7416.8107771377     2.466e-07     1 2 0 8 8 1      0 0 0 7 7 0      24ToDiCoUb_pred.1398     4.390e-02     3.765e-25      1.329e-06&&
  7416.8108383300     3.333e-07     1 2 0 8 8 0      0 0 0 7 7 1      24ToDiCoUb_pred.1399     4.390e-02     1.255e-25      6.515e-07
  7419.9143797173     1.468e-07     2 0 0 6 5 2      0 0 0 5 4 1      24ToDiCoUb_pred.1400     1.691e-01     4.775e-23      2.583e-07
  7422.1374932854     1.254e-07     0 0 2 4 2 3      0 0 0 3 3 0      24ToDiCoUb_pred.1401     4.836e-04     4.531e-25      2.733e-07
  7428.3933651159     1.174e-06     0 2 1 8 8 1      0 0 0 8 6 2      24ToDiCoUb_pred.1402     3.546e-04     9.152e-28      1.277e-06
  7428.4287459960     7.225e-07     0 2 1 8 8 0      0 0 0 8 6 3      24ToDiCoUb_pred.1403     3.549e-04     2.748e-27      8.724e-07
  7428.9872106022     1.737e-07     0 0 2 6 4 3      0 0 0 7 1 6      24ToDiCoUb_pred.1404     9.412e-08     1.655e-29      3.838e-07
  7431.5255459729     2.395e-07     1 0 1 9 3 6      0 0 0 8 3 5      24ToDiCoUb_pred.1405     3.203e+00     5.112e-23      3.662e-07
  7432.0370681540     3.314e-07     0 0 2 7 5 3      0 0 0 8 2 6      24ToDiCoUb_pred.1406     3.997e-05     6.978e-28      4.259e-07
  7433.0610167718     8.963e-07     1 0 1 8 7 1      0 0 0 9 3 6      24ToDiCoUb_pred.1407     1.377e-04     1.905e-27      1.003e-06
  7434.9513784566     3.556e-07     1 2 0 10 7 4     0 0 0 10 4 7     24ToDiCoUb_pred.1408     1.473e-04     6.005e-28      6.264e-07
  7435.2603681945     1.180e-07     1 0 1 5 2 3      0 0 0 4 0 4      24ToDiCoUb_pred.1409     1.394e-01     7.136e-23      2.208e-07
  7438.2137560012     1.590e-07     2 0 0 7 5 3      0 0 0 6 4 2      24ToDiCoUb_pred.1410     4.242e-02     2.239e-24      3.112e-07
  7440.9293860588     1.482e-07     2 0 0 6 5 2      0 0 0 7 0 7      24ToDiCoUb_pred.1411     1.166e-05     3.627e-27      2.591e-07
  7448.0609566302     2.108e-07     0 0 2 9 4 5      0 0 0 9 3 6      24ToDiCoUb_pred.1412     4.281e-02     6.592e-25      4.966e-07
  7449.3064892113     2.733e-07     2 0 0 8 6 3      0 0 0 9 1 8      24ToDiCoUb_pred.1413     2.744e-06     1.024e-28      4.380e-07
  7449.4888799204     1.912e-07     2 0 0 7 5 3      0 0 0 8 0 8      24ToDiCoUb_pred.1414     2.308e-05     1.283e-27      2.957e-07
  7450.5236225589     1.235e-07     0 0 2 5 3 3      0 0 0 6 0 6      24ToDiCoUb_pred.1415     1.880e-05     3.231e-27      2.572e-07
  7452.2094860772     1.953e-07     0 0 2 4 3 2      0 0 0 5 0 5      24ToDiCoUb_pred.1416     5.226e-05     3.964e-26      2.759e-07
  7453.8070135640     1.759e-07     1 0 1 7 3 4      0 0 0 7 1 7      24ToDiCoUb_pred.1417     4.334e-05     5.162e-27      3.027e-07
  7453.9155814920     2.529e-07     2 0 0 7 6 2      0 0 0 6 5 1      24ToDiCoUb_pred.1418     1.425e-01     4.024e-24      3.389e-07
  7453.9834738137     1.225e-07     2 0 0 7 6 1      0 0 0 6 5 2      24ToDiCoUb_pred.1419     1.418e-01     1.201e-23      4.065e-07
  7454.5353012617     2.404e-07     2 0 0 7 6 2      0 0 0 8 1 7      24ToDiCoUb_pred.1420     4.829e-06     1.367e-28      3.297e-07
  7461.2504785394     1.739e-07     0 0 2 8 3 6      0 0 0 7 4 3      24ToDiCoUb_pred.1421     3.189e-02     2.447e-24      3.337e-07
  7463.3369443036     1.345e-07     0 0 2 6 5 2      0 0 0 7 2 5      24ToDiCoUb_pred.1422     4.874e-06     5.793e-28      3.301e-07
  7463.6625465308     1.972e-07     0 0 2 4 3 1      0 0 0 4 2 2      24ToDiCoUb_pred.1423     4.450e-02     1.175e-23      2.546e-07
  7465.2477552054     3.468e-07     0 0 2 9 3 6      0 0 0 9 2 7      24ToDiCoUb_pred.1424     8.705e-02     1.984e-24      4.595e-07
  7465.6606845293     3.397e-07     1 0 1 8 7 2      0 0 0 8 5 3      24ToDiCoUb_pred.1425     1.159e-02     6.208e-26      5.085e-07
  7466.4900846638     8.797e-07     1 0 1 8 7 1      0 0 0 8 5 4      24ToDiCoUb_pred.1426     1.173e-02     1.892e-25      9.839e-07
  7468.2117017233     2.483e-07     0 0 2 4 4 1      0 0 0 5 1 4      24ToDiCoUb_pred.1427     5.263e-06     2.771e-27      3.638e-07
  7469.0825168857     6.465e-07     2 0 0 9 7 3      0 0 0 10 2 8     24ToDiCoUb_pred.1428     1.237e-06     2.999e-30      9.101e-07
  7470.6925147363     2.601e-07     0 0 2 8 3 6      0 0 0 9 0 9      24ToDiCoUb_pred.1429     6.571e-05     5.267e-27      3.359e-07
  7472.6574879079     7.236e-07     0 2 1 8 8 0      0 0 0 9 4 5      24ToDiCoUb_pred.1430     2.487e-06     2.360e-29      8.801e-07
  7472.8663739266     1.242e-07     2 0 0 8 6 3      0 0 0 7 5 2      24ToDiCoUb_pred.1431     2.744e-02     1.141e-24      4.322e-07
  7473.3013986830     1.693e-07     2 0 0 8 6 2      0 0 0 7 5 3      24ToDiCoUb_pred.1432     2.534e-02     3.515e-25      3.568e-07
  7474.2563919803     1.181e-07     2 0 0 6 5 2      0 0 0 6 2 5      24ToDiCoUb_pred.1433     3.306e-04     1.198e-25      2.591e-07
  7475.8084773167     1.060e-07     1 0 1 5 4 2      0 0 0 5 0 5      24ToDiCoUb_pred.1434     1.327e-03     1.222e-24      2.218e-07
  7476.9629864471     2.184e-07     2 0 0 8 6 2      0 0 0 8 3 5      24ToDiCoUb_pred.1435     1.499e-02     2.115e-25      3.527e-07
  7477.6361130372     2.426e-07     0 0 2 4 3 2      0 0 0 4 2 3      24ToDiCoUb_pred.1436     3.883e-02     3.311e-23      2.724e-07
  7480.4579985131     3.063e-07     2 0 0 9 5 4      0 0 0 8 4 5      24ToDiCoUb_pred.1437     9.849e-03     3.323e-25      4.298e-07
  7480.6159975679     1.236e-07     0 0 2 4 2 3      0 0 0 4 1 4      24ToDiCoUb_pred.1438     3.554e-02     4.355e-23      2.573e-07
  7480.6890902072     5.190e-07     0 0 2 9 7 2      0 0 0 9 6 3      24ToDiCoUb_pred.1439     3.372e-02     9.895e-26      8.223e-07
  7480.8404649292     8.598e-07     0 0 2 9 7 3      0 0 0 9 6 4      24ToDiCoUb_pred.1440     3.374e-02     3.304e-26      1.400e-06
  7481.2016679219     2.083e-07     0 0 2 5 3 3      0 0 0 5 2 4      24ToDiCoUb_pred.1441     4.676e-02     9.253e-24      2.633e-07
  7481.2342550559     1.622e-07     0 0 2 5 4 1      0 0 0 5 3 2      24ToDiCoUb_pred.1442     3.586e-02     1.364e-23      3.417e-07
  7481.4900245222     1.216e-07     0 0 2 9 4 5      0 0 0 8 5 4      24ToDiCoUb_pred.1443     2.959e-02     5.312e-25      4.571e-07
  7483.8033794032     2.501e-07     2 0 0 7 5 3      0 0 0 7 2 6      24ToDiCoUb_pred.1444     3.023e-05     1.968e-27      2.975e-07
  7485.2988858412     1.060e-07     0 0 2 6 4 3      0 0 0 6 3 4      24ToDiCoUb_pred.1445     4.410e-02     1.005e-23      3.824e-07
  7485.9149369461     2.210e-07     0 0 2 4 4 0      0 0 0 4 3 1      24ToDiCoUb_pred.1446     2.199e-02     4.184e-24      3.028e-07
  7486.9188290254     2.804e-07     0 0 2 7 5 2      0 0 0 7 4 3      24ToDiCoUb_pred.1447     3.783e-02     2.544e-24      3.996e-07
  7487.2806422402     2.863e-07     0 0 2 4 4 1      0 0 0 4 3 2      24ToDiCoUb_pred.1448     2.187e-02     1.257e-23      3.645e-07
  7487.3281199756     1.094e-06     0 0 2 8 7 1      0 0 0 8 6 2      24ToDiCoUb_pred.1449     2.234e-02     5.676e-26      1.204e-06
  7487.3622472984     6.261e-07     0 0 2 8 7 2      0 0 0 8 6 3      24ToDiCoUb_pred.1450     2.235e-02     1.703e-25      7.945e-07
  7487.5413545193     1.478e-07     2 0 0 7 4 4      0 0 0 7 1 7      24ToDiCoUb_pred.1451     1.373e-03     1.620e-25      2.697e-07
  7490.3635929894     2.632e-07     0 0 2 7 5 3      0 0 0 7 4 4      24ToDiCoUb_pred.1452     3.721e-02     8.491e-25      4.057e-07
  7490.4664767684     1.162e-07     1 0 1 6 2 4      0 0 0 5 0 5      24ToDiCoUb_pred.1453     1.088e-01     1.180e-22      2.269e-07
  7490.4936936973     1.500e-07     2 0 0 9 6 4      0 0 0 8 5 3      24ToDiCoUb_pred.1454     2.950e-04     1.754e-27      4.070e-07
  7491.6689010335     2.709e-07     0 0 2 6 5 1      0 0 0 6 4 2      24ToDiCoUb_pred.1455     2.915e-02     1.315e-24      3.808e-07
  7492.7568720325     1.631e-07     0 0 2 6 5 2      0 0 0 6 4 3      24ToDiCoUb_pred.1456     2.903e-02     3.949e-24      3.170e-07
  7494.5102392236     1.315e-07     2 0 0 7 6 1      0 0 0 7 3 4      24ToDiCoUb_pred.1457     4.522e-03     4.614e-25      4.180e-07
  7496.6133418873     2.007e-07     1 0 1 7 3 4      0 0 0 6 1 5      24ToDiCoUb_pred.1458     3.641e-01     5.278e-23      3.020e-07
  7497.9515916841     1.848e-07     1 0 1 8 3 5      0 0 0 8 1 8      24ToDiCoUb_pred.1459     1.538e-03     2.869e-25      3.890e-07
  7500.0357988759     1.315e-07     0 0 2 6 1 5      0 0 0 6 0 6      24ToDiCoUb_pred.1460     2.222e-02     4.454e-24      2.611e-07
  7500.7309032271     6.553e-07     1 0 1 9 8 2      0 0 0 9 6 3      24ToDiCoUb_pred.1461     1.288e-03     3.759e-27      9.145e-07
  7500.8860529707     8.936e-07     1 0 1 9 8 1      0 0 0 9 6 4      24ToDiCoUb_pred.1462     1.277e-03     1.244e-27      1.421e-06
  7501.2351042767     1.787e-07     1 0 1 5 4 2      0 0 0 4 2 3      24ToDiCoUb_pred.1463     4.818e-02     4.989e-23      2.174e-07
  7502.3619095214     1.111e-06     1 0 1 8 8 1      0 0 0 8 6 2      24ToDiCoUb_pred.1464     1.199e-03     3.033e-27      1.219e-06
  7502.3967756587     6.422e-07     1 0 1 8 8 0      0 0 0 8 6 3      24ToDiCoUb_pred.1465     1.197e-03     9.088e-27      8.072e-07
  7502.6480940891     7.049e-07     2 0 0 9 7 3      0 0 0 8 6 2      24ToDiCoUb_pred.1466     2.446e-02     6.916e-26      8.657e-07
  7502.6973025719     3.042e-07     2 0 0 9 7 2      0 0 0 8 6 3      24ToDiCoUb_pred.1467     2.448e-02     2.077e-25      5.759e-07
  7505.0361162555     2.372e-07     0 0 2 8 3 6      0 0 0 8 2 7      24ToDiCoUb_pred.1468     5.562e-02     5.220e-24      3.185e-07
  7507.8571520101     1.137e-07     0 2 1 6 5 2      0 0 0 5 1 5      24ToDiCoUb_pred.1469     4.602e-04     1.647e-25      2.362e-07
  7508.7247367444     1.950e-07     0 0 2 5 0 5      0 0 0 4 1 4      24ToDiCoUb_pred.1470     1.339e-02     1.990e-23      2.983e-07
  7512.0128627385     2.534e-07     1 0 1 7 4 3      0 0 0 6 2 4      24ToDiCoUb_pred.1471     2.879e-01     3.104e-23      3.002e-07
  7515.9994753737     9.138e-07     1 2 0 8 8 1      0 0 0 9 3 6      24ToDiCoUb_pred.1472     4.878e-07     6.599e-30      1.018e-06
  7520.1179052610     2.772e-07     2 0 0 10 7 4     0 0 0 9 6 3      24ToDiCoUb_pred.1473     1.285e-04     4.125e-28      6.954e-07
  7521.2684343980     1.242e-07     2 0 0 7 6 2      0 0 0 7 3 5      24ToDiCoUb_pred.1474     3.194e-03     1.229e-25      3.036e-07
  7522.3637278227     2.516e-07     2 0 0 8 6 3      0 0 0 8 3 6      24ToDiCoUb_pred.1475     6.971e-03     3.638e-25      4.248e-07
  7525.2856256377     1.746e-07     1 0 1 7 4 4      0 0 0 7 0 7      24ToDiCoUb_pred.1476     1.098e-03     3.853e-25      2.751e-07&
  7525.2953280999     5.829e-07     0 0 2 9 7 2      0 0 0 10 4 7     24ToDiCoUb_pred.1477     1.292e-07     4.652e-31      7.783e-07
  7525.5465544900     9.114e-07     0 2 1 8 7 1      0 0 0 9 1 8      24ToDiCoUb_pred.1478     3.053e-07     1.116e-29      9.735e-07
  7530.3476828426     1.117e-07     2 0 0 7 4 4      0 0 0 6 1 5      24ToDiCoUb_pred.1479     2.662e-02     3.824e-24      2.688e-07
  7530.7044667415     3.234e-07     0 0 2 7 5 2      0 0 0 8 2 7      24ToDiCoUb_pred.1480     3.299e-05     2.713e-27      3.870e-07&&
  7530.7138442389     2.132e-07     0 0 2 6 1 5      0 0 0 5 2 4      24ToDiCoUb_pred.1481     5.253e-02     1.212e-23      2.672e-07
  7531.5615998919     1.236e-07     0 0 2 4 2 3      0 0 0 3 1 2      24ToDiCoUb_pred.1482     2.504e-02     3.877e-23      2.725e-07
  7531.5909892103     6.274e-07     0 0 2 8 7 2      0 0 0 9 4 5      24ToDiCoUb_pred.1483     6.423e-07     5.999e-30      8.029e-07
  7537.2559590041     1.234e-07     1 0 1 8 3 5      0 0 0 7 1 6      24ToDiCoUb_pred.1484     2.432e-01     5.433e-23      3.904e-07&&
  7537.2585244356     3.327e-07     0 0 2 6 5 1      0 0 0 7 2 6      24ToDiCoUb_pred.1485     7.845e-06     4.363e-28      3.696e-07
  7537.6033455985     1.568e-07     0 0 2 7 1 7      0 0 0 6 0 6      24ToDiCoUb_pred.1486     9.174e-03     2.101e-24      2.748e-07
  7541.3478244273     1.770e-07     1 2 0 8 5 4      0 0 0 7 0 7      24ToDiCoUb_pred.1487     1.900e-06     7.522e-28      2.766e-07
  7541.4016519288     1.997e-07     0 0 2 4 4 0      0 0 0 5 1 5      24ToDiCoUb_pred.1488     5.071e-09     1.245e-30      2.877e-07
  7541.6168048731     1.138e-07     0 0 2 5 4 1      0 0 0 6 1 6      24ToDiCoUb_pred.1489     1.222e-06     6.137e-28      3.607e-07
  7545.3371411198     7.070e-07     1 0 1 9 8 2      0 0 0 10 4 7     24ToDiCoUb_pred.1490     1.289e-04     4.619e-28      8.751e-07
  7546.6255175706     6.434e-07     1 0 1 8 8 0      0 0 0 9 4 5      24ToDiCoUb_pred.1491     2.931e-05     2.726e-28      8.154e-07
  7546.8112020116     3.253e-07     0 0 2 9 3 6      0 0 0 8 4 5      24ToDiCoUb_pred.1492     3.542e-03     1.174e-25      4.435e-07
  7546.9260444837     3.069e-07     2 0 0 9 7 2      0 0 0 9 4 5      24ToDiCoUb_pred.1493     3.763e-03     3.911e-26      5.875e-07
  7548.1159006275     1.492e-07     2 0 0 8 2 6      0 0 0 7 1 7      24ToDiCoUb_pred.1494     2.954e-06     3.888e-28      2.705e-07
  7548.5910360827     4.186e-07     1 2 0 8 8 0      0 0 0 8 5 3      24ToDiCoUb_pred.1495     2.312e-06     1.211e-29      5.642e-07
  7549.1064392053     8.782e-07     0 2 1 8 7 1      0 0 0 7 5 2      24ToDiCoUb_pred.1496     4.836e-03     1.970e-25      9.709e-07
  7549.3188531180     3.350e-07     0 2 1 8 7 2      0 0 0 7 5 3      24ToDiCoUb_pred.1497     4.819e-03     6.550e-26      4.592e-07
  7549.4285432658     8.974e-07     1 2 0 8 8 1      0 0 0 8 5 4      24ToDiCoUb_pred.1498     2.199e-06     3.469e-29      9.998e-07
  7552.9804408822     3.623e-07     0 2 1 8 7 2      0 0 0 8 3 5      24ToDiCoUb_pred.1499     5.376e-06     7.431e-29      4.561e-07
  7553.2660763234     4.024e-07     1 0 1 9 4 5      0 0 0 8 2 6      24ToDiCoUb_pred.1500     4.967e-01     1.063e-23      4.832e-07
  7554.4363772454     2.908e-07     1 0 1 9 5 5      0 0 0 9 1 8      24ToDiCoUb_pred.1501     3.349e-04     1.358e-26      4.491e-07
  7556.8879813614     1.983e-07     0 0 2 4 3 1      0 0 0 4 0 4      24ToDiCoUb_pred.1502     7.563e-04     3.066e-25      2.554e-07
  7557.2845551071     1.241e-07     0 2 1 7 5 3      0 0 0 6 1 6      24ToDiCoUb_pred.1503     3.940e-03     2.686e-24      3.641e-07
  7558.6126315593     1.498e-07     1 0 1 7 4 4      0 0 0 6 2 5      24ToDiCoUb_pred.1504     1.091e-01     4.460e-23      2.751e-07
  7564.7241431537     3.837e-07     2 0 0 10 7 4     0 0 0 10 4 7     24ToDiCoUb_pred.1505     5.568e-03     2.193e-26      6.428e-07
  7565.4569844816     2.224e-07     0 0 2 4 3 2      0 0 0 3 2 1      24ToDiCoUb_pred.1506     4.471e-02     5.706e-23      2.546e-07&&
  7565.4602076614     1.118e-07     2 0 0 8 3 6      0 0 0 7 0 7      24ToDiCoUb_pred.1507     1.208e-03     4.752e-25      2.563e-07
  7573.3661216020     1.717e-07     0 0 2 4 3 1      0 0 0 3 2 2      24ToDiCoUb_pred.1508     4.384e-02     1.917e-23      2.572e-07
  7579.5486346391     1.528e-07     2 0 0 6 5 2      0 0 0 5 2 3      24ToDiCoUb_pred.1509     7.630e-04     4.486e-25      2.618e-07
  7580.9103619711     1.782e-07     0 0 2 5 3 3      0 0 0 4 2 2      24ToDiCoUb_pred.1510     3.711e-02     1.161e-23      2.401e-07
  7581.1711578481     1.888e-07     2 0 0 6 4 2      0 0 0 5 1 5      24ToDiCoUb_pred.1511     2.261e-03     7.934e-25      2.802e-07
  7584.2651767611     2.683e-07     0 0 2 4 4 1      0 0 0 3 3 0      24ToDiCoUb_pred.1512     7.571e-02     6.793e-23      3.619e-07
  7584.5228743980     3.136e-07     0 0 2 4 4 0      0 0 0 3 3 1      24ToDiCoUb_pred.1513     7.574e-02     2.267e-23      3.249e-07
  7588.6025071018     1.901e-07     0 0 2 5 4 1      0 0 0 5 1 4      24ToDiCoUb_pred.1514     3.390e-04     2.112e-25      3.269e-07
  7589.1633651638     2.517e-07     2 0 0 7 5 3      0 0 0 6 2 4      24ToDiCoUb_pred.1515     1.038e-03     1.096e-25      2.988e-07
  7591.8141848552     2.170e-07     0 0 2 4 4 0      0 0 0 4 1 3      24ToDiCoUb_pred.1516     8.008e-05     2.479e-26      2.999e-07
  7593.0610624668     2.012e-07     2 0 0 7 6 1      0 0 0 8 1 8      24ToDiCoUb_pred.1517     3.242e-07     5.203e-29      3.970e-07
  7598.6037931014     9.051e-07     0 2 1 8 7 1      0 0 0 8 3 6      24ToDiCoUb_pred.1518     4.309e-06     2.204e-28      9.676e-07
  7599.3593454242     3.027e-07     1 0 1 9 3 6      0 0 0 8 1 7      24ToDiCoUb_pred.1519     1.050e-01     3.623e-24      3.775e-07
  7606.4973754877     1.460e-07     0 0 2 8 3 6      0 0 0 7 2 5      24ToDiCoUb_pred.1520     3.452e-02     5.165e-24      3.350e-07
  7607.6714476186     2.377e-07     0 0 2 5 4 1      0 0 0 4 3 2      24ToDiCoUb_pred.1521     6.531e-02     4.442e-23      3.277e-07
  7613.8579915776     3.415e-07     2 0 0 9 7 2      0 0 0 10 2 9     24ToDiCoUb_pred.1522     5.639e-06     7.973e-29      6.186e-07
  7623.6818041800     7.518e-07     0 2 1 8 8 0      0 0 0 7 6 1      24ToDiCoUb_pred.1523     1.617e-03     3.070e-26      8.473e-07&&
  7623.6873207030     1.181e-06     0 2 1 8 8 1      0 0 0 7 6 2      24ToDiCoUb_pred.1524     1.616e-03     1.023e-26      1.270e-06
  7624.9526895570     1.831e-07     0 0 2 6 4 3      0 0 0 5 3 2      24ToDiCoUb_pred.1525     5.750e-02     2.489e-23      3.520e-07
  7627.4936158567     2.705e-07     1 0 1 9 5 5      0 0 0 8 3 6      24ToDiCoUb_pred.1526     1.310e-01     7.431e-24      4.362e-07
  7629.6570585508     7.902e-07     0 2 1 8 8 0      0 0 0 9 2 7      24ToDiCoUb_pred.1527     1.167e-07     2.279e-30      8.458e-07
  7632.1657259737     2.640e-07     0 0 2 7 5 2      0 0 0 7 2 5      24ToDiCoUb_pred.1528     1.129e-04     1.481e-26      4.007e-07
  7632.3654297868     2.039e-07     2 0 0 7 6 1      0 0 0 7 1 6      24ToDiCoUb_pred.1529     9.423e-05     1.812e-26      3.984e-07
  7638.0955906536     9.190e-07     1 0 1 8 7 1      0 0 0 9 1 8      24ToDiCoUb_pred.1530     4.075e-06     1.446e-28      9.806e-07
  7638.9969203995     2.111e-07     0 0 2 6 5 2      0 0 0 5 4 1      24ToDiCoUb_pred.1531     8.679e-02     2.312e-23      2.995e-07
  7639.3121656383     2.522e-07     0 0 2 6 5 1      0 0 0 5 4 2      24ToDiCoUb_pred.1532     8.685e-02     7.730e-24      3.676e-07
  7639.9195607382     2.373e-07     0 0 2 4 3 2      0 0 0 3 0 3      24ToDiCoUb_pred.1533     1.518e-03     2.729e-24      2.553e-07
  7640.2464887292     7.331e-07     1 0 1 9 6 3      0 0 0 8 4 4      24ToDiCoUb_pred.1534     6.127e-02     6.297e-25      7.954e-07
  7642.6185101961     3.339e-07     0 0 2 6 5 1      0 0 0 6 2 4      24ToDiCoUb_pred.1535     3.834e-05     3.461e-27      3.707e-07
  7642.7436810435     2.675e-07     0 0 2 4 4 1      0 0 0 4 1 4      24ToDiCoUb_pred.1536     9.363e-06     1.099e-26      3.500e-07
  7644.7967858985     2.863e-07     2 0 0 8 6 2      0 0 0 8 1 7      24ToDiCoUb_pred.1537     2.228e-04     6.796e-27      3.645e-07
  7653.0955305120     2.924e-07     0 0 2 9 4 5      0 0 0 9 1 8      24ToDiCoUb_pred.1538     2.460e-05     9.718e-28      4.502e-07
  7654.2015953083     3.761e-07     1 2 0 10 7 4     0 0 0 9 4 5      24ToDiCoUb_pred.1539     3.790e-03     4.233e-26      6.264e-07
  7660.0119267410     2.120e-07     0 0 2 6 5 2      0 0 0 7 0 7      24ToDiCoUb_pred.1540     9.833e-07     2.886e-28      3.002e-07
  7660.0719379405     3.016e-07     0 0 2 7 5 3      0 0 0 6 4 2      24ToDiCoUb_pred.1541     8.431e-02     4.197e-24      4.031e-07
  7661.5856537025     2.796e-07     0 0 2 7 5 2      0 0 0 6 4 3      24ToDiCoUb_pred.1542     8.450e-02     1.268e-23      3.900e-07
  7661.6554753689     8.861e-07     1 0 1 8 7 1      0 0 0 7 5 2      24ToDiCoUb_pred.1543     1.017e-03     4.021e-26      9.780e-07
  7661.8764875833     3.710e-07     1 0 1 8 7 2      0 0 0 7 5 3      24ToDiCoUb_pred.1544     1.019e-03     1.345e-26      4.861e-07
  7665.5380753474     3.958e-07     1 0 1 8 7 2      0 0 0 8 3 5      24ToDiCoUb_pred.1545     1.735e-04     2.329e-27      4.831e-07
  7666.4582842741     3.883e-07     1 2 0 10 5 6     0 0 0 9 0 9      24ToDiCoUb_pred.1546     6.074e-04     5.711e-26      4.427e-07
  7666.7077538522     1.070e-06     0 0 2 9 7 3      0 0 0 10 2 8     24ToDiCoUb_pred.1547     7.450e-08     1.714e-31      1.247e-06
  7668.4044586539     1.632e-07     1 0 1 7 4 3      0 0 0 6 0 6      24ToDiCoUb_pred.1548     9.164e-04     2.028e-25      2.785e-07
  7671.3470618597     3.198e-07     0 0 2 7 5 3      0 0 0 8 0 8      24ToDiCoUb_pred.1549     2.922e-06     1.532e-28      3.913e-07
  7674.1357968018     1.526e-07     0 0 2 5 3 3      0 0 0 4 0 4      24ToDiCoUb_pred.1550     2.763e-03     1.327e-24      2.410e-07
  7675.4200308968     1.518e-07     2 0 0 7 6 2      0 0 0 6 3 3      24ToDiCoUb_pred.1551     2.914e-03     2.277e-25      3.029e-07
  7680.8364221057     3.555e-07     2 0 0 9 5 4      0 0 0 9 0 9      24ToDiCoUb_pred.1552     9.269e-05     7.856e-27      4.142e-07
  7682.6153054824     6.597e-07     0 0 2 8 7 2      0 0 0 7 6 1      24ToDiCoUb_pred.1553     6.488e-02     1.213e-24      7.668e-07&&
  7682.6220755627     1.101e-06     0 0 2 8 7 1      0 0 0 7 6 2      24ToDiCoUb_pred.1554     6.488e-02     4.044e-25      1.197e-06
  7684.5200103766     1.681e-07     2 0 0 8 6 3      0 0 0 7 3 4      24ToDiCoUb_pred.1555     5.564e-03     6.120e-25      4.310e-07
  7685.3352393742     1.420e-07     0 0 2 6 4 3      0 0 0 6 1 6      24ToDiCoUb_pred.1556     1.058e-05     6.043e-27      3.706e-07
  7686.7533418936     1.097e-06     1 0 1 9 8 1      0 0 0 10 2 8     24ToDiCoUb_pred.1557     1.080e-05     2.470e-29      1.270e-06
  7688.5905598532     7.032e-07     0 0 2 8 7 2      0 0 0 9 2 7      24ToDiCoUb_pred.1558     1.777e-07     3.415e-30      7.651e-07
  7688.6771050258     1.504e-07     2 0 0 7 6 1      0 0 0 6 3 4      24ToDiCoUb_pred.1559     3.037e-03     7.564e-25      3.970e-07
  7690.3710845154     2.525e-07     2 0 0 9 6 4      0 0 0 8 3 5      24ToDiCoUb_pred.1560     8.724e-03     1.300e-25      3.748e-07
  7693.3389326625     1.922e-07     0 0 2 6 5 2      0 0 0 6 2 5      24ToDiCoUb_pred.1561     3.586e-06     1.227e-27      3.002e-07
  7693.6892833675     2.675e-07     0 0 2 4 4 1      0 0 0 3 1 2      24ToDiCoUb_pred.1562     1.311e-04     1.945e-25      3.613e-07
  7697.6498338427     6.749e-07     1 0 1 8 8 0      0 0 0 7 6 1      24ToDiCoUb_pred.1563     5.975e-02     1.113e-24      7.800e-07&&
  7697.6558651085     1.119e-06     1 0 1 8 8 1      0 0 0 7 6 2      24ToDiCoUb_pred.1564     5.976e-02     3.710e-25      1.212e-06
  7700.2733310556     1.106e-06     0 0 2 9 7 3      0 0 0 8 6 2      24ToDiCoUb_pred.1565     4.173e-02     1.120e-25      1.215e-06
  7700.3168030398     5.943e-07     0 0 2 9 7 2      0 0 0 8 6 3      24ToDiCoUb_pred.1566     4.171e-02     3.359e-25      7.696e-07
  7700.6604554041     1.468e-07     2 0 0 6 5 2      0 0 0 5 0 5      24ToDiCoUb_pred.1567     2.260e-07     2.320e-28      2.440e-07
  7701.4175230686     1.210e-06     0 2 1 8 8 1      0 0 0 8 4 4      24ToDiCoUb_pred.1568     3.837e-06     3.473e-29      1.248e-06
  7703.6250882135     7.175e-07     1 0 1 8 8 0      0 0 0 9 2 7      24ToDiCoUb_pred.1569     1.843e-06     3.528e-29      7.782e-07
  7703.9256151267     4.415e-07     2 0 0 9 7 2      0 0 0 9 2 7      24ToDiCoUb_pred.1570     4.774e-05     1.022e-27      5.347e-07
  7705.6615613425     3.581e-07     0 0 2 7 5 3      0 0 0 7 2 6      24ToDiCoUb_pred.1571     1.104e-06     6.781e-29      3.926e-07
  7711.1528292650     9.127e-07     1 0 1 8 7 1      0 0 0 8 3 6      24ToDiCoUb_pred.1572     1.180e-04     5.861e-27      9.748e-07
  7711.2205053571     7.810e-07     0 2 1 8 8 0      0 0 0 8 4 5      24ToDiCoUb_pred.1573     3.779e-06     1.073e-28      8.372e-07
  7711.5299190349     1.991e-07     2 0 0 8 6 2      0 0 0 7 3 5      24ToDiCoUb_pred.1574     6.665e-03     2.764e-25      3.411e-07
  7715.1800236249     3.390e-07     2 0 0 9 5 4      0 0 0 8 2 7      24ToDiCoUb_pred.1575     2.287e-03     2.270e-25      4.002e-07
  7720.3189190970     1.132e-06     1 0 1 9 8 1      0 0 0 8 6 2      24ToDiCoUb_pred.1576     8.651e-02     2.310e-25      1.239e-06
  7720.3586160596     7.164e-07     1 0 1 9 8 2      0 0 0 8 6 3      24ToDiCoUb_pred.1577     8.654e-02     6.934e-25      8.674e-07
  7720.8142403336     4.069e-07     0 2 1 8 7 2      0 0 0 8 1 7      24ToDiCoUb_pred.1578     3.624e-07     1.084e-29      4.652e-07
  7721.0340492555     9.360e-07     1 2 0 8 8 1      0 0 0 9 1 8      24ToDiCoUb_pred.1579     4.319e-08     1.500e-30      9.966e-07
  7721.1335424022     4.049e-07     1 2 0 10 7 4     0 0 0 10 2 9     24ToDiCoUb_pred.1580     4.899e-05     7.446e-28      6.557e-07
  7725.0493122545     2.813e-07     0 0 2 4 4 0      0 0 0 3 1 3      24ToDiCoUb_pred.1581     4.182e-05     2.389e-26      2.938e-07
  7726.1527691234     2.722e-07     0 0 2 9 4 5      0 0 0 8 3 6      24ToDiCoUb_pred.1582     2.354e-02     1.302e-24      4.373e-07
  7732.3209416029     2.082e-07     0 0 2 6 4 3      0 0 0 5 1 4      24ToDiCoUb_pred.1583     2.003e-03     1.420e-24      3.378e-07
  7744.5455449516     5.957e-07     0 0 2 9 7 2      0 0 0 9 4 5      24ToDiCoUb_pred.1584     2.360e-05     2.329e-28      7.783e-07
  7744.5939339708     9.037e-07     1 2 0 8 8 1      0 0 0 7 5 2      24ToDiCoUb_pred.1585     4.133e-05     1.600e-27      9.940e-07
  7744.8068391367     4.444e-07     1 2 0 8 8 0      0 0 0 7 5 3      24ToDiCoUb_pred.1586     4.126e-05     5.329e-28      5.442e-07
  7745.5549610791     1.606e-07     2 0 0 7 5 3      0 0 0 6 0 6      24ToDiCoUb_pred.1587     4.423e-05     9.593e-27      2.769e-07
  7747.1896256043     3.719e-07     0 0 2 9 3 6      0 0 0 9 0 9      24ToDiCoUb_pred.1588     3.819e-07     3.182e-29      4.284e-07
  7748.4684269009     4.653e-07     1 2 0 8 8 0      0 0 0 8 3 5      24ToDiCoUb_pred.1589     3.694e-07     4.851e-30      5.415e-07
  7750.0436224350     1.823e-07     2 0 0 7 6 2      0 0 0 7 1 7      24ToDiCoUb_pred.1590     9.326e-07     1.027e-28      2.901e-07
  7760.3522779282     1.132e-06     0 0 2 8 7 1      0 0 0 8 4 4      24ToDiCoUb_pred.1591     1.490e-06     1.328e-29      1.174e-06
  7760.7600756554     8.855e-07     0 2 1 8 7 1      0 0 0 7 3 4      24ToDiCoUb_pred.1592     1.715e-07     1.849e-29      9.703e-07
  7763.1344864219     2.146e-07     0 0 2 5 4 1      0 0 0 4 1 4      24ToDiCoUb_pred.1593     1.075e-04     1.495e-25      3.114e-07
  7764.5873579715     7.176e-07     1 0 1 9 8 2      0 0 0 9 4 5      24ToDiCoUb_pred.1594     1.196e-04     1.175e-27      8.751e-07
  7770.1540066595     6.928e-07     0 0 2 8 7 2      0 0 0 8 4 5      24ToDiCoUb_pred.1595     9.351e-07     2.616e-29      7.556e-07
  7775.3860674741     1.149e-06     1 0 1 8 8 1      0 0 0 8 4 4      24ToDiCoUb_pred.1596     3.178e-05     2.822e-28      1.190e-06
  7775.6722520418     7.633e-07     2 0 0 9 7 3      0 0 0 8 4 4      24ToDiCoUb_pred.1597     3.138e-03     3.114e-26      8.234e-07
  7781.5332271234     3.563e-07     0 0 2 9 3 6      0 0 0 8 2 7      24ToDiCoUb_pred.1598     1.439e-02     1.404e-24      4.148e-07
  7783.0708336198     2.268e-07     2 0 0 8 6 3      0 0 0 8 1 8      24ToDiCoUb_pred.1599     6.755e-07     1.169e-28      4.106e-07
  7783.9743600054     4.029e-07     2 0 0 10 7 4     0 0 0 9 4 5      24ToDiCoUb_pred.1600     4.821e-03     5.207e-26      6.428e-07
  7785.1885350198     7.073e-07     1 0 1 8 8 0      0 0 0 8 4 5      24ToDiCoUb_pred.1601     3.348e-05     9.330e-28      7.689e-07
  7785.4890619330     4.248e-07     2 0 0 9 7 2      0 0 0 8 4 5      24ToDiCoUb_pred.1602     3.162e-03     9.847e-26      5.209e-07
  7786.4632900138     7.555e-07     1 0 1 9 6 3      0 0 0 8 2 6      24ToDiCoUb_pred.1603     1.283e-04     2.584e-27      8.014e-07
  7787.5473734700     3.510e-07     0 2 1 8 7 2      0 0 0 7 3 5      24ToDiCoUb_pred.1604     4.812e-08     1.957e-30      4.471e-07
  7792.5760700291     3.929e-07     1 0 1 9 4 5      0 0 0 8 0 8      24ToDiCoUb_pred.1605     1.027e-04     6.607e-27      4.531e-07
  7792.8499507583     1.546e-07     2 0 0 7 6 2      0 0 0 6 1 5      24ToDiCoUb_pred.1606     1.256e-04     1.685e-26      2.893e-07
  7794.0912878669     9.299e-07     1 2 0 8 8 1      0 0 0 8 3 6      24ToDiCoUb_pred.1607     3.850e-07     1.872e-29      9.909e-07
  7798.6311753213     2.152e-07     0 0 2 6 5 2      0 0 0 5 2 3      24ToDiCoUb_pred.1608     2.064e-04     1.146e-25      3.025e-07
  7799.0101061115     2.719e-07     0 0 2 6 5 1      0 0 0 6 0 6      24ToDiCoUb_pred.1609     3.335e-07     6.183e-29      3.533e-07
  7803.1723579250     2.196e-07     0 0 2 8 3 6      0 0 0 7 0 7      24ToDiCoUb_pred.1610     3.690e-03     1.364e-24      3.056e-07
  7811.0215471031     3.592e-07     0 0 2 7 5 3      0 0 0 6 2 4      24ToDiCoUb_pred.1611     7.150e-04     7.130e-26      3.936e-07
  7811.2011659513     4.922e-07     1 2 0 10 7 4     0 0 0 9 2 7      24ToDiCoUb_pred.1612     6.536e-06     1.504e-28      5.772e-07
  7811.4774920455     6.142e-07     0 0 2 9 7 2      0 0 0 10 2 9     24ToDiCoUb_pred.1613     1.589e-08     2.134e-31      8.020e-07
  7822.3752009398     2.292e-07     2 0 0 8 6 3      0 0 0 7 1 6      24ToDiCoUb_pred.1614     3.730e-04     7.738e-26      4.119e-07
  7828.8407084110     3.107e-07     0 0 2 7 5 2      0 0 0 7 0 7      24ToDiCoUb_pred.1615     1.708e-06     5.537e-28      3.765e-07
  7829.6881514744     3.195e-07     0 0 2 6 5 1      0 0 0 5 2 4      24ToDiCoUb_pred.1616     1.032e-04     2.203e-26      3.578e-07
  7831.5193050654     7.331e-07     1 0 1 9 8 2      0 0 0 10 2 9     24ToDiCoUb_pred.1617     7.885e-07     1.054e-29      8.963e-07
  7833.3718747988     4.370e-07     1 0 1 8 7 2      0 0 0 8 1 7      24ToDiCoUb_pred.1618     7.826e-06     2.274e-28      4.918e-07
  7847.6343243531     1.223e-06     0 2 1 8 8 1      0 0 0 8 2 6      24ToDiCoUb_pred.1619     1.321e-07     2.344e-30      1.252e-06
  7850.9063070993     4.298e-07     2 0 0 10 7 4     0 0 0 10 2 9     24ToDiCoUb_pred.1620     2.398e-07     3.524e-30      6.714e-07
  7858.2048839668     3.132e-07     2 0 0 9 6 4      0 0 0 8 1 7      24ToDiCoUb_pred.1621     7.041e-04     2.272e-26      3.860e-07
  7859.3108988986     8.985e-07     0 2 1 8 7 1      0 0 0 8 1 8      24ToDiCoUb_pred.1622     1.296e-08     2.200e-30      9.615e-07
  7862.1677143326     2.975e-07     0 0 2 7 5 2      0 0 0 6 2 5      24ToDiCoUb_pred.1623     2.151e-04     8.128e-26      3.765e-07
  7873.3091118190     8.933e-07     1 0 1 8 7 1      0 0 0 7 3 4      24ToDiCoUb_pred.1624     4.760e-05     4.987e-27      9.775e-07
  7888.2007216539     2.476e-07     1 0 1 9 5 5      0 0 0 8 1 8      24ToDiCoUb_pred.1625     5.960e-05     1.123e-26      4.224e-07
  7888.7134585587     1.776e-07     2 0 0 7 6 1      0 0 0 6 1 6      24ToDiCoUb_pred.1626     7.117e-06     4.453e-27      3.856e-07
  7898.6152662186     8.991e-07     0 2 1 8 7 1      0 0 0 7 1 6      24ToDiCoUb_pred.1627     1.296e-09     2.637e-31      9.621e-07
  7900.1050079352     3.855e-07     1 0 1 8 7 2      0 0 0 7 3 5      24ToDiCoUb_pred.1628     4.071e-05     1.609e-27      4.747e-07
  7901.5451155946     6.750e-07     0 0 2 9 7 2      0 0 0 9 2 7      24ToDiCoUb_pred.1629     2.727e-09     5.547e-32      7.393e-07
  7902.1568927528     7.778e-07     0 2 1 8 8 0      0 0 0 7 4 3      24ToDiCoUb_pred.1630     4.195e-07     2.871e-29      8.283e-07
  7905.9608491885     1.207e-06     0 2 1 8 8 1      0 0 0 7 4 4      24ToDiCoUb_pred.1631     4.260e-07     9.889e-30      1.245e-06
  7906.5690792128     1.147e-06     0 0 2 8 7 1      0 0 0 8 2 6      24ToDiCoUb_pred.1632     1.459e-07     2.551e-30      1.178e-06
  7911.5989289497     8.015e-07     0 2 1 8 8 0      0 0 0 9 0 9      24ToDiCoUb_pred.1633     2.174e-10     1.554e-32      8.292e-07
  7916.3022263522     5.008e-07     1 2 0 8 8 0      0 0 0 8 1 7      24ToDiCoUb_pred.1634     5.942e-08     1.691e-30      5.492e-07
  7919.7429960863     2.111e-07     0 0 2 6 5 2      0 0 0 5 0 5      24ToDiCoUb_pred.1635     1.345e-06     1.305e-27      2.873e-07
  7921.5869286145     7.847e-07     1 0 1 9 8 2      0 0 0 9 2 7      24ToDiCoUb_pred.1636     1.427e-05     2.887e-28      8.406e-07
  7921.6028687586     1.163e-06     1 0 1 8 8 1      0 0 0 8 2 6      24ToDiCoUb_pred.1637     2.375e-06     4.136e-29      1.194e-06
  7921.8890533264     7.849e-07     2 0 0 9 7 3      0 0 0 8 2 6      24ToDiCoUb_pred.1638     1.092e-04     2.125e-27      8.292e-07
  7940.3051070718     2.397e-07     2 0 0 8 6 2      0 0 0 7 1 7      24ToDiCoUb_pred.1639     1.596e-05     1.898e-27      3.292e-07
  7940.9739306484     5.129e-07     2 0 0 10 7 4     0 0 0 9 2 7      24ToDiCoUb_pred.1640     3.152e-04     7.017e-27      5.950e-07
  7945.9425304689     7.944e-07     0 2 1 8 8 0      0 0 0 8 2 7      24ToDiCoUb_pred.1641     2.037e-08     1.705e-30      8.223e-07
  7956.2475704209     9.108e-07     1 2 0 8 8 1      0 0 0 7 3 4      24ToDiCoUb_pred.1642     7.475e-09     7.669e-31      9.935e-07
  7961.0903940552     6.893e-07     0 0 2 8 7 2      0 0 0 7 4 3      24ToDiCoUb_pred.1643     3.312e-05     2.233e-27      7.458e-07
  7964.8956040482     1.129e-06     0 0 2 8 7 1      0 0 0 7 4 4      24ToDiCoUb_pred.1644     3.135e-05     7.170e-28      1.171e-06
  7967.4131430184     3.024e-07     0 0 2 7 5 3      0 0 0 6 0 6      24ToDiCoUb_pred.1645     2.290e-06     4.694e-28      3.773e-07
  7970.5324302521     7.159e-07     0 0 2 8 7 2      0 0 0 9 0 9      24ToDiCoUb_pred.1646     6.153e-10     4.333e-32      7.468e-07
  7971.8599350621     9.062e-07     1 0 1 8 7 1      0 0 0 8 1 8      24ToDiCoUb_pred.1647     2.590e-07     4.273e-29      9.687e-07
  7973.2974890082     1.144e-06     0 0 2 9 7 3      0 0 0 8 4 4      24ToDiCoUb_pred.1648     9.931e-05     9.373e-28      1.185e-06
  7976.1249224155     7.039e-07     1 0 1 8 8 0      0 0 0 7 4 3      24ToDiCoUb_pred.1649     7.827e-07     5.257e-29      7.593e-07
  7979.9293935940     1.146e-06     1 0 1 8 8 1      0 0 0 7 4 4      24ToDiCoUb_pred.1650     5.562e-07     1.267e-29      1.187e-06
  7983.0353594886     4.565e-07     1 2 0 8 8 0      0 0 0 7 3 5      24ToDiCoUb_pred.1651     1.881e-08     7.278e-31      5.340e-07
  7983.1085624009     6.642e-07     0 0 2 9 7 2      0 0 0 8 4 5      24ToDiCoUb_pred.1652     8.851e-05     2.622e-27      7.294e-07
  7985.5669586124     7.299e-07     1 0 1 8 8 0      0 0 0 9 0 9      24ToDiCoUb_pred.1653     3.897e-09     2.734e-31      7.603e-07
  7985.8674855256     4.615e-07     2 0 0 9 7 2      0 0 0 9 0 9      24ToDiCoUb_pred.1654     2.678e-07     2.099e-29      5.081e-07
  7986.8598749205     2.494e-07     0 0 2 9 4 5      0 0 0 8 1 8      24ToDiCoUb_pred.1655     2.474e-05     4.546e-27      4.235e-07
  7993.3430770497     1.170e-06     1 0 1 9 8 1      0 0 0 8 4 4      24ToDiCoUb_pred.1656     8.931e-06     8.386e-29      1.210e-06
  8003.1503754207     7.754e-07     1 0 1 9 8 2      0 0 0 8 4 5      24ToDiCoUb_pred.1657     5.584e-06     1.646e-28      8.319e-07
  8004.8760317713     7.079e-07     0 0 2 8 7 2      0 0 0 8 2 7      24ToDiCoUb_pred.1658     8.406e-08     6.935e-30      7.391e-07
  8011.1643023821     9.068e-07     1 0 1 8 7 1      0 0 0 7 1 6      24ToDiCoUb_pred.1659     2.423e-06     4.792e-28      9.693e-07
  8016.3225615069     3.755e-07     0 2 1 8 7 2      0 0 0 7 1 7      24ToDiCoUb_pred.1660     6.337e-11     7.395e-33      4.381e-07
  8019.9105601316     7.221e-07     1 0 1 8 8 0      0 0 0 8 2 7      24ToDiCoUb_pred.1661     5.323e-07     4.375e-29      7.527e-07
  8020.2110870448     4.490e-07     2 0 0 9 7 2      0 0 0 8 2 7      24ToDiCoUb_pred.1662     1.422e-05     1.306e-27      4.968e-07
  8025.7732837195     7.504e-07     1 0 1 9 6 3      0 0 0 8 0 8      24ToDiCoUb_pred.1663     8.945e-07     5.427e-29      7.836e-07
  8047.4037897011     7.721e-07     0 2 1 8 8 0      0 0 0 7 2 5      24ToDiCoUb_pred.1664     1.066e-08     1.425e-30      8.289e-07
  8054.7983936641     9.235e-07     1 2 0 8 8 1      0 0 0 8 1 8      24ToDiCoUb_pred.1665     4.026e-09     6.507e-31      9.849e-07
  8086.9443180589     1.220e-06     0 2 1 8 8 1      0 0 0 8 0 8      24ToDiCoUb_pred.1666     5.287e-10     2.827e-32      1.241e-06
  8093.1430363502     5.102e-07     1 2 0 10 7 4     0 0 0 9 0 9      24ToDiCoUb_pred.1667     4.215e-07     3.556e-29      5.527e-07
  8094.1027609841     9.241e-07     1 2 0 8 8 1      0 0 0 7 1 6      24ToDiCoUb_pred.1668     8.262e-09     1.601e-30      9.854e-07
  8106.3372910035     6.828e-07     0 0 2 8 7 2      0 0 0 7 2 5      24ToDiCoUb_pred.1669     4.874e-09     6.421e-31      7.464e-07
  8119.5142902928     1.159e-06     0 0 2 9 7 3      0 0 0 8 2 6      24ToDiCoUb_pred.1670     3.545e-07     6.567e-30      1.189e-06
  8121.2588175417     1.231e-06     0 2 1 8 8 1      0 0 0 7 2 6      24ToDiCoUb_pred.1671     2.857e-09     1.790e-31      1.241e-06
  8121.3718193638     6.975e-07     1 0 1 8 8 0      0 0 0 7 2 5      24ToDiCoUb_pred.1672     2.763e-07     3.626e-29      7.599e-07
  8128.8801959721     4.080e-07     1 0 1 8 7 2      0 0 0 7 1 7      24ToDiCoUb_pred.1673     1.028e-07     1.166e-29      4.662e-07
  8139.5598783342     1.184e-06     1 0 1 9 8 1      0 0 0 8 2 6      24ToDiCoUb_pred.1674     1.048e-06     1.933e-29      1.214e-06
  8145.8790729185     1.144e-06     0 0 2 8 7 1      0 0 0 8 0 8      24ToDiCoUb_pred.1675     5.679e-09     2.993e-31      1.166e-06
  8160.9128624643     1.160e-06     1 0 1 8 8 1      0 0 0 8 0 8      24ToDiCoUb_pred.1676     2.059e-08     1.081e-30      1.182e-06
  8161.1990470321     7.800e-07     2 0 0 9 7 3      0 0 0 8 0 8      24ToDiCoUb_pred.1677     2.022e-07     1.187e-29      8.120e-07
  8180.1935724013     1.155e-06     0 0 2 8 7 1      0 0 0 7 2 6      24ToDiCoUb_pred.1678     1.735e-08     1.071e-30      1.166e-06
  8183.4869859935     6.882e-07     0 0 2 9 7 2      0 0 0 9 0 9      24ToDiCoUb_pred.1679     6.408e-09     4.785e-31      7.203e-07
  8195.2273619472     1.171e-06     1 0 1 8 8 1      0 0 0 7 2 6      24ToDiCoUb_pred.1680     1.813e-07     1.115e-29      1.182e-06
  8203.5287990134     7.961e-07     1 0 1 9 8 2      0 0 0 9 0 9      24ToDiCoUb_pred.1681     7.180e-08     5.334e-30      8.240e-07
  8211.8105475255     4.757e-07     1 2 0 8 8 0      0 0 0 7 1 7      24ToDiCoUb_pred.1682     1.082e-09     1.203e-31      5.264e-07
  8217.8305875126     6.799e-07     0 0 2 9 7 2      0 0 0 8 2 7      24ToDiCoUb_pred.1683     7.016e-09     6.138e-31      7.123e-07
  8222.9158010473     5.302e-07     2 0 0 10 7 4     0 0 0 9 0 9      24ToDiCoUb_pred.1684     3.575e-07     2.922e-29      5.712e-07
  8237.8724005325     7.889e-07     1 0 1 9 8 2      0 0 0 8 2 7      24ToDiCoUb_pred.1685     6.631e-07     5.773e-29      8.170e-07
  8244.0787721384     7.893e-07     0 2 1 8 8 0      0 0 0 7 0 7      24ToDiCoUb_pred.1686     7.108e-11     2.355e-32      8.174e-07
  8303.0122734409     7.022e-07     0 0 2 8 7 2      0 0 0 7 0 7      24ToDiCoUb_pred.1687     5.357e-09     1.750e-30      7.336e-07
  8318.0468018011     7.165e-07     1 0 1 8 8 0      0 0 0 7 0 7      24ToDiCoUb_pred.1688     1.529e-08     4.974e-30      7.474e-07
  8358.8242839985     1.155e-06     0 0 2 9 7 3      0 0 0 8 0 8      24ToDiCoUb_pred.1689     8.398e-09     4.698e-31      1.177e-06
  8378.8698720399     1.181e-06     1 0 1 9 8 1      0 0 0 8 0 8      24ToDiCoUb_pred.1690     5.641e-08     3.140e-30      1.202e-06
