# Supplementary material for: All paths lead to hubs in the spectroscopic networks of water isotopologues H216O and H218O
Source: Commun Chem. 2024 Feb 16;7:34. doi: 10.1038/s42004-024-01103-8 (PMC10873357; doi:10.1038/s42004-024-01103-8)
Supplement: Supplementary file 2 — Supplementary Data 1 [file 42004_2024_1103_MOESM2_ESM.zip › SupplementaryData1/H218O/table_S4.txt]

%%%%%%%%%%%%%%%%%%%%%%%%%%%%%%%%%%%%%%%%%%%%%%%%%%%%%%%%%%%%%%%%%%%%%%%%%%%%%%%%%%%%%%%%%%%%%%%%%%%%%%%%%%%%%%%%%%%%%%%%%%
%
% Relative H2O-18 rovibrational energies derived from lines of table_S1.txt and table_S2.txt
%
%%%%%%%%%%%%%%%%%%%%%%%%%%%%%%%%%%%%%%%%%%%%%%%%%%%%%%%%%%%%%%%%%%%%%%%%%%%%%%%%%%%%%%%%%%%%%%%%%%%%%%%%%%%%%%%%%%%%%%%%%%
%
% Notes:
%       
%       (a) line tag                  : line identifier standing for
%                                       06GoMaGuKn ~ 10.1016/j.jms.2006.09.012 (DOI),
%                                       21DiToSiCo ~ 10.1063/5.0052744 (DOI), and
%                                       24ToDiCoUb ~ this study (NICE-OHMS experiments)
%       (b) assignment                : rovibrational assignment of the state
%       (c) rel_ener                  : relative energy value in cm-1 (referenced to the ortho and para
%                                       ground rovibrational states and calculated from the core-to-state path; 
%                                       see the Methods section of this study and 20ToFuSiCs 
%                                       [DOI: 10.1038/s41467-020-15430-6])
%       (d) rel_ener_unc              : uncertainty of a particular relative energy in cm-1 (see Methods)
%       (e) core-to-state path        : see the Methods section in 20ToFuSiCs
%       (f) wave_nb                   : transition wavenumber in cm-1
%       (g) unc                       : wavenumber uncertainty in cm-1
%       (h) upper state (six columns) : rovibrational label (v_1, v_2, v_3, J, K_a, and K_c) 
%                                       of the upper state
%       (i) lower state (six columns) : rovibrational label (v_1, v_2, v_3, J, K_a, and K_c) 
%                                       of the lower state
%       (j) sign                      : sign of the transtion wavenumber within the core-to-state path (see Methods)
%
%%%%%%%%%%%%%%%%%%%%%%%%%%%%%%%%%%%%%%%%%%%%%%%%%%%%%%%%%%%%%%%%%%%%%%%%%%%%%%%%%%%%%%%%%%%%%%%%%%%%%%%%%%%%%%%%%%%%%%%%%%

  State # 1: 

      assignment         : 0 0 0 0 0 0
      rel_ener[cm-1]     : 0.000000000
      rel_ener_unc[cm-1] : 0.000e+00        

  State # 2: 

      assignment         : 0 0 0 1 0 1
      rel_ener[cm-1]     : 0.000000000
      rel_ener_unc[cm-1] : 0.000e+00      

  State # 3: 

      assignment         : 0 0 0 1 1 0
      rel_ener[cm-1]     : 18.268520344
      rel_ener_unc[cm-1] : 2.072e-07

      core to state path : 

      sign      wave_nb/cm-1     unc/cm-1    upper state    lower state    line tag         
         1    7332.018828796    6.671e-08    1 0 1 2 2 0    0 0 0 1 0 1    21DiToSiCo.187   
        -1    7144.974507834    5.671e-08    1 0 1 2 2 0    0 0 0 3 2 1    21DiToSiCo.89    
         1      13.029272938    1.334e-07    0 0 0 4 1 4    0 0 0 3 2 1    06GoMaGuKn.4     
         1    7248.143845303    6.338e-08    2 0 0 4 2 3    0 0 0 4 1 4    21DiToSiCo.134   
        -1    7189.665341021    6.671e-08    2 0 0 4 2 3    0 0 0 3 3 0    21DiToSiCo.102   
         1    7029.905945542    6.004e-08    2 0 0 2 2 1    0 0 0 3 3 0    21DiToSiCo.25    
        -1    7270.189523380    7.338e-08    2 0 0 2 2 1    0 0 0 1 1 0    21DiToSiCo.148   

  State # 4: 

      assignment         : 0 0 0 1 1 1
      rel_ener[cm-1]     : 36.748658327
      rel_ener_unc[cm-1] : 1.844e-07

      core to state path : 

      sign      wave_nb/cm-1     unc/cm-1    upper state    lower state    line tag         
         1    7220.748172110    6.004e-08    2 0 0 1 1 1    0 0 0 0 0 0    21DiToSiCo.118   
        -1    7085.965074261    6.004e-08    2 0 0 1 1 1    0 0 0 2 2 0    21DiToSiCo.56    
         1       6.784943803    1.334e-07    0 0 0 3 1 3    0 0 0 2 2 0    06GoMaGuKn.1     
         1    7111.933787597    7.338e-08    2 0 0 2 0 2    0 0 0 3 1 3    21DiToSiCo.72    
        -1    7216.753170922    6.004e-08    2 0 0 2 0 2    0 0 0 1 1 1    21DiToSiCo.115   

  State # 5: 

      assignment         : 0 0 0 2 0 2
      rel_ener[cm-1]     : 69.927424779
      rel_ener_unc[cm-1] : 8.975e-08

      core to state path : 

      sign      wave_nb/cm-1     unc/cm-1    upper state    lower state    line tag         
         1    7220.748172110    6.004e-08    2 0 0 1 1 1    0 0 0 0 0 0    21DiToSiCo.118   
        -1    7150.820747332    6.671e-08    2 0 0 1 1 1    0 0 0 2 0 2    21DiToSiCo.92    

  State # 6: 

      assignment         : 0 0 0 2 1 1
      rel_ener[cm-1]     : 94.788628795
      rel_ener_unc[cm-1] : 1.867e-07

      core to state path : 

      sign      wave_nb/cm-1     unc/cm-1    upper state    lower state    line tag         
         1    7220.748172110    6.004e-08    2 0 0 1 1 1    0 0 0 0 0 0    21DiToSiCo.118   
        -1    7085.965074261    6.004e-08    2 0 0 1 1 1    0 0 0 2 2 0    21DiToSiCo.56    
         1       6.784943803    1.334e-07    0 0 0 3 1 3    0 0 0 2 2 0    06GoMaGuKn.1     
         1    7111.933787597    7.338e-08    2 0 0 2 0 2    0 0 0 3 1 3    21DiToSiCo.72    
        -1    7158.713200453    6.671e-08    2 0 0 2 0 2    0 0 0 2 1 1    21DiToSiCo.96    

  State # 7: 

      assignment         : 0 0 0 2 1 2
      rel_ener[cm-1]     : 55.233746224
      rel_ener_unc[cm-1] : 2.028e-07

      core to state path : 

      sign      wave_nb/cm-1     unc/cm-1    upper state    lower state    line tag         
         1    7332.018828796    6.671e-08    1 0 1 2 2 0    0 0 0 1 0 1    21DiToSiCo.187   
        -1    7144.974507834    5.671e-08    1 0 1 2 2 0    0 0 0 3 2 1    21DiToSiCo.89    
         1      13.029272938    1.334e-07    0 0 0 4 1 4    0 0 0 3 2 1    06GoMaGuKn.4     
         1    7248.143845303    6.338e-08    2 0 0 4 2 3    0 0 0 4 1 4    21DiToSiCo.134   
        -1    7189.665341021    6.671e-08    2 0 0 4 2 3    0 0 0 3 3 0    21DiToSiCo.102   
         1    7029.905945542    6.004e-08    2 0 0 2 2 1    0 0 0 3 3 0    21DiToSiCo.25    
        -1    7233.224297501    6.004e-08    2 0 0 2 2 1    0 0 0 2 1 2    21DiToSiCo.127   

  State # 8: 

      assignment         : 0 0 0 2 2 0
      rel_ener[cm-1]     : 134.783097849
      rel_ener_unc[cm-1] : 8.491e-08

      core to state path : 

      sign      wave_nb/cm-1     unc/cm-1    upper state    lower state    line tag         
         1    7220.748172110    6.004e-08    2 0 0 1 1 1    0 0 0 0 0 0    21DiToSiCo.118   
        -1    7085.965074261    6.004e-08    2 0 0 1 1 1    0 0 0 2 2 0    21DiToSiCo.56    

  State # 9: 

      assignment         : 0 0 0 2 2 1
      rel_ener[cm-1]     : 109.720862724
      rel_ener_unc[cm-1] : 1.236e-07

      core to state path : 

      sign      wave_nb/cm-1     unc/cm-1    upper state    lower state    line tag         
         1    7332.018828796    6.671e-08    1 0 1 2 2 0    0 0 0 1 0 1    21DiToSiCo.187   
        -1    7144.974507834    5.671e-08    1 0 1 2 2 0    0 0 0 3 2 1    21DiToSiCo.89    
         1    7142.071751768    6.338e-08    2 0 0 3 1 2    0 0 0 3 2 1    21DiToSiCo.87    
        -1    7219.395210006    6.004e-08    2 0 0 3 1 2    0 0 0 2 2 1    21DiToSiCo.116   

  State # 10: 

      assignment         : 0 0 0 3 0 3
      rel_ener[cm-1]     : 112.581744705
      rel_ener_unc[cm-1] : 8.975e-08

      core to state path : 

      sign      wave_nb/cm-1     unc/cm-1    upper state    lower state    line tag         
         1    7332.018828796    6.671e-08    1 0 1 2 2 0    0 0 0 1 0 1    21DiToSiCo.187   
        -1    7219.437084091    6.004e-08    1 0 1 2 2 0    0 0 0 3 0 3    21DiToSiCo.117   

  State # 11: 

      assignment         : 0 0 0 3 1 2
      rel_ener[cm-1]     : 149.127991575
      rel_ener_unc[cm-1] : 1.830e-07

      core to state path : 

      sign      wave_nb/cm-1     unc/cm-1    upper state    lower state    line tag         
         1    7332.018828796    6.671e-08    1 0 1 2 2 0    0 0 0 1 0 1    21DiToSiCo.187   
        -1    7144.974507834    5.671e-08    1 0 1 2 2 0    0 0 0 3 2 1    21DiToSiCo.89    
         1      13.029272938    1.334e-07    0 0 0 4 1 4    0 0 0 3 2 1    06GoMaGuKn.4     
         1    7248.143845303    6.338e-08    2 0 0 4 2 3    0 0 0 4 1 4    21DiToSiCo.134   
        -1    7299.089447627    6.338e-08    2 0 0 4 2 3    0 0 0 3 1 2    21DiToSiCo.171   

  State # 12: 

      assignment         : 0 0 0 3 1 3
      rel_ener[cm-1]     : 141.568041652
      rel_ener_unc[cm-1] : 1.582e-07

      core to state path : 

      sign      wave_nb/cm-1     unc/cm-1    upper state    lower state    line tag         
         1    7220.748172110    6.004e-08    2 0 0 1 1 1    0 0 0 0 0 0    21DiToSiCo.118   
        -1    7085.965074261    6.004e-08    2 0 0 1 1 1    0 0 0 2 2 0    21DiToSiCo.56    
         1       6.784943803    1.334e-07    0 0 0 3 1 3    0 0 0 2 2 0    06GoMaGuKn.1     

  State # 13: 

      assignment         : 0 0 0 3 2 1
      rel_ener[cm-1]     : 187.044320962
      rel_ener_unc[cm-1] : 8.756e-08

      core to state path : 

      sign      wave_nb/cm-1     unc/cm-1    upper state    lower state    line tag         
         1    7332.018828796    6.671e-08    1 0 1 2 2 0    0 0 0 1 0 1    21DiToSiCo.187   
        -1    7144.974507834    5.671e-08    1 0 1 2 2 0    0 0 0 3 2 1    21DiToSiCo.89    

  State # 14: 

      assignment         : 0 0 0 3 2 2
      rel_ener[cm-1]     : 204.755848574
      rel_ener_unc[cm-1] : 1.355e-07

      core to state path : 

      sign      wave_nb/cm-1     unc/cm-1    upper state    lower state    line tag         
         1    7220.748172110    6.004e-08    2 0 0 1 1 1    0 0 0 0 0 0    21DiToSiCo.118   
        -1    7150.820747332    6.671e-08    2 0 0 1 1 1    0 0 0 2 0 2    21DiToSiCo.92    
         1    7251.967387809    7.005e-08    2 0 0 3 1 3    0 0 0 2 0 2    21DiToSiCo.137   
        -1    7117.138964013    7.338e-08    2 0 0 3 1 3    0 0 0 3 2 2    21DiToSiCo.74    

  State # 15: 

      assignment         : 0 0 0 3 3 0
      rel_ener[cm-1]     : 258.552098182
      rel_ener_unc[cm-1] : 1.842e-07

      core to state path : 

      sign      wave_nb/cm-1     unc/cm-1    upper state    lower state    line tag         
         1    7332.018828796    6.671e-08    1 0 1 2 2 0    0 0 0 1 0 1    21DiToSiCo.187   
        -1    7144.974507834    5.671e-08    1 0 1 2 2 0    0 0 0 3 2 1    21DiToSiCo.89    
         1      13.029272938    1.334e-07    0 0 0 4 1 4    0 0 0 3 2 1    06GoMaGuKn.4     
         1    7248.143845303    6.338e-08    2 0 0 4 2 3    0 0 0 4 1 4    21DiToSiCo.134   
        -1    7189.665341021    6.671e-08    2 0 0 4 2 3    0 0 0 3 3 0    21DiToSiCo.102   

  State # 16: 

      assignment         : 0 0 0 3 3 1
      rel_ener[cm-1]     : 282.094479508
      rel_ener_unc[cm-1] : 2.104e-07

      core to state path : 

      sign      wave_nb/cm-1     unc/cm-1    upper state    lower state    line tag         
         1    7220.748172110    6.004e-08    2 0 0 1 1 1    0 0 0 0 0 0    21DiToSiCo.118   
        -1    7085.965074261    6.004e-08    2 0 0 1 1 1    0 0 0 2 2 0    21DiToSiCo.56    
         1       6.784943803    1.334e-07    0 0 0 3 1 3    0 0 0 2 2 0    06GoMaGuKn.1     
         1    7111.933787597    7.338e-08    2 0 0 2 0 2    0 0 0 3 1 3    21DiToSiCo.72    
        -1    7158.713200453    6.671e-08    2 0 0 2 0 2    0 0 0 2 1 1    21DiToSiCo.96    
         1    7209.320574809    7.338e-08    1 0 1 2 1 2    0 0 0 2 1 1    21DiToSiCo.110   
        -1    7022.014724096    6.338e-08    1 0 1 2 1 2    0 0 0 3 3 1    21DiToSiCo.19    

  State # 17: 

      assignment         : 0 0 0 4 0 4
      rel_ener[cm-1]     : 221.233988815
      rel_ener_unc[cm-1] : 1.320e-07

      core to state path : 

      sign      wave_nb/cm-1     unc/cm-1    upper state    lower state    line tag         
         1    7220.748172110    6.004e-08    2 0 0 1 1 1    0 0 0 0 0 0    21DiToSiCo.118   
        -1    7150.820747332    6.671e-08    2 0 0 1 1 1    0 0 0 2 0 2    21DiToSiCo.92    
         1    7251.967387809    7.005e-08    2 0 0 3 1 3    0 0 0 2 0 2    21DiToSiCo.137   
        -1    7100.660823772    6.671e-08    2 0 0 3 1 3    0 0 0 4 0 4    21DiToSiCo.66    

  State # 18: 

      assignment         : 0 0 0 4 1 3
      rel_ener[cm-1]     : 274.803169051
      rel_ener_unc[cm-1] : 1.692e-07

      core to state path : 

      sign      wave_nb/cm-1     unc/cm-1    upper state    lower state    line tag         
         1    7220.748172110    6.004e-08    2 0 0 1 1 1    0 0 0 0 0 0    21DiToSiCo.118   
        -1    7150.820747332    6.671e-08    2 0 0 1 1 1    0 0 0 2 0 2    21DiToSiCo.92    
         1    7251.967387809    7.005e-08    2 0 0 3 1 3    0 0 0 2 0 2    21DiToSiCo.137   
        -1    7007.435388942    6.338e-08    2 0 0 3 1 3    0 0 0 4 2 2    21DiToSiCo.7     
         1      10.756278332    6.671e-08    0 0 0 5 1 5    0 0 0 4 2 2    06GoMaGuKn.3     
         1    7258.454399036    6.004e-08    2 0 0 5 2 4    0 0 0 5 1 5    21DiToSiCo.141   
        -1    7308.866931963    6.004e-08    2 0 0 5 2 4    0 0 0 4 1 3    21DiToSiCo.177   

  State # 19: 

      assignment         : 0 0 0 4 1 4
      rel_ener[cm-1]     : 200.073593899
      rel_ener_unc[cm-1] : 1.596e-07

      core to state path : 

      sign      wave_nb/cm-1     unc/cm-1    upper state    lower state    line tag         
         1    7332.018828796    6.671e-08    1 0 1 2 2 0    0 0 0 1 0 1    21DiToSiCo.187   
        -1    7144.974507834    5.671e-08    1 0 1 2 2 0    0 0 0 3 2 1    21DiToSiCo.89    
         1      13.029272938    1.334e-07    0 0 0 4 1 4    0 0 0 3 2 1    06GoMaGuKn.4     

  State # 20: 

      assignment         : 0 0 0 4 2 2
      rel_ener[cm-1]     : 314.459423646
      rel_ener_unc[cm-1] : 1.303e-07

      core to state path : 

      sign      wave_nb/cm-1     unc/cm-1    upper state    lower state    line tag         
         1    7220.748172110    6.004e-08    2 0 0 1 1 1    0 0 0 0 0 0    21DiToSiCo.118   
        -1    7150.820747332    6.671e-08    2 0 0 1 1 1    0 0 0 2 0 2    21DiToSiCo.92    
         1    7251.967387809    7.005e-08    2 0 0 3 1 3    0 0 0 2 0 2    21DiToSiCo.137   
        -1    7007.435388942    6.338e-08    2 0 0 3 1 3    0 0 0 4 2 2    21DiToSiCo.7     

  State # 21: 

      assignment         : 0 0 0 4 2 3
      rel_ener[cm-1]     : 274.865192406
      rel_ener_unc[cm-1] : 1.306e-07

      core to state path : 

      sign      wave_nb/cm-1     unc/cm-1    upper state    lower state    line tag         
         1    7332.018828796    6.671e-08    1 0 1 2 2 0    0 0 0 1 0 1    21DiToSiCo.187   
        -1    7144.974507834    5.671e-08    1 0 1 2 2 0    0 0 0 3 2 1    21DiToSiCo.89    
         1    7142.071751768    6.338e-08    2 0 0 3 1 2    0 0 0 3 2 1    21DiToSiCo.87    
        -1    7054.250880324    7.338e-08    2 0 0 3 1 2    0 0 0 4 2 3    21DiToSiCo.35    

  State # 22: 

      assignment         : 0 0 0 4 3 1
      rel_ener[cm-1]     : 380.702416960
      rel_ener_unc[cm-1] : 1.742e-07

      core to state path : 

      sign      wave_nb/cm-1     unc/cm-1    upper state    lower state    line tag         
         1    7220.748172110    6.004e-08    2 0 0 1 1 1    0 0 0 0 0 0    21DiToSiCo.118   
        -1    7150.820747332    6.671e-08    2 0 0 1 1 1    0 0 0 2 0 2    21DiToSiCo.92    
         1    7251.967387809    7.005e-08    2 0 0 3 1 3    0 0 0 2 0 2    21DiToSiCo.137   
        -1    7007.435388942    6.338e-08    2 0 0 3 1 3    0 0 0 4 2 2    21DiToSiCo.7     
         1      10.756278332    6.671e-08    0 0 0 5 1 5    0 0 0 4 2 2    06GoMaGuKn.3     
         1    7067.298383350    7.005e-08    0 2 1 5 3 2    0 0 0 5 1 5    21DiToSiCo.44    
        -1    7011.811668368    6.338e-08    0 2 1 5 3 2    0 0 0 4 3 1    21DiToSiCo.12    

  State # 23: 

      assignment         : 0 0 0 4 3 2
      rel_ener[cm-1]     : 355.536632703
      rel_ener_unc[cm-1] : 1.895e-07

      core to state path : 

      sign      wave_nb/cm-1     unc/cm-1    upper state    lower state    line tag         
         1    7332.018828796    6.671e-08    1 0 1 2 2 0    0 0 0 1 0 1    21DiToSiCo.187   
        -1    7144.974507834    5.671e-08    1 0 1 2 2 0    0 0 0 3 2 1    21DiToSiCo.89    
         1      13.029272938    1.334e-07    0 0 0 4 1 4    0 0 0 3 2 1    06GoMaGuKn.4     
         1    7271.755426269    8.006e-08    1 0 1 4 1 3    0 0 0 4 1 4    21DiToSiCo.150   
        -1    7116.292387466    6.338e-08    1 0 1 4 1 3    0 0 0 4 3 2    21DiToSiCo.73    

  State # 24: 

      assignment         : 0 0 0 4 4 0
      rel_ener[cm-1]     : 482.672526235
      rel_ener_unc[cm-1] : 1.651e-07

      core to state path : 

      sign      wave_nb/cm-1     unc/cm-1    upper state    lower state    line tag         
         1    7220.748172110    6.004e-08    2 0 0 1 1 1    0 0 0 0 0 0    21DiToSiCo.118   
        -1    7150.820747332    6.671e-08    2 0 0 1 1 1    0 0 0 2 0 2    21DiToSiCo.92    
         1    7251.967387809    7.005e-08    2 0 0 3 1 3    0 0 0 2 0 2    21DiToSiCo.137   
        -1    7117.138964013    7.338e-08    2 0 0 3 1 3    0 0 0 3 2 2    21DiToSiCo.74    
         1    7345.134719967    6.671e-08    2 0 0 4 3 1    0 0 0 3 2 2    21DiToSiCo.194   
        -1    7067.218042306    6.671e-08    2 0 0 4 3 1    0 0 0 4 4 0    21DiToSiCo.43    

  State # 25: 

      assignment         : 0 0 0 4 4 1
      rel_ener[cm-1]     : 458.888542823
      rel_ener_unc[cm-1] : 1.887e-07

      core to state path : 

      sign      wave_nb/cm-1     unc/cm-1    upper state    lower state    line tag         
         1    7332.018828796    6.671e-08    1 0 1 2 2 0    0 0 0 1 0 1    21DiToSiCo.187   
        -1    7144.974507834    5.671e-08    1 0 1 2 2 0    0 0 0 3 2 1    21DiToSiCo.89    
         1    7190.399484266    8.006e-08    2 0 0 4 1 4    0 0 0 3 2 1    21DiToSiCo.103   
        -1    7077.151985861    7.005e-08    2 0 0 4 1 4    0 0 0 5 0 5    21DiToSiCo.49    
         1    7345.467069282    6.004e-08    0 2 1 6 4 2    0 0 0 5 0 5    21DiToSiCo.195   
        -1    7119.063005858    6.338e-08    0 2 1 6 4 2    0 0 0 6 2 5    21DiToSiCo.77    
         1    7249.404413893    6.004e-08    1 0 1 5 4 2    0 0 0 6 2 5    21DiToSiCo.135   
        -1    7317.211753859    7.338e-08    1 0 1 5 4 2    0 0 0 4 4 1    21DiToSiCo.181   

  State # 26: 

      assignment         : 0 0 0 5 0 5
      rel_ener[cm-1]     : 300.291819366
      rel_ener_unc[cm-1] : 1.378e-07

      core to state path : 

      sign      wave_nb/cm-1     unc/cm-1    upper state    lower state    line tag         
         1    7332.018828796    6.671e-08    1 0 1 2 2 0    0 0 0 1 0 1    21DiToSiCo.187   
        -1    7144.974507834    5.671e-08    1 0 1 2 2 0    0 0 0 3 2 1    21DiToSiCo.89    
         1    7190.399484266    8.006e-08    2 0 0 4 1 4    0 0 0 3 2 1    21DiToSiCo.103   
        -1    7077.151985861    7.005e-08    2 0 0 4 1 4    0 0 0 5 0 5    21DiToSiCo.49    

  State # 27: 

      assignment         : 0 0 0 5 1 4
      rel_ener[cm-1]     : 374.605573220
      rel_ener_unc[cm-1] : 1.881e-07

      core to state path : 

      sign      wave_nb/cm-1     unc/cm-1    upper state    lower state    line tag         
         1    7332.018828796    6.671e-08    1 0 1 2 2 0    0 0 0 1 0 1    21DiToSiCo.187   
        -1    7144.974507834    5.671e-08    1 0 1 2 2 0    0 0 0 3 2 1    21DiToSiCo.89    
         1      13.029272938    1.334e-07    0 0 0 4 1 4    0 0 0 3 2 1    06GoMaGuKn.4     
         1    7248.143845303    6.338e-08    2 0 0 4 2 3    0 0 0 4 1 4    21DiToSiCo.134   
        -1    7073.611865983    7.672e-08    2 0 0 4 2 3    0 0 0 5 1 4    21DiToSiCo.46    

  State # 28: 

      assignment         : 0 0 0 5 1 5
      rel_ener[cm-1]     : 325.215701977
      rel_ener_unc[cm-1] : 1.464e-07

      core to state path : 

      sign      wave_nb/cm-1     unc/cm-1    upper state    lower state    line tag         
         1    7220.748172110    6.004e-08    2 0 0 1 1 1    0 0 0 0 0 0    21DiToSiCo.118   
        -1    7150.820747332    6.671e-08    2 0 0 1 1 1    0 0 0 2 0 2    21DiToSiCo.92    
         1    7251.967387809    7.005e-08    2 0 0 3 1 3    0 0 0 2 0 2    21DiToSiCo.137   
        -1    7007.435388942    6.338e-08    2 0 0 3 1 3    0 0 0 4 2 2    21DiToSiCo.7     
         1      10.756278332    6.671e-08    0 0 0 5 1 5    0 0 0 4 2 2    06GoMaGuKn.3     

  State # 29: 

      assignment         : 0 0 0 5 2 3
      rel_ener[cm-1]     : 421.403640131
      rel_ener_unc[cm-1] : 1.672e-07

      core to state path : 

      sign      wave_nb/cm-1     unc/cm-1    upper state    lower state    line tag         
         1    7332.018828796    6.671e-08    1 0 1 2 2 0    0 0 0 1 0 1    21DiToSiCo.187   
        -1    7144.974507834    5.671e-08    1 0 1 2 2 0    0 0 0 3 2 1    21DiToSiCo.89    
         1    7190.399484266    8.006e-08    2 0 0 4 1 4    0 0 0 3 2 1    21DiToSiCo.103   
        -1    7077.151985861    7.005e-08    2 0 0 4 1 4    0 0 0 5 0 5    21DiToSiCo.49    
         1    7345.467069282    6.004e-08    0 2 1 6 4 2    0 0 0 5 0 5    21DiToSiCo.195   
        -1    7224.355248517    7.338e-08    0 2 1 6 4 2    0 0 0 5 2 3    21DiToSiCo.123   

  State # 30: 

      assignment         : 0 0 0 5 2 4
      rel_ener[cm-1]     : 414.168117695
      rel_ener_unc[cm-1] : 1.692e-07

      core to state path : 

      sign      wave_nb/cm-1     unc/cm-1    upper state    lower state    line tag         
         1    7220.748172110    6.004e-08    2 0 0 1 1 1    0 0 0 0 0 0    21DiToSiCo.118   
        -1    7150.820747332    6.671e-08    2 0 0 1 1 1    0 0 0 2 0 2    21DiToSiCo.92    
         1    7251.967387809    7.005e-08    2 0 0 3 1 3    0 0 0 2 0 2    21DiToSiCo.137   
        -1    7117.138964013    7.338e-08    2 0 0 3 1 3    0 0 0 3 2 2    21DiToSiCo.74    
         1    7246.717129645    7.338e-08    2 0 0 4 1 3    0 0 0 3 2 2    21DiToSiCo.133   
        -1    7037.304860525    7.005e-08    2 0 0 4 1 3    0 0 0 5 2 4    21DiToSiCo.27    

  State # 31: 

      assignment         : 0 0 0 5 3 2
      rel_ener[cm-1]     : 481.973825265
      rel_ener_unc[cm-1] : 2.126e-07

      core to state path : 

      sign      wave_nb/cm-1     unc/cm-1    upper state    lower state    line tag         
         1    7332.018828796    6.671e-08    1 0 1 2 2 0    0 0 0 1 0 1    21DiToSiCo.187   
        -1    7144.974507834    5.671e-08    1 0 1 2 2 0    0 0 0 3 2 1    21DiToSiCo.89    
         1      13.029272938    1.334e-07    0 0 0 4 1 4    0 0 0 3 2 1    06GoMaGuKn.4     
         1    7248.143845303    6.338e-08    2 0 0 4 2 3    0 0 0 4 1 4    21DiToSiCo.134   
        -1    7073.611865983    7.672e-08    2 0 0 4 2 3    0 0 0 5 1 4    21DiToSiCo.46    
         1    7306.084018248    7.338e-08    0 0 2 4 2 3    0 0 0 5 1 4    21DiToSiCo.176   
        -1    7198.715766202    6.671e-08    0 0 2 4 2 3    0 0 0 5 3 2    21DiToSiCo.107   

  State # 32: 

      assignment         : 0 0 0 5 3 3
      rel_ener[cm-1]     : 500.596175552
      rel_ener_unc[cm-1] : 1.717e-07

      core to state path : 

      sign      wave_nb/cm-1     unc/cm-1    upper state    lower state    line tag         
         1    7220.748172110    6.004e-08    2 0 0 1 1 1    0 0 0 0 0 0    21DiToSiCo.118   
        -1    7150.820747332    6.671e-08    2 0 0 1 1 1    0 0 0 2 0 2    21DiToSiCo.92    
         1    7251.967387809    7.005e-08    2 0 0 3 1 3    0 0 0 2 0 2    21DiToSiCo.137   
        -1    7007.435388942    6.338e-08    2 0 0 3 1 3    0 0 0 4 2 2    21DiToSiCo.7     
         1      10.756278332    6.671e-08    0 0 0 5 1 5    0 0 0 4 2 2    06GoMaGuKn.3     
         1    7258.454399036    6.004e-08    2 0 0 5 2 4    0 0 0 5 1 5    21DiToSiCo.141   
        -1    7083.073925462    6.671e-08    2 0 0 5 2 4    0 0 0 5 3 3    21DiToSiCo.53    

  State # 33: 

      assignment         : 0 0 0 5 4 1
      rel_ener[cm-1]     : 581.037895053
      rel_ener_unc[cm-1] : 1.618e-07

      core to state path : 

      sign      wave_nb/cm-1     unc/cm-1    upper state    lower state    line tag         
         1    7332.018828796    6.671e-08    1 0 1 2 2 0    0 0 0 1 0 1    21DiToSiCo.187   
        -1    7144.974507834    5.671e-08    1 0 1 2 2 0    0 0 0 3 2 1    21DiToSiCo.89    
         1    7190.399484266    8.006e-08    2 0 0 4 1 4    0 0 0 3 2 1    21DiToSiCo.103   
        -1    7077.151985861    7.005e-08    2 0 0 4 1 4    0 0 0 5 0 5    21DiToSiCo.49    
         1    7345.467069282    6.004e-08    0 2 1 6 4 2    0 0 0 5 0 5    21DiToSiCo.195   
        -1    7064.720993595    6.004e-08    0 2 1 6 4 2    0 0 0 5 4 1    21DiToSiCo.42    

  State # 34: 

      assignment         : 0 0 0 5 4 2
      rel_ener[cm-1]     : 604.544103531
      rel_ener_unc[cm-1] : 1.892e-07

      core to state path : 

      sign      wave_nb/cm-1     unc/cm-1    upper state    lower state    line tag         
         1    7220.748172110    6.004e-08    2 0 0 1 1 1    0 0 0 0 0 0    21DiToSiCo.118   
        -1    7150.820747332    6.671e-08    2 0 0 1 1 1    0 0 0 2 0 2    21DiToSiCo.92    
         1    7251.967387809    7.005e-08    2 0 0 3 1 3    0 0 0 2 0 2    21DiToSiCo.137   
        -1    7100.660823772    6.671e-08    2 0 0 3 1 3    0 0 0 4 0 4    21DiToSiCo.66    
         1    7277.646814467    6.338e-08    2 0 0 5 1 5    0 0 0 4 0 4    21DiToSiCo.154   
        -1    7054.034640224    6.338e-08    2 0 0 5 1 5    0 0 0 6 0 6    21DiToSiCo.34    
         1    7211.648193952    7.672e-08    1 0 1 5 2 3    0 0 0 6 0 6    21DiToSiCo.113   
        -1    7051.950253478    6.671e-08    1 0 1 5 2 3    0 0 0 5 4 2    21DiToSiCo.33    

  State # 35: 

      assignment         : 0 0 0 5 5 0
      rel_ener[cm-1]     : 709.928031392
      rel_ener_unc[cm-1] : 2.765e-07

      core to state path : 

      sign      wave_nb/cm-1     unc/cm-1    upper state    lower state    line tag         
         1    7332.018828796    6.671e-08    1 0 1 2 2 0    0 0 0 1 0 1    21DiToSiCo.187   
        -1    7144.974507834    5.671e-08    1 0 1 2 2 0    0 0 0 3 2 1    21DiToSiCo.89    
         1      13.029272938    1.334e-07    0 0 0 4 1 4    0 0 0 3 2 1    06GoMaGuKn.4     
         1    7248.143845303    6.338e-08    2 0 0 4 2 3    0 0 0 4 1 4    21DiToSiCo.134   
        -1    7073.611865983    7.672e-08    2 0 0 4 2 3    0 0 0 5 1 4    21DiToSiCo.46    
         1    7306.084018248    7.338e-08    0 0 2 4 2 3    0 0 0 5 1 4    21DiToSiCo.176   
        -1    7198.715766202    6.671e-08    0 0 2 4 2 3    0 0 0 5 3 2    21DiToSiCo.107   
         1    7037.698850193    6.338e-08    0 2 1 6 3 3    0 0 0 5 3 2    21DiToSiCo.28    
        -1    7098.081400010    9.673e-08    0 2 1 6 3 3    0 0 0 6 1 6    21DiToSiCo.62    
         1    7287.207055195    7.005e-08    0 0 2 5 0 5    0 0 0 6 1 6    21DiToSiCo.161   
        -1    7087.170701663    6.338e-08    0 0 2 5 0 5    0 0 0 6 3 4    21DiToSiCo.58    
         1    7341.580451340    6.338e-08    0 0 2 5 4 1    0 0 0 6 3 4    21DiToSiCo.192   
        -1    7253.280048930    7.005e-08    0 0 2 5 4 1    0 0 0 5 5 0    21DiToSiCo.139   

  State # 36: 

      assignment         : 0 0 0 5 5 1
      rel_ener[cm-1]     : 733.679238465
      rel_ener_unc[cm-1] : 2.019e-07

      core to state path : 

      sign      wave_nb/cm-1     unc/cm-1    upper state    lower state    line tag         
         1    7220.748172110    6.004e-08    2 0 0 1 1 1    0 0 0 0 0 0    21DiToSiCo.118   
        -1    7150.820747332    6.671e-08    2 0 0 1 1 1    0 0 0 2 0 2    21DiToSiCo.92    
         1    7251.967387809    7.005e-08    2 0 0 3 1 3    0 0 0 2 0 2    21DiToSiCo.137   
        -1    7007.435388942    6.338e-08    2 0 0 3 1 3    0 0 0 4 2 2    21DiToSiCo.7     
         1      10.756278332    6.671e-08    0 0 0 5 1 5    0 0 0 4 2 2    06GoMaGuKn.3     
         1    7289.013006475    6.338e-08    2 0 0 6 0 6    0 0 0 5 1 5    21DiToSiCo.162   
        -1    7073.048610776    6.671e-08    2 0 0 6 0 6    0 0 0 6 1 5    21DiToSiCo.45    
         1    7291.892756311    6.671e-08    0 2 1 6 5 2    0 0 0 6 1 5    21DiToSiCo.166   
        -1    7099.393615523    8.006e-08    0 2 1 6 5 2    0 0 0 5 5 1    21DiToSiCo.64    

  State # 37: 

      assignment         : 0 0 0 6 0 6
      rel_ener[cm-1]     : 444.846163058
      rel_ener_unc[cm-1] : 1.595e-07

      core to state path : 

      sign      wave_nb/cm-1     unc/cm-1    upper state    lower state    line tag         
         1    7220.748172110    6.004e-08    2 0 0 1 1 1    0 0 0 0 0 0    21DiToSiCo.118   
        -1    7150.820747332    6.671e-08    2 0 0 1 1 1    0 0 0 2 0 2    21DiToSiCo.92    
         1    7251.967387809    7.005e-08    2 0 0 3 1 3    0 0 0 2 0 2    21DiToSiCo.137   
        -1    7100.660823772    6.671e-08    2 0 0 3 1 3    0 0 0 4 0 4    21DiToSiCo.66    
         1    7277.646814467    6.338e-08    2 0 0 5 1 5    0 0 0 4 0 4    21DiToSiCo.154   
        -1    7054.034640224    6.338e-08    2 0 0 5 1 5    0 0 0 6 0 6    21DiToSiCo.34    

  State # 38: 

      assignment         : 0 0 0 6 1 5
      rel_ener[cm-1]     : 541.180097676
      rel_ener_unc[cm-1] : 1.729e-07

      core to state path : 

      sign      wave_nb/cm-1     unc/cm-1    upper state    lower state    line tag         
         1    7220.748172110    6.004e-08    2 0 0 1 1 1    0 0 0 0 0 0    21DiToSiCo.118   
        -1    7150.820747332    6.671e-08    2 0 0 1 1 1    0 0 0 2 0 2    21DiToSiCo.92    
         1    7251.967387809    7.005e-08    2 0 0 3 1 3    0 0 0 2 0 2    21DiToSiCo.137   
        -1    7007.435388942    6.338e-08    2 0 0 3 1 3    0 0 0 4 2 2    21DiToSiCo.7     
         1      10.756278332    6.671e-08    0 0 0 5 1 5    0 0 0 4 2 2    06GoMaGuKn.3     
         1    7289.013006475    6.338e-08    2 0 0 6 0 6    0 0 0 5 1 5    21DiToSiCo.162   
        -1    7073.048610776    6.671e-08    2 0 0 6 0 6    0 0 0 6 1 5    21DiToSiCo.45    

  State # 39: 

      assignment         : 0 0 0 6 1 6
      rel_ener[cm-1]     : 421.591275448
      rel_ener_unc[cm-1] : 2.420e-07

      core to state path : 

      sign      wave_nb/cm-1     unc/cm-1    upper state    lower state    line tag         
         1    7332.018828796    6.671e-08    1 0 1 2 2 0    0 0 0 1 0 1    21DiToSiCo.187   
        -1    7144.974507834    5.671e-08    1 0 1 2 2 0    0 0 0 3 2 1    21DiToSiCo.89    
         1      13.029272938    1.334e-07    0 0 0 4 1 4    0 0 0 3 2 1    06GoMaGuKn.4     
         1    7248.143845303    6.338e-08    2 0 0 4 2 3    0 0 0 4 1 4    21DiToSiCo.134   
        -1    7073.611865983    7.672e-08    2 0 0 4 2 3    0 0 0 5 1 4    21DiToSiCo.46    
         1    7306.084018248    7.338e-08    0 0 2 4 2 3    0 0 0 5 1 4    21DiToSiCo.176   
        -1    7198.715766202    6.671e-08    0 0 2 4 2 3    0 0 0 5 3 2    21DiToSiCo.107   
         1    7037.698850193    6.338e-08    0 2 1 6 3 3    0 0 0 5 3 2    21DiToSiCo.28    
        -1    7098.081400010    9.673e-08    0 2 1 6 3 3    0 0 0 6 1 6    21DiToSiCo.62    

  State # 40: 

      assignment         : 0 0 0 6 2 4
      rel_ener[cm-1]     : 601.237758973
      rel_ener_unc[cm-1] : 1.950e-07

      core to state path : 

      sign      wave_nb/cm-1     unc/cm-1    upper state    lower state    line tag         
         1    7220.748172110    6.004e-08    2 0 0 1 1 1    0 0 0 0 0 0    21DiToSiCo.118   
        -1    7150.820747332    6.671e-08    2 0 0 1 1 1    0 0 0 2 0 2    21DiToSiCo.92    
         1    7251.967387809    7.005e-08    2 0 0 3 1 3    0 0 0 2 0 2    21DiToSiCo.137   
        -1    7117.138964013    7.338e-08    2 0 0 3 1 3    0 0 0 3 2 2    21DiToSiCo.74    
         1    7246.717129645    7.338e-08    2 0 0 4 1 3    0 0 0 3 2 2    21DiToSiCo.133   
        -1    7037.304860525    7.005e-08    2 0 0 4 1 3    0 0 0 5 2 4    21DiToSiCo.27    
         1    7293.923185896    7.338e-08    2 0 0 6 1 5    0 0 0 5 2 4    21DiToSiCo.168   
        -1    7106.853544618    6.338e-08    2 0 0 6 1 5    0 0 0 6 2 4    21DiToSiCo.68    

  State # 41: 

      assignment         : 0 0 0 6 2 5
      rel_ener[cm-1]     : 526.695882790
      rel_ener_unc[cm-1] : 1.631e-07

      core to state path : 

      sign      wave_nb/cm-1     unc/cm-1    upper state    lower state    line tag         
         1    7332.018828796    6.671e-08    1 0 1 2 2 0    0 0 0 1 0 1    21DiToSiCo.187   
        -1    7144.974507834    5.671e-08    1 0 1 2 2 0    0 0 0 3 2 1    21DiToSiCo.89    
         1    7190.399484266    8.006e-08    2 0 0 4 1 4    0 0 0 3 2 1    21DiToSiCo.103   
        -1    7077.151985861    7.005e-08    2 0 0 4 1 4    0 0 0 5 0 5    21DiToSiCo.49    
         1    7345.467069282    6.004e-08    0 2 1 6 4 2    0 0 0 5 0 5    21DiToSiCo.195   
        -1    7119.063005858    6.338e-08    0 2 1 6 4 2    0 0 0 6 2 5    21DiToSiCo.77    

  State # 42: 

      assignment         : 0 0 0 6 3 3
      rel_ener[cm-1]     : 658.610017538
      rel_ener_unc[cm-1] : 1.948e-07

      core to state path : 

      sign      wave_nb/cm-1     unc/cm-1    upper state    lower state    line tag         
         1    7220.748172110    6.004e-08    2 0 0 1 1 1    0 0 0 0 0 0    21DiToSiCo.118   
        -1    7150.820747332    6.671e-08    2 0 0 1 1 1    0 0 0 2 0 2    21DiToSiCo.92    
         1    7251.967387809    7.005e-08    2 0 0 3 1 3    0 0 0 2 0 2    21DiToSiCo.137   
        -1    7007.435388942    6.338e-08    2 0 0 3 1 3    0 0 0 4 2 2    21DiToSiCo.7     
         1      10.756278332    6.671e-08    0 0 0 5 1 5    0 0 0 4 2 2    06GoMaGuKn.3     
         1    7289.013006475    6.338e-08    2 0 0 6 0 6    0 0 0 5 1 5    21DiToSiCo.162   
        -1    7073.048610776    6.671e-08    2 0 0 6 0 6    0 0 0 6 1 5    21DiToSiCo.45    
         1    7291.892756311    6.671e-08    0 2 1 6 5 2    0 0 0 6 1 5    21DiToSiCo.166   
        -1    7174.462836450    6.004e-08    0 2 1 6 5 2    0 0 0 6 3 3    21DiToSiCo.99    

  State # 43: 

      assignment         : 0 0 0 6 3 4
      rel_ener[cm-1]     : 621.627628981
      rel_ener_unc[cm-1] : 2.598e-07

      core to state path : 

      sign      wave_nb/cm-1     unc/cm-1    upper state    lower state    line tag         
         1    7332.018828796    6.671e-08    1 0 1 2 2 0    0 0 0 1 0 1    21DiToSiCo.187   
        -1    7144.974507834    5.671e-08    1 0 1 2 2 0    0 0 0 3 2 1    21DiToSiCo.89    
         1      13.029272938    1.334e-07    0 0 0 4 1 4    0 0 0 3 2 1    06GoMaGuKn.4     
         1    7248.143845303    6.338e-08    2 0 0 4 2 3    0 0 0 4 1 4    21DiToSiCo.134   
        -1    7073.611865983    7.672e-08    2 0 0 4 2 3    0 0 0 5 1 4    21DiToSiCo.46    
         1    7306.084018248    7.338e-08    0 0 2 4 2 3    0 0 0 5 1 4    21DiToSiCo.176   
        -1    7198.715766202    6.671e-08    0 0 2 4 2 3    0 0 0 5 3 2    21DiToSiCo.107   
         1    7037.698850193    6.338e-08    0 2 1 6 3 3    0 0 0 5 3 2    21DiToSiCo.28    
        -1    7098.081400010    9.673e-08    0 2 1 6 3 3    0 0 0 6 1 6    21DiToSiCo.62    
         1    7287.207055195    7.005e-08    0 0 2 5 0 5    0 0 0 6 1 6    21DiToSiCo.161   
        -1    7087.170701663    6.338e-08    0 0 2 5 0 5    0 0 0 6 3 4    21DiToSiCo.58    

  State # 44: 

      assignment         : 0 0 0 6 4 2
      rel_ener[cm-1]     : 752.187368136
      rel_ener_unc[cm-1] : 2.135e-07

      core to state path : 

      sign      wave_nb/cm-1     unc/cm-1    upper state    lower state    line tag         
         1    7220.748172110    6.004e-08    2 0 0 1 1 1    0 0 0 0 0 0    21DiToSiCo.118   
        -1    7150.820747332    6.671e-08    2 0 0 1 1 1    0 0 0 2 0 2    21DiToSiCo.92    
         1    7251.967387809    7.005e-08    2 0 0 3 1 3    0 0 0 2 0 2    21DiToSiCo.137   
        -1    7100.660823772    6.671e-08    2 0 0 3 1 3    0 0 0 4 0 4    21DiToSiCo.66    
         1    7277.646814467    6.338e-08    2 0 0 5 1 5    0 0 0 4 0 4    21DiToSiCo.154   
        -1    7054.034640224    6.338e-08    2 0 0 5 1 5    0 0 0 6 0 6    21DiToSiCo.34    
         1    7211.648193952    7.672e-08    1 0 1 5 2 3    0 0 0 6 0 6    21DiToSiCo.113   
        -1    7051.950253478    6.671e-08    1 0 1 5 2 3    0 0 0 5 4 2    21DiToSiCo.33    
         1    7290.825682086    7.005e-08    0 0 2 5 3 3    0 0 0 5 4 2    21DiToSiCo.163   
        -1    7143.182417481    7.005e-08    0 0 2 5 3 3    0 0 0 6 4 2    21DiToSiCo.88    

  State # 45: 

      assignment         : 0 0 0 6 4 3
      rel_ener[cm-1]     : 727.277943420
      rel_ener_unc[cm-1] : 1.922e-07

      core to state path : 

      sign      wave_nb/cm-1     unc/cm-1    upper state    lower state    line tag         
         1    7332.018828796    6.671e-08    1 0 1 2 2 0    0 0 0 1 0 1    21DiToSiCo.187   
        -1    7144.974507834    5.671e-08    1 0 1 2 2 0    0 0 0 3 2 1    21DiToSiCo.89    
         1    7190.399484266    8.006e-08    2 0 0 4 1 4    0 0 0 3 2 1    21DiToSiCo.103   
        -1    7077.151985861    7.005e-08    2 0 0 4 1 4    0 0 0 5 0 5    21DiToSiCo.49    
         1    7345.467069282    6.004e-08    0 2 1 6 4 2    0 0 0 5 0 5    21DiToSiCo.195   
        -1    7119.063005858    6.338e-08    0 2 1 6 4 2    0 0 0 6 2 5    21DiToSiCo.77    
         1    7264.062413345    7.672e-08    1 0 1 6 2 4    0 0 0 6 2 5    21DiToSiCo.144   
        -1    7063.480352715    6.671e-08    1 0 1 6 2 4    0 0 0 6 4 3    21DiToSiCo.40    

  State # 46: 

      assignment         : 0 0 0 6 5 1
      rel_ener[cm-1]     : 880.114466942
      rel_ener_unc[cm-1] : 2.472e-07

      core to state path : 

      sign      wave_nb/cm-1     unc/cm-1    upper state    lower state    line tag         
         1    7220.748172110    6.004e-08    2 0 0 1 1 1    0 0 0 0 0 0    21DiToSiCo.118   
        -1    7150.820747332    6.671e-08    2 0 0 1 1 1    0 0 0 2 0 2    21DiToSiCo.92    
         1    7251.967387809    7.005e-08    2 0 0 3 1 3    0 0 0 2 0 2    21DiToSiCo.137   
        -1    7007.435388942    6.338e-08    2 0 0 3 1 3    0 0 0 4 2 2    21DiToSiCo.7     
         1      10.756278332    6.671e-08    0 0 0 5 1 5    0 0 0 4 2 2    06GoMaGuKn.3     
         1    7289.013006475    6.338e-08    2 0 0 6 0 6    0 0 0 5 1 5    21DiToSiCo.162   
        -1    7030.242282453    7.005e-08    2 0 0 6 0 6    0 0 0 7 1 7    21DiToSiCo.26    
         1    7322.400433826    1.634e-07    2 0 0 6 4 2    0 0 0 7 1 7    21DiToSiCo.183   
        -1    7026.272392883    6.338e-08    2 0 0 6 4 2    0 0 0 6 5 1    21DiToSiCo.24    

  State # 47: 

      assignment         : 0 0 0 6 5 2
      rel_ener[cm-1]     : 856.321260193
      rel_ener_unc[cm-1] : 2.741e-07

      core to state path : 

      sign      wave_nb/cm-1     unc/cm-1    upper state    lower state    line tag         
         1    7332.018828796    6.671e-08    1 0 1 2 2 0    0 0 0 1 0 1    21DiToSiCo.187   
        -1    7144.974507834    5.671e-08    1 0 1 2 2 0    0 0 0 3 2 1    21DiToSiCo.89    
         1      13.029272938    1.334e-07    0 0 0 4 1 4    0 0 0 3 2 1    06GoMaGuKn.4     
         1    7248.143845303    6.338e-08    2 0 0 4 2 3    0 0 0 4 1 4    21DiToSiCo.134   
        -1    7073.611865983    7.672e-08    2 0 0 4 2 3    0 0 0 5 1 4    21DiToSiCo.46    
         1    7306.084018248    7.338e-08    0 0 2 4 2 3    0 0 0 5 1 4    21DiToSiCo.176   
        -1    7198.715766202    6.671e-08    0 0 2 4 2 3    0 0 0 5 3 2    21DiToSiCo.107   
         1    7037.698850193    6.338e-08    0 2 1 6 3 3    0 0 0 5 3 2    21DiToSiCo.28    
        -1    7098.081400010    9.673e-08    0 2 1 6 3 3    0 0 0 6 1 6    21DiToSiCo.62    
         1    7287.207055195    7.005e-08    0 0 2 5 0 5    0 0 0 6 1 6    21DiToSiCo.161   
        -1    7087.170701663    6.338e-08    0 0 2 5 0 5    0 0 0 6 3 4    21DiToSiCo.58    
         1    7341.580451340    6.338e-08    0 0 2 5 4 1    0 0 0 6 3 4    21DiToSiCo.192   
        -1    7106.886820128    6.004e-08    0 0 2 5 4 1    0 0 0 6 5 2    21DiToSiCo.69    

  State # 48: 

      assignment         : 0 0 0 6 6 0
      rel_ener[cm-1]     : 1033.194397479
      rel_ener_unc[cm-1] : 3.058e-07

      core to state path : 

      sign      wave_nb/cm-1     unc/cm-1    upper state    lower state    line tag         
         1    7220.748172110    6.004e-08    2 0 0 1 1 1    0 0 0 0 0 0    21DiToSiCo.118   
        -1    7150.820747332    6.671e-08    2 0 0 1 1 1    0 0 0 2 0 2    21DiToSiCo.92    
         1    7251.967387809    7.005e-08    2 0 0 3 1 3    0 0 0 2 0 2    21DiToSiCo.137   
        -1    7100.660823772    6.671e-08    2 0 0 3 1 3    0 0 0 4 0 4    21DiToSiCo.66    
         1    7277.646814467    6.338e-08    2 0 0 5 1 5    0 0 0 4 0 4    21DiToSiCo.154   
        -1    7054.034640224    6.338e-08    2 0 0 5 1 5    0 0 0 6 0 6    21DiToSiCo.34    
         1    7211.648193952    7.672e-08    1 0 1 5 2 3    0 0 0 6 0 6    21DiToSiCo.113   
        -1    7051.950253478    6.671e-08    1 0 1 5 2 3    0 0 0 5 4 2    21DiToSiCo.33    
         1    7340.337858403    8.339e-08    0 0 2 6 1 5    0 0 0 5 4 2    21DiToSiCo.191   
        -1    7022.986248847    7.005e-08    0 0 2 6 1 5    0 0 0 7 4 4    21DiToSiCo.21    
         1    7191.354908625    6.671e-08    1 0 1 7 4 3    0 0 0 7 4 4    21DiToSiCo.104   
        -1    7080.056224233    2.035e-07    1 0 1 7 4 3    0 0 0 6 6 0    21DiToSiCo.51    

  State # 49: 

      assignment         : 0 0 0 6 6 1
      rel_ener[cm-1]     : 1009.439035528
      rel_ener_unc[cm-1] : 2.379e-07

      core to state path : 

      sign      wave_nb/cm-1     unc/cm-1    upper state    lower state    line tag         
         1    7332.018828796    6.671e-08    1 0 1 2 2 0    0 0 0 1 0 1    21DiToSiCo.187   
        -1    7144.974507834    5.671e-08    1 0 1 2 2 0    0 0 0 3 2 1    21DiToSiCo.89    
         1    7190.399484266    8.006e-08    2 0 0 4 1 4    0 0 0 3 2 1    21DiToSiCo.103   
        -1    7077.151985861    7.005e-08    2 0 0 4 1 4    0 0 0 5 0 5    21DiToSiCo.49    
         1    7345.467069282    6.004e-08    0 2 1 6 4 2    0 0 0 5 0 5    21DiToSiCo.195   
        -1    7119.063005858    6.338e-08    0 2 1 6 4 2    0 0 0 6 2 5    21DiToSiCo.77    
         1    7264.062413345    7.672e-08    1 0 1 6 2 4    0 0 0 6 2 5    21DiToSiCo.144   
        -1    7063.480352715    6.671e-08    1 0 1 6 2 4    0 0 0 6 4 3    21DiToSiCo.40    
         1    7273.674331350    6.004e-08    2 0 0 6 5 2    0 0 0 6 4 3    21DiToSiCo.151   
        -1    7244.254403621    7.005e-08    2 0 0 6 5 2    0 0 0 7 2 5    21DiToSiCo.131   
         1    7328.610643200    6.004e-08    1 0 1 7 4 4    0 0 0 7 2 5    21DiToSiCo.184   
        -1    7075.869478821    8.673e-08    1 0 1 7 4 4    0 0 0 6 6 1    21DiToSiCo.47    

  State # 50: 

      assignment         : 0 0 0 7 0 7
      rel_ener[cm-1]     : 560.022888711
      rel_ener_unc[cm-1] : 1.631e-07

      core to state path : 

      sign      wave_nb/cm-1     unc/cm-1    upper state    lower state    line tag         
         1    7332.018828796    6.671e-08    1 0 1 2 2 0    0 0 0 1 0 1    21DiToSiCo.187   
        -1    7144.974507834    5.671e-08    1 0 1 2 2 0    0 0 0 3 2 1    21DiToSiCo.89    
         1    7190.399484266    8.006e-08    2 0 0 4 1 4    0 0 0 3 2 1    21DiToSiCo.103   
        -1    7077.151985861    7.005e-08    2 0 0 4 1 4    0 0 0 5 0 5    21DiToSiCo.49    
         1    7345.467069282    6.004e-08    0 2 1 6 4 2    0 0 0 5 0 5    21DiToSiCo.195   
        -1    7085.735999936    6.338e-08    0 2 1 6 4 2    0 0 0 7 0 7    21DiToSiCo.55    

  State # 51: 

      assignment         : 0 0 0 7 1 6
      rel_ener[cm-1]     : 677.939304220
      rel_ener_unc[cm-1] : 2.619e-07

      core to state path : 

      sign      wave_nb/cm-1     unc/cm-1    upper state    lower state    line tag         
         1    7332.018828796    6.671e-08    1 0 1 2 2 0    0 0 0 1 0 1    21DiToSiCo.187   
        -1    7144.974507834    5.671e-08    1 0 1 2 2 0    0 0 0 3 2 1    21DiToSiCo.89    
         1      13.029272938    1.334e-07    0 0 0 4 1 4    0 0 0 3 2 1    06GoMaGuKn.4     
         1    7248.143845303    6.338e-08    2 0 0 4 2 3    0 0 0 4 1 4    21DiToSiCo.134   
        -1    7073.611865983    7.672e-08    2 0 0 4 2 3    0 0 0 5 1 4    21DiToSiCo.46    
         1    7306.084018248    7.338e-08    0 0 2 4 2 3    0 0 0 5 1 4    21DiToSiCo.176   
        -1    7198.715766202    6.671e-08    0 0 2 4 2 3    0 0 0 5 3 2    21DiToSiCo.107   
         1    7037.698850193    6.338e-08    0 2 1 6 3 3    0 0 0 5 3 2    21DiToSiCo.28    
        -1    7098.081400010    9.673e-08    0 2 1 6 3 3    0 0 0 6 1 6    21DiToSiCo.62    
         1    7269.920740314    6.004e-08    2 0 0 6 2 5    0 0 0 6 1 6    21DiToSiCo.147   
        -1    7013.572711542    8.006e-08    2 0 0 6 2 5    0 0 0 7 1 6    21DiToSiCo.15    

  State # 52: 

      assignment         : 0 0 0 7 1 7
      rel_ener[cm-1]     : 583.986425999
      rel_ener_unc[cm-1] : 1.742e-07

      core to state path : 

      sign      wave_nb/cm-1     unc/cm-1    upper state    lower state    line tag         
         1    7220.748172110    6.004e-08    2 0 0 1 1 1    0 0 0 0 0 0    21DiToSiCo.118   
        -1    7150.820747332    6.671e-08    2 0 0 1 1 1    0 0 0 2 0 2    21DiToSiCo.92    
         1    7251.967387809    7.005e-08    2 0 0 3 1 3    0 0 0 2 0 2    21DiToSiCo.137   
        -1    7007.435388942    6.338e-08    2 0 0 3 1 3    0 0 0 4 2 2    21DiToSiCo.7     
         1      10.756278332    6.671e-08    0 0 0 5 1 5    0 0 0 4 2 2    06GoMaGuKn.3     
         1    7289.013006475    6.338e-08    2 0 0 6 0 6    0 0 0 5 1 5    21DiToSiCo.162   
        -1    7030.242282453    7.005e-08    2 0 0 6 0 6    0 0 0 7 1 7    21DiToSiCo.26    

  State # 53: 

      assignment         : 0 0 0 7 2 5
      rel_ener[cm-1]     : 756.697871149
      rel_ener_unc[cm-1] : 2.132e-07

      core to state path : 

      sign      wave_nb/cm-1     unc/cm-1    upper state    lower state    line tag         
         1    7332.018828796    6.671e-08    1 0 1 2 2 0    0 0 0 1 0 1    21DiToSiCo.187   
        -1    7144.974507834    5.671e-08    1 0 1 2 2 0    0 0 0 3 2 1    21DiToSiCo.89    
         1    7190.399484266    8.006e-08    2 0 0 4 1 4    0 0 0 3 2 1    21DiToSiCo.103   
        -1    7077.151985861    7.005e-08    2 0 0 4 1 4    0 0 0 5 0 5    21DiToSiCo.49    
         1    7345.467069282    6.004e-08    0 2 1 6 4 2    0 0 0 5 0 5    21DiToSiCo.195   
        -1    7119.063005858    6.338e-08    0 2 1 6 4 2    0 0 0 6 2 5    21DiToSiCo.77    
         1    7264.062413345    7.672e-08    1 0 1 6 2 4    0 0 0 6 2 5    21DiToSiCo.144   
        -1    7063.480352715    6.671e-08    1 0 1 6 2 4    0 0 0 6 4 3    21DiToSiCo.40    
         1    7273.674331350    6.004e-08    2 0 0 6 5 2    0 0 0 6 4 3    21DiToSiCo.151   
        -1    7244.254403621    7.005e-08    2 0 0 6 5 2    0 0 0 7 2 5    21DiToSiCo.131   

  State # 54: 

      assignment         : 0 0 0 7 2 6
      rel_ener[cm-1]     : 706.597744734
      rel_ener_unc[cm-1] : 1.930e-07

      core to state path : 

      sign      wave_nb/cm-1     unc/cm-1    upper state    lower state    line tag         
         1    7220.748172110    6.004e-08    2 0 0 1 1 1    0 0 0 0 0 0    21DiToSiCo.118   
        -1    7150.820747332    6.671e-08    2 0 0 1 1 1    0 0 0 2 0 2    21DiToSiCo.92    
         1    7251.967387809    7.005e-08    2 0 0 3 1 3    0 0 0 2 0 2    21DiToSiCo.137   
        -1    7117.138964013    7.338e-08    2 0 0 3 1 3    0 0 0 3 2 2    21DiToSiCo.74    
         1    7246.717129645    7.338e-08    2 0 0 4 1 3    0 0 0 3 2 2    21DiToSiCo.133   
        -1    7037.304860525    7.005e-08    2 0 0 4 1 3    0 0 0 5 2 4    21DiToSiCo.27    
         1    7293.923185896    7.338e-08    2 0 0 6 1 5    0 0 0 5 2 4    21DiToSiCo.168   
        -1    7001.493558857    5.671e-08    2 0 0 6 1 5    0 0 0 7 2 6    21DiToSiCo.3     

  State # 55: 

      assignment         : 0 0 0 7 3 4
      rel_ener[cm-1]     : 815.794494783
      rel_ener_unc[cm-1] : 2.909e-07

      core to state path : 

      sign      wave_nb/cm-1     unc/cm-1    upper state    lower state    line tag         
         1    7332.018828796    6.671e-08    1 0 1 2 2 0    0 0 0 1 0 1    21DiToSiCo.187   
        -1    7144.974507834    5.671e-08    1 0 1 2 2 0    0 0 0 3 2 1    21DiToSiCo.89    
         1      13.029272938    1.334e-07    0 0 0 4 1 4    0 0 0 3 2 1    06GoMaGuKn.4     
         1    7248.143845303    6.338e-08    2 0 0 4 2 3    0 0 0 4 1 4    21DiToSiCo.134   
        -1    7073.611865983    7.672e-08    2 0 0 4 2 3    0 0 0 5 1 4    21DiToSiCo.46    
         1    7306.084018248    7.338e-08    0 0 2 4 2 3    0 0 0 5 1 4    21DiToSiCo.176   
        -1    7198.715766202    6.671e-08    0 0 2 4 2 3    0 0 0 5 3 2    21DiToSiCo.107   
         1    7037.698850193    6.338e-08    0 2 1 6 3 3    0 0 0 5 3 2    21DiToSiCo.28    
        -1    7098.081400010    9.673e-08    0 2 1 6 3 3    0 0 0 6 1 6    21DiToSiCo.62    
         1    7287.207055195    7.005e-08    0 0 2 5 0 5    0 0 0 6 1 6    21DiToSiCo.161   
        -1    7087.170701663    6.338e-08    0 0 2 5 0 5    0 0 0 6 3 4    21DiToSiCo.58    
         1    7341.580451340    6.338e-08    0 0 2 5 4 1    0 0 0 6 3 4    21DiToSiCo.192   
        -1    7106.886820128    6.004e-08    0 0 2 5 4 1    0 0 0 6 5 2    21DiToSiCo.69    
         1    7250.605254629    6.004e-08    0 0 2 6 4 3    0 0 0 6 5 2    21DiToSiCo.136   
        -1    7291.132020039    7.672e-08    0 0 2 6 4 3    0 0 0 7 3 4    21DiToSiCo.165   

  State # 56: 

      assignment         : 0 0 0 7 3 5
      rel_ener[cm-1]     : 812.761614036
      rel_ener_unc[cm-1] : 1.959e-07

      core to state path : 

      sign      wave_nb/cm-1     unc/cm-1    upper state    lower state    line tag         
         1    7220.748172110    6.004e-08    2 0 0 1 1 1    0 0 0 0 0 0    21DiToSiCo.118   
        -1    7150.820747332    6.671e-08    2 0 0 1 1 1    0 0 0 2 0 2    21DiToSiCo.92    
         1    7251.967387809    7.005e-08    2 0 0 3 1 3    0 0 0 2 0 2    21DiToSiCo.137   
        -1    7007.435388942    6.338e-08    2 0 0 3 1 3    0 0 0 4 2 2    21DiToSiCo.7     
         1      10.756278332    6.671e-08    0 0 0 5 1 5    0 0 0 4 2 2    06GoMaGuKn.3     
         1    7289.013006475    6.338e-08    2 0 0 6 0 6    0 0 0 5 1 5    21DiToSiCo.162   
        -1    7073.048610776    6.671e-08    2 0 0 6 0 6    0 0 0 6 1 5    21DiToSiCo.45    
         1    7291.892756311    6.671e-08    0 2 1 6 5 2    0 0 0 6 1 5    21DiToSiCo.166   
        -1    7020.311239951    6.338e-08    0 2 1 6 5 2    0 0 0 7 3 5    21DiToSiCo.17    

  State # 57: 

      assignment         : 0 0 0 7 4 3
      rel_ener[cm-1]     : 901.944768097
      rel_ener_unc[cm-1] : 2.111e-07

      core to state path : 

      sign      wave_nb/cm-1     unc/cm-1    upper state    lower state    line tag         
         1    7332.018828796    6.671e-08    1 0 1 2 2 0    0 0 0 1 0 1    21DiToSiCo.187   
        -1    7144.974507834    5.671e-08    1 0 1 2 2 0    0 0 0 3 2 1    21DiToSiCo.89    
         1    7190.399484266    8.006e-08    2 0 0 4 1 4    0 0 0 3 2 1    21DiToSiCo.103   
        -1    7077.151985861    7.005e-08    2 0 0 4 1 4    0 0 0 5 0 5    21DiToSiCo.49    
         1    7345.467069282    6.004e-08    0 2 1 6 4 2    0 0 0 5 0 5    21DiToSiCo.195   
        -1    7119.063005858    6.338e-08    0 2 1 6 4 2    0 0 0 6 2 5    21DiToSiCo.77    
         1    7264.062413345    7.672e-08    1 0 1 6 2 4    0 0 0 6 2 5    21DiToSiCo.144   
        -1    7063.480352715    6.671e-08    1 0 1 6 2 4    0 0 0 6 4 3    21DiToSiCo.40    
         1    7273.674331350    6.004e-08    2 0 0 6 5 2    0 0 0 6 4 3    21DiToSiCo.151   
        -1    7099.007506673    6.338e-08    2 0 0 6 5 2    0 0 0 7 4 3    21DiToSiCo.63    

  State # 58: 

      assignment         : 0 0 0 7 4 4
      rel_ener[cm-1]     : 921.895713087
      rel_ener_unc[cm-1] : 2.183e-07

      core to state path : 

      sign      wave_nb/cm-1     unc/cm-1    upper state    lower state    line tag         
         1    7220.748172110    6.004e-08    2 0 0 1 1 1    0 0 0 0 0 0    21DiToSiCo.118   
        -1    7150.820747332    6.671e-08    2 0 0 1 1 1    0 0 0 2 0 2    21DiToSiCo.92    
         1    7251.967387809    7.005e-08    2 0 0 3 1 3    0 0 0 2 0 2    21DiToSiCo.137   
        -1    7100.660823772    6.671e-08    2 0 0 3 1 3    0 0 0 4 0 4    21DiToSiCo.66    
         1    7277.646814467    6.338e-08    2 0 0 5 1 5    0 0 0 4 0 4    21DiToSiCo.154   
        -1    7054.034640224    6.338e-08    2 0 0 5 1 5    0 0 0 6 0 6    21DiToSiCo.34    
         1    7211.648193952    7.672e-08    1 0 1 5 2 3    0 0 0 6 0 6    21DiToSiCo.113   
        -1    7051.950253478    6.671e-08    1 0 1 5 2 3    0 0 0 5 4 2    21DiToSiCo.33    
         1    7340.337858403    8.339e-08    0 0 2 6 1 5    0 0 0 5 4 2    21DiToSiCo.191   
        -1    7022.986248847    7.005e-08    0 0 2 6 1 5    0 0 0 7 4 4    21DiToSiCo.21    

  State # 59: 

      assignment         : 0 0 0 7 5 2
      rel_ener[cm-1]     : 1027.448131234
      rel_ener_unc[cm-1] : 2.927e-07

      core to state path : 

      sign      wave_nb/cm-1     unc/cm-1    upper state    lower state    line tag         
         1    7332.018828796    6.671e-08    1 0 1 2 2 0    0 0 0 1 0 1    21DiToSiCo.187   
        -1    7144.974507834    5.671e-08    1 0 1 2 2 0    0 0 0 3 2 1    21DiToSiCo.89    
         1      13.029272938    1.334e-07    0 0 0 4 1 4    0 0 0 3 2 1    06GoMaGuKn.4     
         1    7248.143845303    6.338e-08    2 0 0 4 2 3    0 0 0 4 1 4    21DiToSiCo.134   
        -1    7073.611865983    7.672e-08    2 0 0 4 2 3    0 0 0 5 1 4    21DiToSiCo.46    
         1    7306.084018248    7.338e-08    0 0 2 4 2 3    0 0 0 5 1 4    21DiToSiCo.176   
        -1    7198.715766202    6.671e-08    0 0 2 4 2 3    0 0 0 5 3 2    21DiToSiCo.107   
         1    7037.698850193    6.338e-08    0 2 1 6 3 3    0 0 0 5 3 2    21DiToSiCo.28    
        -1    7098.081400010    9.673e-08    0 2 1 6 3 3    0 0 0 6 1 6    21DiToSiCo.62    
         1    7287.207055195    7.005e-08    0 0 2 5 0 5    0 0 0 6 1 6    21DiToSiCo.161   
        -1    7087.170701663    6.338e-08    0 0 2 5 0 5    0 0 0 6 3 4    21DiToSiCo.58    
         1    7341.580451340    6.338e-08    0 0 2 5 4 1    0 0 0 6 3 4    21DiToSiCo.192   
        -1    7106.886820128    6.004e-08    0 0 2 5 4 1    0 0 0 6 5 2    21DiToSiCo.69    
         1    7250.605254629    6.004e-08    0 0 2 6 4 3    0 0 0 6 5 2    21DiToSiCo.136   
        -1    7079.478383589    8.339e-08    0 0 2 6 4 3    0 0 0 7 5 2    21DiToSiCo.50    

  State # 60: 

      assignment         : 0 0 0 7 5 3
      rel_ener[cm-1]     : 1050.990134388
      rel_ener_unc[cm-1] : 2.221e-07

      core to state path : 

      sign      wave_nb/cm-1     unc/cm-1    upper state    lower state    line tag         
         1    7220.748172110    6.004e-08    2 0 0 1 1 1    0 0 0 0 0 0    21DiToSiCo.118   
        -1    7150.820747332    6.671e-08    2 0 0 1 1 1    0 0 0 2 0 2    21DiToSiCo.92    
         1    7251.967387809    7.005e-08    2 0 0 3 1 3    0 0 0 2 0 2    21DiToSiCo.137   
        -1    7007.435388942    6.338e-08    2 0 0 3 1 3    0 0 0 4 2 2    21DiToSiCo.7     
         1      10.756278332    6.671e-08    0 0 0 5 1 5    0 0 0 4 2 2    06GoMaGuKn.3     
         1    7289.013006475    6.338e-08    2 0 0 6 0 6    0 0 0 5 1 5    21DiToSiCo.162   
        -1    7073.048610776    6.671e-08    2 0 0 6 0 6    0 0 0 6 1 5    21DiToSiCo.45    
         1    7291.892756311    6.671e-08    0 2 1 6 5 2    0 0 0 6 1 5    21DiToSiCo.166   
        -1    7020.311239951    6.338e-08    0 2 1 6 5 2    0 0 0 7 3 5    21DiToSiCo.17    
         1    7258.766166482    6.338e-08    2 0 0 7 4 4    0 0 0 7 3 5    21DiToSiCo.142   
        -1    7020.537646131    8.339e-08    2 0 0 7 4 4    0 0 0 7 5 3    21DiToSiCo.18    

  State # 61: 

      assignment         : 0 0 0 7 6 1
      rel_ener[cm-1]     : 1180.419856670
      rel_ener_unc[cm-1] : 2.764e-07

      core to state path : 

      sign      wave_nb/cm-1     unc/cm-1    upper state    lower state    line tag         
         1    7332.018828796    6.671e-08    1 0 1 2 2 0    0 0 0 1 0 1    21DiToSiCo.187   
        -1    7144.974507834    5.671e-08    1 0 1 2 2 0    0 0 0 3 2 1    21DiToSiCo.89    
         1    7190.399484266    8.006e-08    2 0 0 4 1 4    0 0 0 3 2 1    21DiToSiCo.103   
        -1    7077.151985861    7.005e-08    2 0 0 4 1 4    0 0 0 5 0 5    21DiToSiCo.49    
         1    7345.467069282    6.004e-08    0 2 1 6 4 2    0 0 0 5 0 5    21DiToSiCo.195   
        -1    7119.063005858    6.338e-08    0 2 1 6 4 2    0 0 0 6 2 5    21DiToSiCo.77    
         1    7264.062413345    7.672e-08    1 0 1 6 2 4    0 0 0 6 2 5    21DiToSiCo.144   
        -1    7063.480352715    6.671e-08    1 0 1 6 2 4    0 0 0 6 4 3    21DiToSiCo.40    
         1    7273.674331350    6.004e-08    2 0 0 6 5 2    0 0 0 6 4 3    21DiToSiCo.151   
        -1    7244.254403621    7.005e-08    2 0 0 6 5 2    0 0 0 7 2 5    21DiToSiCo.131   
         1    7328.610643200    6.004e-08    1 0 1 7 4 4    0 0 0 7 2 5    21DiToSiCo.184   
        -1    7075.869478821    8.673e-08    1 0 1 7 4 4    0 0 0 6 6 1    21DiToSiCo.47    
         1    7210.595779925    8.339e-08    0 0 2 6 5 2    0 0 0 6 6 1    21DiToSiCo.111   
        -1    7039.614958783    1.134e-07    0 0 2 6 5 2    0 0 0 7 6 1    21DiToSiCo.29    

  State # 62: 

      assignment         : 0 0 0 7 6 2
      rel_ener[cm-1]     : 1204.169241572
      rel_ener_unc[cm-1] : 3.308e-07

      core to state path : 

      sign      wave_nb/cm-1     unc/cm-1    upper state    lower state    line tag         
         1    7220.748172110    6.004e-08    2 0 0 1 1 1    0 0 0 0 0 0    21DiToSiCo.118   
        -1    7150.820747332    6.671e-08    2 0 0 1 1 1    0 0 0 2 0 2    21DiToSiCo.92    
         1    7251.967387809    7.005e-08    2 0 0 3 1 3    0 0 0 2 0 2    21DiToSiCo.137   
        -1    7100.660823772    6.671e-08    2 0 0 3 1 3    0 0 0 4 0 4    21DiToSiCo.66    
         1    7277.646814467    6.338e-08    2 0 0 5 1 5    0 0 0 4 0 4    21DiToSiCo.154   
        -1    7054.034640224    6.338e-08    2 0 0 5 1 5    0 0 0 6 0 6    21DiToSiCo.34    
         1    7211.648193952    7.672e-08    1 0 1 5 2 3    0 0 0 6 0 6    21DiToSiCo.113   
        -1    7051.950253478    6.671e-08    1 0 1 5 2 3    0 0 0 5 4 2    21DiToSiCo.33    
         1    7340.337858403    8.339e-08    0 0 2 6 1 5    0 0 0 5 4 2    21DiToSiCo.191   
        -1    7022.986248847    7.005e-08    0 0 2 6 1 5    0 0 0 7 4 4    21DiToSiCo.21    
         1    7191.354908625    6.671e-08    1 0 1 7 4 3    0 0 0 7 4 4    21DiToSiCo.104   
        -1    7080.056224233    2.035e-07    1 0 1 7 4 3    0 0 0 6 6 0    21DiToSiCo.51    
         1    7210.661871691    7.672e-08    0 0 2 6 5 1    0 0 0 6 6 0    21DiToSiCo.112   
        -1    7039.687027597    1.001e-07    0 0 2 6 5 1    0 0 0 7 6 2    21DiToSiCo.31    

  State # 63: 

      assignment         : 0 0 0 7 7 0
      rel_ener[cm-1]     : 1355.231288067
      rel_ener_unc[cm-1] : 9.292e-07

      core to state path : 

      sign      wave_nb/cm-1     unc/cm-1    upper state    lower state    line tag         
         1    7332.018828796    6.671e-08    1 0 1 2 2 0    0 0 0 1 0 1    21DiToSiCo.187   
        -1    7144.974507834    5.671e-08    1 0 1 2 2 0    0 0 0 3 2 1    21DiToSiCo.89    
         1      13.029272938    1.334e-07    0 0 0 4 1 4    0 0 0 3 2 1    06GoMaGuKn.4     
         1    7248.143845303    6.338e-08    2 0 0 4 2 3    0 0 0 4 1 4    21DiToSiCo.134   
        -1    7073.611865983    7.672e-08    2 0 0 4 2 3    0 0 0 5 1 4    21DiToSiCo.46    
         1    7306.084018248    7.338e-08    0 0 2 4 2 3    0 0 0 5 1 4    21DiToSiCo.176   
        -1    7198.715766202    6.671e-08    0 0 2 4 2 3    0 0 0 5 3 2    21DiToSiCo.107   
         1    7037.698850193    6.338e-08    0 2 1 6 3 3    0 0 0 5 3 2    21DiToSiCo.28    
        -1    7098.081400010    9.673e-08    0 2 1 6 3 3    0 0 0 6 1 6    21DiToSiCo.62    
         1    7287.207055195    7.005e-08    0 0 2 5 0 5    0 0 0 6 1 6    21DiToSiCo.161   
        -1    7087.170701663    6.338e-08    0 0 2 5 0 5    0 0 0 6 3 4    21DiToSiCo.58    
         1    7341.580451340    6.338e-08    0 0 2 5 4 1    0 0 0 6 3 4    21DiToSiCo.192   
        -1    7106.886820128    6.004e-08    0 0 2 5 4 1    0 0 0 6 5 2    21DiToSiCo.69    
         1    7250.605254629    6.004e-08    0 0 2 6 4 3    0 0 0 6 5 2    21DiToSiCo.136   
        -1    7079.478383589    8.339e-08    0 0 2 6 4 3    0 0 0 7 5 2    21DiToSiCo.50    
         1    7282.856602774    6.671e-08    2 0 0 7 6 1    0 0 0 7 5 2    21DiToSiCo.156   
        -1    7087.691212068    8.339e-08    2 0 0 7 6 1    0 0 0 8 5 4    21DiToSiCo.59    
         1    7277.700983222    6.338e-08    2 0 0 8 6 3    0 0 0 8 5 4    21DiToSiCo.155   
        -1    7055.457512013    7.338e-08    2 0 0 8 6 3    0 0 0 9 5 4    21DiToSiCo.36    
         1    7259.246553314    7.338e-08    0 0 2 9 4 5    0 0 0 9 5 4    21DiToSiCo.143   
        -1    7153.181012662    8.606e-07    0 0 2 9 4 5    0 0 0 8 7 2    21DiToSiCo.93    
         1    7025.632036640    6.671e-08    0 2 1 8 7 1    0 0 0 8 7 2    21DiToSiCo.23    
        -1    7221.323282372    8.006e-08    0 2 1 8 7 1    0 0 0 7 7 0    21DiToSiCo.122   

  State # 64: 

      assignment         : 0 0 0 7 7 1
      rel_ener[cm-1]     : 1378.986135195
      rel_ener_unc[cm-1] : 4.215e-07

      core to state path : 

      sign      wave_nb/cm-1     unc/cm-1    upper state    lower state    line tag         
         1    7220.748172110    6.004e-08    2 0 0 1 1 1    0 0 0 0 0 0    21DiToSiCo.118   
        -1    7150.820747332    6.671e-08    2 0 0 1 1 1    0 0 0 2 0 2    21DiToSiCo.92    
         1    7251.967387809    7.005e-08    2 0 0 3 1 3    0 0 0 2 0 2    21DiToSiCo.137   
        -1    7007.435388942    6.338e-08    2 0 0 3 1 3    0 0 0 4 2 2    21DiToSiCo.7     
         1      10.756278332    6.671e-08    0 0 0 5 1 5    0 0 0 4 2 2    06GoMaGuKn.3     
         1    7289.013006475    6.338e-08    2 0 0 6 0 6    0 0 0 5 1 5    21DiToSiCo.162   
        -1    7073.048610776    6.671e-08    2 0 0 6 0 6    0 0 0 6 1 5    21DiToSiCo.45    
         1    7291.892756311    6.671e-08    0 2 1 6 5 2    0 0 0 6 1 5    21DiToSiCo.166   
        -1    7020.311239951    6.338e-08    0 2 1 6 5 2    0 0 0 7 3 5    21DiToSiCo.17    
         1    7258.766166482    6.338e-08    2 0 0 7 4 4    0 0 0 7 3 5    21DiToSiCo.142   
        -1    7020.537646131    8.339e-08    2 0 0 7 4 4    0 0 0 7 5 3    21DiToSiCo.18    
         1    7283.039914046    6.671e-08    2 0 0 7 6 2    0 0 0 7 5 3    21DiToSiCo.157   
        -1    7086.824110992    1.334e-07    2 0 0 7 6 2    0 0 0 8 5 3    21DiToSiCo.57    
         1    7277.085595629    8.006e-08    2 0 0 8 6 2    0 0 0 8 5 3    21DiToSiCo.153   
        -1    7058.273456979    7.338e-08    2 0 0 8 6 2    0 0 0 9 5 5    21DiToSiCo.37    
         1    7271.681555048    1.034e-07    2 0 0 9 6 4    0 0 0 9 5 5    21DiToSiCo.149   
        -1    7163.021420839    2.502e-07    2 0 0 9 6 4    0 0 0 8 7 1    21DiToSiCo.98    
         1    7025.630777206    7.005e-08    0 2 1 8 7 2    0 0 0 8 7 1    21DiToSiCo.22    
        -1    7221.322852311    1.268e-07    0 2 1 8 7 2    0 0 0 7 7 1    21DiToSiCo.121   

  State # 65: 

      assignment         : 0 0 0 8 0 8
      rel_ener[cm-1]     : 740.912244217
      rel_ener_unc[cm-1] : 1.903e-07

      core to state path : 

      sign      wave_nb/cm-1     unc/cm-1    upper state    lower state    line tag         
         1    7220.748172110    6.004e-08    2 0 0 1 1 1    0 0 0 0 0 0    21DiToSiCo.118   
        -1    7150.820747332    6.671e-08    2 0 0 1 1 1    0 0 0 2 0 2    21DiToSiCo.92    
         1    7251.967387809    7.005e-08    2 0 0 3 1 3    0 0 0 2 0 2    21DiToSiCo.137   
        -1    7100.660823772    6.671e-08    2 0 0 3 1 3    0 0 0 4 0 4    21DiToSiCo.66    
         1    7277.646814467    6.338e-08    2 0 0 5 1 5    0 0 0 4 0 4    21DiToSiCo.154   
        -1    7054.034640224    6.338e-08    2 0 0 5 1 5    0 0 0 6 0 6    21DiToSiCo.34    
         1    7303.208632660    7.338e-08    2 0 0 7 1 7    0 0 0 6 0 6    21DiToSiCo.174   
        -1    7007.142551501    7.338e-08    2 0 0 7 1 7    0 0 0 8 0 8    21DiToSiCo.6     

  State # 66: 

      assignment         : 0 0 0 8 1 7
      rel_ener[cm-1]     : 879.494747173
      rel_ener_unc[cm-1] : 2.343e-07

      core to state path : 

      sign      wave_nb/cm-1     unc/cm-1    upper state    lower state    line tag         
         1    7220.748172110    6.004e-08    2 0 0 1 1 1    0 0 0 0 0 0    21DiToSiCo.118   
        -1    7150.820747332    6.671e-08    2 0 0 1 1 1    0 0 0 2 0 2    21DiToSiCo.92    
         1    7251.967387809    7.005e-08    2 0 0 3 1 3    0 0 0 2 0 2    21DiToSiCo.137   
        -1    7007.435388942    6.338e-08    2 0 0 3 1 3    0 0 0 4 2 2    21DiToSiCo.7     
         1      10.756278332    6.671e-08    0 0 0 5 1 5    0 0 0 4 2 2    06GoMaGuKn.3     
         1    7289.013006475    6.338e-08    2 0 0 6 0 6    0 0 0 5 1 5    21DiToSiCo.162   
        -1    7030.242282453    7.005e-08    2 0 0 6 0 6    0 0 0 7 1 7    21DiToSiCo.26    
         1    7303.505602609    1.401e-07    0 2 1 8 3 6    0 0 0 7 1 7    21DiToSiCo.175   
        -1    7007.997281436    7.005e-08    0 2 1 8 3 6    0 0 0 8 1 7    21DiToSiCo.9     

  State # 67: 

      assignment         : 0 0 0 8 1 8
      rel_ener[cm-1]     : 717.243671540
      rel_ener_unc[cm-1] : 2.598e-07

      core to state path : 

      sign      wave_nb/cm-1     unc/cm-1    upper state    lower state    line tag         
         1    7332.018828796    6.671e-08    1 0 1 2 2 0    0 0 0 1 0 1    21DiToSiCo.187   
        -1    7144.974507834    5.671e-08    1 0 1 2 2 0    0 0 0 3 2 1    21DiToSiCo.89    
         1      13.029272938    1.334e-07    0 0 0 4 1 4    0 0 0 3 2 1    06GoMaGuKn.4     
         1    7248.143845303    6.338e-08    2 0 0 4 2 3    0 0 0 4 1 4    21DiToSiCo.134   
        -1    7073.611865983    7.672e-08    2 0 0 4 2 3    0 0 0 5 1 4    21DiToSiCo.46    
         1    7306.084018248    7.338e-08    0 0 2 4 2 3    0 0 0 5 1 4    21DiToSiCo.176   
        -1    7198.715766202    6.671e-08    0 0 2 4 2 3    0 0 0 5 3 2    21DiToSiCo.107   
         1    7037.698850193    6.338e-08    0 2 1 6 3 3    0 0 0 5 3 2    21DiToSiCo.28    
        -1    7098.081400010    9.673e-08    0 2 1 6 3 3    0 0 0 6 1 6    21DiToSiCo.62    
         1    7302.549422824    7.005e-08    2 0 0 7 0 7    0 0 0 6 1 6    21DiToSiCo.173   
        -1    7006.897026732    6.338e-08    2 0 0 7 0 7    0 0 0 8 1 8    21DiToSiCo.5     

  State # 68: 

      assignment         : 0 0 0 8 2 6
      rel_ener[cm-1]     : 980.222237922
      rel_ener_unc[cm-1] : 2.539e-07

      core to state path : 

      sign      wave_nb/cm-1     unc/cm-1    upper state    lower state    line tag         
         1    7220.748172110    6.004e-08    2 0 0 1 1 1    0 0 0 0 0 0    21DiToSiCo.118   
        -1    7150.820747332    6.671e-08    2 0 0 1 1 1    0 0 0 2 0 2    21DiToSiCo.92    
         1    7251.967387809    7.005e-08    2 0 0 3 1 3    0 0 0 2 0 2    21DiToSiCo.137   
        -1    7100.660823772    6.671e-08    2 0 0 3 1 3    0 0 0 4 0 4    21DiToSiCo.66    
         1    7277.646814467    6.338e-08    2 0 0 5 1 5    0 0 0 4 0 4    21DiToSiCo.154   
        -1    7054.034640224    6.338e-08    2 0 0 5 1 5    0 0 0 6 0 6    21DiToSiCo.34    
         1    7211.648193952    7.672e-08    1 0 1 5 2 3    0 0 0 6 0 6    21DiToSiCo.113   
        -1    7051.950253478    6.671e-08    1 0 1 5 2 3    0 0 0 5 4 2    21DiToSiCo.33    
         1    7290.825682086    7.005e-08    0 0 2 5 3 3    0 0 0 5 4 2    21DiToSiCo.163   
        -1    7143.182417481    7.005e-08    0 0 2 5 3 3    0 0 0 6 4 2    21DiToSiCo.88    
         1    7230.262140521    6.671e-08    0 0 2 7 1 7    0 0 0 6 4 2    21DiToSiCo.125   
        -1    7002.227270734    1.201e-07    0 0 2 7 1 7    0 0 0 8 2 6    21DiToSiCo.4     

  State # 69: 

      assignment         : 0 0 0 8 2 7
      rel_ener[cm-1]     : 858.159130381
      rel_ener_unc[cm-1] : 1.862e-07

      core to state path : 

      sign      wave_nb/cm-1     unc/cm-1    upper state    lower state    line tag         
         1    7332.018828796    6.671e-08    1 0 1 2 2 0    0 0 0 1 0 1    21DiToSiCo.187   
        -1    7144.974507834    5.671e-08    1 0 1 2 2 0    0 0 0 3 2 1    21DiToSiCo.89    
         1    7190.399484266    8.006e-08    2 0 0 4 1 4    0 0 0 3 2 1    21DiToSiCo.103   
        -1    7077.151985861    7.005e-08    2 0 0 4 1 4    0 0 0 5 0 5    21DiToSiCo.49    
         1    7345.467069282    6.004e-08    0 2 1 6 4 2    0 0 0 5 0 5    21DiToSiCo.195   
        -1    7085.735999936    6.338e-08    0 2 1 6 4 2    0 0 0 7 0 7    21DiToSiCo.55    
         1    7315.435523455    6.004e-08    2 0 0 8 1 8    0 0 0 7 0 7    21DiToSiCo.180   
        -1    7017.299281785    6.671e-08    2 0 0 8 1 8    0 0 0 8 2 7    21DiToSiCo.16    

  State # 70: 

      assignment         : 0 0 0 8 3 5
      rel_ener[cm-1]     : 1047.328546624
      rel_ener_unc[cm-1] : 2.155e-07

      core to state path : 

      sign      wave_nb/cm-1     unc/cm-1    upper state    lower state    line tag         
         1    7220.748172110    6.004e-08    2 0 0 1 1 1    0 0 0 0 0 0    21DiToSiCo.118   
        -1    7150.820747332    6.671e-08    2 0 0 1 1 1    0 0 0 2 0 2    21DiToSiCo.92    
         1    7251.967387809    7.005e-08    2 0 0 3 1 3    0 0 0 2 0 2    21DiToSiCo.137   
        -1    7007.435388942    6.338e-08    2 0 0 3 1 3    0 0 0 4 2 2    21DiToSiCo.7     
         1      10.756278332    6.671e-08    0 0 0 5 1 5    0 0 0 4 2 2    06GoMaGuKn.3     
         1    7289.013006475    6.338e-08    2 0 0 6 0 6    0 0 0 5 1 5    21DiToSiCo.162   
        -1    7073.048610776    6.671e-08    2 0 0 6 0 6    0 0 0 6 1 5    21DiToSiCo.45    
         1    7291.892756311    6.671e-08    0 2 1 6 5 2    0 0 0 6 1 5    21DiToSiCo.166   
        -1    7020.311239951    6.338e-08    0 2 1 6 5 2    0 0 0 7 3 5    21DiToSiCo.17    
         1    7319.340712591    6.671e-08    2 0 0 8 2 6    0 0 0 7 3 5    21DiToSiCo.182   
        -1    7084.773780003    6.004e-08    2 0 0 8 2 6    0 0 0 8 3 5    21DiToSiCo.54    

  State # 71: 

      assignment         : 0 0 0 8 3 6
      rel_ener[cm-1]     : 977.950777337
      rel_ener_unc[cm-1] : 2.817e-07

      core to state path : 

      sign      wave_nb/cm-1     unc/cm-1    upper state    lower state    line tag         
         1    7332.018828796    6.671e-08    1 0 1 2 2 0    0 0 0 1 0 1    21DiToSiCo.187   
        -1    7144.974507834    5.671e-08    1 0 1 2 2 0    0 0 0 3 2 1    21DiToSiCo.89    
         1      13.029272938    1.334e-07    0 0 0 4 1 4    0 0 0 3 2 1    06GoMaGuKn.4     
         1    7248.143845303    6.338e-08    2 0 0 4 2 3    0 0 0 4 1 4    21DiToSiCo.134   
        -1    7073.611865983    7.672e-08    2 0 0 4 2 3    0 0 0 5 1 4    21DiToSiCo.46    
         1    7306.084018248    7.338e-08    0 0 2 4 2 3    0 0 0 5 1 4    21DiToSiCo.176   
        -1    7198.715766202    6.671e-08    0 0 2 4 2 3    0 0 0 5 3 2    21DiToSiCo.107   
         1    7037.698850193    6.338e-08    0 2 1 6 3 3    0 0 0 5 3 2    21DiToSiCo.28    
        -1    7098.081400010    9.673e-08    0 2 1 6 3 3    0 0 0 6 1 6    21DiToSiCo.62    
         1    7269.920740314    6.004e-08    2 0 0 6 2 5    0 0 0 6 1 6    21DiToSiCo.147   
        -1    7013.572711542    8.006e-08    2 0 0 6 2 5    0 0 0 7 1 6    21DiToSiCo.15    
         1    7300.936526335    7.338e-08    0 2 1 7 5 3    0 0 0 7 1 6    21DiToSiCo.172   
        -1    7000.925053218    7.338e-08    0 2 1 7 5 3    0 0 0 8 3 6    21DiToSiCo.2     

  State # 72: 

      assignment         : 0 0 0 8 4 4
      rel_ener[cm-1]     : 1126.439039207
      rel_ener_unc[cm-1] : 2.342e-07

      core to state path : 

      sign      wave_nb/cm-1     unc/cm-1    upper state    lower state    line tag         
         1    7220.748172110    6.004e-08    2 0 0 1 1 1    0 0 0 0 0 0    21DiToSiCo.118   
        -1    7150.820747332    6.671e-08    2 0 0 1 1 1    0 0 0 2 0 2    21DiToSiCo.92    
         1    7251.967387809    7.005e-08    2 0 0 3 1 3    0 0 0 2 0 2    21DiToSiCo.137   
        -1    7100.660823772    6.671e-08    2 0 0 3 1 3    0 0 0 4 0 4    21DiToSiCo.66    
         1    7277.646814467    6.338e-08    2 0 0 5 1 5    0 0 0 4 0 4    21DiToSiCo.154   
        -1    7054.034640224    6.338e-08    2 0 0 5 1 5    0 0 0 6 0 6    21DiToSiCo.34    
         1    7211.648193952    7.672e-08    1 0 1 5 2 3    0 0 0 6 0 6    21DiToSiCo.113   
        -1    7051.950253478    6.671e-08    1 0 1 5 2 3    0 0 0 5 4 2    21DiToSiCo.33    
         1    7340.337858403    8.339e-08    0 0 2 6 1 5    0 0 0 5 4 2    21DiToSiCo.191   
        -1    7022.986248847    7.005e-08    0 0 2 6 1 5    0 0 0 7 4 4    21DiToSiCo.21    
         1    7268.505411050    6.004e-08    2 0 0 7 5 3    0 0 0 7 4 4    21DiToSiCo.146   
        -1    7063.962084930    6.004e-08    2 0 0 7 5 3    0 0 0 8 4 4    21DiToSiCo.41    

  State # 73: 

      assignment         : 0 0 0 8 4 5
      rel_ener[cm-1]     : 1092.881155493
      rel_ener_unc[cm-1] : 2.434e-07

      core to state path : 

      sign      wave_nb/cm-1     unc/cm-1    upper state    lower state    line tag         
         1    7332.018828796    6.671e-08    1 0 1 2 2 0    0 0 0 1 0 1    21DiToSiCo.187   
        -1    7144.974507834    5.671e-08    1 0 1 2 2 0    0 0 0 3 2 1    21DiToSiCo.89    
         1    7190.399484266    8.006e-08    2 0 0 4 1 4    0 0 0 3 2 1    21DiToSiCo.103   
        -1    7077.151985861    7.005e-08    2 0 0 4 1 4    0 0 0 5 0 5    21DiToSiCo.49    
         1    7345.467069282    6.004e-08    0 2 1 6 4 2    0 0 0 5 0 5    21DiToSiCo.195   
        -1    7119.063005858    6.338e-08    0 2 1 6 4 2    0 0 0 6 2 5    21DiToSiCo.77    
         1    7264.062413345    7.672e-08    1 0 1 6 2 4    0 0 0 6 2 5    21DiToSiCo.144   
        -1    7063.480352715    6.671e-08    1 0 1 6 2 4    0 0 0 6 4 3    21DiToSiCo.40    
         1    7273.674331350    6.004e-08    2 0 0 6 5 2    0 0 0 6 4 3    21DiToSiCo.151   
        -1    7244.254403621    7.005e-08    2 0 0 6 5 2    0 0 0 7 2 5    21DiToSiCo.131   
         1    7344.672841990    6.671e-08    1 2 0 8 5 4    0 0 0 7 2 5    21DiToSiCo.193   
        -1    7008.489557646    9.673e-08    1 2 0 8 5 4    0 0 0 8 4 5    21DiToSiCo.11    

  State # 74: 

      assignment         : 0 0 0 8 5 3
      rel_ener[cm-1]     : 1247.205937442
      rel_ener_unc[cm-1] : 2.676e-07

      core to state path : 

      sign      wave_nb/cm-1     unc/cm-1    upper state    lower state    line tag         
         1    7220.748172110    6.004e-08    2 0 0 1 1 1    0 0 0 0 0 0    21DiToSiCo.118   
        -1    7150.820747332    6.671e-08    2 0 0 1 1 1    0 0 0 2 0 2    21DiToSiCo.92    
         1    7251.967387809    7.005e-08    2 0 0 3 1 3    0 0 0 2 0 2    21DiToSiCo.137   
        -1    7007.435388942    6.338e-08    2 0 0 3 1 3    0 0 0 4 2 2    21DiToSiCo.7     
         1      10.756278332    6.671e-08    0 0 0 5 1 5    0 0 0 4 2 2    06GoMaGuKn.3     
         1    7289.013006475    6.338e-08    2 0 0 6 0 6    0 0 0 5 1 5    21DiToSiCo.162   
        -1    7073.048610776    6.671e-08    2 0 0 6 0 6    0 0 0 6 1 5    21DiToSiCo.45    
         1    7291.892756311    6.671e-08    0 2 1 6 5 2    0 0 0 6 1 5    21DiToSiCo.166   
        -1    7020.311239951    6.338e-08    0 2 1 6 5 2    0 0 0 7 3 5    21DiToSiCo.17    
         1    7258.766166482    6.338e-08    2 0 0 7 4 4    0 0 0 7 3 5    21DiToSiCo.142   
        -1    7020.537646131    8.339e-08    2 0 0 7 4 4    0 0 0 7 5 3    21DiToSiCo.18    
         1    7283.039914046    6.671e-08    2 0 0 7 6 2    0 0 0 7 5 3    21DiToSiCo.157   
        -1    7086.824110992    1.334e-07    2 0 0 7 6 2    0 0 0 8 5 3    21DiToSiCo.57    

  State # 75: 

      assignment         : 0 0 0 8 5 4
      rel_ener[cm-1]     : 1222.613521939
      rel_ener_unc[cm-1] : 3.116e-07

      core to state path : 

      sign      wave_nb/cm-1     unc/cm-1    upper state    lower state    line tag         
         1    7332.018828796    6.671e-08    1 0 1 2 2 0    0 0 0 1 0 1    21DiToSiCo.187   
        -1    7144.974507834    5.671e-08    1 0 1 2 2 0    0 0 0 3 2 1    21DiToSiCo.89    
         1      13.029272938    1.334e-07    0 0 0 4 1 4    0 0 0 3 2 1    06GoMaGuKn.4     
         1    7248.143845303    6.338e-08    2 0 0 4 2 3    0 0 0 4 1 4    21DiToSiCo.134   
        -1    7073.611865983    7.672e-08    2 0 0 4 2 3    0 0 0 5 1 4    21DiToSiCo.46    
         1    7306.084018248    7.338e-08    0 0 2 4 2 3    0 0 0 5 1 4    21DiToSiCo.176   
        -1    7198.715766202    6.671e-08    0 0 2 4 2 3    0 0 0 5 3 2    21DiToSiCo.107   
         1    7037.698850193    6.338e-08    0 2 1 6 3 3    0 0 0 5 3 2    21DiToSiCo.28    
        -1    7098.081400010    9.673e-08    0 2 1 6 3 3    0 0 0 6 1 6    21DiToSiCo.62    
         1    7287.207055195    7.005e-08    0 0 2 5 0 5    0 0 0 6 1 6    21DiToSiCo.161   
        -1    7087.170701663    6.338e-08    0 0 2 5 0 5    0 0 0 6 3 4    21DiToSiCo.58    
         1    7341.580451340    6.338e-08    0 0 2 5 4 1    0 0 0 6 3 4    21DiToSiCo.192   
        -1    7106.886820128    6.004e-08    0 0 2 5 4 1    0 0 0 6 5 2    21DiToSiCo.69    
         1    7250.605254629    6.004e-08    0 0 2 6 4 3    0 0 0 6 5 2    21DiToSiCo.136   
        -1    7079.478383589    8.339e-08    0 0 2 6 4 3    0 0 0 7 5 2    21DiToSiCo.50    
         1    7282.856602774    6.671e-08    2 0 0 7 6 1    0 0 0 7 5 2    21DiToSiCo.156   
        -1    7087.691212068    8.339e-08    2 0 0 7 6 1    0 0 0 8 5 4    21DiToSiCo.59    

  State # 76: 

      assignment         : 0 0 0 8 6 2
      rel_ener[cm-1]     : 1399.463197160
      rel_ener_unc[cm-1] : 3.554e-07

      core to state path : 

      sign      wave_nb/cm-1     unc/cm-1    upper state    lower state    line tag         
         1    7220.748172110    6.004e-08    2 0 0 1 1 1    0 0 0 0 0 0    21DiToSiCo.118   
        -1    7150.820747332    6.671e-08    2 0 0 1 1 1    0 0 0 2 0 2    21DiToSiCo.92    
         1    7251.967387809    7.005e-08    2 0 0 3 1 3    0 0 0 2 0 2    21DiToSiCo.137   
        -1    7100.660823772    6.671e-08    2 0 0 3 1 3    0 0 0 4 0 4    21DiToSiCo.66    
         1    7277.646814467    6.338e-08    2 0 0 5 1 5    0 0 0 4 0 4    21DiToSiCo.154   
        -1    7054.034640224    6.338e-08    2 0 0 5 1 5    0 0 0 6 0 6    21DiToSiCo.34    
         1    7211.648193952    7.672e-08    1 0 1 5 2 3    0 0 0 6 0 6    21DiToSiCo.113   
        -1    7051.950253478    6.671e-08    1 0 1 5 2 3    0 0 0 5 4 2    21DiToSiCo.33    
         1    7340.337858403    8.339e-08    0 0 2 6 1 5    0 0 0 5 4 2    21DiToSiCo.191   
        -1    7022.986248847    7.005e-08    0 0 2 6 1 5    0 0 0 7 4 4    21DiToSiCo.21    
         1    7191.354908625    6.671e-08    1 0 1 7 4 3    0 0 0 7 4 4    21DiToSiCo.104   
        -1    7080.056224233    2.035e-07    1 0 1 7 4 3    0 0 0 6 6 0    21DiToSiCo.51    
         1    7210.661871691    7.672e-08    0 0 2 6 5 1    0 0 0 6 6 0    21DiToSiCo.112   
        -1    7039.687027597    1.001e-07    0 0 2 6 5 1    0 0 0 7 6 2    21DiToSiCo.31    
         1    7208.090064504    8.673e-08    0 0 2 7 5 3    0 0 0 7 6 2    21DiToSiCo.108   
        -1    7012.796108917    9.673e-08    0 0 2 7 5 3    0 0 0 8 6 2    21DiToSiCo.13    

  State # 77: 

      assignment         : 0 0 0 8 6 3
      rel_ener[cm-1]     : 1375.672914854
      rel_ener_unc[cm-1] : 3.458e-07

      core to state path : 

      sign      wave_nb/cm-1     unc/cm-1    upper state    lower state    line tag         
         1    7332.018828796    6.671e-08    1 0 1 2 2 0    0 0 0 1 0 1    21DiToSiCo.187   
        -1    7144.974507834    5.671e-08    1 0 1 2 2 0    0 0 0 3 2 1    21DiToSiCo.89    
         1    7190.399484266    8.006e-08    2 0 0 4 1 4    0 0 0 3 2 1    21DiToSiCo.103   
        -1    7077.151985861    7.005e-08    2 0 0 4 1 4    0 0 0 5 0 5    21DiToSiCo.49    
         1    7345.467069282    6.004e-08    0 2 1 6 4 2    0 0 0 5 0 5    21DiToSiCo.195   
        -1    7119.063005858    6.338e-08    0 2 1 6 4 2    0 0 0 6 2 5    21DiToSiCo.77    
         1    7264.062413345    7.672e-08    1 0 1 6 2 4    0 0 0 6 2 5    21DiToSiCo.144   
        -1    7063.480352715    6.671e-08    1 0 1 6 2 4    0 0 0 6 4 3    21DiToSiCo.40    
         1    7273.674331350    6.004e-08    2 0 0 6 5 2    0 0 0 6 4 3    21DiToSiCo.151   
        -1    7244.254403621    7.005e-08    2 0 0 6 5 2    0 0 0 7 2 5    21DiToSiCo.131   
         1    7328.610643200    6.004e-08    1 0 1 7 4 4    0 0 0 7 2 5    21DiToSiCo.184   
        -1    7075.869478821    8.673e-08    1 0 1 7 4 4    0 0 0 6 6 1    21DiToSiCo.47    
         1    7210.595779925    8.339e-08    0 0 2 6 5 2    0 0 0 6 6 1    21DiToSiCo.111   
        -1    7039.614958783    1.134e-07    0 0 2 6 5 2    0 0 0 7 6 1    21DiToSiCo.29    
         1    7208.443740453    1.968e-07    0 0 2 7 5 2    0 0 0 7 6 1    21DiToSiCo.109   
        -1    7013.190682269    6.671e-08    0 0 2 7 5 2    0 0 0 8 6 3    21DiToSiCo.14    

  State # 78: 

      assignment         : 0 0 0 8 7 1
      rel_ener[cm-1]     : 1574.678210300
      rel_ener_unc[cm-1] : 3.958e-07

      core to state path : 

      sign      wave_nb/cm-1     unc/cm-1    upper state    lower state    line tag         
         1    7220.748172110    6.004e-08    2 0 0 1 1 1    0 0 0 0 0 0    21DiToSiCo.118   
        -1    7150.820747332    6.671e-08    2 0 0 1 1 1    0 0 0 2 0 2    21DiToSiCo.92    
         1    7251.967387809    7.005e-08    2 0 0 3 1 3    0 0 0 2 0 2    21DiToSiCo.137   
        -1    7007.435388942    6.338e-08    2 0 0 3 1 3    0 0 0 4 2 2    21DiToSiCo.7     
         1      10.756278332    6.671e-08    0 0 0 5 1 5    0 0 0 4 2 2    06GoMaGuKn.3     
         1    7289.013006475    6.338e-08    2 0 0 6 0 6    0 0 0 5 1 5    21DiToSiCo.162   
        -1    7073.048610776    6.671e-08    2 0 0 6 0 6    0 0 0 6 1 5    21DiToSiCo.45    
         1    7291.892756311    6.671e-08    0 2 1 6 5 2    0 0 0 6 1 5    21DiToSiCo.166   
        -1    7020.311239951    6.338e-08    0 2 1 6 5 2    0 0 0 7 3 5    21DiToSiCo.17    
         1    7258.766166482    6.338e-08    2 0 0 7 4 4    0 0 0 7 3 5    21DiToSiCo.142   
        -1    7020.537646131    8.339e-08    2 0 0 7 4 4    0 0 0 7 5 3    21DiToSiCo.18    
         1    7283.039914046    6.671e-08    2 0 0 7 6 2    0 0 0 7 5 3    21DiToSiCo.157   
        -1    7086.824110992    1.334e-07    2 0 0 7 6 2    0 0 0 8 5 3    21DiToSiCo.57    
         1    7277.085595629    8.006e-08    2 0 0 8 6 2    0 0 0 8 5 3    21DiToSiCo.153   
        -1    7058.273456979    7.338e-08    2 0 0 8 6 2    0 0 0 9 5 5    21DiToSiCo.37    
         1    7271.681555048    1.034e-07    2 0 0 9 6 4    0 0 0 9 5 5    21DiToSiCo.149   
        -1    7163.021420839    2.502e-07    2 0 0 9 6 4    0 0 0 8 7 1    21DiToSiCo.98    

  State # 79: 

      assignment         : 0 0 0 8 7 2
      rel_ener[cm-1]     : 1550.922533798
      rel_ener_unc[cm-1] : 9.233e-07

      core to state path : 

      sign      wave_nb/cm-1     unc/cm-1    upper state    lower state    line tag         
         1    7332.018828796    6.671e-08    1 0 1 2 2 0    0 0 0 1 0 1    21DiToSiCo.187   
        -1    7144.974507834    5.671e-08    1 0 1 2 2 0    0 0 0 3 2 1    21DiToSiCo.89    
         1      13.029272938    1.334e-07    0 0 0 4 1 4    0 0 0 3 2 1    06GoMaGuKn.4     
         1    7248.143845303    6.338e-08    2 0 0 4 2 3    0 0 0 4 1 4    21DiToSiCo.134   
        -1    7073.611865983    7.672e-08    2 0 0 4 2 3    0 0 0 5 1 4    21DiToSiCo.46    
         1    7306.084018248    7.338e-08    0 0 2 4 2 3    0 0 0 5 1 4    21DiToSiCo.176   
        -1    7198.715766202    6.671e-08    0 0 2 4 2 3    0 0 0 5 3 2    21DiToSiCo.107   
         1    7037.698850193    6.338e-08    0 2 1 6 3 3    0 0 0 5 3 2    21DiToSiCo.28    
        -1    7098.081400010    9.673e-08    0 2 1 6 3 3    0 0 0 6 1 6    21DiToSiCo.62    
         1    7287.207055195    7.005e-08    0 0 2 5 0 5    0 0 0 6 1 6    21DiToSiCo.161   
        -1    7087.170701663    6.338e-08    0 0 2 5 0 5    0 0 0 6 3 4    21DiToSiCo.58    
         1    7341.580451340    6.338e-08    0 0 2 5 4 1    0 0 0 6 3 4    21DiToSiCo.192   
        -1    7106.886820128    6.004e-08    0 0 2 5 4 1    0 0 0 6 5 2    21DiToSiCo.69    
         1    7250.605254629    6.004e-08    0 0 2 6 4 3    0 0 0 6 5 2    21DiToSiCo.136   
        -1    7079.478383589    8.339e-08    0 0 2 6 4 3    0 0 0 7 5 2    21DiToSiCo.50    
         1    7282.856602774    6.671e-08    2 0 0 7 6 1    0 0 0 7 5 2    21DiToSiCo.156   
        -1    7087.691212068    8.339e-08    2 0 0 7 6 1    0 0 0 8 5 4    21DiToSiCo.59    
         1    7277.700983222    6.338e-08    2 0 0 8 6 3    0 0 0 8 5 4    21DiToSiCo.155   
        -1    7055.457512013    7.338e-08    2 0 0 8 6 3    0 0 0 9 5 4    21DiToSiCo.36    
         1    7259.246553314    7.338e-08    0 0 2 9 4 5    0 0 0 9 5 4    21DiToSiCo.143   
        -1    7153.181012662    8.606e-07    0 0 2 9 4 5    0 0 0 8 7 2    21DiToSiCo.93    

  State # 80: 

      assignment         : 0 0 0 8 8 0
      rel_ener[cm-1]     : 1768.801195186
      rel_ener_unc[cm-1] : 1.152e-06

      core to state path : 

      sign      wave_nb/cm-1     unc/cm-1    upper state    lower state    line tag         
         1    7220.748172110    6.004e-08    2 0 0 1 1 1    0 0 0 0 0 0    21DiToSiCo.118   
        -1    7150.820747332    6.671e-08    2 0 0 1 1 1    0 0 0 2 0 2    21DiToSiCo.92    
         1    7251.967387809    7.005e-08    2 0 0 3 1 3    0 0 0 2 0 2    21DiToSiCo.137   
        -1    7100.660823772    6.671e-08    2 0 0 3 1 3    0 0 0 4 0 4    21DiToSiCo.66    
         1    7277.646814467    6.338e-08    2 0 0 5 1 5    0 0 0 4 0 4    21DiToSiCo.154   
        -1    7054.034640224    6.338e-08    2 0 0 5 1 5    0 0 0 6 0 6    21DiToSiCo.34    
         1    7211.648193952    7.672e-08    1 0 1 5 2 3    0 0 0 6 0 6    21DiToSiCo.113   
        -1    7051.950253478    6.671e-08    1 0 1 5 2 3    0 0 0 5 4 2    21DiToSiCo.33    
         1    7340.337858403    8.339e-08    0 0 2 6 1 5    0 0 0 5 4 2    21DiToSiCo.191   
        -1    7022.986248847    7.005e-08    0 0 2 6 1 5    0 0 0 7 4 4    21DiToSiCo.21    
         1    7191.354908625    6.671e-08    1 0 1 7 4 3    0 0 0 7 4 4    21DiToSiCo.104   
        -1    7080.056224233    2.035e-07    1 0 1 7 4 3    0 0 0 6 6 0    21DiToSiCo.51    
         1    7210.661871691    7.672e-08    0 0 2 6 5 1    0 0 0 6 6 0    21DiToSiCo.112   
        -1    7039.687027597    1.001e-07    0 0 2 6 5 1    0 0 0 7 6 2    21DiToSiCo.31    
         1    7208.090064504    8.673e-08    0 0 2 7 5 3    0 0 0 7 6 2    21DiToSiCo.108   
        -1    7012.796108917    9.673e-08    0 0 2 7 5 3    0 0 0 8 6 2    21DiToSiCo.13    
         1    7134.025117086    2.068e-07    1 0 1 9 4 5    0 0 0 8 6 2    21DiToSiCo.85    
        -1    7100.459539883    1.901e-07    1 0 1 9 4 5    0 0 0 10 2 8   21DiToSiCo.65    
         1    7333.656753573    6.104e-07    1 0 1 9 6 3    0 0 0 10 2 8   21DiToSiCo.188   
        -1    7147.789464650    1.801e-07    1 0 1 9 6 3    0 0 0 9 6 4    21DiToSiCo.91    
         1    7267.895253849    8.439e-07    0 0 2 8 7 1    0 0 0 9 6 4    21DiToSiCo.145   
        -1    7117.990121950    6.671e-08    0 0 2 8 7 1    0 0 0 8 8 0    21DiToSiCo.76    

  State # 81: 

      assignment         : 0 0 0 8 8 1
      rel_ener[cm-1]     : 1745.046284230
      rel_ener_unc[cm-1] : 7.067e-07

      core to state path : 

      sign      wave_nb/cm-1     unc/cm-1    upper state    lower state    line tag         
         1    7332.018828796    6.671e-08    1 0 1 2 2 0    0 0 0 1 0 1    21DiToSiCo.187   
        -1    7144.974507834    5.671e-08    1 0 1 2 2 0    0 0 0 3 2 1    21DiToSiCo.89    
         1    7190.399484266    8.006e-08    2 0 0 4 1 4    0 0 0 3 2 1    21DiToSiCo.103   
        -1    7077.151985861    7.005e-08    2 0 0 4 1 4    0 0 0 5 0 5    21DiToSiCo.49    
         1    7345.467069282    6.004e-08    0 2 1 6 4 2    0 0 0 5 0 5    21DiToSiCo.195   
        -1    7119.063005858    6.338e-08    0 2 1 6 4 2    0 0 0 6 2 5    21DiToSiCo.77    
         1    7264.062413345    7.672e-08    1 0 1 6 2 4    0 0 0 6 2 5    21DiToSiCo.144   
        -1    7063.480352715    6.671e-08    1 0 1 6 2 4    0 0 0 6 4 3    21DiToSiCo.40    
         1    7273.674331350    6.004e-08    2 0 0 6 5 2    0 0 0 6 4 3    21DiToSiCo.151   
        -1    7244.254403621    7.005e-08    2 0 0 6 5 2    0 0 0 7 2 5    21DiToSiCo.131   
         1    7328.610643200    6.004e-08    1 0 1 7 4 4    0 0 0 7 2 5    21DiToSiCo.184   
        -1    7075.869478821    8.673e-08    1 0 1 7 4 4    0 0 0 6 6 1    21DiToSiCo.47    
         1    7210.595779925    8.339e-08    0 0 2 6 5 2    0 0 0 6 6 1    21DiToSiCo.111   
        -1    7039.614958783    1.134e-07    0 0 2 6 5 2    0 0 0 7 6 1    21DiToSiCo.29    
         1    7208.443740453    1.968e-07    0 0 2 7 5 2    0 0 0 7 6 1    21DiToSiCo.109   
        -1    7013.190682269    6.671e-08    0 0 2 7 5 2    0 0 0 8 6 3    21DiToSiCo.14    
         1    7197.666239152    7.672e-08    2 0 0 9 5 4    0 0 0 8 6 3    21DiToSiCo.106   
        -1    7022.644764212    8.673e-08    2 0 0 9 5 4    0 0 0 10 4 7   21DiToSiCo.20    
         1    7088.997967711    6.671e-08    0 0 2 9 3 6    0 0 0 10 4 7   21DiToSiCo.60    
        -1    7044.391729818    2.568e-07    0 0 2 9 3 6    0 0 0 9 6 3    21DiToSiCo.32    
         1    7283.069589739    9.340e-08    2 0 0 9 7 2    0 0 0 9 6 3    21DiToSiCo.158   
        -1    7039.670529710    1.634e-07    2 0 0 9 7 2    0 0 0 10 6 5   21DiToSiCo.30    
         1    7237.290030178    4.837e-07    0 0 2 9 7 2    0 0 0 10 6 5   21DiToSiCo.128   
        -1    7330.943433664    1.634e-07    0 0 2 9 7 2    0 0 0 8 8 1    21DiToSiCo.186   

  State # 82: 

      assignment         : 0 0 0 9 0 9
      rel_ener[cm-1]     : 892.502731900
      rel_ener_unc[cm-1] : 2.146e-07

      core to state path : 

      sign      wave_nb/cm-1     unc/cm-1    upper state    lower state    line tag         
         1    7332.018828796    6.671e-08    1 0 1 2 2 0    0 0 0 1 0 1    21DiToSiCo.187   
        -1    7144.974507834    5.671e-08    1 0 1 2 2 0    0 0 0 3 2 1    21DiToSiCo.89    
         1    7190.399484266    8.006e-08    2 0 0 4 1 4    0 0 0 3 2 1    21DiToSiCo.103   
        -1    7077.151985861    7.005e-08    2 0 0 4 1 4    0 0 0 5 0 5    21DiToSiCo.49    
         1    7345.467069282    6.004e-08    0 2 1 6 4 2    0 0 0 5 0 5    21DiToSiCo.195   
        -1    7085.735999936    6.338e-08    0 2 1 6 4 2    0 0 0 7 0 7    21DiToSiCo.55    
         1    7315.435523455    6.004e-08    2 0 0 8 1 8    0 0 0 7 0 7    21DiToSiCo.180   
        -1    7017.299281785    6.671e-08    2 0 0 8 1 8    0 0 0 8 2 7    21DiToSiCo.16    
         1    7267.323965992    6.671e-08    2 0 0 8 3 6    0 0 0 8 2 7    24ToDiCoUb.6     
        -1    7232.980364473    8.339e-08    2 0 0 8 3 6    0 0 0 9 0 9    24ToDiCoUb.3     

  State # 83: 

      assignment         : 0 0 0 9 1 8
      rel_ener[cm-1]     : 1051.008015949
      rel_ener_unc[cm-1] : 3.013e-07

      core to state path : 

      sign      wave_nb/cm-1     unc/cm-1    upper state    lower state    line tag         
         1    7332.018828796    6.671e-08    1 0 1 2 2 0    0 0 0 1 0 1    21DiToSiCo.187   
        -1    7144.974507834    5.671e-08    1 0 1 2 2 0    0 0 0 3 2 1    21DiToSiCo.89    
         1      13.029272938    1.334e-07    0 0 0 4 1 4    0 0 0 3 2 1    06GoMaGuKn.4     
         1    7248.143845303    6.338e-08    2 0 0 4 2 3    0 0 0 4 1 4    21DiToSiCo.134   
        -1    7073.611865983    7.672e-08    2 0 0 4 2 3    0 0 0 5 1 4    21DiToSiCo.46    
         1    7306.084018248    7.338e-08    0 0 2 4 2 3    0 0 0 5 1 4    21DiToSiCo.176   
        -1    7198.715766202    6.671e-08    0 0 2 4 2 3    0 0 0 5 3 2    21DiToSiCo.107   
         1    7037.698850193    6.338e-08    0 2 1 6 3 3    0 0 0 5 3 2    21DiToSiCo.28    
        -1    7098.081400010    9.673e-08    0 2 1 6 3 3    0 0 0 6 1 6    21DiToSiCo.62    
         1    7269.920740314    6.004e-08    2 0 0 6 2 5    0 0 0 6 1 6    21DiToSiCo.147   
        -1    7013.572711542    8.006e-08    2 0 0 6 2 5    0 0 0 7 1 6    21DiToSiCo.15    
         1    7300.936526335    7.338e-08    0 2 1 7 5 3    0 0 0 7 1 6    21DiToSiCo.172   
        -1    7000.925053218    7.338e-08    0 2 1 7 5 3    0 0 0 8 3 6    21DiToSiCo.2     
         1    7237.244485887    6.671e-08    1 0 1 8 3 5    0 0 0 8 3 6    24ToDiCoUb.4     
        -1    7164.187247276    8.339e-08    1 0 1 8 3 5    0 0 0 9 1 8    24ToDiCoUb.1     

  State # 84: 

      assignment         : 0 0 0 9 2 7
      rel_ener[cm-1]     : 1174.444602299
      rel_ener_unc[cm-1] : 2.715e-07

      core to state path : 

      sign      wave_nb/cm-1     unc/cm-1    upper state    lower state    line tag         
         1    7332.018828796    6.671e-08    1 0 1 2 2 0    0 0 0 1 0 1    21DiToSiCo.187   
        -1    7144.974507834    5.671e-08    1 0 1 2 2 0    0 0 0 3 2 1    21DiToSiCo.89    
         1    7190.399484266    8.006e-08    2 0 0 4 1 4    0 0 0 3 2 1    21DiToSiCo.103   
        -1    7077.151985861    7.005e-08    2 0 0 4 1 4    0 0 0 5 0 5    21DiToSiCo.49    
         1    7345.467069282    6.004e-08    0 2 1 6 4 2    0 0 0 5 0 5    21DiToSiCo.195   
        -1    7119.063005858    6.338e-08    0 2 1 6 4 2    0 0 0 6 2 5    21DiToSiCo.77    
         1    7264.062413345    7.672e-08    1 0 1 6 2 4    0 0 0 6 2 5    21DiToSiCo.144   
        -1    7063.480352715    6.671e-08    1 0 1 6 2 4    0 0 0 6 4 3    21DiToSiCo.40    
         1    7273.674331350    6.004e-08    2 0 0 6 5 2    0 0 0 6 4 3    21DiToSiCo.151   
        -1    7244.254403621    7.005e-08    2 0 0 6 5 2    0 0 0 7 2 5    21DiToSiCo.131   
         1    7344.672841990    6.671e-08    1 2 0 8 5 4    0 0 0 7 2 5    21DiToSiCo.193   
        -1    7008.489557646    9.673e-08    1 2 0 8 5 4    0 0 0 8 4 5    21DiToSiCo.11    
         1    7270.314091144    8.673e-08    0 0 2 8 3 6    0 0 0 8 4 5    24ToDiCoUb.7     
        -1    7188.750644337    8.339e-08    0 0 2 8 3 6    0 0 0 9 2 7    24ToDiCoUb.2     

  State # 85: 

      assignment         : 0 0 0 9 3 6
      rel_ener[cm-1]     : 1256.042589831
      rel_ener_unc[cm-1] : 3.671e-07

      core to state path : 

      sign      wave_nb/cm-1     unc/cm-1    upper state    lower state    line tag         
         1    7332.018828796    6.671e-08    1 0 1 2 2 0    0 0 0 1 0 1    21DiToSiCo.187   
        -1    7144.974507834    5.671e-08    1 0 1 2 2 0    0 0 0 3 2 1    21DiToSiCo.89    
         1      13.029272938    1.334e-07    0 0 0 4 1 4    0 0 0 3 2 1    06GoMaGuKn.4     
         1    7248.143845303    6.338e-08    2 0 0 4 2 3    0 0 0 4 1 4    21DiToSiCo.134   
        -1    7073.611865983    7.672e-08    2 0 0 4 2 3    0 0 0 5 1 4    21DiToSiCo.46    
         1    7306.084018248    7.338e-08    0 0 2 4 2 3    0 0 0 5 1 4    21DiToSiCo.176   
        -1    7198.715766202    6.671e-08    0 0 2 4 2 3    0 0 0 5 3 2    21DiToSiCo.107   
         1    7037.698850193    6.338e-08    0 2 1 6 3 3    0 0 0 5 3 2    21DiToSiCo.28    
        -1    7098.081400010    9.673e-08    0 2 1 6 3 3    0 0 0 6 1 6    21DiToSiCo.62    
         1    7287.207055195    7.005e-08    0 0 2 5 0 5    0 0 0 6 1 6    21DiToSiCo.161   
        -1    7087.170701663    6.338e-08    0 0 2 5 0 5    0 0 0 6 3 4    21DiToSiCo.58    
         1    7341.580451340    6.338e-08    0 0 2 5 4 1    0 0 0 6 3 4    21DiToSiCo.192   
        -1    7106.886820128    6.004e-08    0 0 2 5 4 1    0 0 0 6 5 2    21DiToSiCo.69    
         1    7250.605254629    6.004e-08    0 0 2 6 4 3    0 0 0 6 5 2    21DiToSiCo.136   
        -1    7079.478383589    8.339e-08    0 0 2 6 4 3    0 0 0 7 5 2    21DiToSiCo.50    
         1    7282.856602774    6.671e-08    2 0 0 7 6 1    0 0 0 7 5 2    21DiToSiCo.156   
        -1    7087.691212068    8.339e-08    2 0 0 7 6 1    0 0 0 8 5 4    21DiToSiCo.59    
         1    7277.700983222    6.338e-08    2 0 0 8 6 3    0 0 0 8 5 4    21DiToSiCo.155   
        -1    7244.271915330    1.835e-07    2 0 0 8 6 3    0 0 0 9 3 6    21DiToSiCo.132   

  State # 86: 

      assignment         : 0 0 0 9 4 5
      rel_ener[cm-1]     : 1331.444172942
      rel_ener_unc[cm-1] : 3.647e-07

      core to state path : 

      sign      wave_nb/cm-1     unc/cm-1    upper state    lower state    line tag         
         1    7332.018828796    6.671e-08    1 0 1 2 2 0    0 0 0 1 0 1    21DiToSiCo.187   
        -1    7144.974507834    5.671e-08    1 0 1 2 2 0    0 0 0 3 2 1    21DiToSiCo.89    
         1    7190.399484266    8.006e-08    2 0 0 4 1 4    0 0 0 3 2 1    21DiToSiCo.103   
        -1    7077.151985861    7.005e-08    2 0 0 4 1 4    0 0 0 5 0 5    21DiToSiCo.49    
         1    7345.467069282    6.004e-08    0 2 1 6 4 2    0 0 0 5 0 5    21DiToSiCo.195   
        -1    7119.063005858    6.338e-08    0 2 1 6 4 2    0 0 0 6 2 5    21DiToSiCo.77    
         1    7264.062413345    7.672e-08    1 0 1 6 2 4    0 0 0 6 2 5    21DiToSiCo.144   
        -1    7063.480352715    6.671e-08    1 0 1 6 2 4    0 0 0 6 4 3    21DiToSiCo.40    
         1    7273.674331350    6.004e-08    2 0 0 6 5 2    0 0 0 6 4 3    21DiToSiCo.151   
        -1    7244.254403621    7.005e-08    2 0 0 6 5 2    0 0 0 7 2 5    21DiToSiCo.131   
         1    7328.610643200    6.004e-08    1 0 1 7 4 4    0 0 0 7 2 5    21DiToSiCo.184   
        -1    7075.869478821    8.673e-08    1 0 1 7 4 4    0 0 0 6 6 1    21DiToSiCo.47    
         1    7210.595779925    8.339e-08    0 0 2 6 5 2    0 0 0 6 6 1    21DiToSiCo.111   
        -1    7039.614958783    1.134e-07    0 0 2 6 5 2    0 0 0 7 6 1    21DiToSiCo.29    
         1    7208.443740453    1.968e-07    0 0 2 7 5 2    0 0 0 7 6 1    21DiToSiCo.109   
        -1    7013.190682269    6.671e-08    0 0 2 7 5 2    0 0 0 8 6 3    21DiToSiCo.14    
         1    7197.666239152    7.672e-08    2 0 0 9 5 4    0 0 0 8 6 3    21DiToSiCo.106   
        -1    7241.894981064    8.673e-08    2 0 0 9 5 4    0 0 0 9 4 5    24ToDiCoUb.5     

  State # 87: 

      assignment         : 0 0 0 9 5 4
      rel_ener[cm-1]     : 1444.856993147
      rel_ener_unc[cm-1] : 3.263e-07

      core to state path : 

      sign      wave_nb/cm-1     unc/cm-1    upper state    lower state    line tag         
         1    7332.018828796    6.671e-08    1 0 1 2 2 0    0 0 0 1 0 1    21DiToSiCo.187   
        -1    7144.974507834    5.671e-08    1 0 1 2 2 0    0 0 0 3 2 1    21DiToSiCo.89    
         1      13.029272938    1.334e-07    0 0 0 4 1 4    0 0 0 3 2 1    06GoMaGuKn.4     
         1    7248.143845303    6.338e-08    2 0 0 4 2 3    0 0 0 4 1 4    21DiToSiCo.134   
        -1    7073.611865983    7.672e-08    2 0 0 4 2 3    0 0 0 5 1 4    21DiToSiCo.46    
         1    7306.084018248    7.338e-08    0 0 2 4 2 3    0 0 0 5 1 4    21DiToSiCo.176   
        -1    7198.715766202    6.671e-08    0 0 2 4 2 3    0 0 0 5 3 2    21DiToSiCo.107   
         1    7037.698850193    6.338e-08    0 2 1 6 3 3    0 0 0 5 3 2    21DiToSiCo.28    
        -1    7098.081400010    9.673e-08    0 2 1 6 3 3    0 0 0 6 1 6    21DiToSiCo.62    
         1    7287.207055195    7.005e-08    0 0 2 5 0 5    0 0 0 6 1 6    21DiToSiCo.161   
        -1    7087.170701663    6.338e-08    0 0 2 5 0 5    0 0 0 6 3 4    21DiToSiCo.58    
         1    7341.580451340    6.338e-08    0 0 2 5 4 1    0 0 0 6 3 4    21DiToSiCo.192   
        -1    7106.886820128    6.004e-08    0 0 2 5 4 1    0 0 0 6 5 2    21DiToSiCo.69    
         1    7250.605254629    6.004e-08    0 0 2 6 4 3    0 0 0 6 5 2    21DiToSiCo.136   
        -1    7079.478383589    8.339e-08    0 0 2 6 4 3    0 0 0 7 5 2    21DiToSiCo.50    
         1    7282.856602774    6.671e-08    2 0 0 7 6 1    0 0 0 7 5 2    21DiToSiCo.156   
        -1    7087.691212068    8.339e-08    2 0 0 7 6 1    0 0 0 8 5 4    21DiToSiCo.59    
         1    7277.700983222    6.338e-08    2 0 0 8 6 3    0 0 0 8 5 4    21DiToSiCo.155   
        -1    7055.457512013    7.338e-08    2 0 0 8 6 3    0 0 0 9 5 4    21DiToSiCo.36    

  State # 88: 

      assignment         : 0 0 0 9 5 5
      rel_ener[cm-1]     : 1466.018076092
      rel_ener_unc[cm-1] : 2.888e-07

      core to state path : 

      sign      wave_nb/cm-1     unc/cm-1    upper state    lower state    line tag         
         1    7220.748172110    6.004e-08    2 0 0 1 1 1    0 0 0 0 0 0    21DiToSiCo.118   
        -1    7150.820747332    6.671e-08    2 0 0 1 1 1    0 0 0 2 0 2    21DiToSiCo.92    
         1    7251.967387809    7.005e-08    2 0 0 3 1 3    0 0 0 2 0 2    21DiToSiCo.137   
        -1    7007.435388942    6.338e-08    2 0 0 3 1 3    0 0 0 4 2 2    21DiToSiCo.7     
         1      10.756278332    6.671e-08    0 0 0 5 1 5    0 0 0 4 2 2    06GoMaGuKn.3     
         1    7289.013006475    6.338e-08    2 0 0 6 0 6    0 0 0 5 1 5    21DiToSiCo.162   
        -1    7073.048610776    6.671e-08    2 0 0 6 0 6    0 0 0 6 1 5    21DiToSiCo.45    
         1    7291.892756311    6.671e-08    0 2 1 6 5 2    0 0 0 6 1 5    21DiToSiCo.166   
        -1    7020.311239951    6.338e-08    0 2 1 6 5 2    0 0 0 7 3 5    21DiToSiCo.17    
         1    7258.766166482    6.338e-08    2 0 0 7 4 4    0 0 0 7 3 5    21DiToSiCo.142   
        -1    7020.537646131    8.339e-08    2 0 0 7 4 4    0 0 0 7 5 3    21DiToSiCo.18    
         1    7283.039914046    6.671e-08    2 0 0 7 6 2    0 0 0 7 5 3    21DiToSiCo.157   
        -1    7086.824110992    1.334e-07    2 0 0 7 6 2    0 0 0 8 5 3    21DiToSiCo.57    
         1    7277.085595629    8.006e-08    2 0 0 8 6 2    0 0 0 8 5 3    21DiToSiCo.153   
        -1    7058.273456979    7.338e-08    2 0 0 8 6 2    0 0 0 9 5 5    21DiToSiCo.37    

  State # 89: 

      assignment         : 0 0 0 9 6 3
      rel_ener[cm-1]     : 1595.300627686
      rel_ener_unc[cm-1] : 4.510e-07

      core to state path : 

      sign      wave_nb/cm-1     unc/cm-1    upper state    lower state    line tag         
         1    7332.018828796    6.671e-08    1 0 1 2 2 0    0 0 0 1 0 1    21DiToSiCo.187   
        -1    7144.974507834    5.671e-08    1 0 1 2 2 0    0 0 0 3 2 1    21DiToSiCo.89    
         1    7190.399484266    8.006e-08    2 0 0 4 1 4    0 0 0 3 2 1    21DiToSiCo.103   
        -1    7077.151985861    7.005e-08    2 0 0 4 1 4    0 0 0 5 0 5    21DiToSiCo.49    
         1    7345.467069282    6.004e-08    0 2 1 6 4 2    0 0 0 5 0 5    21DiToSiCo.195   
        -1    7119.063005858    6.338e-08    0 2 1 6 4 2    0 0 0 6 2 5    21DiToSiCo.77    
         1    7264.062413345    7.672e-08    1 0 1 6 2 4    0 0 0 6 2 5    21DiToSiCo.144   
        -1    7063.480352715    6.671e-08    1 0 1 6 2 4    0 0 0 6 4 3    21DiToSiCo.40    
         1    7273.674331350    6.004e-08    2 0 0 6 5 2    0 0 0 6 4 3    21DiToSiCo.151   
        -1    7244.254403621    7.005e-08    2 0 0 6 5 2    0 0 0 7 2 5    21DiToSiCo.131   
         1    7328.610643200    6.004e-08    1 0 1 7 4 4    0 0 0 7 2 5    21DiToSiCo.184   
        -1    7075.869478821    8.673e-08    1 0 1 7 4 4    0 0 0 6 6 1    21DiToSiCo.47    
         1    7210.595779925    8.339e-08    0 0 2 6 5 2    0 0 0 6 6 1    21DiToSiCo.111   
        -1    7039.614958783    1.134e-07    0 0 2 6 5 2    0 0 0 7 6 1    21DiToSiCo.29    
         1    7208.443740453    1.968e-07    0 0 2 7 5 2    0 0 0 7 6 1    21DiToSiCo.109   
        -1    7013.190682269    6.671e-08    0 0 2 7 5 2    0 0 0 8 6 3    21DiToSiCo.14    
         1    7197.666239152    7.672e-08    2 0 0 9 5 4    0 0 0 8 6 3    21DiToSiCo.106   
        -1    7022.644764212    8.673e-08    2 0 0 9 5 4    0 0 0 10 4 7   21DiToSiCo.20    
         1    7088.997967711    6.671e-08    0 0 2 9 3 6    0 0 0 10 4 7   21DiToSiCo.60    
        -1    7044.391729818    2.568e-07    0 0 2 9 3 6    0 0 0 9 6 3    21DiToSiCo.32    

  State # 90: 

      assignment         : 0 0 0 9 6 4
      rel_ener[cm-1]     : 1618.896063286
      rel_ener_unc[cm-1] : 7.812e-07

      core to state path : 

      sign      wave_nb/cm-1     unc/cm-1    upper state    lower state    line tag         
         1    7220.748172110    6.004e-08    2 0 0 1 1 1    0 0 0 0 0 0    21DiToSiCo.118   
        -1    7150.820747332    6.671e-08    2 0 0 1 1 1    0 0 0 2 0 2    21DiToSiCo.92    
         1    7251.967387809    7.005e-08    2 0 0 3 1 3    0 0 0 2 0 2    21DiToSiCo.137   
        -1    7100.660823772    6.671e-08    2 0 0 3 1 3    0 0 0 4 0 4    21DiToSiCo.66    
         1    7277.646814467    6.338e-08    2 0 0 5 1 5    0 0 0 4 0 4    21DiToSiCo.154   
        -1    7054.034640224    6.338e-08    2 0 0 5 1 5    0 0 0 6 0 6    21DiToSiCo.34    
         1    7211.648193952    7.672e-08    1 0 1 5 2 3    0 0 0 6 0 6    21DiToSiCo.113   
        -1    7051.950253478    6.671e-08    1 0 1 5 2 3    0 0 0 5 4 2    21DiToSiCo.33    
         1    7340.337858403    8.339e-08    0 0 2 6 1 5    0 0 0 5 4 2    21DiToSiCo.191   
        -1    7022.986248847    7.005e-08    0 0 2 6 1 5    0 0 0 7 4 4    21DiToSiCo.21    
         1    7191.354908625    6.671e-08    1 0 1 7 4 3    0 0 0 7 4 4    21DiToSiCo.104   
        -1    7080.056224233    2.035e-07    1 0 1 7 4 3    0 0 0 6 6 0    21DiToSiCo.51    
         1    7210.661871691    7.672e-08    0 0 2 6 5 1    0 0 0 6 6 0    21DiToSiCo.112   
        -1    7039.687027597    1.001e-07    0 0 2 6 5 1    0 0 0 7 6 2    21DiToSiCo.31    
         1    7208.090064504    8.673e-08    0 0 2 7 5 3    0 0 0 7 6 2    21DiToSiCo.108   
        -1    7012.796108917    9.673e-08    0 0 2 7 5 3    0 0 0 8 6 2    21DiToSiCo.13    
         1    7134.025117086    2.068e-07    1 0 1 9 4 5    0 0 0 8 6 2    21DiToSiCo.85    
        -1    7100.459539883    1.901e-07    1 0 1 9 4 5    0 0 0 10 2 8   21DiToSiCo.65    
         1    7333.656753573    6.104e-07    1 0 1 9 6 3    0 0 0 10 2 8   21DiToSiCo.188   
        -1    7147.789464650    1.801e-07    1 0 1 9 6 3    0 0 0 9 6 4    21DiToSiCo.91    

  State # 91: 

      assignment         : 0 0 0 9 8 1
      rel_ener[cm-1]     : 1965.597089287
      rel_ener_unc[cm-1] : 7.143e-07

      core to state path : 

      sign      wave_nb/cm-1     unc/cm-1    upper state    lower state    line tag         
         1    7332.018828796    6.671e-08    1 0 1 2 2 0    0 0 0 1 0 1    21DiToSiCo.187   
        -1    7144.974507834    5.671e-08    1 0 1 2 2 0    0 0 0 3 2 1    21DiToSiCo.89    
         1    7190.399484266    8.006e-08    2 0 0 4 1 4    0 0 0 3 2 1    21DiToSiCo.103   
        -1    7077.151985861    7.005e-08    2 0 0 4 1 4    0 0 0 5 0 5    21DiToSiCo.49    
         1    7345.467069282    6.004e-08    0 2 1 6 4 2    0 0 0 5 0 5    21DiToSiCo.195   
        -1    7119.063005858    6.338e-08    0 2 1 6 4 2    0 0 0 6 2 5    21DiToSiCo.77    
         1    7264.062413345    7.672e-08    1 0 1 6 2 4    0 0 0 6 2 5    21DiToSiCo.144   
        -1    7063.480352715    6.671e-08    1 0 1 6 2 4    0 0 0 6 4 3    21DiToSiCo.40    
         1    7273.674331350    6.004e-08    2 0 0 6 5 2    0 0 0 6 4 3    21DiToSiCo.151   
        -1    7244.254403621    7.005e-08    2 0 0 6 5 2    0 0 0 7 2 5    21DiToSiCo.131   
         1    7328.610643200    6.004e-08    1 0 1 7 4 4    0 0 0 7 2 5    21DiToSiCo.184   
        -1    7075.869478821    8.673e-08    1 0 1 7 4 4    0 0 0 6 6 1    21DiToSiCo.47    
         1    7210.595779925    8.339e-08    0 0 2 6 5 2    0 0 0 6 6 1    21DiToSiCo.111   
        -1    7039.614958783    1.134e-07    0 0 2 6 5 2    0 0 0 7 6 1    21DiToSiCo.29    
         1    7208.443740453    1.968e-07    0 0 2 7 5 2    0 0 0 7 6 1    21DiToSiCo.109   
        -1    7013.190682269    6.671e-08    0 0 2 7 5 2    0 0 0 8 6 3    21DiToSiCo.14    
         1    7197.666239152    7.672e-08    2 0 0 9 5 4    0 0 0 8 6 3    21DiToSiCo.106   
        -1    7022.644764212    8.673e-08    2 0 0 9 5 4    0 0 0 10 4 7   21DiToSiCo.20    
         1    7088.997967711    6.671e-08    0 0 2 9 3 6    0 0 0 10 4 7   21DiToSiCo.60    
        -1    7044.391729818    2.568e-07    0 0 2 9 3 6    0 0 0 9 6 3    21DiToSiCo.32    
         1    7283.069589739    9.340e-08    2 0 0 9 7 2    0 0 0 9 6 3    21DiToSiCo.158   
        -1    7039.670529710    1.634e-07    2 0 0 9 7 2    0 0 0 10 6 5   21DiToSiCo.30    
         1    7237.290030178    4.837e-07    0 0 2 9 7 2    0 0 0 10 6 5   21DiToSiCo.128   
        -1    7110.392628606    1.935e-07    0 0 2 9 7 2    0 0 0 9 8 1    21DiToSiCo.71    

  State # 92: 

      assignment         : 0 0 0 9 8 2
      rel_ener[cm-1]     : 1989.351885280
      rel_ener_unc[cm-1] : 1.183e-06

      core to state path : 

      sign      wave_nb/cm-1     unc/cm-1    upper state    lower state    line tag         
         1    7220.748172110    6.004e-08    2 0 0 1 1 1    0 0 0 0 0 0    21DiToSiCo.118   
        -1    7150.820747332    6.671e-08    2 0 0 1 1 1    0 0 0 2 0 2    21DiToSiCo.92    
         1    7251.967387809    7.005e-08    2 0 0 3 1 3    0 0 0 2 0 2    21DiToSiCo.137   
        -1    7100.660823772    6.671e-08    2 0 0 3 1 3    0 0 0 4 0 4    21DiToSiCo.66    
         1    7277.646814467    6.338e-08    2 0 0 5 1 5    0 0 0 4 0 4    21DiToSiCo.154   
        -1    7054.034640224    6.338e-08    2 0 0 5 1 5    0 0 0 6 0 6    21DiToSiCo.34    
         1    7211.648193952    7.672e-08    1 0 1 5 2 3    0 0 0 6 0 6    21DiToSiCo.113   
        -1    7051.950253478    6.671e-08    1 0 1 5 2 3    0 0 0 5 4 2    21DiToSiCo.33    
         1    7340.337858403    8.339e-08    0 0 2 6 1 5    0 0 0 5 4 2    21DiToSiCo.191   
        -1    7022.986248847    7.005e-08    0 0 2 6 1 5    0 0 0 7 4 4    21DiToSiCo.21    
         1    7191.354908625    6.671e-08    1 0 1 7 4 3    0 0 0 7 4 4    21DiToSiCo.104   
        -1    7080.056224233    2.035e-07    1 0 1 7 4 3    0 0 0 6 6 0    21DiToSiCo.51    
         1    7210.661871691    7.672e-08    0 0 2 6 5 1    0 0 0 6 6 0    21DiToSiCo.112   
        -1    7039.687027597    1.001e-07    0 0 2 6 5 1    0 0 0 7 6 2    21DiToSiCo.31    
         1    7208.090064504    8.673e-08    0 0 2 7 5 3    0 0 0 7 6 2    21DiToSiCo.108   
        -1    7012.796108917    9.673e-08    0 0 2 7 5 3    0 0 0 8 6 2    21DiToSiCo.13    
         1    7134.025117086    2.068e-07    1 0 1 9 4 5    0 0 0 8 6 2    21DiToSiCo.85    
        -1    7100.459539883    1.901e-07    1 0 1 9 4 5    0 0 0 10 2 8   21DiToSiCo.65    
         1    7333.656753573    6.104e-07    1 0 1 9 6 3    0 0 0 10 2 8   21DiToSiCo.188   
        -1    7147.789464650    1.801e-07    1 0 1 9 6 3    0 0 0 9 6 4    21DiToSiCo.91    
         1    7267.895253849    8.439e-07    0 0 2 8 7 1    0 0 0 9 6 4    21DiToSiCo.145   
        -1    7117.990121950    6.671e-08    0 0 2 8 7 1    0 0 0 8 8 0    21DiToSiCo.76    
         1    7330.935333030    1.501e-07    0 0 2 9 7 3    0 0 0 8 8 0    21DiToSiCo.185   
        -1    7110.384642935    2.235e-07    0 0 2 9 7 3    0 0 0 9 8 2    21DiToSiCo.70    

  State # 93: 

      assignment         : 0 0 0 10 2 8
      rel_ener[cm-1]     : 1433.028774363
      rel_ener_unc[cm-1] : 4.530e-07

      core to state path : 

      sign      wave_nb/cm-1     unc/cm-1    upper state    lower state    line tag         
         1    7220.748172110    6.004e-08    2 0 0 1 1 1    0 0 0 0 0 0    21DiToSiCo.118   
        -1    7150.820747332    6.671e-08    2 0 0 1 1 1    0 0 0 2 0 2    21DiToSiCo.92    
         1    7251.967387809    7.005e-08    2 0 0 3 1 3    0 0 0 2 0 2    21DiToSiCo.137   
        -1    7100.660823772    6.671e-08    2 0 0 3 1 3    0 0 0 4 0 4    21DiToSiCo.66    
         1    7277.646814467    6.338e-08    2 0 0 5 1 5    0 0 0 4 0 4    21DiToSiCo.154   
        -1    7054.034640224    6.338e-08    2 0 0 5 1 5    0 0 0 6 0 6    21DiToSiCo.34    
         1    7211.648193952    7.672e-08    1 0 1 5 2 3    0 0 0 6 0 6    21DiToSiCo.113   
        -1    7051.950253478    6.671e-08    1 0 1 5 2 3    0 0 0 5 4 2    21DiToSiCo.33    
         1    7340.337858403    8.339e-08    0 0 2 6 1 5    0 0 0 5 4 2    21DiToSiCo.191   
        -1    7022.986248847    7.005e-08    0 0 2 6 1 5    0 0 0 7 4 4    21DiToSiCo.21    
         1    7191.354908625    6.671e-08    1 0 1 7 4 3    0 0 0 7 4 4    21DiToSiCo.104   
        -1    7080.056224233    2.035e-07    1 0 1 7 4 3    0 0 0 6 6 0    21DiToSiCo.51    
         1    7210.661871691    7.672e-08    0 0 2 6 5 1    0 0 0 6 6 0    21DiToSiCo.112   
        -1    7039.687027597    1.001e-07    0 0 2 6 5 1    0 0 0 7 6 2    21DiToSiCo.31    
         1    7208.090064504    8.673e-08    0 0 2 7 5 3    0 0 0 7 6 2    21DiToSiCo.108   
        -1    7012.796108917    9.673e-08    0 0 2 7 5 3    0 0 0 8 6 2    21DiToSiCo.13    
         1    7134.025117086    2.068e-07    1 0 1 9 4 5    0 0 0 8 6 2    21DiToSiCo.85    
        -1    7100.459539883    1.901e-07    1 0 1 9 4 5    0 0 0 10 2 8   21DiToSiCo.65    

  State # 94: 

      assignment         : 0 0 0 10 2 9
      rel_ener[cm-1]     : 1264.512225848
      rel_ener_unc[cm-1] : 4.129e-07

      core to state path : 

      sign      wave_nb/cm-1     unc/cm-1    upper state    lower state    line tag         
         1    7332.018828796    6.671e-08    1 0 1 2 2 0    0 0 0 1 0 1    21DiToSiCo.187   
        -1    7144.974507834    5.671e-08    1 0 1 2 2 0    0 0 0 3 2 1    21DiToSiCo.89    
         1    7190.399484266    8.006e-08    2 0 0 4 1 4    0 0 0 3 2 1    21DiToSiCo.103   
        -1    7077.151985861    7.005e-08    2 0 0 4 1 4    0 0 0 5 0 5    21DiToSiCo.49    
         1    7345.467069282    6.004e-08    0 2 1 6 4 2    0 0 0 5 0 5    21DiToSiCo.195   
        -1    7119.063005858    6.338e-08    0 2 1 6 4 2    0 0 0 6 2 5    21DiToSiCo.77    
         1    7264.062413345    7.672e-08    1 0 1 6 2 4    0 0 0 6 2 5    21DiToSiCo.144   
        -1    7063.480352715    6.671e-08    1 0 1 6 2 4    0 0 0 6 4 3    21DiToSiCo.40    
         1    7273.674331350    6.004e-08    2 0 0 6 5 2    0 0 0 6 4 3    21DiToSiCo.151   
        -1    7244.254403621    7.005e-08    2 0 0 6 5 2    0 0 0 7 2 5    21DiToSiCo.131   
         1    7328.610643200    6.004e-08    1 0 1 7 4 4    0 0 0 7 2 5    21DiToSiCo.184   
        -1    7075.869478821    8.673e-08    1 0 1 7 4 4    0 0 0 6 6 1    21DiToSiCo.47    
         1    7210.595779925    8.339e-08    0 0 2 6 5 2    0 0 0 6 6 1    21DiToSiCo.111   
        -1    7039.614958783    1.134e-07    0 0 2 6 5 2    0 0 0 7 6 1    21DiToSiCo.29    
         1    7208.443740453    1.968e-07    0 0 2 7 5 2    0 0 0 7 6 1    21DiToSiCo.109   
        -1    7013.190682269    6.671e-08    0 0 2 7 5 2    0 0 0 8 6 3    21DiToSiCo.14    
         1    7197.666239152    7.672e-08    2 0 0 9 5 4    0 0 0 8 6 3    21DiToSiCo.106   
        -1    7022.644764212    8.673e-08    2 0 0 9 5 4    0 0 0 10 4 7   21DiToSiCo.20    
         1    7008.266626381    1.301e-07    1 2 0 10 5 6   0 0 0 10 4 7   21DiToSiCo.10    
        -1    7294.448790326    1.434e-07    1 2 0 10 5 6   0 0 0 10 2 9   21DiToSiCo.169   

  State # 95: 

      assignment         : 0 0 0 10 4 7
      rel_ener[cm-1]     : 1550.694389793
      rel_ener_unc[cm-1] : 3.647e-07

      core to state path : 

      sign      wave_nb/cm-1     unc/cm-1    upper state    lower state    line tag         
         1    7332.018828796    6.671e-08    1 0 1 2 2 0    0 0 0 1 0 1    21DiToSiCo.187   
        -1    7144.974507834    5.671e-08    1 0 1 2 2 0    0 0 0 3 2 1    21DiToSiCo.89    
         1    7190.399484266    8.006e-08    2 0 0 4 1 4    0 0 0 3 2 1    21DiToSiCo.103   
        -1    7077.151985861    7.005e-08    2 0 0 4 1 4    0 0 0 5 0 5    21DiToSiCo.49    
         1    7345.467069282    6.004e-08    0 2 1 6 4 2    0 0 0 5 0 5    21DiToSiCo.195   
        -1    7119.063005858    6.338e-08    0 2 1 6 4 2    0 0 0 6 2 5    21DiToSiCo.77    
         1    7264.062413345    7.672e-08    1 0 1 6 2 4    0 0 0 6 2 5    21DiToSiCo.144   
        -1    7063.480352715    6.671e-08    1 0 1 6 2 4    0 0 0 6 4 3    21DiToSiCo.40    
         1    7273.674331350    6.004e-08    2 0 0 6 5 2    0 0 0 6 4 3    21DiToSiCo.151   
        -1    7244.254403621    7.005e-08    2 0 0 6 5 2    0 0 0 7 2 5    21DiToSiCo.131   
         1    7328.610643200    6.004e-08    1 0 1 7 4 4    0 0 0 7 2 5    21DiToSiCo.184   
        -1    7075.869478821    8.673e-08    1 0 1 7 4 4    0 0 0 6 6 1    21DiToSiCo.47    
         1    7210.595779925    8.339e-08    0 0 2 6 5 2    0 0 0 6 6 1    21DiToSiCo.111   
        -1    7039.614958783    1.134e-07    0 0 2 6 5 2    0 0 0 7 6 1    21DiToSiCo.29    
         1    7208.443740453    1.968e-07    0 0 2 7 5 2    0 0 0 7 6 1    21DiToSiCo.109   
        -1    7013.190682269    6.671e-08    0 0 2 7 5 2    0 0 0 8 6 3    21DiToSiCo.14    
         1    7197.666239152    7.672e-08    2 0 0 9 5 4    0 0 0 8 6 3    21DiToSiCo.106   
        -1    7022.644764212    8.673e-08    2 0 0 9 5 4    0 0 0 10 4 7   21DiToSiCo.20    

  State # 96: 

      assignment         : 0 0 0 10 6 5
      rel_ener[cm-1]     : 1838.699687715
      rel_ener_unc[cm-1] : 4.887e-07

      core to state path : 

      sign      wave_nb/cm-1     unc/cm-1    upper state    lower state    line tag         
         1    7332.018828796    6.671e-08    1 0 1 2 2 0    0 0 0 1 0 1    21DiToSiCo.187   
        -1    7144.974507834    5.671e-08    1 0 1 2 2 0    0 0 0 3 2 1    21DiToSiCo.89    
         1    7190.399484266    8.006e-08    2 0 0 4 1 4    0 0 0 3 2 1    21DiToSiCo.103   
        -1    7077.151985861    7.005e-08    2 0 0 4 1 4    0 0 0 5 0 5    21DiToSiCo.49    
         1    7345.467069282    6.004e-08    0 2 1 6 4 2    0 0 0 5 0 5    21DiToSiCo.195   
        -1    7119.063005858    6.338e-08    0 2 1 6 4 2    0 0 0 6 2 5    21DiToSiCo.77    
         1    7264.062413345    7.672e-08    1 0 1 6 2 4    0 0 0 6 2 5    21DiToSiCo.144   
        -1    7063.480352715    6.671e-08    1 0 1 6 2 4    0 0 0 6 4 3    21DiToSiCo.40    
         1    7273.674331350    6.004e-08    2 0 0 6 5 2    0 0 0 6 4 3    21DiToSiCo.151   
        -1    7244.254403621    7.005e-08    2 0 0 6 5 2    0 0 0 7 2 5    21DiToSiCo.131   
         1    7328.610643200    6.004e-08    1 0 1 7 4 4    0 0 0 7 2 5    21DiToSiCo.184   
        -1    7075.869478821    8.673e-08    1 0 1 7 4 4    0 0 0 6 6 1    21DiToSiCo.47    
         1    7210.595779925    8.339e-08    0 0 2 6 5 2    0 0 0 6 6 1    21DiToSiCo.111   
        -1    7039.614958783    1.134e-07    0 0 2 6 5 2    0 0 0 7 6 1    21DiToSiCo.29    
         1    7208.443740453    1.968e-07    0 0 2 7 5 2    0 0 0 7 6 1    21DiToSiCo.109   
        -1    7013.190682269    6.671e-08    0 0 2 7 5 2    0 0 0 8 6 3    21DiToSiCo.14    
         1    7197.666239152    7.672e-08    2 0 0 9 5 4    0 0 0 8 6 3    21DiToSiCo.106   
        -1    7022.644764212    8.673e-08    2 0 0 9 5 4    0 0 0 10 4 7   21DiToSiCo.20    
         1    7088.997967711    6.671e-08    0 0 2 9 3 6    0 0 0 10 4 7   21DiToSiCo.60    
        -1    7044.391729818    2.568e-07    0 0 2 9 3 6    0 0 0 9 6 3    21DiToSiCo.32    
         1    7283.069589739    9.340e-08    2 0 0 9 7 2    0 0 0 9 6 3    21DiToSiCo.158   
        -1    7039.670529710    1.634e-07    2 0 0 9 7 2    0 0 0 10 6 5   21DiToSiCo.30    

  State # 97: 

      assignment         : 0 0 0 11 6 5
      rel_ener[cm-1]     : 2107.810911901
      rel_ener_unc[cm-1] : 5.571e-07

      core to state path : 

      sign      wave_nb/cm-1     unc/cm-1    upper state    lower state    line tag         
         1    7332.018828796    6.671e-08    1 0 1 2 2 0    0 0 0 1 0 1    21DiToSiCo.187   
        -1    7144.974507834    5.671e-08    1 0 1 2 2 0    0 0 0 3 2 1    21DiToSiCo.89    
         1    7190.399484266    8.006e-08    2 0 0 4 1 4    0 0 0 3 2 1    21DiToSiCo.103   
        -1    7077.151985861    7.005e-08    2 0 0 4 1 4    0 0 0 5 0 5    21DiToSiCo.49    
         1    7345.467069282    6.004e-08    0 2 1 6 4 2    0 0 0 5 0 5    21DiToSiCo.195   
        -1    7119.063005858    6.338e-08    0 2 1 6 4 2    0 0 0 6 2 5    21DiToSiCo.77    
         1    7264.062413345    7.672e-08    1 0 1 6 2 4    0 0 0 6 2 5    21DiToSiCo.144   
        -1    7063.480352715    6.671e-08    1 0 1 6 2 4    0 0 0 6 4 3    21DiToSiCo.40    
         1    7273.674331350    6.004e-08    2 0 0 6 5 2    0 0 0 6 4 3    21DiToSiCo.151   
        -1    7244.254403621    7.005e-08    2 0 0 6 5 2    0 0 0 7 2 5    21DiToSiCo.131   
         1    7328.610643200    6.004e-08    1 0 1 7 4 4    0 0 0 7 2 5    21DiToSiCo.184   
        -1    7075.869478821    8.673e-08    1 0 1 7 4 4    0 0 0 6 6 1    21DiToSiCo.47    
         1    7210.595779925    8.339e-08    0 0 2 6 5 2    0 0 0 6 6 1    21DiToSiCo.111   
        -1    7039.614958783    1.134e-07    0 0 2 6 5 2    0 0 0 7 6 1    21DiToSiCo.29    
         1    7208.443740453    1.968e-07    0 0 2 7 5 2    0 0 0 7 6 1    21DiToSiCo.109   
        -1    7013.190682269    6.671e-08    0 0 2 7 5 2    0 0 0 8 6 3    21DiToSiCo.14    
         1    7197.666239152    7.672e-08    2 0 0 9 5 4    0 0 0 8 6 3    21DiToSiCo.106   
        -1    7022.644764212    8.673e-08    2 0 0 9 5 4    0 0 0 10 4 7   21DiToSiCo.20    
         1    7088.997967711    6.671e-08    0 0 2 9 3 6    0 0 0 10 4 7   21DiToSiCo.60    
        -1    7044.391729818    2.568e-07    0 0 2 9 3 6    0 0 0 9 6 3    21DiToSiCo.32    
         1    7283.069589739    9.340e-08    2 0 0 9 7 2    0 0 0 9 6 3    21DiToSiCo.158   
        -1    7039.670529710    1.634e-07    2 0 0 9 7 2    0 0 0 10 6 5   21DiToSiCo.30    
         1    7276.718845232    2.035e-07    2 0 0 10 7 4   0 0 0 10 6 5   21DiToSiCo.152   
        -1    7007.607621046    1.735e-07    2 0 0 10 7 4   0 0 0 11 6 5   21DiToSiCo.8     

  State # 98: 

      assignment         : 0 0 2 4 2 3
      rel_ener[cm-1]     : 7680.689591467
      rel_ener_unc[cm-1] : 2.019e-07

      core to state path : 

      sign      wave_nb/cm-1     unc/cm-1    upper state    lower state    line tag         
         1    7332.018828796    6.671e-08    1 0 1 2 2 0    0 0 0 1 0 1    21DiToSiCo.187   
        -1    7144.974507834    5.671e-08    1 0 1 2 2 0    0 0 0 3 2 1    21DiToSiCo.89    
         1      13.029272938    1.334e-07    0 0 0 4 1 4    0 0 0 3 2 1    06GoMaGuKn.4     
         1    7248.143845303    6.338e-08    2 0 0 4 2 3    0 0 0 4 1 4    21DiToSiCo.134   
        -1    7073.611865983    7.672e-08    2 0 0 4 2 3    0 0 0 5 1 4    21DiToSiCo.46    
         1    7306.084018248    7.338e-08    0 0 2 4 2 3    0 0 0 5 1 4    21DiToSiCo.176   

  State # 99: 

      assignment         : 0 0 2 4 3 1
      rel_ener[cm-1]     : 7778.121970176
      rel_ener_unc[cm-1] : 2.187e-07

      core to state path : 

      sign      wave_nb/cm-1     unc/cm-1    upper state    lower state    line tag         
         1    7220.748172110    6.004e-08    2 0 0 1 1 1    0 0 0 0 0 0    21DiToSiCo.118   
        -1    7150.820747332    6.671e-08    2 0 0 1 1 1    0 0 0 2 0 2    21DiToSiCo.92    
         1    7251.967387809    7.005e-08    2 0 0 3 1 3    0 0 0 2 0 2    21DiToSiCo.137   
        -1    7117.138964013    7.338e-08    2 0 0 3 1 3    0 0 0 3 2 2    21DiToSiCo.74    
         1    7345.134719967    6.671e-08    2 0 0 4 3 1    0 0 0 3 2 2    21DiToSiCo.194   
        -1    7067.218042306    6.671e-08    2 0 0 4 3 1    0 0 0 4 4 0    21DiToSiCo.43    
         1    7295.449443942    1.434e-07    0 0 2 4 3 1    0 0 0 4 4 0    21DiToSiCo.170   

  State # 100: 

      assignment         : 0 0 2 4 3 2
      rel_ener[cm-1]     : 7752.501305443
      rel_ener_unc[cm-1] : 2.390e-07

      core to state path : 

      sign      wave_nb/cm-1     unc/cm-1    upper state    lower state    line tag         
         1    7332.018828796    6.671e-08    1 0 1 2 2 0    0 0 0 1 0 1    21DiToSiCo.187   
        -1    7144.974507834    5.671e-08    1 0 1 2 2 0    0 0 0 3 2 1    21DiToSiCo.89    
         1    7190.399484266    8.006e-08    2 0 0 4 1 4    0 0 0 3 2 1    21DiToSiCo.103   
        -1    7077.151985861    7.005e-08    2 0 0 4 1 4    0 0 0 5 0 5    21DiToSiCo.49    
         1    7345.467069282    6.004e-08    0 2 1 6 4 2    0 0 0 5 0 5    21DiToSiCo.195   
        -1    7119.063005858    6.338e-08    0 2 1 6 4 2    0 0 0 6 2 5    21DiToSiCo.77    
         1    7249.404413893    6.004e-08    1 0 1 5 4 2    0 0 0 6 2 5    21DiToSiCo.135   
        -1    7317.211753859    7.338e-08    1 0 1 5 4 2    0 0 0 4 4 1    21DiToSiCo.181   
         1    7293.612762620    1.468e-07    0 0 2 4 3 2    0 0 0 4 4 1    21DiToSiCo.167   

  State # 101: 

      assignment         : 0 0 2 4 4 0
      rel_ener[cm-1]     : 7866.617353906
      rel_ener_unc[cm-1] : 2.476e-07

      core to state path : 

      sign      wave_nb/cm-1     unc/cm-1    upper state    lower state    line tag         
         1    7220.748172110    6.004e-08    2 0 0 1 1 1    0 0 0 0 0 0    21DiToSiCo.118   
        -1    7150.820747332    6.671e-08    2 0 0 1 1 1    0 0 0 2 0 2    21DiToSiCo.92    
         1    7251.967387809    7.005e-08    2 0 0 3 1 3    0 0 0 2 0 2    21DiToSiCo.137   
        -1    7007.435388942    6.338e-08    2 0 0 3 1 3    0 0 0 4 2 2    21DiToSiCo.7     
         1      10.756278332    6.671e-08    0 0 0 5 1 5    0 0 0 4 2 2    06GoMaGuKn.3     
         1    7289.013006475    6.338e-08    2 0 0 6 0 6    0 0 0 5 1 5    21DiToSiCo.162   
        -1    7073.048610776    6.671e-08    2 0 0 6 0 6    0 0 0 6 1 5    21DiToSiCo.45    
         1    7291.892756311    6.671e-08    0 2 1 6 5 2    0 0 0 6 1 5    21DiToSiCo.166   
        -1    7099.393615523    8.006e-08    0 2 1 6 5 2    0 0 0 5 5 1    21DiToSiCo.64    
         1    7132.938115441    1.434e-07    0 0 2 4 4 0    0 0 0 5 5 1    21DiToSiCo.82    

  State # 102: 

      assignment         : 0 0 2 4 4 1
      rel_ener[cm-1]     : 7842.817274943
      rel_ener_unc[cm-1] : 3.114e-07

      core to state path : 

      sign      wave_nb/cm-1     unc/cm-1    upper state    lower state    line tag         
         1    7332.018828796    6.671e-08    1 0 1 2 2 0    0 0 0 1 0 1    21DiToSiCo.187   
        -1    7144.974507834    5.671e-08    1 0 1 2 2 0    0 0 0 3 2 1    21DiToSiCo.89    
         1      13.029272938    1.334e-07    0 0 0 4 1 4    0 0 0 3 2 1    06GoMaGuKn.4     
         1    7248.143845303    6.338e-08    2 0 0 4 2 3    0 0 0 4 1 4    21DiToSiCo.134   
        -1    7073.611865983    7.672e-08    2 0 0 4 2 3    0 0 0 5 1 4    21DiToSiCo.46    
         1    7306.084018248    7.338e-08    0 0 2 4 2 3    0 0 0 5 1 4    21DiToSiCo.176   
        -1    7198.715766202    6.671e-08    0 0 2 4 2 3    0 0 0 5 3 2    21DiToSiCo.107   
         1    7037.698850193    6.338e-08    0 2 1 6 3 3    0 0 0 5 3 2    21DiToSiCo.28    
        -1    7098.081400010    9.673e-08    0 2 1 6 3 3    0 0 0 6 1 6    21DiToSiCo.62    
         1    7287.207055195    7.005e-08    0 0 2 5 0 5    0 0 0 6 1 6    21DiToSiCo.161   
        -1    7087.170701663    6.338e-08    0 0 2 5 0 5    0 0 0 6 3 4    21DiToSiCo.58    
         1    7341.580451340    6.338e-08    0 0 2 5 4 1    0 0 0 6 3 4    21DiToSiCo.192   
        -1    7253.280048930    7.005e-08    0 0 2 5 4 1    0 0 0 5 5 0    21DiToSiCo.139   
         1    7132.889243551    1.434e-07    0 0 2 4 4 1    0 0 0 5 5 0    21DiToSiCo.81    

  State # 103: 

      assignment         : 0 0 2 5 0 5
      rel_ener[cm-1]     : 7708.798330644
      rel_ener_unc[cm-1] : 2.520e-07

      core to state path : 

      sign      wave_nb/cm-1     unc/cm-1    upper state    lower state    line tag         
         1    7332.018828796    6.671e-08    1 0 1 2 2 0    0 0 0 1 0 1    21DiToSiCo.187   
        -1    7144.974507834    5.671e-08    1 0 1 2 2 0    0 0 0 3 2 1    21DiToSiCo.89    
         1      13.029272938    1.334e-07    0 0 0 4 1 4    0 0 0 3 2 1    06GoMaGuKn.4     
         1    7248.143845303    6.338e-08    2 0 0 4 2 3    0 0 0 4 1 4    21DiToSiCo.134   
        -1    7073.611865983    7.672e-08    2 0 0 4 2 3    0 0 0 5 1 4    21DiToSiCo.46    
         1    7306.084018248    7.338e-08    0 0 2 4 2 3    0 0 0 5 1 4    21DiToSiCo.176   
        -1    7198.715766202    6.671e-08    0 0 2 4 2 3    0 0 0 5 3 2    21DiToSiCo.107   
         1    7037.698850193    6.338e-08    0 2 1 6 3 3    0 0 0 5 3 2    21DiToSiCo.28    
        -1    7098.081400010    9.673e-08    0 2 1 6 3 3    0 0 0 6 1 6    21DiToSiCo.62    
         1    7287.207055195    7.005e-08    0 0 2 5 0 5    0 0 0 6 1 6    21DiToSiCo.161   

  State # 104: 

      assignment         : 0 0 2 5 3 3
      rel_ener[cm-1]     : 7895.369785617
      rel_ener_unc[cm-1] : 2.017e-07

      core to state path : 

      sign      wave_nb/cm-1     unc/cm-1    upper state    lower state    line tag         
         1    7220.748172110    6.004e-08    2 0 0 1 1 1    0 0 0 0 0 0    21DiToSiCo.118   
        -1    7150.820747332    6.671e-08    2 0 0 1 1 1    0 0 0 2 0 2    21DiToSiCo.92    
         1    7251.967387809    7.005e-08    2 0 0 3 1 3    0 0 0 2 0 2    21DiToSiCo.137   
        -1    7100.660823772    6.671e-08    2 0 0 3 1 3    0 0 0 4 0 4    21DiToSiCo.66    
         1    7277.646814467    6.338e-08    2 0 0 5 1 5    0 0 0 4 0 4    21DiToSiCo.154   
        -1    7054.034640224    6.338e-08    2 0 0 5 1 5    0 0 0 6 0 6    21DiToSiCo.34    
         1    7211.648193952    7.672e-08    1 0 1 5 2 3    0 0 0 6 0 6    21DiToSiCo.113   
        -1    7051.950253478    6.671e-08    1 0 1 5 2 3    0 0 0 5 4 2    21DiToSiCo.33    
         1    7290.825682086    7.005e-08    0 0 2 5 3 3    0 0 0 5 4 2    21DiToSiCo.163   

  State # 105: 

      assignment         : 0 0 2 5 4 1
      rel_ener[cm-1]     : 7963.208080321
      rel_ener_unc[cm-1] : 2.674e-07

      core to state path : 

      sign      wave_nb/cm-1     unc/cm-1    upper state    lower state    line tag         
         1    7332.018828796    6.671e-08    1 0 1 2 2 0    0 0 0 1 0 1    21DiToSiCo.187   
        -1    7144.974507834    5.671e-08    1 0 1 2 2 0    0 0 0 3 2 1    21DiToSiCo.89    
         1      13.029272938    1.334e-07    0 0 0 4 1 4    0 0 0 3 2 1    06GoMaGuKn.4     
         1    7248.143845303    6.338e-08    2 0 0 4 2 3    0 0 0 4 1 4    21DiToSiCo.134   
        -1    7073.611865983    7.672e-08    2 0 0 4 2 3    0 0 0 5 1 4    21DiToSiCo.46    
         1    7306.084018248    7.338e-08    0 0 2 4 2 3    0 0 0 5 1 4    21DiToSiCo.176   
        -1    7198.715766202    6.671e-08    0 0 2 4 2 3    0 0 0 5 3 2    21DiToSiCo.107   
         1    7037.698850193    6.338e-08    0 2 1 6 3 3    0 0 0 5 3 2    21DiToSiCo.28    
        -1    7098.081400010    9.673e-08    0 2 1 6 3 3    0 0 0 6 1 6    21DiToSiCo.62    
         1    7287.207055195    7.005e-08    0 0 2 5 0 5    0 0 0 6 1 6    21DiToSiCo.161   
        -1    7087.170701663    6.338e-08    0 0 2 5 0 5    0 0 0 6 3 4    21DiToSiCo.58    
         1    7341.580451340    6.338e-08    0 0 2 5 4 1    0 0 0 6 3 4    21DiToSiCo.192   

  State # 106: 

      assignment         : 0 0 2 6 1 5
      rel_ener[cm-1]     : 7944.881961934
      rel_ener_unc[cm-1] : 2.067e-07

      core to state path : 

      sign      wave_nb/cm-1     unc/cm-1    upper state    lower state    line tag         
         1    7220.748172110    6.004e-08    2 0 0 1 1 1    0 0 0 0 0 0    21DiToSiCo.118   
        -1    7150.820747332    6.671e-08    2 0 0 1 1 1    0 0 0 2 0 2    21DiToSiCo.92    
         1    7251.967387809    7.005e-08    2 0 0 3 1 3    0 0 0 2 0 2    21DiToSiCo.137   
        -1    7100.660823772    6.671e-08    2 0 0 3 1 3    0 0 0 4 0 4    21DiToSiCo.66    
         1    7277.646814467    6.338e-08    2 0 0 5 1 5    0 0 0 4 0 4    21DiToSiCo.154   
        -1    7054.034640224    6.338e-08    2 0 0 5 1 5    0 0 0 6 0 6    21DiToSiCo.34    
         1    7211.648193952    7.672e-08    1 0 1 5 2 3    0 0 0 6 0 6    21DiToSiCo.113   
        -1    7051.950253478    6.671e-08    1 0 1 5 2 3    0 0 0 5 4 2    21DiToSiCo.33    
         1    7340.337858403    8.339e-08    0 0 2 6 1 5    0 0 0 5 4 2    21DiToSiCo.191   

  State # 107: 

      assignment         : 0 0 2 6 4 3
      rel_ener[cm-1]     : 8106.926514822
      rel_ener_unc[cm-1] : 2.806e-07

      core to state path : 

      sign      wave_nb/cm-1     unc/cm-1    upper state    lower state    line tag         
         1    7332.018828796    6.671e-08    1 0 1 2 2 0    0 0 0 1 0 1    21DiToSiCo.187   
        -1    7144.974507834    5.671e-08    1 0 1 2 2 0    0 0 0 3 2 1    21DiToSiCo.89    
         1      13.029272938    1.334e-07    0 0 0 4 1 4    0 0 0 3 2 1    06GoMaGuKn.4     
         1    7248.143845303    6.338e-08    2 0 0 4 2 3    0 0 0 4 1 4    21DiToSiCo.134   
        -1    7073.611865983    7.672e-08    2 0 0 4 2 3    0 0 0 5 1 4    21DiToSiCo.46    
         1    7306.084018248    7.338e-08    0 0 2 4 2 3    0 0 0 5 1 4    21DiToSiCo.176   
        -1    7198.715766202    6.671e-08    0 0 2 4 2 3    0 0 0 5 3 2    21DiToSiCo.107   
         1    7037.698850193    6.338e-08    0 2 1 6 3 3    0 0 0 5 3 2    21DiToSiCo.28    
        -1    7098.081400010    9.673e-08    0 2 1 6 3 3    0 0 0 6 1 6    21DiToSiCo.62    
         1    7287.207055195    7.005e-08    0 0 2 5 0 5    0 0 0 6 1 6    21DiToSiCo.161   
        -1    7087.170701663    6.338e-08    0 0 2 5 0 5    0 0 0 6 3 4    21DiToSiCo.58    
         1    7341.580451340    6.338e-08    0 0 2 5 4 1    0 0 0 6 3 4    21DiToSiCo.192   
        -1    7106.886820128    6.004e-08    0 0 2 5 4 1    0 0 0 6 5 2    21DiToSiCo.69    
         1    7250.605254629    6.004e-08    0 0 2 6 4 3    0 0 0 6 5 2    21DiToSiCo.136   

  State # 108: 

      assignment         : 0 0 2 6 5 1
      rel_ener[cm-1]     : 8243.856269169
      rel_ener_unc[cm-1] : 3.152e-07

      core to state path : 

      sign      wave_nb/cm-1     unc/cm-1    upper state    lower state    line tag         
         1    7220.748172110    6.004e-08    2 0 0 1 1 1    0 0 0 0 0 0    21DiToSiCo.118   
        -1    7150.820747332    6.671e-08    2 0 0 1 1 1    0 0 0 2 0 2    21DiToSiCo.92    
         1    7251.967387809    7.005e-08    2 0 0 3 1 3    0 0 0 2 0 2    21DiToSiCo.137   
        -1    7100.660823772    6.671e-08    2 0 0 3 1 3    0 0 0 4 0 4    21DiToSiCo.66    
         1    7277.646814467    6.338e-08    2 0 0 5 1 5    0 0 0 4 0 4    21DiToSiCo.154   
        -1    7054.034640224    6.338e-08    2 0 0 5 1 5    0 0 0 6 0 6    21DiToSiCo.34    
         1    7211.648193952    7.672e-08    1 0 1 5 2 3    0 0 0 6 0 6    21DiToSiCo.113   
        -1    7051.950253478    6.671e-08    1 0 1 5 2 3    0 0 0 5 4 2    21DiToSiCo.33    
         1    7340.337858403    8.339e-08    0 0 2 6 1 5    0 0 0 5 4 2    21DiToSiCo.191   
        -1    7022.986248847    7.005e-08    0 0 2 6 1 5    0 0 0 7 4 4    21DiToSiCo.21    
         1    7191.354908625    6.671e-08    1 0 1 7 4 3    0 0 0 7 4 4    21DiToSiCo.104   
        -1    7080.056224233    2.035e-07    1 0 1 7 4 3    0 0 0 6 6 0    21DiToSiCo.51    
         1    7210.661871691    7.672e-08    0 0 2 6 5 1    0 0 0 6 6 0    21DiToSiCo.112   

  State # 109: 

      assignment         : 0 0 2 6 5 2
      rel_ener[cm-1]     : 8220.034815452
      rel_ener_unc[cm-1] : 2.521e-07

      core to state path : 

      sign      wave_nb/cm-1     unc/cm-1    upper state    lower state    line tag         
         1    7332.018828796    6.671e-08    1 0 1 2 2 0    0 0 0 1 0 1    21DiToSiCo.187   
        -1    7144.974507834    5.671e-08    1 0 1 2 2 0    0 0 0 3 2 1    21DiToSiCo.89    
         1    7190.399484266    8.006e-08    2 0 0 4 1 4    0 0 0 3 2 1    21DiToSiCo.103   
        -1    7077.151985861    7.005e-08    2 0 0 4 1 4    0 0 0 5 0 5    21DiToSiCo.49    
         1    7345.467069282    6.004e-08    0 2 1 6 4 2    0 0 0 5 0 5    21DiToSiCo.195   
        -1    7119.063005858    6.338e-08    0 2 1 6 4 2    0 0 0 6 2 5    21DiToSiCo.77    
         1    7264.062413345    7.672e-08    1 0 1 6 2 4    0 0 0 6 2 5    21DiToSiCo.144   
        -1    7063.480352715    6.671e-08    1 0 1 6 2 4    0 0 0 6 4 3    21DiToSiCo.40    
         1    7273.674331350    6.004e-08    2 0 0 6 5 2    0 0 0 6 4 3    21DiToSiCo.151   
        -1    7244.254403621    7.005e-08    2 0 0 6 5 2    0 0 0 7 2 5    21DiToSiCo.131   
         1    7328.610643200    6.004e-08    1 0 1 7 4 4    0 0 0 7 2 5    21DiToSiCo.184   
        -1    7075.869478821    8.673e-08    1 0 1 7 4 4    0 0 0 6 6 1    21DiToSiCo.47    
         1    7210.595779925    8.339e-08    0 0 2 6 5 2    0 0 0 6 6 1    21DiToSiCo.111   

  State # 110: 

      assignment         : 0 0 2 7 1 7
      rel_ener[cm-1]     : 7982.449508656
      rel_ener_unc[cm-1] : 2.237e-07

      core to state path : 

      sign      wave_nb/cm-1     unc/cm-1    upper state    lower state    line tag         
         1    7220.748172110    6.004e-08    2 0 0 1 1 1    0 0 0 0 0 0    21DiToSiCo.118   
        -1    7150.820747332    6.671e-08    2 0 0 1 1 1    0 0 0 2 0 2    21DiToSiCo.92    
         1    7251.967387809    7.005e-08    2 0 0 3 1 3    0 0 0 2 0 2    21DiToSiCo.137   
        -1    7100.660823772    6.671e-08    2 0 0 3 1 3    0 0 0 4 0 4    21DiToSiCo.66    
         1    7277.646814467    6.338e-08    2 0 0 5 1 5    0 0 0 4 0 4    21DiToSiCo.154   
        -1    7054.034640224    6.338e-08    2 0 0 5 1 5    0 0 0 6 0 6    21DiToSiCo.34    
         1    7211.648193952    7.672e-08    1 0 1 5 2 3    0 0 0 6 0 6    21DiToSiCo.113   
        -1    7051.950253478    6.671e-08    1 0 1 5 2 3    0 0 0 5 4 2    21DiToSiCo.33    
         1    7290.825682086    7.005e-08    0 0 2 5 3 3    0 0 0 5 4 2    21DiToSiCo.163   
        -1    7143.182417481    7.005e-08    0 0 2 5 3 3    0 0 0 6 4 2    21DiToSiCo.88    
         1    7230.262140521    6.671e-08    0 0 2 7 1 7    0 0 0 6 4 2    21DiToSiCo.125   

  State # 111: 

      assignment         : 0 0 2 7 5 2
      rel_ener[cm-1]     : 8388.863597122
      rel_ener_unc[cm-1] : 3.393e-07

      core to state path : 

      sign      wave_nb/cm-1     unc/cm-1    upper state    lower state    line tag         
         1    7332.018828796    6.671e-08    1 0 1 2 2 0    0 0 0 1 0 1    21DiToSiCo.187   
        -1    7144.974507834    5.671e-08    1 0 1 2 2 0    0 0 0 3 2 1    21DiToSiCo.89    
         1    7190.399484266    8.006e-08    2 0 0 4 1 4    0 0 0 3 2 1    21DiToSiCo.103   
        -1    7077.151985861    7.005e-08    2 0 0 4 1 4    0 0 0 5 0 5    21DiToSiCo.49    
         1    7345.467069282    6.004e-08    0 2 1 6 4 2    0 0 0 5 0 5    21DiToSiCo.195   
        -1    7119.063005858    6.338e-08    0 2 1 6 4 2    0 0 0 6 2 5    21DiToSiCo.77    
         1    7264.062413345    7.672e-08    1 0 1 6 2 4    0 0 0 6 2 5    21DiToSiCo.144   
        -1    7063.480352715    6.671e-08    1 0 1 6 2 4    0 0 0 6 4 3    21DiToSiCo.40    
         1    7273.674331350    6.004e-08    2 0 0 6 5 2    0 0 0 6 4 3    21DiToSiCo.151   
        -1    7244.254403621    7.005e-08    2 0 0 6 5 2    0 0 0 7 2 5    21DiToSiCo.131   
         1    7328.610643200    6.004e-08    1 0 1 7 4 4    0 0 0 7 2 5    21DiToSiCo.184   
        -1    7075.869478821    8.673e-08    1 0 1 7 4 4    0 0 0 6 6 1    21DiToSiCo.47    
         1    7210.595779925    8.339e-08    0 0 2 6 5 2    0 0 0 6 6 1    21DiToSiCo.111   
        -1    7039.614958783    1.134e-07    0 0 2 6 5 2    0 0 0 7 6 1    21DiToSiCo.29    
         1    7208.443740453    1.968e-07    0 0 2 7 5 2    0 0 0 7 6 1    21DiToSiCo.109   

  State # 112: 

      assignment         : 0 0 2 7 5 3
      rel_ener[cm-1]     : 8412.259306076
      rel_ener_unc[cm-1] : 3.419e-07

      core to state path : 

      sign      wave_nb/cm-1     unc/cm-1    upper state    lower state    line tag         
         1    7220.748172110    6.004e-08    2 0 0 1 1 1    0 0 0 0 0 0    21DiToSiCo.118   
        -1    7150.820747332    6.671e-08    2 0 0 1 1 1    0 0 0 2 0 2    21DiToSiCo.92    
         1    7251.967387809    7.005e-08    2 0 0 3 1 3    0 0 0 2 0 2    21DiToSiCo.137   
        -1    7100.660823772    6.671e-08    2 0 0 3 1 3    0 0 0 4 0 4    21DiToSiCo.66    
         1    7277.646814467    6.338e-08    2 0 0 5 1 5    0 0 0 4 0 4    21DiToSiCo.154   
        -1    7054.034640224    6.338e-08    2 0 0 5 1 5    0 0 0 6 0 6    21DiToSiCo.34    
         1    7211.648193952    7.672e-08    1 0 1 5 2 3    0 0 0 6 0 6    21DiToSiCo.113   
        -1    7051.950253478    6.671e-08    1 0 1 5 2 3    0 0 0 5 4 2    21DiToSiCo.33    
         1    7340.337858403    8.339e-08    0 0 2 6 1 5    0 0 0 5 4 2    21DiToSiCo.191   
        -1    7022.986248847    7.005e-08    0 0 2 6 1 5    0 0 0 7 4 4    21DiToSiCo.21    
         1    7191.354908625    6.671e-08    1 0 1 7 4 3    0 0 0 7 4 4    21DiToSiCo.104   
        -1    7080.056224233    2.035e-07    1 0 1 7 4 3    0 0 0 6 6 0    21DiToSiCo.51    
         1    7210.661871691    7.672e-08    0 0 2 6 5 1    0 0 0 6 6 0    21DiToSiCo.112   
        -1    7039.687027597    1.001e-07    0 0 2 6 5 1    0 0 0 7 6 2    21DiToSiCo.31    
         1    7208.090064504    8.673e-08    0 0 2 7 5 3    0 0 0 7 6 2    21DiToSiCo.108   

  State # 113: 

      assignment         : 0 0 2 8 3 6
      rel_ener[cm-1]     : 8363.195246636
      rel_ener_unc[cm-1] : 2.584e-07

      core to state path : 

      sign      wave_nb/cm-1     unc/cm-1    upper state    lower state    line tag         
         1    7332.018828796    6.671e-08    1 0 1 2 2 0    0 0 0 1 0 1    21DiToSiCo.187   
        -1    7144.974507834    5.671e-08    1 0 1 2 2 0    0 0 0 3 2 1    21DiToSiCo.89    
         1    7190.399484266    8.006e-08    2 0 0 4 1 4    0 0 0 3 2 1    21DiToSiCo.103   
        -1    7077.151985861    7.005e-08    2 0 0 4 1 4    0 0 0 5 0 5    21DiToSiCo.49    
         1    7345.467069282    6.004e-08    0 2 1 6 4 2    0 0 0 5 0 5    21DiToSiCo.195   
        -1    7119.063005858    6.338e-08    0 2 1 6 4 2    0 0 0 6 2 5    21DiToSiCo.77    
         1    7264.062413345    7.672e-08    1 0 1 6 2 4    0 0 0 6 2 5    21DiToSiCo.144   
        -1    7063.480352715    6.671e-08    1 0 1 6 2 4    0 0 0 6 4 3    21DiToSiCo.40    
         1    7273.674331350    6.004e-08    2 0 0 6 5 2    0 0 0 6 4 3    21DiToSiCo.151   
        -1    7244.254403621    7.005e-08    2 0 0 6 5 2    0 0 0 7 2 5    21DiToSiCo.131   
         1    7344.672841990    6.671e-08    1 2 0 8 5 4    0 0 0 7 2 5    21DiToSiCo.193   
        -1    7008.489557646    9.673e-08    1 2 0 8 5 4    0 0 0 8 4 5    21DiToSiCo.11    
         1    7270.314091144    8.673e-08    0 0 2 8 3 6    0 0 0 8 4 5    24ToDiCoUb.7     

  State # 114: 

      assignment         : 0 0 2 8 7 1
      rel_ener[cm-1]     : 8886.791317135
      rel_ener_unc[cm-1] : 1.150e-06

      core to state path : 

      sign      wave_nb/cm-1     unc/cm-1    upper state    lower state    line tag         
         1    7220.748172110    6.004e-08    2 0 0 1 1 1    0 0 0 0 0 0    21DiToSiCo.118   
        -1    7150.820747332    6.671e-08    2 0 0 1 1 1    0 0 0 2 0 2    21DiToSiCo.92    
         1    7251.967387809    7.005e-08    2 0 0 3 1 3    0 0 0 2 0 2    21DiToSiCo.137   
        -1    7100.660823772    6.671e-08    2 0 0 3 1 3    0 0 0 4 0 4    21DiToSiCo.66    
         1    7277.646814467    6.338e-08    2 0 0 5 1 5    0 0 0 4 0 4    21DiToSiCo.154   
        -1    7054.034640224    6.338e-08    2 0 0 5 1 5    0 0 0 6 0 6    21DiToSiCo.34    
         1    7211.648193952    7.672e-08    1 0 1 5 2 3    0 0 0 6 0 6    21DiToSiCo.113   
        -1    7051.950253478    6.671e-08    1 0 1 5 2 3    0 0 0 5 4 2    21DiToSiCo.33    
         1    7340.337858403    8.339e-08    0 0 2 6 1 5    0 0 0 5 4 2    21DiToSiCo.191   
        -1    7022.986248847    7.005e-08    0 0 2 6 1 5    0 0 0 7 4 4    21DiToSiCo.21    
         1    7191.354908625    6.671e-08    1 0 1 7 4 3    0 0 0 7 4 4    21DiToSiCo.104   
        -1    7080.056224233    2.035e-07    1 0 1 7 4 3    0 0 0 6 6 0    21DiToSiCo.51    
         1    7210.661871691    7.672e-08    0 0 2 6 5 1    0 0 0 6 6 0    21DiToSiCo.112   
        -1    7039.687027597    1.001e-07    0 0 2 6 5 1    0 0 0 7 6 2    21DiToSiCo.31    
         1    7208.090064504    8.673e-08    0 0 2 7 5 3    0 0 0 7 6 2    21DiToSiCo.108   
        -1    7012.796108917    9.673e-08    0 0 2 7 5 3    0 0 0 8 6 2    21DiToSiCo.13    
         1    7134.025117086    2.068e-07    1 0 1 9 4 5    0 0 0 8 6 2    21DiToSiCo.85    
        -1    7100.459539883    1.901e-07    1 0 1 9 4 5    0 0 0 10 2 8   21DiToSiCo.65    
         1    7333.656753573    6.104e-07    1 0 1 9 6 3    0 0 0 10 2 8   21DiToSiCo.188   
        -1    7147.789464650    1.801e-07    1 0 1 9 6 3    0 0 0 9 6 4    21DiToSiCo.91    
         1    7267.895253849    8.439e-07    0 0 2 8 7 1    0 0 0 9 6 4    21DiToSiCo.145   

  State # 115: 

      assignment         : 0 0 2 8 7 2
      rel_ener[cm-1]     : 8863.035162152
      rel_ener_unc[cm-1] : 7.153e-07

      core to state path : 

      sign      wave_nb/cm-1     unc/cm-1    upper state    lower state    line tag         
         1    7332.018828796    6.671e-08    1 0 1 2 2 0    0 0 0 1 0 1    21DiToSiCo.187   
        -1    7144.974507834    5.671e-08    1 0 1 2 2 0    0 0 0 3 2 1    21DiToSiCo.89    
         1    7190.399484266    8.006e-08    2 0 0 4 1 4    0 0 0 3 2 1    21DiToSiCo.103   
        -1    7077.151985861    7.005e-08    2 0 0 4 1 4    0 0 0 5 0 5    21DiToSiCo.49    
         1    7345.467069282    6.004e-08    0 2 1 6 4 2    0 0 0 5 0 5    21DiToSiCo.195   
        -1    7119.063005858    6.338e-08    0 2 1 6 4 2    0 0 0 6 2 5    21DiToSiCo.77    
         1    7264.062413345    7.672e-08    1 0 1 6 2 4    0 0 0 6 2 5    21DiToSiCo.144   
        -1    7063.480352715    6.671e-08    1 0 1 6 2 4    0 0 0 6 4 3    21DiToSiCo.40    
         1    7273.674331350    6.004e-08    2 0 0 6 5 2    0 0 0 6 4 3    21DiToSiCo.151   
        -1    7244.254403621    7.005e-08    2 0 0 6 5 2    0 0 0 7 2 5    21DiToSiCo.131   
         1    7328.610643200    6.004e-08    1 0 1 7 4 4    0 0 0 7 2 5    21DiToSiCo.184   
        -1    7075.869478821    8.673e-08    1 0 1 7 4 4    0 0 0 6 6 1    21DiToSiCo.47    
         1    7210.595779925    8.339e-08    0 0 2 6 5 2    0 0 0 6 6 1    21DiToSiCo.111   
        -1    7039.614958783    1.134e-07    0 0 2 6 5 2    0 0 0 7 6 1    21DiToSiCo.29    
         1    7208.443740453    1.968e-07    0 0 2 7 5 2    0 0 0 7 6 1    21DiToSiCo.109   
        -1    7013.190682269    6.671e-08    0 0 2 7 5 2    0 0 0 8 6 3    21DiToSiCo.14    
         1    7197.666239152    7.672e-08    2 0 0 9 5 4    0 0 0 8 6 3    21DiToSiCo.106   
        -1    7022.644764212    8.673e-08    2 0 0 9 5 4    0 0 0 10 4 7   21DiToSiCo.20    
         1    7088.997967711    6.671e-08    0 0 2 9 3 6    0 0 0 10 4 7   21DiToSiCo.60    
        -1    7044.391729818    2.568e-07    0 0 2 9 3 6    0 0 0 9 6 3    21DiToSiCo.32    
         1    7283.069589739    9.340e-08    2 0 0 9 7 2    0 0 0 9 6 3    21DiToSiCo.158   
        -1    7039.670529710    1.634e-07    2 0 0 9 7 2    0 0 0 10 6 5   21DiToSiCo.30    
         1    7237.290030178    4.837e-07    0 0 2 9 7 2    0 0 0 10 6 5   21DiToSiCo.128   
        -1    7330.943433664    1.634e-07    0 0 2 9 7 2    0 0 0 8 8 1    21DiToSiCo.186   
         1    7117.988877922    1.101e-07    0 0 2 8 7 2    0 0 0 8 8 1    21DiToSiCo.75    

  State # 116: 

      assignment         : 0 0 2 9 3 6
      rel_ener[cm-1]     : 8639.692357504
      rel_ener_unc[cm-1] : 3.707e-07

      core to state path : 

      sign      wave_nb/cm-1     unc/cm-1    upper state    lower state    line tag         
         1    7332.018828796    6.671e-08    1 0 1 2 2 0    0 0 0 1 0 1    21DiToSiCo.187   
        -1    7144.974507834    5.671e-08    1 0 1 2 2 0    0 0 0 3 2 1    21DiToSiCo.89    
         1    7190.399484266    8.006e-08    2 0 0 4 1 4    0 0 0 3 2 1    21DiToSiCo.103   
        -1    7077.151985861    7.005e-08    2 0 0 4 1 4    0 0 0 5 0 5    21DiToSiCo.49    
         1    7345.467069282    6.004e-08    0 2 1 6 4 2    0 0 0 5 0 5    21DiToSiCo.195   
        -1    7119.063005858    6.338e-08    0 2 1 6 4 2    0 0 0 6 2 5    21DiToSiCo.77    
         1    7264.062413345    7.672e-08    1 0 1 6 2 4    0 0 0 6 2 5    21DiToSiCo.144   
        -1    7063.480352715    6.671e-08    1 0 1 6 2 4    0 0 0 6 4 3    21DiToSiCo.40    
         1    7273.674331350    6.004e-08    2 0 0 6 5 2    0 0 0 6 4 3    21DiToSiCo.151   
        -1    7244.254403621    7.005e-08    2 0 0 6 5 2    0 0 0 7 2 5    21DiToSiCo.131   
         1    7328.610643200    6.004e-08    1 0 1 7 4 4    0 0 0 7 2 5    21DiToSiCo.184   
        -1    7075.869478821    8.673e-08    1 0 1 7 4 4    0 0 0 6 6 1    21DiToSiCo.47    
         1    7210.595779925    8.339e-08    0 0 2 6 5 2    0 0 0 6 6 1    21DiToSiCo.111   
        -1    7039.614958783    1.134e-07    0 0 2 6 5 2    0 0 0 7 6 1    21DiToSiCo.29    
         1    7208.443740453    1.968e-07    0 0 2 7 5 2    0 0 0 7 6 1    21DiToSiCo.109   
        -1    7013.190682269    6.671e-08    0 0 2 7 5 2    0 0 0 8 6 3    21DiToSiCo.14    
         1    7197.666239152    7.672e-08    2 0 0 9 5 4    0 0 0 8 6 3    21DiToSiCo.106   
        -1    7022.644764212    8.673e-08    2 0 0 9 5 4    0 0 0 10 4 7   21DiToSiCo.20    
         1    7088.997967711    6.671e-08    0 0 2 9 3 6    0 0 0 10 4 7   21DiToSiCo.60    

  State # 117: 

      assignment         : 0 0 2 9 4 5
      rel_ener[cm-1]     : 8704.103546461
      rel_ener_unc[cm-1] : 3.345e-07

      core to state path : 

      sign      wave_nb/cm-1     unc/cm-1    upper state    lower state    line tag         
         1    7332.018828796    6.671e-08    1 0 1 2 2 0    0 0 0 1 0 1    21DiToSiCo.187   
        -1    7144.974507834    5.671e-08    1 0 1 2 2 0    0 0 0 3 2 1    21DiToSiCo.89    
         1      13.029272938    1.334e-07    0 0 0 4 1 4    0 0 0 3 2 1    06GoMaGuKn.4     
         1    7248.143845303    6.338e-08    2 0 0 4 2 3    0 0 0 4 1 4    21DiToSiCo.134   
        -1    7073.611865983    7.672e-08    2 0 0 4 2 3    0 0 0 5 1 4    21DiToSiCo.46    
         1    7306.084018248    7.338e-08    0 0 2 4 2 3    0 0 0 5 1 4    21DiToSiCo.176   
        -1    7198.715766202    6.671e-08    0 0 2 4 2 3    0 0 0 5 3 2    21DiToSiCo.107   
         1    7037.698850193    6.338e-08    0 2 1 6 3 3    0 0 0 5 3 2    21DiToSiCo.28    
        -1    7098.081400010    9.673e-08    0 2 1 6 3 3    0 0 0 6 1 6    21DiToSiCo.62    
         1    7287.207055195    7.005e-08    0 0 2 5 0 5    0 0 0 6 1 6    21DiToSiCo.161   
        -1    7087.170701663    6.338e-08    0 0 2 5 0 5    0 0 0 6 3 4    21DiToSiCo.58    
         1    7341.580451340    6.338e-08    0 0 2 5 4 1    0 0 0 6 3 4    21DiToSiCo.192   
        -1    7106.886820128    6.004e-08    0 0 2 5 4 1    0 0 0 6 5 2    21DiToSiCo.69    
         1    7250.605254629    6.004e-08    0 0 2 6 4 3    0 0 0 6 5 2    21DiToSiCo.136   
        -1    7079.478383589    8.339e-08    0 0 2 6 4 3    0 0 0 7 5 2    21DiToSiCo.50    
         1    7282.856602774    6.671e-08    2 0 0 7 6 1    0 0 0 7 5 2    21DiToSiCo.156   
        -1    7087.691212068    8.339e-08    2 0 0 7 6 1    0 0 0 8 5 4    21DiToSiCo.59    
         1    7277.700983222    6.338e-08    2 0 0 8 6 3    0 0 0 8 5 4    21DiToSiCo.155   
        -1    7055.457512013    7.338e-08    2 0 0 8 6 3    0 0 0 9 5 4    21DiToSiCo.36    
         1    7259.246553314    7.338e-08    0 0 2 9 4 5    0 0 0 9 5 4    21DiToSiCo.143   

  State # 118: 

      assignment         : 0 0 2 9 7 2
      rel_ener[cm-1]     : 9075.989717893
      rel_ener_unc[cm-1] : 6.876e-07

      core to state path : 

      sign      wave_nb/cm-1     unc/cm-1    upper state    lower state    line tag         
         1    7332.018828796    6.671e-08    1 0 1 2 2 0    0 0 0 1 0 1    21DiToSiCo.187   
        -1    7144.974507834    5.671e-08    1 0 1 2 2 0    0 0 0 3 2 1    21DiToSiCo.89    
         1    7190.399484266    8.006e-08    2 0 0 4 1 4    0 0 0 3 2 1    21DiToSiCo.103   
        -1    7077.151985861    7.005e-08    2 0 0 4 1 4    0 0 0 5 0 5    21DiToSiCo.49    
         1    7345.467069282    6.004e-08    0 2 1 6 4 2    0 0 0 5 0 5    21DiToSiCo.195   
        -1    7119.063005858    6.338e-08    0 2 1 6 4 2    0 0 0 6 2 5    21DiToSiCo.77    
         1    7264.062413345    7.672e-08    1 0 1 6 2 4    0 0 0 6 2 5    21DiToSiCo.144   
        -1    7063.480352715    6.671e-08    1 0 1 6 2 4    0 0 0 6 4 3    21DiToSiCo.40    
         1    7273.674331350    6.004e-08    2 0 0 6 5 2    0 0 0 6 4 3    21DiToSiCo.151   
        -1    7244.254403621    7.005e-08    2 0 0 6 5 2    0 0 0 7 2 5    21DiToSiCo.131   
         1    7328.610643200    6.004e-08    1 0 1 7 4 4    0 0 0 7 2 5    21DiToSiCo.184   
        -1    7075.869478821    8.673e-08    1 0 1 7 4 4    0 0 0 6 6 1    21DiToSiCo.47    
         1    7210.595779925    8.339e-08    0 0 2 6 5 2    0 0 0 6 6 1    21DiToSiCo.111   
        -1    7039.614958783    1.134e-07    0 0 2 6 5 2    0 0 0 7 6 1    21DiToSiCo.29    
         1    7208.443740453    1.968e-07    0 0 2 7 5 2    0 0 0 7 6 1    21DiToSiCo.109   
        -1    7013.190682269    6.671e-08    0 0 2 7 5 2    0 0 0 8 6 3    21DiToSiCo.14    
         1    7197.666239152    7.672e-08    2 0 0 9 5 4    0 0 0 8 6 3    21DiToSiCo.106   
        -1    7022.644764212    8.673e-08    2 0 0 9 5 4    0 0 0 10 4 7   21DiToSiCo.20    
         1    7088.997967711    6.671e-08    0 0 2 9 3 6    0 0 0 10 4 7   21DiToSiCo.60    
        -1    7044.391729818    2.568e-07    0 0 2 9 3 6    0 0 0 9 6 3    21DiToSiCo.32    
         1    7283.069589739    9.340e-08    2 0 0 9 7 2    0 0 0 9 6 3    21DiToSiCo.158   
        -1    7039.670529710    1.634e-07    2 0 0 9 7 2    0 0 0 10 6 5   21DiToSiCo.30    
         1    7237.290030178    4.837e-07    0 0 2 9 7 2    0 0 0 10 6 5   21DiToSiCo.128   

  State # 119: 

      assignment         : 0 0 2 9 7 3
      rel_ener[cm-1]     : 9099.736528215
      rel_ener_unc[cm-1] : 1.162e-06

      core to state path : 

      sign      wave_nb/cm-1     unc/cm-1    upper state    lower state    line tag         
         1    7220.748172110    6.004e-08    2 0 0 1 1 1    0 0 0 0 0 0    21DiToSiCo.118   
        -1    7150.820747332    6.671e-08    2 0 0 1 1 1    0 0 0 2 0 2    21DiToSiCo.92    
         1    7251.967387809    7.005e-08    2 0 0 3 1 3    0 0 0 2 0 2    21DiToSiCo.137   
        -1    7100.660823772    6.671e-08    2 0 0 3 1 3    0 0 0 4 0 4    21DiToSiCo.66    
         1    7277.646814467    6.338e-08    2 0 0 5 1 5    0 0 0 4 0 4    21DiToSiCo.154   
        -1    7054.034640224    6.338e-08    2 0 0 5 1 5    0 0 0 6 0 6    21DiToSiCo.34    
         1    7211.648193952    7.672e-08    1 0 1 5 2 3    0 0 0 6 0 6    21DiToSiCo.113   
        -1    7051.950253478    6.671e-08    1 0 1 5 2 3    0 0 0 5 4 2    21DiToSiCo.33    
         1    7340.337858403    8.339e-08    0 0 2 6 1 5    0 0 0 5 4 2    21DiToSiCo.191   
        -1    7022.986248847    7.005e-08    0 0 2 6 1 5    0 0 0 7 4 4    21DiToSiCo.21    
         1    7191.354908625    6.671e-08    1 0 1 7 4 3    0 0 0 7 4 4    21DiToSiCo.104   
        -1    7080.056224233    2.035e-07    1 0 1 7 4 3    0 0 0 6 6 0    21DiToSiCo.51    
         1    7210.661871691    7.672e-08    0 0 2 6 5 1    0 0 0 6 6 0    21DiToSiCo.112   
        -1    7039.687027597    1.001e-07    0 0 2 6 5 1    0 0 0 7 6 2    21DiToSiCo.31    
         1    7208.090064504    8.673e-08    0 0 2 7 5 3    0 0 0 7 6 2    21DiToSiCo.108   
        -1    7012.796108917    9.673e-08    0 0 2 7 5 3    0 0 0 8 6 2    21DiToSiCo.13    
         1    7134.025117086    2.068e-07    1 0 1 9 4 5    0 0 0 8 6 2    21DiToSiCo.85    
        -1    7100.459539883    1.901e-07    1 0 1 9 4 5    0 0 0 10 2 8   21DiToSiCo.65    
         1    7333.656753573    6.104e-07    1 0 1 9 6 3    0 0 0 10 2 8   21DiToSiCo.188   
        -1    7147.789464650    1.801e-07    1 0 1 9 6 3    0 0 0 9 6 4    21DiToSiCo.91    
         1    7267.895253849    8.439e-07    0 0 2 8 7 1    0 0 0 9 6 4    21DiToSiCo.145   
        -1    7117.990121950    6.671e-08    0 0 2 8 7 1    0 0 0 8 8 0    21DiToSiCo.76    
         1    7330.935333030    1.501e-07    0 0 2 9 7 3    0 0 0 8 8 0    21DiToSiCo.185   

  State # 120: 

      assignment         : 0 2 1 3 3 0
      rel_ener[cm-1]     : 7171.481099708
      rel_ener_unc[cm-1] : 2.073e-07

      core to state path : 

      sign      wave_nb/cm-1     unc/cm-1    upper state    lower state    line tag         
         1    7220.748172110    6.004e-08    2 0 0 1 1 1    0 0 0 0 0 0    21DiToSiCo.118   
        -1    7085.965074261    6.004e-08    2 0 0 1 1 1    0 0 0 2 2 0    21DiToSiCo.56    
         1       6.784943803    1.334e-07    0 0 0 3 1 3    0 0 0 2 2 0    06GoMaGuKn.1     
         1    7111.933787597    7.338e-08    2 0 0 2 0 2    0 0 0 3 1 3    21DiToSiCo.72    
        -1    7158.713200453    6.671e-08    2 0 0 2 0 2    0 0 0 2 1 1    21DiToSiCo.96    
         1    7076.692470913    9.006e-08    0 2 1 3 3 0    0 0 0 2 1 1    21DiToSiCo.48    

  State # 121: 

      assignment         : 0 2 1 5 3 2
      rel_ener[cm-1]     : 7392.514085328
      rel_ener_unc[cm-1] : 1.623e-07

      core to state path : 

      sign      wave_nb/cm-1     unc/cm-1    upper state    lower state    line tag         
         1    7220.748172110    6.004e-08    2 0 0 1 1 1    0 0 0 0 0 0    21DiToSiCo.118   
        -1    7150.820747332    6.671e-08    2 0 0 1 1 1    0 0 0 2 0 2    21DiToSiCo.92    
         1    7251.967387809    7.005e-08    2 0 0 3 1 3    0 0 0 2 0 2    21DiToSiCo.137   
        -1    7007.435388942    6.338e-08    2 0 0 3 1 3    0 0 0 4 2 2    21DiToSiCo.7     
         1      10.756278332    6.671e-08    0 0 0 5 1 5    0 0 0 4 2 2    06GoMaGuKn.3     
         1    7067.298383350    7.005e-08    0 2 1 5 3 2    0 0 0 5 1 5    21DiToSiCo.44    

  State # 122: 

      assignment         : 0 2 1 6 3 3
      rel_ener[cm-1]     : 7519.672675458
      rel_ener_unc[cm-1] : 2.219e-07

      core to state path : 

      sign      wave_nb/cm-1     unc/cm-1    upper state    lower state    line tag         
         1    7332.018828796    6.671e-08    1 0 1 2 2 0    0 0 0 1 0 1    21DiToSiCo.187   
        -1    7144.974507834    5.671e-08    1 0 1 2 2 0    0 0 0 3 2 1    21DiToSiCo.89    
         1      13.029272938    1.334e-07    0 0 0 4 1 4    0 0 0 3 2 1    06GoMaGuKn.4     
         1    7248.143845303    6.338e-08    2 0 0 4 2 3    0 0 0 4 1 4    21DiToSiCo.134   
        -1    7073.611865983    7.672e-08    2 0 0 4 2 3    0 0 0 5 1 4    21DiToSiCo.46    
         1    7306.084018248    7.338e-08    0 0 2 4 2 3    0 0 0 5 1 4    21DiToSiCo.176   
        -1    7198.715766202    6.671e-08    0 0 2 4 2 3    0 0 0 5 3 2    21DiToSiCo.107   
         1    7037.698850193    6.338e-08    0 2 1 6 3 3    0 0 0 5 3 2    21DiToSiCo.28    

  State # 123: 

      assignment         : 0 2 1 6 4 2
      rel_ener[cm-1]     : 7645.758888648
      rel_ener_unc[cm-1] : 1.503e-07

      core to state path : 

      sign      wave_nb/cm-1     unc/cm-1    upper state    lower state    line tag         
         1    7332.018828796    6.671e-08    1 0 1 2 2 0    0 0 0 1 0 1    21DiToSiCo.187   
        -1    7144.974507834    5.671e-08    1 0 1 2 2 0    0 0 0 3 2 1    21DiToSiCo.89    
         1    7190.399484266    8.006e-08    2 0 0 4 1 4    0 0 0 3 2 1    21DiToSiCo.103   
        -1    7077.151985861    7.005e-08    2 0 0 4 1 4    0 0 0 5 0 5    21DiToSiCo.49    
         1    7345.467069282    6.004e-08    0 2 1 6 4 2    0 0 0 5 0 5    21DiToSiCo.195   

  State # 124: 

      assignment         : 0 2 1 6 5 2
      rel_ener[cm-1]     : 7833.072853988
      rel_ener_unc[cm-1] : 1.853e-07

      core to state path : 

      sign      wave_nb/cm-1     unc/cm-1    upper state    lower state    line tag         
         1    7220.748172110    6.004e-08    2 0 0 1 1 1    0 0 0 0 0 0    21DiToSiCo.118   
        -1    7150.820747332    6.671e-08    2 0 0 1 1 1    0 0 0 2 0 2    21DiToSiCo.92    
         1    7251.967387809    7.005e-08    2 0 0 3 1 3    0 0 0 2 0 2    21DiToSiCo.137   
        -1    7007.435388942    6.338e-08    2 0 0 3 1 3    0 0 0 4 2 2    21DiToSiCo.7     
         1      10.756278332    6.671e-08    0 0 0 5 1 5    0 0 0 4 2 2    06GoMaGuKn.3     
         1    7289.013006475    6.338e-08    2 0 0 6 0 6    0 0 0 5 1 5    21DiToSiCo.162   
        -1    7073.048610776    6.671e-08    2 0 0 6 0 6    0 0 0 6 1 5    21DiToSiCo.45    
         1    7291.892756311    6.671e-08    0 2 1 6 5 2    0 0 0 6 1 5    21DiToSiCo.166   

  State # 125: 

      assignment         : 0 2 1 7 5 3
      rel_ener[cm-1]     : 7978.875830555
      rel_ener_unc[cm-1] : 2.720e-07

      core to state path : 

      sign      wave_nb/cm-1     unc/cm-1    upper state    lower state    line tag         
         1    7332.018828796    6.671e-08    1 0 1 2 2 0    0 0 0 1 0 1    21DiToSiCo.187   
        -1    7144.974507834    5.671e-08    1 0 1 2 2 0    0 0 0 3 2 1    21DiToSiCo.89    
         1      13.029272938    1.334e-07    0 0 0 4 1 4    0 0 0 3 2 1    06GoMaGuKn.4     
         1    7248.143845303    6.338e-08    2 0 0 4 2 3    0 0 0 4 1 4    21DiToSiCo.134   
        -1    7073.611865983    7.672e-08    2 0 0 4 2 3    0 0 0 5 1 4    21DiToSiCo.46    
         1    7306.084018248    7.338e-08    0 0 2 4 2 3    0 0 0 5 1 4    21DiToSiCo.176   
        -1    7198.715766202    6.671e-08    0 0 2 4 2 3    0 0 0 5 3 2    21DiToSiCo.107   
         1    7037.698850193    6.338e-08    0 2 1 6 3 3    0 0 0 5 3 2    21DiToSiCo.28    
        -1    7098.081400010    9.673e-08    0 2 1 6 3 3    0 0 0 6 1 6    21DiToSiCo.62    
         1    7269.920740314    6.004e-08    2 0 0 6 2 5    0 0 0 6 1 6    21DiToSiCo.147   
        -1    7013.572711542    8.006e-08    2 0 0 6 2 5    0 0 0 7 1 6    21DiToSiCo.15    
         1    7300.936526335    7.338e-08    0 2 1 7 5 3    0 0 0 7 1 6    21DiToSiCo.172   

  State # 126: 

      assignment         : 0 2 1 8 3 6
      rel_ener[cm-1]     : 7887.492028609
      rel_ener_unc[cm-1] : 2.236e-07

      core to state path : 

      sign      wave_nb/cm-1     unc/cm-1    upper state    lower state    line tag         
         1    7220.748172110    6.004e-08    2 0 0 1 1 1    0 0 0 0 0 0    21DiToSiCo.118   
        -1    7150.820747332    6.671e-08    2 0 0 1 1 1    0 0 0 2 0 2    21DiToSiCo.92    
         1    7251.967387809    7.005e-08    2 0 0 3 1 3    0 0 0 2 0 2    21DiToSiCo.137   
        -1    7007.435388942    6.338e-08    2 0 0 3 1 3    0 0 0 4 2 2    21DiToSiCo.7     
         1      10.756278332    6.671e-08    0 0 0 5 1 5    0 0 0 4 2 2    06GoMaGuKn.3     
         1    7289.013006475    6.338e-08    2 0 0 6 0 6    0 0 0 5 1 5    21DiToSiCo.162   
        -1    7030.242282453    7.005e-08    2 0 0 6 0 6    0 0 0 7 1 7    21DiToSiCo.26    
         1    7303.505602609    1.401e-07    0 2 1 8 3 6    0 0 0 7 1 7    21DiToSiCo.175   

  State # 127: 

      assignment         : 0 2 1 8 7 1
      rel_ener[cm-1]     : 8576.554570439
      rel_ener_unc[cm-1] : 9.257e-07

      core to state path : 

      sign      wave_nb/cm-1     unc/cm-1    upper state    lower state    line tag         
         1    7332.018828796    6.671e-08    1 0 1 2 2 0    0 0 0 1 0 1    21DiToSiCo.187   
        -1    7144.974507834    5.671e-08    1 0 1 2 2 0    0 0 0 3 2 1    21DiToSiCo.89    
         1      13.029272938    1.334e-07    0 0 0 4 1 4    0 0 0 3 2 1    06GoMaGuKn.4     
         1    7248.143845303    6.338e-08    2 0 0 4 2 3    0 0 0 4 1 4    21DiToSiCo.134   
        -1    7073.611865983    7.672e-08    2 0 0 4 2 3    0 0 0 5 1 4    21DiToSiCo.46    
         1    7306.084018248    7.338e-08    0 0 2 4 2 3    0 0 0 5 1 4    21DiToSiCo.176   
        -1    7198.715766202    6.671e-08    0 0 2 4 2 3    0 0 0 5 3 2    21DiToSiCo.107   
         1    7037.698850193    6.338e-08    0 2 1 6 3 3    0 0 0 5 3 2    21DiToSiCo.28    
        -1    7098.081400010    9.673e-08    0 2 1 6 3 3    0 0 0 6 1 6    21DiToSiCo.62    
         1    7287.207055195    7.005e-08    0 0 2 5 0 5    0 0 0 6 1 6    21DiToSiCo.161   
        -1    7087.170701663    6.338e-08    0 0 2 5 0 5    0 0 0 6 3 4    21DiToSiCo.58    
         1    7341.580451340    6.338e-08    0 0 2 5 4 1    0 0 0 6 3 4    21DiToSiCo.192   
        -1    7106.886820128    6.004e-08    0 0 2 5 4 1    0 0 0 6 5 2    21DiToSiCo.69    
         1    7250.605254629    6.004e-08    0 0 2 6 4 3    0 0 0 6 5 2    21DiToSiCo.136   
        -1    7079.478383589    8.339e-08    0 0 2 6 4 3    0 0 0 7 5 2    21DiToSiCo.50    
         1    7282.856602774    6.671e-08    2 0 0 7 6 1    0 0 0 7 5 2    21DiToSiCo.156   
        -1    7087.691212068    8.339e-08    2 0 0 7 6 1    0 0 0 8 5 4    21DiToSiCo.59    
         1    7277.700983222    6.338e-08    2 0 0 8 6 3    0 0 0 8 5 4    21DiToSiCo.155   
        -1    7055.457512013    7.338e-08    2 0 0 8 6 3    0 0 0 9 5 4    21DiToSiCo.36    
         1    7259.246553314    7.338e-08    0 0 2 9 4 5    0 0 0 9 5 4    21DiToSiCo.143   
        -1    7153.181012662    8.606e-07    0 0 2 9 4 5    0 0 0 8 7 2    21DiToSiCo.93    
         1    7025.632036640    6.671e-08    0 2 1 8 7 1    0 0 0 8 7 2    21DiToSiCo.23    

  State # 128: 

      assignment         : 0 2 1 8 7 2
      rel_ener[cm-1]     : 8600.308987506
      rel_ener_unc[cm-1] : 4.020e-07

      core to state path : 

      sign      wave_nb/cm-1     unc/cm-1    upper state    lower state    line tag         
         1    7220.748172110    6.004e-08    2 0 0 1 1 1    0 0 0 0 0 0    21DiToSiCo.118   
        -1    7150.820747332    6.671e-08    2 0 0 1 1 1    0 0 0 2 0 2    21DiToSiCo.92    
         1    7251.967387809    7.005e-08    2 0 0 3 1 3    0 0 0 2 0 2    21DiToSiCo.137   
        -1    7007.435388942    6.338e-08    2 0 0 3 1 3    0 0 0 4 2 2    21DiToSiCo.7     
         1      10.756278332    6.671e-08    0 0 0 5 1 5    0 0 0 4 2 2    06GoMaGuKn.3     
         1    7289.013006475    6.338e-08    2 0 0 6 0 6    0 0 0 5 1 5    21DiToSiCo.162   
        -1    7073.048610776    6.671e-08    2 0 0 6 0 6    0 0 0 6 1 5    21DiToSiCo.45    
         1    7291.892756311    6.671e-08    0 2 1 6 5 2    0 0 0 6 1 5    21DiToSiCo.166   
        -1    7020.311239951    6.338e-08    0 2 1 6 5 2    0 0 0 7 3 5    21DiToSiCo.17    
         1    7258.766166482    6.338e-08    2 0 0 7 4 4    0 0 0 7 3 5    21DiToSiCo.142   
        -1    7020.537646131    8.339e-08    2 0 0 7 4 4    0 0 0 7 5 3    21DiToSiCo.18    
         1    7283.039914046    6.671e-08    2 0 0 7 6 2    0 0 0 7 5 3    21DiToSiCo.157   
        -1    7086.824110992    1.334e-07    2 0 0 7 6 2    0 0 0 8 5 3    21DiToSiCo.57    
         1    7277.085595629    8.006e-08    2 0 0 8 6 2    0 0 0 8 5 3    21DiToSiCo.153   
        -1    7058.273456979    7.338e-08    2 0 0 8 6 2    0 0 0 9 5 5    21DiToSiCo.37    
         1    7271.681555048    1.034e-07    2 0 0 9 6 4    0 0 0 9 5 5    21DiToSiCo.149   
        -1    7163.021420839    2.502e-07    2 0 0 9 6 4    0 0 0 8 7 1    21DiToSiCo.98    
         1    7025.630777206    7.005e-08    0 2 1 8 7 2    0 0 0 8 7 1    21DiToSiCo.22    

  State # 129: 

      assignment         : 0 2 1 8 8 0
      rel_ener[cm-1]     : 8804.101660850
      rel_ener_unc[cm-1] : 8.010e-07

      core to state path : 

      sign      wave_nb/cm-1     unc/cm-1    upper state    lower state    line tag         
         1    7332.018828796    6.671e-08    1 0 1 2 2 0    0 0 0 1 0 1    21DiToSiCo.187   
        -1    7144.974507834    5.671e-08    1 0 1 2 2 0    0 0 0 3 2 1    21DiToSiCo.89    
         1    7190.399484266    8.006e-08    2 0 0 4 1 4    0 0 0 3 2 1    21DiToSiCo.103   
        -1    7077.151985861    7.005e-08    2 0 0 4 1 4    0 0 0 5 0 5    21DiToSiCo.49    
         1    7345.467069282    6.004e-08    0 2 1 6 4 2    0 0 0 5 0 5    21DiToSiCo.195   
        -1    7119.063005858    6.338e-08    0 2 1 6 4 2    0 0 0 6 2 5    21DiToSiCo.77    
         1    7264.062413345    7.672e-08    1 0 1 6 2 4    0 0 0 6 2 5    21DiToSiCo.144   
        -1    7063.480352715    6.671e-08    1 0 1 6 2 4    0 0 0 6 4 3    21DiToSiCo.40    
         1    7273.674331350    6.004e-08    2 0 0 6 5 2    0 0 0 6 4 3    21DiToSiCo.151   
        -1    7244.254403621    7.005e-08    2 0 0 6 5 2    0 0 0 7 2 5    21DiToSiCo.131   
         1    7328.610643200    6.004e-08    1 0 1 7 4 4    0 0 0 7 2 5    21DiToSiCo.184   
        -1    7075.869478821    8.673e-08    1 0 1 7 4 4    0 0 0 6 6 1    21DiToSiCo.47    
         1    7210.595779925    8.339e-08    0 0 2 6 5 2    0 0 0 6 6 1    21DiToSiCo.111   
        -1    7039.614958783    1.134e-07    0 0 2 6 5 2    0 0 0 7 6 1    21DiToSiCo.29    
         1    7208.443740453    1.968e-07    0 0 2 7 5 2    0 0 0 7 6 1    21DiToSiCo.109   
        -1    7013.190682269    6.671e-08    0 0 2 7 5 2    0 0 0 8 6 3    21DiToSiCo.14    
         1    7197.666239152    7.672e-08    2 0 0 9 5 4    0 0 0 8 6 3    21DiToSiCo.106   
        -1    7022.644764212    8.673e-08    2 0 0 9 5 4    0 0 0 10 4 7   21DiToSiCo.20    
         1    7088.997967711    6.671e-08    0 0 2 9 3 6    0 0 0 10 4 7   21DiToSiCo.60    
        -1    7044.391729818    2.568e-07    0 0 2 9 3 6    0 0 0 9 6 3    21DiToSiCo.32    
         1    7283.069589739    9.340e-08    2 0 0 9 7 2    0 0 0 9 6 3    21DiToSiCo.158   
        -1    7039.670529710    1.634e-07    2 0 0 9 7 2    0 0 0 10 6 5   21DiToSiCo.30    
         1    7237.290030178    4.837e-07    0 0 2 9 7 2    0 0 0 10 6 5   21DiToSiCo.128   
        -1    7330.943433664    1.634e-07    0 0 2 9 7 2    0 0 0 8 8 1    21DiToSiCo.186   
         1    7059.055376620    3.769e-07    0 2 1 8 8 0    0 0 0 8 8 1    21DiToSiCo.39    

  State # 130: 

      assignment         : 0 2 1 8 8 1
      rel_ener[cm-1]     : 8827.856562275
      rel_ener_unc[cm-1] : 1.226e-06

      core to state path : 

      sign      wave_nb/cm-1     unc/cm-1    upper state    lower state    line tag         
         1    7220.748172110    6.004e-08    2 0 0 1 1 1    0 0 0 0 0 0    21DiToSiCo.118   
        -1    7150.820747332    6.671e-08    2 0 0 1 1 1    0 0 0 2 0 2    21DiToSiCo.92    
         1    7251.967387809    7.005e-08    2 0 0 3 1 3    0 0 0 2 0 2    21DiToSiCo.137   
        -1    7100.660823772    6.671e-08    2 0 0 3 1 3    0 0 0 4 0 4    21DiToSiCo.66    
         1    7277.646814467    6.338e-08    2 0 0 5 1 5    0 0 0 4 0 4    21DiToSiCo.154   
        -1    7054.034640224    6.338e-08    2 0 0 5 1 5    0 0 0 6 0 6    21DiToSiCo.34    
         1    7211.648193952    7.672e-08    1 0 1 5 2 3    0 0 0 6 0 6    21DiToSiCo.113   
        -1    7051.950253478    6.671e-08    1 0 1 5 2 3    0 0 0 5 4 2    21DiToSiCo.33    
         1    7340.337858403    8.339e-08    0 0 2 6 1 5    0 0 0 5 4 2    21DiToSiCo.191   
        -1    7022.986248847    7.005e-08    0 0 2 6 1 5    0 0 0 7 4 4    21DiToSiCo.21    
         1    7191.354908625    6.671e-08    1 0 1 7 4 3    0 0 0 7 4 4    21DiToSiCo.104   
        -1    7080.056224233    2.035e-07    1 0 1 7 4 3    0 0 0 6 6 0    21DiToSiCo.51    
         1    7210.661871691    7.672e-08    0 0 2 6 5 1    0 0 0 6 6 0    21DiToSiCo.112   
        -1    7039.687027597    1.001e-07    0 0 2 6 5 1    0 0 0 7 6 2    21DiToSiCo.31    
         1    7208.090064504    8.673e-08    0 0 2 7 5 3    0 0 0 7 6 2    21DiToSiCo.108   
        -1    7012.796108917    9.673e-08    0 0 2 7 5 3    0 0 0 8 6 2    21DiToSiCo.13    
         1    7134.025117086    2.068e-07    1 0 1 9 4 5    0 0 0 8 6 2    21DiToSiCo.85    
        -1    7100.459539883    1.901e-07    1 0 1 9 4 5    0 0 0 10 2 8   21DiToSiCo.65    
         1    7333.656753573    6.104e-07    1 0 1 9 6 3    0 0 0 10 2 8   21DiToSiCo.188   
        -1    7147.789464650    1.801e-07    1 0 1 9 6 3    0 0 0 9 6 4    21DiToSiCo.91    
         1    7267.895253849    8.439e-07    0 0 2 8 7 1    0 0 0 9 6 4    21DiToSiCo.145   
        -1    7117.990121950    6.671e-08    0 0 2 8 7 1    0 0 0 8 8 0    21DiToSiCo.76    
         1    7059.055367090    4.203e-07    0 2 1 8 8 1    0 0 0 8 8 0    21DiToSiCo.38    

  State # 131: 

      assignment         : 1 0 1 1 0 1
      rel_ener[cm-1]     : 7252.020648485
      rel_ener_unc[cm-1] : 5.671e-08

      core to state path : 

      sign      wave_nb/cm-1     unc/cm-1    upper state    lower state    line tag         
         1    7252.020648485    5.671e-08    1 0 1 1 0 1    0 0 0 0 0 0    21DiToSiCo.138   

  State # 132: 

      assignment         : 1 0 1 2 1 2
      rel_ener[cm-1]     : 7304.109203604
      rel_ener_unc[cm-1] : 2.006e-07

      core to state path : 

      sign      wave_nb/cm-1     unc/cm-1    upper state    lower state    line tag         
         1    7220.748172110    6.004e-08    2 0 0 1 1 1    0 0 0 0 0 0    21DiToSiCo.118   
        -1    7085.965074261    6.004e-08    2 0 0 1 1 1    0 0 0 2 2 0    21DiToSiCo.56    
         1       6.784943803    1.334e-07    0 0 0 3 1 3    0 0 0 2 2 0    06GoMaGuKn.1     
         1    7111.933787597    7.338e-08    2 0 0 2 0 2    0 0 0 3 1 3    21DiToSiCo.72    
        -1    7158.713200453    6.671e-08    2 0 0 2 0 2    0 0 0 2 1 1    21DiToSiCo.96    
         1    7209.320574809    7.338e-08    1 0 1 2 1 2    0 0 0 2 1 1    21DiToSiCo.110   

  State # 133: 

      assignment         : 1 0 1 2 2 0
      rel_ener[cm-1]     : 7332.018828796
      rel_ener_unc[cm-1] : 6.671e-08

      core to state path : 

      sign      wave_nb/cm-1     unc/cm-1    upper state    lower state    line tag         
         1    7332.018828796    6.671e-08    1 0 1 2 2 0    0 0 0 1 0 1    21DiToSiCo.187   

  State # 134: 

      assignment         : 1 0 1 3 0 3
      rel_ener[cm-1]     : 7360.920342856
      rel_ener_unc[cm-1] : 1.040e-07

      core to state path : 

      sign      wave_nb/cm-1     unc/cm-1    upper state    lower state    line tag         
         1    7220.748172110    6.004e-08    2 0 0 1 1 1    0 0 0 0 0 0    21DiToSiCo.118   
        -1    7085.965074261    6.004e-08    2 0 0 1 1 1    0 0 0 2 2 0    21DiToSiCo.56    
         1    7226.137245007    6.004e-08    1 0 1 3 0 3    0 0 0 2 2 0    21DiToSiCo.124   

  State # 135: 

      assignment         : 1 0 1 3 1 3
      rel_ener[cm-1]     : 7341.003851448
      rel_ener_unc[cm-1] : 1.938e-07

      core to state path : 

      sign      wave_nb/cm-1     unc/cm-1    upper state    lower state    line tag         
         1    7332.018828796    6.671e-08    1 0 1 2 2 0    0 0 0 1 0 1    21DiToSiCo.187   
        -1    7144.974507834    5.671e-08    1 0 1 2 2 0    0 0 0 3 2 1    21DiToSiCo.89    
         1      13.029272938    1.334e-07    0 0 0 4 1 4    0 0 0 3 2 1    06GoMaGuKn.4     
         1    7248.143845303    6.338e-08    2 0 0 4 2 3    0 0 0 4 1 4    21DiToSiCo.134   
        -1    7189.665341021    6.671e-08    2 0 0 4 2 3    0 0 0 3 3 0    21DiToSiCo.102   
         1    7082.451753266    6.004e-08    1 0 1 3 1 3    0 0 0 3 3 0    21DiToSiCo.52    

  State # 136: 

      assignment         : 1 0 1 4 1 3
      rel_ener[cm-1]     : 7471.829020168
      rel_ener_unc[cm-1] : 1.785e-07

      core to state path : 

      sign      wave_nb/cm-1     unc/cm-1    upper state    lower state    line tag         
         1    7332.018828796    6.671e-08    1 0 1 2 2 0    0 0 0 1 0 1    21DiToSiCo.187   
        -1    7144.974507834    5.671e-08    1 0 1 2 2 0    0 0 0 3 2 1    21DiToSiCo.89    
         1      13.029272938    1.334e-07    0 0 0 4 1 4    0 0 0 3 2 1    06GoMaGuKn.4     
         1    7271.755426269    8.006e-08    1 0 1 4 1 3    0 0 0 4 1 4    21DiToSiCo.150   

  State # 137: 

      assignment         : 1 0 1 5 2 3
      rel_ener[cm-1]     : 7656.494357009
      rel_ener_unc[cm-1] : 1.770e-07

      core to state path : 

      sign      wave_nb/cm-1     unc/cm-1    upper state    lower state    line tag         
         1    7220.748172110    6.004e-08    2 0 0 1 1 1    0 0 0 0 0 0    21DiToSiCo.118   
        -1    7150.820747332    6.671e-08    2 0 0 1 1 1    0 0 0 2 0 2    21DiToSiCo.92    
         1    7251.967387809    7.005e-08    2 0 0 3 1 3    0 0 0 2 0 2    21DiToSiCo.137   
        -1    7100.660823772    6.671e-08    2 0 0 3 1 3    0 0 0 4 0 4    21DiToSiCo.66    
         1    7277.646814467    6.338e-08    2 0 0 5 1 5    0 0 0 4 0 4    21DiToSiCo.154   
        -1    7054.034640224    6.338e-08    2 0 0 5 1 5    0 0 0 6 0 6    21DiToSiCo.34    
         1    7211.648193952    7.672e-08    1 0 1 5 2 3    0 0 0 6 0 6    21DiToSiCo.113   

  State # 138: 

      assignment         : 1 0 1 5 4 2
      rel_ener[cm-1]     : 7776.100296683
      rel_ener_unc[cm-1] : 1.738e-07

      core to state path : 

      sign      wave_nb/cm-1     unc/cm-1    upper state    lower state    line tag         
         1    7332.018828796    6.671e-08    1 0 1 2 2 0    0 0 0 1 0 1    21DiToSiCo.187   
        -1    7144.974507834    5.671e-08    1 0 1 2 2 0    0 0 0 3 2 1    21DiToSiCo.89    
         1    7190.399484266    8.006e-08    2 0 0 4 1 4    0 0 0 3 2 1    21DiToSiCo.103   
        -1    7077.151985861    7.005e-08    2 0 0 4 1 4    0 0 0 5 0 5    21DiToSiCo.49    
         1    7345.467069282    6.004e-08    0 2 1 6 4 2    0 0 0 5 0 5    21DiToSiCo.195   
        -1    7119.063005858    6.338e-08    0 2 1 6 4 2    0 0 0 6 2 5    21DiToSiCo.77    
         1    7249.404413893    6.004e-08    1 0 1 5 4 2    0 0 0 6 2 5    21DiToSiCo.135   

  State # 139: 

      assignment         : 1 0 1 6 2 4
      rel_ener[cm-1]     : 7790.758296134
      rel_ener_unc[cm-1] : 1.802e-07

      core to state path : 

      sign      wave_nb/cm-1     unc/cm-1    upper state    lower state    line tag         
         1    7332.018828796    6.671e-08    1 0 1 2 2 0    0 0 0 1 0 1    21DiToSiCo.187   
        -1    7144.974507834    5.671e-08    1 0 1 2 2 0    0 0 0 3 2 1    21DiToSiCo.89    
         1    7190.399484266    8.006e-08    2 0 0 4 1 4    0 0 0 3 2 1    21DiToSiCo.103   
        -1    7077.151985861    7.005e-08    2 0 0 4 1 4    0 0 0 5 0 5    21DiToSiCo.49    
         1    7345.467069282    6.004e-08    0 2 1 6 4 2    0 0 0 5 0 5    21DiToSiCo.195   
        -1    7119.063005858    6.338e-08    0 2 1 6 4 2    0 0 0 6 2 5    21DiToSiCo.77    
         1    7264.062413345    7.672e-08    1 0 1 6 2 4    0 0 0 6 2 5    21DiToSiCo.144   

  State # 140: 

      assignment         : 1 0 1 7 3 4
      rel_ener[cm-1]     : 8037.793439563
      rel_ener_unc[cm-1] : 2.476e-07

      core to state path : 

      sign      wave_nb/cm-1     unc/cm-1    upper state    lower state    line tag         
         1    7220.748172110    6.004e-08    2 0 0 1 1 1    0 0 0 0 0 0    21DiToSiCo.118   
        -1    7150.820747332    6.671e-08    2 0 0 1 1 1    0 0 0 2 0 2    21DiToSiCo.92    
         1    7251.967387809    7.005e-08    2 0 0 3 1 3    0 0 0 2 0 2    21DiToSiCo.137   
        -1    7007.435388942    6.338e-08    2 0 0 3 1 3    0 0 0 4 2 2    21DiToSiCo.7     
         1      10.756278332    6.671e-08    0 0 0 5 1 5    0 0 0 4 2 2    06GoMaGuKn.3     
         1    7289.013006475    6.338e-08    2 0 0 6 0 6    0 0 0 5 1 5    21DiToSiCo.162   
        -1    7030.242282453    7.005e-08    2 0 0 6 0 6    0 0 0 7 1 7    21DiToSiCo.26    
         1    7303.505602609    1.401e-07    0 2 1 8 3 6    0 0 0 7 1 7    21DiToSiCo.175   
        -1    7007.997281436    7.005e-08    0 2 1 8 3 6    0 0 0 8 1 7    21DiToSiCo.9     
         1    7158.298692391    8.006e-08    1 0 1 7 3 4    0 0 0 8 1 7    21DiToSiCo.95    

  State # 141: 

      assignment         : 1 0 1 7 4 3
      rel_ener[cm-1]     : 8113.250621712
      rel_ener_unc[cm-1] : 2.282e-07

      core to state path : 

      sign      wave_nb/cm-1     unc/cm-1    upper state    lower state    line tag         
         1    7220.748172110    6.004e-08    2 0 0 1 1 1    0 0 0 0 0 0    21DiToSiCo.118   
        -1    7150.820747332    6.671e-08    2 0 0 1 1 1    0 0 0 2 0 2    21DiToSiCo.92    
         1    7251.967387809    7.005e-08    2 0 0 3 1 3    0 0 0 2 0 2    21DiToSiCo.137   
        -1    7100.660823772    6.671e-08    2 0 0 3 1 3    0 0 0 4 0 4    21DiToSiCo.66    
         1    7277.646814467    6.338e-08    2 0 0 5 1 5    0 0 0 4 0 4    21DiToSiCo.154   
        -1    7054.034640224    6.338e-08    2 0 0 5 1 5    0 0 0 6 0 6    21DiToSiCo.34    
         1    7211.648193952    7.672e-08    1 0 1 5 2 3    0 0 0 6 0 6    21DiToSiCo.113   
        -1    7051.950253478    6.671e-08    1 0 1 5 2 3    0 0 0 5 4 2    21DiToSiCo.33    
         1    7340.337858403    8.339e-08    0 0 2 6 1 5    0 0 0 5 4 2    21DiToSiCo.191   
        -1    7022.986248847    7.005e-08    0 0 2 6 1 5    0 0 0 7 4 4    21DiToSiCo.21    
         1    7191.354908625    6.671e-08    1 0 1 7 4 3    0 0 0 7 4 4    21DiToSiCo.104   

  State # 142: 

      assignment         : 1 0 1 7 4 4
      rel_ener[cm-1]     : 8085.308514349
      rel_ener_unc[cm-1] : 2.215e-07

      core to state path : 

      sign      wave_nb/cm-1     unc/cm-1    upper state    lower state    line tag         
         1    7332.018828796    6.671e-08    1 0 1 2 2 0    0 0 0 1 0 1    21DiToSiCo.187   
        -1    7144.974507834    5.671e-08    1 0 1 2 2 0    0 0 0 3 2 1    21DiToSiCo.89    
         1    7190.399484266    8.006e-08    2 0 0 4 1 4    0 0 0 3 2 1    21DiToSiCo.103   
        -1    7077.151985861    7.005e-08    2 0 0 4 1 4    0 0 0 5 0 5    21DiToSiCo.49    
         1    7345.467069282    6.004e-08    0 2 1 6 4 2    0 0 0 5 0 5    21DiToSiCo.195   
        -1    7119.063005858    6.338e-08    0 2 1 6 4 2    0 0 0 6 2 5    21DiToSiCo.77    
         1    7264.062413345    7.672e-08    1 0 1 6 2 4    0 0 0 6 2 5    21DiToSiCo.144   
        -1    7063.480352715    6.671e-08    1 0 1 6 2 4    0 0 0 6 4 3    21DiToSiCo.40    
         1    7273.674331350    6.004e-08    2 0 0 6 5 2    0 0 0 6 4 3    21DiToSiCo.151   
        -1    7244.254403621    7.005e-08    2 0 0 6 5 2    0 0 0 7 2 5    21DiToSiCo.131   
         1    7328.610643200    6.004e-08    1 0 1 7 4 4    0 0 0 7 2 5    21DiToSiCo.184   

  State # 143: 

      assignment         : 1 0 1 8 3 5
      rel_ener[cm-1]     : 8215.195263224
      rel_ener_unc[cm-1] : 2.895e-07

      core to state path : 

      sign      wave_nb/cm-1     unc/cm-1    upper state    lower state    line tag         
         1    7332.018828796    6.671e-08    1 0 1 2 2 0    0 0 0 1 0 1    21DiToSiCo.187   
        -1    7144.974507834    5.671e-08    1 0 1 2 2 0    0 0 0 3 2 1    21DiToSiCo.89    
         1      13.029272938    1.334e-07    0 0 0 4 1 4    0 0 0 3 2 1    06GoMaGuKn.4     
         1    7248.143845303    6.338e-08    2 0 0 4 2 3    0 0 0 4 1 4    21DiToSiCo.134   
        -1    7073.611865983    7.672e-08    2 0 0 4 2 3    0 0 0 5 1 4    21DiToSiCo.46    
         1    7306.084018248    7.338e-08    0 0 2 4 2 3    0 0 0 5 1 4    21DiToSiCo.176   
        -1    7198.715766202    6.671e-08    0 0 2 4 2 3    0 0 0 5 3 2    21DiToSiCo.107   
         1    7037.698850193    6.338e-08    0 2 1 6 3 3    0 0 0 5 3 2    21DiToSiCo.28    
        -1    7098.081400010    9.673e-08    0 2 1 6 3 3    0 0 0 6 1 6    21DiToSiCo.62    
         1    7269.920740314    6.004e-08    2 0 0 6 2 5    0 0 0 6 1 6    21DiToSiCo.147   
        -1    7013.572711542    8.006e-08    2 0 0 6 2 5    0 0 0 7 1 6    21DiToSiCo.15    
         1    7300.936526335    7.338e-08    0 2 1 7 5 3    0 0 0 7 1 6    21DiToSiCo.172   
        -1    7000.925053218    7.338e-08    0 2 1 7 5 3    0 0 0 8 3 6    21DiToSiCo.2     
         1    7237.244485887    6.671e-08    1 0 1 8 3 5    0 0 0 8 3 6    24ToDiCoUb.4     

  State # 144: 

      assignment         : 1 0 1 8 7 1
      rel_ener[cm-1]     : 8689.103606602
      rel_ener_unc[cm-1] : 9.332e-07

      core to state path : 

      sign      wave_nb/cm-1     unc/cm-1    upper state    lower state    line tag         
         1    7332.018828796    6.671e-08    1 0 1 2 2 0    0 0 0 1 0 1    21DiToSiCo.187   
        -1    7144.974507834    5.671e-08    1 0 1 2 2 0    0 0 0 3 2 1    21DiToSiCo.89    
         1      13.029272938    1.334e-07    0 0 0 4 1 4    0 0 0 3 2 1    06GoMaGuKn.4     
         1    7248.143845303    6.338e-08    2 0 0 4 2 3    0 0 0 4 1 4    21DiToSiCo.134   
        -1    7073.611865983    7.672e-08    2 0 0 4 2 3    0 0 0 5 1 4    21DiToSiCo.46    
         1    7306.084018248    7.338e-08    0 0 2 4 2 3    0 0 0 5 1 4    21DiToSiCo.176   
        -1    7198.715766202    6.671e-08    0 0 2 4 2 3    0 0 0 5 3 2    21DiToSiCo.107   
         1    7037.698850193    6.338e-08    0 2 1 6 3 3    0 0 0 5 3 2    21DiToSiCo.28    
        -1    7098.081400010    9.673e-08    0 2 1 6 3 3    0 0 0 6 1 6    21DiToSiCo.62    
         1    7287.207055195    7.005e-08    0 0 2 5 0 5    0 0 0 6 1 6    21DiToSiCo.161   
        -1    7087.170701663    6.338e-08    0 0 2 5 0 5    0 0 0 6 3 4    21DiToSiCo.58    
         1    7341.580451340    6.338e-08    0 0 2 5 4 1    0 0 0 6 3 4    21DiToSiCo.192   
        -1    7106.886820128    6.004e-08    0 0 2 5 4 1    0 0 0 6 5 2    21DiToSiCo.69    
         1    7250.605254629    6.004e-08    0 0 2 6 4 3    0 0 0 6 5 2    21DiToSiCo.136   
        -1    7079.478383589    8.339e-08    0 0 2 6 4 3    0 0 0 7 5 2    21DiToSiCo.50    
         1    7282.856602774    6.671e-08    2 0 0 7 6 1    0 0 0 7 5 2    21DiToSiCo.156   
        -1    7087.691212068    8.339e-08    2 0 0 7 6 1    0 0 0 8 5 4    21DiToSiCo.59    
         1    7277.700983222    6.338e-08    2 0 0 8 6 3    0 0 0 8 5 4    21DiToSiCo.155   
        -1    7055.457512013    7.338e-08    2 0 0 8 6 3    0 0 0 9 5 4    21DiToSiCo.36    
         1    7259.246553314    7.338e-08    0 0 2 9 4 5    0 0 0 9 5 4    21DiToSiCo.143   
        -1    7153.181012662    8.606e-07    0 0 2 9 4 5    0 0 0 8 7 2    21DiToSiCo.93    
         1    7025.632036640    6.671e-08    0 2 1 8 7 1    0 0 0 8 7 2    21DiToSiCo.23    
        -1    7221.323282372    8.006e-08    0 2 1 8 7 1    0 0 0 7 7 0    21DiToSiCo.122   
         1    7333.872318536    8.673e-08    1 0 1 8 7 1    0 0 0 7 7 0    21DiToSiCo.189   

  State # 145: 

      assignment         : 1 0 1 8 7 2
      rel_ener[cm-1]     : 8712.866621972
      rel_ener_unc[cm-1] : 4.324e-07

      core to state path : 

      sign      wave_nb/cm-1     unc/cm-1    upper state    lower state    line tag         
         1    7220.748172110    6.004e-08    2 0 0 1 1 1    0 0 0 0 0 0    21DiToSiCo.118   
        -1    7150.820747332    6.671e-08    2 0 0 1 1 1    0 0 0 2 0 2    21DiToSiCo.92    
         1    7251.967387809    7.005e-08    2 0 0 3 1 3    0 0 0 2 0 2    21DiToSiCo.137   
        -1    7007.435388942    6.338e-08    2 0 0 3 1 3    0 0 0 4 2 2    21DiToSiCo.7     
         1      10.756278332    6.671e-08    0 0 0 5 1 5    0 0 0 4 2 2    06GoMaGuKn.3     
         1    7289.013006475    6.338e-08    2 0 0 6 0 6    0 0 0 5 1 5    21DiToSiCo.162   
        -1    7073.048610776    6.671e-08    2 0 0 6 0 6    0 0 0 6 1 5    21DiToSiCo.45    
         1    7291.892756311    6.671e-08    0 2 1 6 5 2    0 0 0 6 1 5    21DiToSiCo.166   
        -1    7020.311239951    6.338e-08    0 2 1 6 5 2    0 0 0 7 3 5    21DiToSiCo.17    
         1    7258.766166482    6.338e-08    2 0 0 7 4 4    0 0 0 7 3 5    21DiToSiCo.142   
        -1    7020.537646131    8.339e-08    2 0 0 7 4 4    0 0 0 7 5 3    21DiToSiCo.18    
         1    7283.039914046    6.671e-08    2 0 0 7 6 2    0 0 0 7 5 3    21DiToSiCo.157   
        -1    7086.824110992    1.334e-07    2 0 0 7 6 2    0 0 0 8 5 3    21DiToSiCo.57    
         1    7277.085595629    8.006e-08    2 0 0 8 6 2    0 0 0 8 5 3    21DiToSiCo.153   
        -1    7058.273456979    7.338e-08    2 0 0 8 6 2    0 0 0 9 5 5    21DiToSiCo.37    
         1    7271.681555048    1.034e-07    2 0 0 9 6 4    0 0 0 9 5 5    21DiToSiCo.149   
        -1    7163.021420839    2.502e-07    2 0 0 9 6 4    0 0 0 8 7 1    21DiToSiCo.98    
         1    7025.630777206    7.005e-08    0 2 1 8 7 2    0 0 0 8 7 1    21DiToSiCo.22    
        -1    7221.322852311    1.268e-07    0 2 1 8 7 2    0 0 0 7 7 1    21DiToSiCo.121   
         1    7333.880486777    9.673e-08    1 0 1 8 7 2    0 0 0 7 7 1    21DiToSiCo.190   

  State # 146: 

      assignment         : 1 0 1 8 8 0
      rel_ener[cm-1]     : 8878.069690512
      rel_ener_unc[cm-1] : 7.293e-07

      core to state path : 

      sign      wave_nb/cm-1     unc/cm-1    upper state    lower state    line tag         
         1    7332.018828796    6.671e-08    1 0 1 2 2 0    0 0 0 1 0 1    21DiToSiCo.187   
        -1    7144.974507834    5.671e-08    1 0 1 2 2 0    0 0 0 3 2 1    21DiToSiCo.89    
         1    7190.399484266    8.006e-08    2 0 0 4 1 4    0 0 0 3 2 1    21DiToSiCo.103   
        -1    7077.151985861    7.005e-08    2 0 0 4 1 4    0 0 0 5 0 5    21DiToSiCo.49    
         1    7345.467069282    6.004e-08    0 2 1 6 4 2    0 0 0 5 0 5    21DiToSiCo.195   
        -1    7119.063005858    6.338e-08    0 2 1 6 4 2    0 0 0 6 2 5    21DiToSiCo.77    
         1    7264.062413345    7.672e-08    1 0 1 6 2 4    0 0 0 6 2 5    21DiToSiCo.144   
        -1    7063.480352715    6.671e-08    1 0 1 6 2 4    0 0 0 6 4 3    21DiToSiCo.40    
         1    7273.674331350    6.004e-08    2 0 0 6 5 2    0 0 0 6 4 3    21DiToSiCo.151   
        -1    7244.254403621    7.005e-08    2 0 0 6 5 2    0 0 0 7 2 5    21DiToSiCo.131   
         1    7328.610643200    6.004e-08    1 0 1 7 4 4    0 0 0 7 2 5    21DiToSiCo.184   
        -1    7075.869478821    8.673e-08    1 0 1 7 4 4    0 0 0 6 6 1    21DiToSiCo.47    
         1    7210.595779925    8.339e-08    0 0 2 6 5 2    0 0 0 6 6 1    21DiToSiCo.111   
        -1    7039.614958783    1.134e-07    0 0 2 6 5 2    0 0 0 7 6 1    21DiToSiCo.29    
         1    7208.443740453    1.968e-07    0 0 2 7 5 2    0 0 0 7 6 1    21DiToSiCo.109   
        -1    7013.190682269    6.671e-08    0 0 2 7 5 2    0 0 0 8 6 3    21DiToSiCo.14    
         1    7197.666239152    7.672e-08    2 0 0 9 5 4    0 0 0 8 6 3    21DiToSiCo.106   
        -1    7022.644764212    8.673e-08    2 0 0 9 5 4    0 0 0 10 4 7   21DiToSiCo.20    
         1    7088.997967711    6.671e-08    0 0 2 9 3 6    0 0 0 10 4 7   21DiToSiCo.60    
        -1    7044.391729818    2.568e-07    0 0 2 9 3 6    0 0 0 9 6 3    21DiToSiCo.32    
         1    7283.069589739    9.340e-08    2 0 0 9 7 2    0 0 0 9 6 3    21DiToSiCo.158   
        -1    7039.670529710    1.634e-07    2 0 0 9 7 2    0 0 0 10 6 5   21DiToSiCo.30    
         1    7237.290030178    4.837e-07    0 0 2 9 7 2    0 0 0 10 6 5   21DiToSiCo.128   
        -1    7330.943433664    1.634e-07    0 0 2 9 7 2    0 0 0 8 8 1    21DiToSiCo.186   
         1    7133.023406283    1.801e-07    1 0 1 8 8 0    0 0 0 8 8 1    21DiToSiCo.83    

  State # 147: 

      assignment         : 1 0 1 8 8 1
      rel_ener[cm-1]     : 8901.825106681
      rel_ener_unc[cm-1] : 1.166e-06

      core to state path : 

      sign      wave_nb/cm-1     unc/cm-1    upper state    lower state    line tag         
         1    7220.748172110    6.004e-08    2 0 0 1 1 1    0 0 0 0 0 0    21DiToSiCo.118   
        -1    7150.820747332    6.671e-08    2 0 0 1 1 1    0 0 0 2 0 2    21DiToSiCo.92    
         1    7251.967387809    7.005e-08    2 0 0 3 1 3    0 0 0 2 0 2    21DiToSiCo.137   
        -1    7100.660823772    6.671e-08    2 0 0 3 1 3    0 0 0 4 0 4    21DiToSiCo.66    
         1    7277.646814467    6.338e-08    2 0 0 5 1 5    0 0 0 4 0 4    21DiToSiCo.154   
        -1    7054.034640224    6.338e-08    2 0 0 5 1 5    0 0 0 6 0 6    21DiToSiCo.34    
         1    7211.648193952    7.672e-08    1 0 1 5 2 3    0 0 0 6 0 6    21DiToSiCo.113   
        -1    7051.950253478    6.671e-08    1 0 1 5 2 3    0 0 0 5 4 2    21DiToSiCo.33    
         1    7340.337858403    8.339e-08    0 0 2 6 1 5    0 0 0 5 4 2    21DiToSiCo.191   
        -1    7022.986248847    7.005e-08    0 0 2 6 1 5    0 0 0 7 4 4    21DiToSiCo.21    
         1    7191.354908625    6.671e-08    1 0 1 7 4 3    0 0 0 7 4 4    21DiToSiCo.104   
        -1    7080.056224233    2.035e-07    1 0 1 7 4 3    0 0 0 6 6 0    21DiToSiCo.51    
         1    7210.661871691    7.672e-08    0 0 2 6 5 1    0 0 0 6 6 0    21DiToSiCo.112   
        -1    7039.687027597    1.001e-07    0 0 2 6 5 1    0 0 0 7 6 2    21DiToSiCo.31    
         1    7208.090064504    8.673e-08    0 0 2 7 5 3    0 0 0 7 6 2    21DiToSiCo.108   
        -1    7012.796108917    9.673e-08    0 0 2 7 5 3    0 0 0 8 6 2    21DiToSiCo.13    
         1    7134.025117086    2.068e-07    1 0 1 9 4 5    0 0 0 8 6 2    21DiToSiCo.85    
        -1    7100.459539883    1.901e-07    1 0 1 9 4 5    0 0 0 10 2 8   21DiToSiCo.65    
         1    7333.656753573    6.104e-07    1 0 1 9 6 3    0 0 0 10 2 8   21DiToSiCo.188   
        -1    7147.789464650    1.801e-07    1 0 1 9 6 3    0 0 0 9 6 4    21DiToSiCo.91    
         1    7267.895253849    8.439e-07    0 0 2 8 7 1    0 0 0 9 6 4    21DiToSiCo.145   
        -1    7117.990121950    6.671e-08    0 0 2 8 7 1    0 0 0 8 8 0    21DiToSiCo.76    
         1    7133.023911495    1.835e-07    1 0 1 8 8 1    0 0 0 8 8 0    21DiToSiCo.84    

  State # 148: 

      assignment         : 1 0 1 9 3 6
      rel_ener[cm-1]     : 8478.854092597
      rel_ener_unc[cm-1] : 2.961e-07

      core to state path : 

      sign      wave_nb/cm-1     unc/cm-1    upper state    lower state    line tag         
         1    7220.748172110    6.004e-08    2 0 0 1 1 1    0 0 0 0 0 0    21DiToSiCo.118   
        -1    7150.820747332    6.671e-08    2 0 0 1 1 1    0 0 0 2 0 2    21DiToSiCo.92    
         1    7251.967387809    7.005e-08    2 0 0 3 1 3    0 0 0 2 0 2    21DiToSiCo.137   
        -1    7007.435388942    6.338e-08    2 0 0 3 1 3    0 0 0 4 2 2    21DiToSiCo.7     
         1      10.756278332    6.671e-08    0 0 0 5 1 5    0 0 0 4 2 2    06GoMaGuKn.3     
         1    7289.013006475    6.338e-08    2 0 0 6 0 6    0 0 0 5 1 5    21DiToSiCo.162   
        -1    7073.048610776    6.671e-08    2 0 0 6 0 6    0 0 0 6 1 5    21DiToSiCo.45    
         1    7291.892756311    6.671e-08    0 2 1 6 5 2    0 0 0 6 1 5    21DiToSiCo.166   
        -1    7020.311239951    6.338e-08    0 2 1 6 5 2    0 0 0 7 3 5    21DiToSiCo.17    
         1    7258.766166482    6.338e-08    2 0 0 7 4 4    0 0 0 7 3 5    21DiToSiCo.142   
        -1    7020.537646131    8.339e-08    2 0 0 7 4 4    0 0 0 7 5 3    21DiToSiCo.18    
         1    7283.039914046    6.671e-08    2 0 0 7 6 2    0 0 0 7 5 3    21DiToSiCo.157   
        -1    7086.824110992    1.334e-07    2 0 0 7 6 2    0 0 0 8 5 3    21DiToSiCo.57    
         1    7231.648155155    1.268e-07    1 0 1 9 3 6    0 0 0 8 5 3    21DiToSiCo.126   

  State # 149: 

      assignment         : 1 0 1 9 4 5
      rel_ener[cm-1]     : 8533.488314246
      rel_ener_unc[cm-1] : 4.112e-07

      core to state path : 

      sign      wave_nb/cm-1     unc/cm-1    upper state    lower state    line tag         
         1    7220.748172110    6.004e-08    2 0 0 1 1 1    0 0 0 0 0 0    21DiToSiCo.118   
        -1    7150.820747332    6.671e-08    2 0 0 1 1 1    0 0 0 2 0 2    21DiToSiCo.92    
         1    7251.967387809    7.005e-08    2 0 0 3 1 3    0 0 0 2 0 2    21DiToSiCo.137   
        -1    7100.660823772    6.671e-08    2 0 0 3 1 3    0 0 0 4 0 4    21DiToSiCo.66    
         1    7277.646814467    6.338e-08    2 0 0 5 1 5    0 0 0 4 0 4    21DiToSiCo.154   
        -1    7054.034640224    6.338e-08    2 0 0 5 1 5    0 0 0 6 0 6    21DiToSiCo.34    
         1    7211.648193952    7.672e-08    1 0 1 5 2 3    0 0 0 6 0 6    21DiToSiCo.113   
        -1    7051.950253478    6.671e-08    1 0 1 5 2 3    0 0 0 5 4 2    21DiToSiCo.33    
         1    7340.337858403    8.339e-08    0 0 2 6 1 5    0 0 0 5 4 2    21DiToSiCo.191   
        -1    7022.986248847    7.005e-08    0 0 2 6 1 5    0 0 0 7 4 4    21DiToSiCo.21    
         1    7191.354908625    6.671e-08    1 0 1 7 4 3    0 0 0 7 4 4    21DiToSiCo.104   
        -1    7080.056224233    2.035e-07    1 0 1 7 4 3    0 0 0 6 6 0    21DiToSiCo.51    
         1    7210.661871691    7.672e-08    0 0 2 6 5 1    0 0 0 6 6 0    21DiToSiCo.112   
        -1    7039.687027597    1.001e-07    0 0 2 6 5 1    0 0 0 7 6 2    21DiToSiCo.31    
         1    7208.090064504    8.673e-08    0 0 2 7 5 3    0 0 0 7 6 2    21DiToSiCo.108   
        -1    7012.796108917    9.673e-08    0 0 2 7 5 3    0 0 0 8 6 2    21DiToSiCo.13    
         1    7134.025117086    2.068e-07    1 0 1 9 4 5    0 0 0 8 6 2    21DiToSiCo.85    

  State # 150: 

      assignment         : 1 0 1 9 5 5
      rel_ener[cm-1]     : 8605.444393194
      rel_ener_unc[cm-1] : 3.331e-07

      core to state path : 

      sign      wave_nb/cm-1     unc/cm-1    upper state    lower state    line tag         
         1    7332.018828796    6.671e-08    1 0 1 2 2 0    0 0 0 1 0 1    21DiToSiCo.187   
        -1    7144.974507834    5.671e-08    1 0 1 2 2 0    0 0 0 3 2 1    21DiToSiCo.89    
         1      13.029272938    1.334e-07    0 0 0 4 1 4    0 0 0 3 2 1    06GoMaGuKn.4     
         1    7248.143845303    6.338e-08    2 0 0 4 2 3    0 0 0 4 1 4    21DiToSiCo.134   
        -1    7073.611865983    7.672e-08    2 0 0 4 2 3    0 0 0 5 1 4    21DiToSiCo.46    
         1    7306.084018248    7.338e-08    0 0 2 4 2 3    0 0 0 5 1 4    21DiToSiCo.176   
        -1    7198.715766202    6.671e-08    0 0 2 4 2 3    0 0 0 5 3 2    21DiToSiCo.107   
         1    7037.698850193    6.338e-08    0 2 1 6 3 3    0 0 0 5 3 2    21DiToSiCo.28    
        -1    7098.081400010    9.673e-08    0 2 1 6 3 3    0 0 0 6 1 6    21DiToSiCo.62    
         1    7287.207055195    7.005e-08    0 0 2 5 0 5    0 0 0 6 1 6    21DiToSiCo.161   
        -1    7087.170701663    6.338e-08    0 0 2 5 0 5    0 0 0 6 3 4    21DiToSiCo.58    
         1    7341.580451340    6.338e-08    0 0 2 5 4 1    0 0 0 6 3 4    21DiToSiCo.192   
        -1    7106.886820128    6.004e-08    0 0 2 5 4 1    0 0 0 6 5 2    21DiToSiCo.69    
         1    7250.605254629    6.004e-08    0 0 2 6 4 3    0 0 0 6 5 2    21DiToSiCo.136   
        -1    7079.478383589    8.339e-08    0 0 2 6 4 3    0 0 0 7 5 2    21DiToSiCo.50    
         1    7282.856602774    6.671e-08    2 0 0 7 6 1    0 0 0 7 5 2    21DiToSiCo.156   
        -1    7087.691212068    8.339e-08    2 0 0 7 6 1    0 0 0 8 5 4    21DiToSiCo.59    
         1    7277.700983222    6.338e-08    2 0 0 8 6 3    0 0 0 8 5 4    21DiToSiCo.155   
        -1    7055.457512013    7.338e-08    2 0 0 8 6 3    0 0 0 9 5 4    21DiToSiCo.36    
         1    7160.587400047    6.671e-08    1 0 1 9 5 5    0 0 0 9 5 4    21DiToSiCo.97    

  State # 151: 

      assignment         : 1 0 1 9 6 3
      rel_ener[cm-1]     : 8766.685527936
      rel_ener_unc[cm-1] : 7.601e-07

      core to state path : 

      sign      wave_nb/cm-1     unc/cm-1    upper state    lower state    line tag         
         1    7220.748172110    6.004e-08    2 0 0 1 1 1    0 0 0 0 0 0    21DiToSiCo.118   
        -1    7150.820747332    6.671e-08    2 0 0 1 1 1    0 0 0 2 0 2    21DiToSiCo.92    
         1    7251.967387809    7.005e-08    2 0 0 3 1 3    0 0 0 2 0 2    21DiToSiCo.137   
        -1    7100.660823772    6.671e-08    2 0 0 3 1 3    0 0 0 4 0 4    21DiToSiCo.66    
         1    7277.646814467    6.338e-08    2 0 0 5 1 5    0 0 0 4 0 4    21DiToSiCo.154   
        -1    7054.034640224    6.338e-08    2 0 0 5 1 5    0 0 0 6 0 6    21DiToSiCo.34    
         1    7211.648193952    7.672e-08    1 0 1 5 2 3    0 0 0 6 0 6    21DiToSiCo.113   
        -1    7051.950253478    6.671e-08    1 0 1 5 2 3    0 0 0 5 4 2    21DiToSiCo.33    
         1    7340.337858403    8.339e-08    0 0 2 6 1 5    0 0 0 5 4 2    21DiToSiCo.191   
        -1    7022.986248847    7.005e-08    0 0 2 6 1 5    0 0 0 7 4 4    21DiToSiCo.21    
         1    7191.354908625    6.671e-08    1 0 1 7 4 3    0 0 0 7 4 4    21DiToSiCo.104   
        -1    7080.056224233    2.035e-07    1 0 1 7 4 3    0 0 0 6 6 0    21DiToSiCo.51    
         1    7210.661871691    7.672e-08    0 0 2 6 5 1    0 0 0 6 6 0    21DiToSiCo.112   
        -1    7039.687027597    1.001e-07    0 0 2 6 5 1    0 0 0 7 6 2    21DiToSiCo.31    
         1    7208.090064504    8.673e-08    0 0 2 7 5 3    0 0 0 7 6 2    21DiToSiCo.108   
        -1    7012.796108917    9.673e-08    0 0 2 7 5 3    0 0 0 8 6 2    21DiToSiCo.13    
         1    7134.025117086    2.068e-07    1 0 1 9 4 5    0 0 0 8 6 2    21DiToSiCo.85    
        -1    7100.459539883    1.901e-07    1 0 1 9 4 5    0 0 0 10 2 8   21DiToSiCo.65    
         1    7333.656753573    6.104e-07    1 0 1 9 6 3    0 0 0 10 2 8   21DiToSiCo.188   

  State # 152: 

      assignment         : 1 0 1 9 8 1
      rel_ener[cm-1]     : 9119.782116257
      rel_ener_unc[cm-1] : 1.187e-06

      core to state path : 

      sign      wave_nb/cm-1     unc/cm-1    upper state    lower state    line tag         
         1    7220.748172110    6.004e-08    2 0 0 1 1 1    0 0 0 0 0 0    21DiToSiCo.118   
        -1    7150.820747332    6.671e-08    2 0 0 1 1 1    0 0 0 2 0 2    21DiToSiCo.92    
         1    7251.967387809    7.005e-08    2 0 0 3 1 3    0 0 0 2 0 2    21DiToSiCo.137   
        -1    7100.660823772    6.671e-08    2 0 0 3 1 3    0 0 0 4 0 4    21DiToSiCo.66    
         1    7277.646814467    6.338e-08    2 0 0 5 1 5    0 0 0 4 0 4    21DiToSiCo.154   
        -1    7054.034640224    6.338e-08    2 0 0 5 1 5    0 0 0 6 0 6    21DiToSiCo.34    
         1    7211.648193952    7.672e-08    1 0 1 5 2 3    0 0 0 6 0 6    21DiToSiCo.113   
        -1    7051.950253478    6.671e-08    1 0 1 5 2 3    0 0 0 5 4 2    21DiToSiCo.33    
         1    7340.337858403    8.339e-08    0 0 2 6 1 5    0 0 0 5 4 2    21DiToSiCo.191   
        -1    7022.986248847    7.005e-08    0 0 2 6 1 5    0 0 0 7 4 4    21DiToSiCo.21    
         1    7191.354908625    6.671e-08    1 0 1 7 4 3    0 0 0 7 4 4    21DiToSiCo.104   
        -1    7080.056224233    2.035e-07    1 0 1 7 4 3    0 0 0 6 6 0    21DiToSiCo.51    
         1    7210.661871691    7.672e-08    0 0 2 6 5 1    0 0 0 6 6 0    21DiToSiCo.112   
        -1    7039.687027597    1.001e-07    0 0 2 6 5 1    0 0 0 7 6 2    21DiToSiCo.31    
         1    7208.090064504    8.673e-08    0 0 2 7 5 3    0 0 0 7 6 2    21DiToSiCo.108   
        -1    7012.796108917    9.673e-08    0 0 2 7 5 3    0 0 0 8 6 2    21DiToSiCo.13    
         1    7134.025117086    2.068e-07    1 0 1 9 4 5    0 0 0 8 6 2    21DiToSiCo.85    
        -1    7100.459539883    1.901e-07    1 0 1 9 4 5    0 0 0 10 2 8   21DiToSiCo.65    
         1    7333.656753573    6.104e-07    1 0 1 9 6 3    0 0 0 10 2 8   21DiToSiCo.188   
        -1    7147.789464650    1.801e-07    1 0 1 9 6 3    0 0 0 9 6 4    21DiToSiCo.91    
         1    7267.895253849    8.439e-07    0 0 2 8 7 1    0 0 0 9 6 4    21DiToSiCo.145   
        -1    7117.990121950    6.671e-08    0 0 2 8 7 1    0 0 0 8 8 0    21DiToSiCo.76    
         1    7330.935333030    1.501e-07    0 0 2 9 7 3    0 0 0 8 8 0    21DiToSiCo.185   
        -1    7110.384642935    2.235e-07    0 0 2 9 7 3    0 0 0 9 8 2    21DiToSiCo.70    
         1    7130.430230977    9.673e-08    1 0 1 9 8 1    0 0 0 9 8 2    21DiToSiCo.79    

  State # 153: 

      assignment         : 1 0 1 9 8 2
      rel_ener[cm-1]     : 9096.031530913
      rel_ener_unc[cm-1] : 7.955e-07

      core to state path : 

      sign      wave_nb/cm-1     unc/cm-1    upper state    lower state    line tag         
         1    7332.018828796    6.671e-08    1 0 1 2 2 0    0 0 0 1 0 1    21DiToSiCo.187   
        -1    7144.974507834    5.671e-08    1 0 1 2 2 0    0 0 0 3 2 1    21DiToSiCo.89    
         1    7190.399484266    8.006e-08    2 0 0 4 1 4    0 0 0 3 2 1    21DiToSiCo.103   
        -1    7077.151985861    7.005e-08    2 0 0 4 1 4    0 0 0 5 0 5    21DiToSiCo.49    
         1    7345.467069282    6.004e-08    0 2 1 6 4 2    0 0 0 5 0 5    21DiToSiCo.195   
        -1    7119.063005858    6.338e-08    0 2 1 6 4 2    0 0 0 6 2 5    21DiToSiCo.77    
         1    7264.062413345    7.672e-08    1 0 1 6 2 4    0 0 0 6 2 5    21DiToSiCo.144   
        -1    7063.480352715    6.671e-08    1 0 1 6 2 4    0 0 0 6 4 3    21DiToSiCo.40    
         1    7273.674331350    6.004e-08    2 0 0 6 5 2    0 0 0 6 4 3    21DiToSiCo.151   
        -1    7244.254403621    7.005e-08    2 0 0 6 5 2    0 0 0 7 2 5    21DiToSiCo.131   
         1    7328.610643200    6.004e-08    1 0 1 7 4 4    0 0 0 7 2 5    21DiToSiCo.184   
        -1    7075.869478821    8.673e-08    1 0 1 7 4 4    0 0 0 6 6 1    21DiToSiCo.47    
         1    7210.595779925    8.339e-08    0 0 2 6 5 2    0 0 0 6 6 1    21DiToSiCo.111   
        -1    7039.614958783    1.134e-07    0 0 2 6 5 2    0 0 0 7 6 1    21DiToSiCo.29    
         1    7208.443740453    1.968e-07    0 0 2 7 5 2    0 0 0 7 6 1    21DiToSiCo.109   
        -1    7013.190682269    6.671e-08    0 0 2 7 5 2    0 0 0 8 6 3    21DiToSiCo.14    
         1    7197.666239152    7.672e-08    2 0 0 9 5 4    0 0 0 8 6 3    21DiToSiCo.106   
        -1    7022.644764212    8.673e-08    2 0 0 9 5 4    0 0 0 10 4 7   21DiToSiCo.20    
         1    7088.997967711    6.671e-08    0 0 2 9 3 6    0 0 0 10 4 7   21DiToSiCo.60    
        -1    7044.391729818    2.568e-07    0 0 2 9 3 6    0 0 0 9 6 3    21DiToSiCo.32    
         1    7283.069589739    9.340e-08    2 0 0 9 7 2    0 0 0 9 6 3    21DiToSiCo.158   
        -1    7039.670529710    1.634e-07    2 0 0 9 7 2    0 0 0 10 6 5   21DiToSiCo.30    
         1    7237.290030178    4.837e-07    0 0 2 9 7 2    0 0 0 10 6 5   21DiToSiCo.128   
        -1    7110.392628606    1.935e-07    0 0 2 9 7 2    0 0 0 9 8 1    21DiToSiCo.71    
         1    7130.434441626    3.502e-07    1 0 1 9 8 2    0 0 0 9 8 1    21DiToSiCo.80    

  State # 154: 

      assignment         : 1 0 1 10 4 7
      rel_ener[cm-1]     : 8741.963892757
      rel_ener_unc[cm-1] : 4.632e-07

      core to state path : 

      sign      wave_nb/cm-1     unc/cm-1    upper state    lower state    line tag         
         1    7220.748172110    6.004e-08    2 0 0 1 1 1    0 0 0 0 0 0    21DiToSiCo.118   
        -1    7150.820747332    6.671e-08    2 0 0 1 1 1    0 0 0 2 0 2    21DiToSiCo.92    
         1    7251.967387809    7.005e-08    2 0 0 3 1 3    0 0 0 2 0 2    21DiToSiCo.137   
        -1    7100.660823772    6.671e-08    2 0 0 3 1 3    0 0 0 4 0 4    21DiToSiCo.66    
         1    7277.646814467    6.338e-08    2 0 0 5 1 5    0 0 0 4 0 4    21DiToSiCo.154   
        -1    7054.034640224    6.338e-08    2 0 0 5 1 5    0 0 0 6 0 6    21DiToSiCo.34    
         1    7211.648193952    7.672e-08    1 0 1 5 2 3    0 0 0 6 0 6    21DiToSiCo.113   
        -1    7051.950253478    6.671e-08    1 0 1 5 2 3    0 0 0 5 4 2    21DiToSiCo.33    
         1    7340.337858403    8.339e-08    0 0 2 6 1 5    0 0 0 5 4 2    21DiToSiCo.191   
        -1    7022.986248847    7.005e-08    0 0 2 6 1 5    0 0 0 7 4 4    21DiToSiCo.21    
         1    7191.354908625    6.671e-08    1 0 1 7 4 3    0 0 0 7 4 4    21DiToSiCo.104   
        -1    7080.056224233    2.035e-07    1 0 1 7 4 3    0 0 0 6 6 0    21DiToSiCo.51    
         1    7210.661871691    7.672e-08    0 0 2 6 5 1    0 0 0 6 6 0    21DiToSiCo.112   
        -1    7039.687027597    1.001e-07    0 0 2 6 5 1    0 0 0 7 6 2    21DiToSiCo.31    
         1    7208.090064504    8.673e-08    0 0 2 7 5 3    0 0 0 7 6 2    21DiToSiCo.108   
        -1    7012.796108917    9.673e-08    0 0 2 7 5 3    0 0 0 8 6 2    21DiToSiCo.13    
         1    7134.025117086    2.068e-07    1 0 1 9 4 5    0 0 0 8 6 2    21DiToSiCo.85    
        -1    7100.459539883    1.901e-07    1 0 1 9 4 5    0 0 0 10 2 8   21DiToSiCo.65    
         1    7308.935118394    9.673e-08    1 0 1 10 4 7   0 0 0 10 2 8   21DiToSiCo.178   

  State # 155: 

      assignment         : 1 2 0 8 5 4
      rel_ener[cm-1]     : 8101.370713138
      rel_ener_unc[cm-1] : 2.234e-07

      core to state path : 

      sign      wave_nb/cm-1     unc/cm-1    upper state    lower state    line tag         
         1    7332.018828796    6.671e-08    1 0 1 2 2 0    0 0 0 1 0 1    21DiToSiCo.187   
        -1    7144.974507834    5.671e-08    1 0 1 2 2 0    0 0 0 3 2 1    21DiToSiCo.89    
         1    7190.399484266    8.006e-08    2 0 0 4 1 4    0 0 0 3 2 1    21DiToSiCo.103   
        -1    7077.151985861    7.005e-08    2 0 0 4 1 4    0 0 0 5 0 5    21DiToSiCo.49    
         1    7345.467069282    6.004e-08    0 2 1 6 4 2    0 0 0 5 0 5    21DiToSiCo.195   
        -1    7119.063005858    6.338e-08    0 2 1 6 4 2    0 0 0 6 2 5    21DiToSiCo.77    
         1    7264.062413345    7.672e-08    1 0 1 6 2 4    0 0 0 6 2 5    21DiToSiCo.144   
        -1    7063.480352715    6.671e-08    1 0 1 6 2 4    0 0 0 6 4 3    21DiToSiCo.40    
         1    7273.674331350    6.004e-08    2 0 0 6 5 2    0 0 0 6 4 3    21DiToSiCo.151   
        -1    7244.254403621    7.005e-08    2 0 0 6 5 2    0 0 0 7 2 5    21DiToSiCo.131   
         1    7344.672841990    6.671e-08    1 2 0 8 5 4    0 0 0 7 2 5    21DiToSiCo.193   

  State # 156: 

      assignment         : 1 2 0 8 8 0
      rel_ener[cm-1]     : 8795.796973525
      rel_ener_unc[cm-1] : 4.968e-07

      core to state path : 

      sign      wave_nb/cm-1     unc/cm-1    upper state    lower state    line tag         
         1    7220.748172110    6.004e-08    2 0 0 1 1 1    0 0 0 0 0 0    21DiToSiCo.118   
        -1    7150.820747332    6.671e-08    2 0 0 1 1 1    0 0 0 2 0 2    21DiToSiCo.92    
         1    7251.967387809    7.005e-08    2 0 0 3 1 3    0 0 0 2 0 2    21DiToSiCo.137   
        -1    7007.435388942    6.338e-08    2 0 0 3 1 3    0 0 0 4 2 2    21DiToSiCo.7     
         1      10.756278332    6.671e-08    0 0 0 5 1 5    0 0 0 4 2 2    06GoMaGuKn.3     
         1    7289.013006475    6.338e-08    2 0 0 6 0 6    0 0 0 5 1 5    21DiToSiCo.162   
        -1    7073.048610776    6.671e-08    2 0 0 6 0 6    0 0 0 6 1 5    21DiToSiCo.45    
         1    7291.892756311    6.671e-08    0 2 1 6 5 2    0 0 0 6 1 5    21DiToSiCo.166   
        -1    7020.311239951    6.338e-08    0 2 1 6 5 2    0 0 0 7 3 5    21DiToSiCo.17    
         1    7258.766166482    6.338e-08    2 0 0 7 4 4    0 0 0 7 3 5    21DiToSiCo.142   
        -1    7020.537646131    8.339e-08    2 0 0 7 4 4    0 0 0 7 5 3    21DiToSiCo.18    
         1    7283.039914046    6.671e-08    2 0 0 7 6 2    0 0 0 7 5 3    21DiToSiCo.157   
        -1    7086.824110992    1.334e-07    2 0 0 7 6 2    0 0 0 8 5 3    21DiToSiCo.57    
         1    7277.085595629    8.006e-08    2 0 0 8 6 2    0 0 0 8 5 3    21DiToSiCo.153   
        -1    7058.273456979    7.338e-08    2 0 0 8 6 2    0 0 0 9 5 5    21DiToSiCo.37    
         1    7271.681555048    1.034e-07    2 0 0 9 6 4    0 0 0 9 5 5    21DiToSiCo.149   
        -1    7163.021420839    2.502e-07    2 0 0 9 6 4    0 0 0 8 7 1    21DiToSiCo.98    
         1    7221.118763225    3.002e-07    1 2 0 8 8 0    0 0 0 8 7 1    21DiToSiCo.119   

  State # 157: 

      assignment         : 1 2 0 8 8 1
      rel_ener[cm-1]     : 8772.042065204
      rel_ener_unc[cm-1] : 9.500e-07

      core to state path : 

      sign      wave_nb/cm-1     unc/cm-1    upper state    lower state    line tag         
         1    7332.018828796    6.671e-08    1 0 1 2 2 0    0 0 0 1 0 1    21DiToSiCo.187   
        -1    7144.974507834    5.671e-08    1 0 1 2 2 0    0 0 0 3 2 1    21DiToSiCo.89    
         1      13.029272938    1.334e-07    0 0 0 4 1 4    0 0 0 3 2 1    06GoMaGuKn.4     
         1    7248.143845303    6.338e-08    2 0 0 4 2 3    0 0 0 4 1 4    21DiToSiCo.134   
        -1    7073.611865983    7.672e-08    2 0 0 4 2 3    0 0 0 5 1 4    21DiToSiCo.46    
         1    7306.084018248    7.338e-08    0 0 2 4 2 3    0 0 0 5 1 4    21DiToSiCo.176   
        -1    7198.715766202    6.671e-08    0 0 2 4 2 3    0 0 0 5 3 2    21DiToSiCo.107   
         1    7037.698850193    6.338e-08    0 2 1 6 3 3    0 0 0 5 3 2    21DiToSiCo.28    
        -1    7098.081400010    9.673e-08    0 2 1 6 3 3    0 0 0 6 1 6    21DiToSiCo.62    
         1    7287.207055195    7.005e-08    0 0 2 5 0 5    0 0 0 6 1 6    21DiToSiCo.161   
        -1    7087.170701663    6.338e-08    0 0 2 5 0 5    0 0 0 6 3 4    21DiToSiCo.58    
         1    7341.580451340    6.338e-08    0 0 2 5 4 1    0 0 0 6 3 4    21DiToSiCo.192   
        -1    7106.886820128    6.004e-08    0 0 2 5 4 1    0 0 0 6 5 2    21DiToSiCo.69    
         1    7250.605254629    6.004e-08    0 0 2 6 4 3    0 0 0 6 5 2    21DiToSiCo.136   
        -1    7079.478383589    8.339e-08    0 0 2 6 4 3    0 0 0 7 5 2    21DiToSiCo.50    
         1    7282.856602774    6.671e-08    2 0 0 7 6 1    0 0 0 7 5 2    21DiToSiCo.156   
        -1    7087.691212068    8.339e-08    2 0 0 7 6 1    0 0 0 8 5 4    21DiToSiCo.59    
         1    7277.700983222    6.338e-08    2 0 0 8 6 3    0 0 0 8 5 4    21DiToSiCo.155   
        -1    7055.457512013    7.338e-08    2 0 0 8 6 3    0 0 0 9 5 4    21DiToSiCo.36    
         1    7259.246553314    7.338e-08    0 0 2 9 4 5    0 0 0 9 5 4    21DiToSiCo.143   
        -1    7153.181012662    8.606e-07    0 0 2 9 4 5    0 0 0 8 7 2    21DiToSiCo.93    
         1    7221.119531406    2.235e-07    1 2 0 8 8 1    0 0 0 8 7 2    21DiToSiCo.120   

  State # 158: 

      assignment         : 1 2 0 10 5 6
      rel_ener[cm-1]     : 8558.961016174
      rel_ener_unc[cm-1] : 3.872e-07

      core to state path : 

      sign      wave_nb/cm-1     unc/cm-1    upper state    lower state    line tag         
         1    7332.018828796    6.671e-08    1 0 1 2 2 0    0 0 0 1 0 1    21DiToSiCo.187   
        -1    7144.974507834    5.671e-08    1 0 1 2 2 0    0 0 0 3 2 1    21DiToSiCo.89    
         1    7190.399484266    8.006e-08    2 0 0 4 1 4    0 0 0 3 2 1    21DiToSiCo.103   
        -1    7077.151985861    7.005e-08    2 0 0 4 1 4    0 0 0 5 0 5    21DiToSiCo.49    
         1    7345.467069282    6.004e-08    0 2 1 6 4 2    0 0 0 5 0 5    21DiToSiCo.195   
        -1    7119.063005858    6.338e-08    0 2 1 6 4 2    0 0 0 6 2 5    21DiToSiCo.77    
         1    7264.062413345    7.672e-08    1 0 1 6 2 4    0 0 0 6 2 5    21DiToSiCo.144   
        -1    7063.480352715    6.671e-08    1 0 1 6 2 4    0 0 0 6 4 3    21DiToSiCo.40    
         1    7273.674331350    6.004e-08    2 0 0 6 5 2    0 0 0 6 4 3    21DiToSiCo.151   
        -1    7244.254403621    7.005e-08    2 0 0 6 5 2    0 0 0 7 2 5    21DiToSiCo.131   
         1    7328.610643200    6.004e-08    1 0 1 7 4 4    0 0 0 7 2 5    21DiToSiCo.184   
        -1    7075.869478821    8.673e-08    1 0 1 7 4 4    0 0 0 6 6 1    21DiToSiCo.47    
         1    7210.595779925    8.339e-08    0 0 2 6 5 2    0 0 0 6 6 1    21DiToSiCo.111   
        -1    7039.614958783    1.134e-07    0 0 2 6 5 2    0 0 0 7 6 1    21DiToSiCo.29    
         1    7208.443740453    1.968e-07    0 0 2 7 5 2    0 0 0 7 6 1    21DiToSiCo.109   
        -1    7013.190682269    6.671e-08    0 0 2 7 5 2    0 0 0 8 6 3    21DiToSiCo.14    
         1    7197.666239152    7.672e-08    2 0 0 9 5 4    0 0 0 8 6 3    21DiToSiCo.106   
        -1    7022.644764212    8.673e-08    2 0 0 9 5 4    0 0 0 10 4 7   21DiToSiCo.20    
         1    7008.266626381    1.301e-07    1 2 0 10 5 6   0 0 0 10 4 7   21DiToSiCo.10    

  State # 159: 

      assignment         : 1 2 0 10 7 4
      rel_ener[cm-1]     : 8985.645768250
      rel_ener_unc[cm-1] : 5.093e-07

      core to state path : 

      sign      wave_nb/cm-1     unc/cm-1    upper state    lower state    line tag         
         1    7332.018828796    6.671e-08    1 0 1 2 2 0    0 0 0 1 0 1    21DiToSiCo.187   
        -1    7144.974507834    5.671e-08    1 0 1 2 2 0    0 0 0 3 2 1    21DiToSiCo.89    
         1    7190.399484266    8.006e-08    2 0 0 4 1 4    0 0 0 3 2 1    21DiToSiCo.103   
        -1    7077.151985861    7.005e-08    2 0 0 4 1 4    0 0 0 5 0 5    21DiToSiCo.49    
         1    7345.467069282    6.004e-08    0 2 1 6 4 2    0 0 0 5 0 5    21DiToSiCo.195   
        -1    7119.063005858    6.338e-08    0 2 1 6 4 2    0 0 0 6 2 5    21DiToSiCo.77    
         1    7264.062413345    7.672e-08    1 0 1 6 2 4    0 0 0 6 2 5    21DiToSiCo.144   
        -1    7063.480352715    6.671e-08    1 0 1 6 2 4    0 0 0 6 4 3    21DiToSiCo.40    
         1    7273.674331350    6.004e-08    2 0 0 6 5 2    0 0 0 6 4 3    21DiToSiCo.151   
        -1    7244.254403621    7.005e-08    2 0 0 6 5 2    0 0 0 7 2 5    21DiToSiCo.131   
         1    7328.610643200    6.004e-08    1 0 1 7 4 4    0 0 0 7 2 5    21DiToSiCo.184   
        -1    7075.869478821    8.673e-08    1 0 1 7 4 4    0 0 0 6 6 1    21DiToSiCo.47    
         1    7210.595779925    8.339e-08    0 0 2 6 5 2    0 0 0 6 6 1    21DiToSiCo.111   
        -1    7039.614958783    1.134e-07    0 0 2 6 5 2    0 0 0 7 6 1    21DiToSiCo.29    
         1    7208.443740453    1.968e-07    0 0 2 7 5 2    0 0 0 7 6 1    21DiToSiCo.109   
        -1    7013.190682269    6.671e-08    0 0 2 7 5 2    0 0 0 8 6 3    21DiToSiCo.14    
         1    7197.666239152    7.672e-08    2 0 0 9 5 4    0 0 0 8 6 3    21DiToSiCo.106   
        -1    7022.644764212    8.673e-08    2 0 0 9 5 4    0 0 0 10 4 7   21DiToSiCo.20    
         1    7088.997967711    6.671e-08    0 0 2 9 3 6    0 0 0 10 4 7   21DiToSiCo.60    
        -1    7044.391729818    2.568e-07    0 0 2 9 3 6    0 0 0 9 6 3    21DiToSiCo.32    
         1    7283.069589739    9.340e-08    2 0 0 9 7 2    0 0 0 9 6 3    21DiToSiCo.158   
        -1    7039.670529710    1.634e-07    2 0 0 9 7 2    0 0 0 10 6 5   21DiToSiCo.30    
         1    7146.946080535    1.434e-07    1 2 0 10 7 4   0 0 0 10 6 5   21DiToSiCo.90    

  State # 160: 

      assignment         : 2 0 0 1 1 1
      rel_ener[cm-1]     : 7220.748172110
      rel_ener_unc[cm-1] : 6.004e-08

      core to state path : 

      sign      wave_nb/cm-1     unc/cm-1    upper state    lower state    line tag         
         1    7220.748172110    6.004e-08    2 0 0 1 1 1    0 0 0 0 0 0    21DiToSiCo.118   

  State # 161: 

      assignment         : 2 0 0 2 0 2
      rel_ener[cm-1]     : 7253.501829249
      rel_ener_unc[cm-1] : 1.743e-07

      core to state path : 

      sign      wave_nb/cm-1     unc/cm-1    upper state    lower state    line tag         
         1    7220.748172110    6.004e-08    2 0 0 1 1 1    0 0 0 0 0 0    21DiToSiCo.118   
        -1    7085.965074261    6.004e-08    2 0 0 1 1 1    0 0 0 2 2 0    21DiToSiCo.56    
         1       6.784943803    1.334e-07    0 0 0 3 1 3    0 0 0 2 2 0    06GoMaGuKn.1     
         1    7111.933787597    7.338e-08    2 0 0 2 0 2    0 0 0 3 1 3    21DiToSiCo.72    

  State # 162: 

      assignment         : 2 0 0 2 1 2
      rel_ener[cm-1]     : 7237.766252208
      rel_ener_unc[cm-1] : 7.005e-08

      core to state path : 

      sign      wave_nb/cm-1     unc/cm-1    upper state    lower state    line tag         
         1    7237.766252208    7.005e-08    2 0 0 2 1 2    0 0 0 1 0 1    21DiToSiCo.129   

  State # 163: 

      assignment         : 2 0 0 2 2 1
      rel_ener[cm-1]     : 7288.458043724
      rel_ener_unc[cm-1] : 1.938e-07

      core to state path : 

      sign      wave_nb/cm-1     unc/cm-1    upper state    lower state    line tag         
         1    7332.018828796    6.671e-08    1 0 1 2 2 0    0 0 0 1 0 1    21DiToSiCo.187   
        -1    7144.974507834    5.671e-08    1 0 1 2 2 0    0 0 0 3 2 1    21DiToSiCo.89    
         1      13.029272938    1.334e-07    0 0 0 4 1 4    0 0 0 3 2 1    06GoMaGuKn.4     
         1    7248.143845303    6.338e-08    2 0 0 4 2 3    0 0 0 4 1 4    21DiToSiCo.134   
        -1    7189.665341021    6.671e-08    2 0 0 4 2 3    0 0 0 3 3 0    21DiToSiCo.102   
         1    7029.905945542    6.004e-08    2 0 0 2 2 1    0 0 0 3 3 0    21DiToSiCo.25    

  State # 164: 

      assignment         : 2 0 0 3 1 2
      rel_ener[cm-1]     : 7329.116072730
      rel_ener_unc[cm-1] : 1.081e-07

      core to state path : 

      sign      wave_nb/cm-1     unc/cm-1    upper state    lower state    line tag         
         1    7332.018828796    6.671e-08    1 0 1 2 2 0    0 0 0 1 0 1    21DiToSiCo.187   
        -1    7144.974507834    5.671e-08    1 0 1 2 2 0    0 0 0 3 2 1    21DiToSiCo.89    
         1    7142.071751768    6.338e-08    2 0 0 3 1 2    0 0 0 3 2 1    21DiToSiCo.87    

  State # 165: 

      assignment         : 2 0 0 3 1 3
      rel_ener[cm-1]     : 7321.894812587
      rel_ener_unc[cm-1] : 1.139e-07

      core to state path : 

      sign      wave_nb/cm-1     unc/cm-1    upper state    lower state    line tag         
         1    7220.748172110    6.004e-08    2 0 0 1 1 1    0 0 0 0 0 0    21DiToSiCo.118   
        -1    7150.820747332    6.671e-08    2 0 0 1 1 1    0 0 0 2 0 2    21DiToSiCo.92    
         1    7251.967387809    7.005e-08    2 0 0 3 1 3    0 0 0 2 0 2    21DiToSiCo.137   

  State # 166: 

      assignment         : 2 0 0 3 2 2
      rel_ener[cm-1]     : 7381.160216429
      rel_ener_unc[cm-1] : 1.946e-07

      core to state path : 

      sign      wave_nb/cm-1     unc/cm-1    upper state    lower state    line tag         
         1    7220.748172110    6.004e-08    2 0 0 1 1 1    0 0 0 0 0 0    21DiToSiCo.118   
        -1    7150.820747332    6.671e-08    2 0 0 1 1 1    0 0 0 2 0 2    21DiToSiCo.92    
         1    7251.967387809    7.005e-08    2 0 0 3 1 3    0 0 0 2 0 2    21DiToSiCo.137   
        -1    7007.435388942    6.338e-08    2 0 0 3 1 3    0 0 0 4 2 2    21DiToSiCo.7     
         1      10.756278332    6.671e-08    0 0 0 5 1 5    0 0 0 4 2 2    06GoMaGuKn.3     
         1    7067.298383350    7.005e-08    0 2 1 5 3 2    0 0 0 5 1 5    21DiToSiCo.44    
        -1    7011.811668368    6.338e-08    0 2 1 5 3 2    0 0 0 4 3 1    21DiToSiCo.12    
         1    7000.457799469    8.673e-08    2 0 0 3 2 2    0 0 0 4 3 1    21DiToSiCo.1     

  State # 167: 

      assignment         : 2 0 0 4 1 3
      rel_ener[cm-1]     : 7451.472978219
      rel_ener_unc[cm-1] : 1.541e-07

      core to state path : 

      sign      wave_nb/cm-1     unc/cm-1    upper state    lower state    line tag         
         1    7220.748172110    6.004e-08    2 0 0 1 1 1    0 0 0 0 0 0    21DiToSiCo.118   
        -1    7150.820747332    6.671e-08    2 0 0 1 1 1    0 0 0 2 0 2    21DiToSiCo.92    
         1    7251.967387809    7.005e-08    2 0 0 3 1 3    0 0 0 2 0 2    21DiToSiCo.137   
        -1    7117.138964013    7.338e-08    2 0 0 3 1 3    0 0 0 3 2 2    21DiToSiCo.74    
         1    7246.717129645    7.338e-08    2 0 0 4 1 3    0 0 0 3 2 2    21DiToSiCo.133   

  State # 168: 

      assignment         : 2 0 0 4 1 4
      rel_ener[cm-1]     : 7377.443805227
      rel_ener_unc[cm-1] : 1.186e-07

      core to state path : 

      sign      wave_nb/cm-1     unc/cm-1    upper state    lower state    line tag         
         1    7332.018828796    6.671e-08    1 0 1 2 2 0    0 0 0 1 0 1    21DiToSiCo.187   
        -1    7144.974507834    5.671e-08    1 0 1 2 2 0    0 0 0 3 2 1    21DiToSiCo.89    
         1    7190.399484266    8.006e-08    2 0 0 4 1 4    0 0 0 3 2 1    21DiToSiCo.103   

  State # 169: 

      assignment         : 2 0 0 4 2 3
      rel_ener[cm-1]     : 7448.217439203
      rel_ener_unc[cm-1] : 1.717e-07

      core to state path : 

      sign      wave_nb/cm-1     unc/cm-1    upper state    lower state    line tag         
         1    7332.018828796    6.671e-08    1 0 1 2 2 0    0 0 0 1 0 1    21DiToSiCo.187   
        -1    7144.974507834    5.671e-08    1 0 1 2 2 0    0 0 0 3 2 1    21DiToSiCo.89    
         1      13.029272938    1.334e-07    0 0 0 4 1 4    0 0 0 3 2 1    06GoMaGuKn.4     
         1    7248.143845303    6.338e-08    2 0 0 4 2 3    0 0 0 4 1 4    21DiToSiCo.134   

  State # 170: 

      assignment         : 2 0 0 4 3 1
      rel_ener[cm-1]     : 7549.890568541
      rel_ener_unc[cm-1] : 1.510e-07

      core to state path : 

      sign      wave_nb/cm-1     unc/cm-1    upper state    lower state    line tag         
         1    7220.748172110    6.004e-08    2 0 0 1 1 1    0 0 0 0 0 0    21DiToSiCo.118   
        -1    7150.820747332    6.671e-08    2 0 0 1 1 1    0 0 0 2 0 2    21DiToSiCo.92    
         1    7251.967387809    7.005e-08    2 0 0 3 1 3    0 0 0 2 0 2    21DiToSiCo.137   
        -1    7117.138964013    7.338e-08    2 0 0 3 1 3    0 0 0 3 2 2    21DiToSiCo.74    
         1    7345.134719967    6.671e-08    2 0 0 4 3 1    0 0 0 3 2 2    21DiToSiCo.194   

  State # 171: 

      assignment         : 2 0 0 5 1 5
      rel_ener[cm-1]     : 7498.880803282
      rel_ener_unc[cm-1] : 1.464e-07

      core to state path : 

      sign      wave_nb/cm-1     unc/cm-1    upper state    lower state    line tag         
         1    7220.748172110    6.004e-08    2 0 0 1 1 1    0 0 0 0 0 0    21DiToSiCo.118   
        -1    7150.820747332    6.671e-08    2 0 0 1 1 1    0 0 0 2 0 2    21DiToSiCo.92    
         1    7251.967387809    7.005e-08    2 0 0 3 1 3    0 0 0 2 0 2    21DiToSiCo.137   
        -1    7100.660823772    6.671e-08    2 0 0 3 1 3    0 0 0 4 0 4    21DiToSiCo.66    
         1    7277.646814467    6.338e-08    2 0 0 5 1 5    0 0 0 4 0 4    21DiToSiCo.154   

  State # 172: 

      assignment         : 2 0 0 5 2 4
      rel_ener[cm-1]     : 7583.670101014
      rel_ener_unc[cm-1] : 1.582e-07

      core to state path : 

      sign      wave_nb/cm-1     unc/cm-1    upper state    lower state    line tag         
         1    7220.748172110    6.004e-08    2 0 0 1 1 1    0 0 0 0 0 0    21DiToSiCo.118   
        -1    7150.820747332    6.671e-08    2 0 0 1 1 1    0 0 0 2 0 2    21DiToSiCo.92    
         1    7251.967387809    7.005e-08    2 0 0 3 1 3    0 0 0 2 0 2    21DiToSiCo.137   
        -1    7007.435388942    6.338e-08    2 0 0 3 1 3    0 0 0 4 2 2    21DiToSiCo.7     
         1      10.756278332    6.671e-08    0 0 0 5 1 5    0 0 0 4 2 2    06GoMaGuKn.3     
         1    7258.454399036    6.004e-08    2 0 0 5 2 4    0 0 0 5 1 5    21DiToSiCo.141   

  State # 173: 

      assignment         : 2 0 0 5 3 2
      rel_ener[cm-1]     : 7647.804277588
      rel_ener_unc[cm-1] : 2.063e-07

      core to state path : 

      sign      wave_nb/cm-1     unc/cm-1    upper state    lower state    line tag         
         1    7332.018828796    6.671e-08    1 0 1 2 2 0    0 0 0 1 0 1    21DiToSiCo.187   
        -1    7144.974507834    5.671e-08    1 0 1 2 2 0    0 0 0 3 2 1    21DiToSiCo.89    
         1    7190.399484266    8.006e-08    2 0 0 4 1 4    0 0 0 3 2 1    21DiToSiCo.103   
        -1    7077.151985861    7.005e-08    2 0 0 4 1 4    0 0 0 5 0 5    21DiToSiCo.49    
         1    7345.467069282    6.004e-08    0 2 1 6 4 2    0 0 0 5 0 5    21DiToSiCo.195   
        -1    7119.063005858    6.338e-08    0 2 1 6 4 2    0 0 0 6 2 5    21DiToSiCo.77    
         1    7249.404413893    6.004e-08    1 0 1 5 4 2    0 0 0 6 2 5    21DiToSiCo.135   
        -1    7317.211753859    7.338e-08    1 0 1 5 4 2    0 0 0 4 4 1    21DiToSiCo.181   
         1    7188.915734765    8.339e-08    2 0 0 5 3 2    0 0 0 4 4 1    21DiToSiCo.101   

  State # 174: 

      assignment         : 2 0 0 6 0 6
      rel_ener[cm-1]     : 7614.228708452
      rel_ener_unc[cm-1] : 1.595e-07

      core to state path : 

      sign      wave_nb/cm-1     unc/cm-1    upper state    lower state    line tag         
         1    7220.748172110    6.004e-08    2 0 0 1 1 1    0 0 0 0 0 0    21DiToSiCo.118   
        -1    7150.820747332    6.671e-08    2 0 0 1 1 1    0 0 0 2 0 2    21DiToSiCo.92    
         1    7251.967387809    7.005e-08    2 0 0 3 1 3    0 0 0 2 0 2    21DiToSiCo.137   
        -1    7007.435388942    6.338e-08    2 0 0 3 1 3    0 0 0 4 2 2    21DiToSiCo.7     
         1      10.756278332    6.671e-08    0 0 0 5 1 5    0 0 0 4 2 2    06GoMaGuKn.3     
         1    7289.013006475    6.338e-08    2 0 0 6 0 6    0 0 0 5 1 5    21DiToSiCo.162   

  State # 175: 

      assignment         : 2 0 0 6 1 5
      rel_ener[cm-1]     : 7708.091303591
      rel_ener_unc[cm-1] : 1.845e-07

      core to state path : 

      sign      wave_nb/cm-1     unc/cm-1    upper state    lower state    line tag         
         1    7220.748172110    6.004e-08    2 0 0 1 1 1    0 0 0 0 0 0    21DiToSiCo.118   
        -1    7150.820747332    6.671e-08    2 0 0 1 1 1    0 0 0 2 0 2    21DiToSiCo.92    
         1    7251.967387809    7.005e-08    2 0 0 3 1 3    0 0 0 2 0 2    21DiToSiCo.137   
        -1    7117.138964013    7.338e-08    2 0 0 3 1 3    0 0 0 3 2 2    21DiToSiCo.74    
         1    7246.717129645    7.338e-08    2 0 0 4 1 3    0 0 0 3 2 2    21DiToSiCo.133   
        -1    7037.304860525    7.005e-08    2 0 0 4 1 3    0 0 0 5 2 4    21DiToSiCo.27    
         1    7293.923185896    7.338e-08    2 0 0 6 1 5    0 0 0 5 2 4    21DiToSiCo.168   

  State # 176: 

      assignment         : 2 0 0 6 2 5
      rel_ener[cm-1]     : 7691.512015763
      rel_ener_unc[cm-1] : 2.494e-07

      core to state path : 

      sign      wave_nb/cm-1     unc/cm-1    upper state    lower state    line tag         
         1    7332.018828796    6.671e-08    1 0 1 2 2 0    0 0 0 1 0 1    21DiToSiCo.187   
        -1    7144.974507834    5.671e-08    1 0 1 2 2 0    0 0 0 3 2 1    21DiToSiCo.89    
         1      13.029272938    1.334e-07    0 0 0 4 1 4    0 0 0 3 2 1    06GoMaGuKn.4     
         1    7248.143845303    6.338e-08    2 0 0 4 2 3    0 0 0 4 1 4    21DiToSiCo.134   
        -1    7073.611865983    7.672e-08    2 0 0 4 2 3    0 0 0 5 1 4    21DiToSiCo.46    
         1    7306.084018248    7.338e-08    0 0 2 4 2 3    0 0 0 5 1 4    21DiToSiCo.176   
        -1    7198.715766202    6.671e-08    0 0 2 4 2 3    0 0 0 5 3 2    21DiToSiCo.107   
         1    7037.698850193    6.338e-08    0 2 1 6 3 3    0 0 0 5 3 2    21DiToSiCo.28    
        -1    7098.081400010    9.673e-08    0 2 1 6 3 3    0 0 0 6 1 6    21DiToSiCo.62    
         1    7269.920740314    6.004e-08    2 0 0 6 2 5    0 0 0 6 1 6    21DiToSiCo.147   

  State # 177: 

      assignment         : 2 0 0 6 4 2
      rel_ener[cm-1]     : 7906.386859826
      rel_ener_unc[cm-1] : 2.389e-07

      core to state path : 

      sign      wave_nb/cm-1     unc/cm-1    upper state    lower state    line tag         
         1    7220.748172110    6.004e-08    2 0 0 1 1 1    0 0 0 0 0 0    21DiToSiCo.118   
        -1    7150.820747332    6.671e-08    2 0 0 1 1 1    0 0 0 2 0 2    21DiToSiCo.92    
         1    7251.967387809    7.005e-08    2 0 0 3 1 3    0 0 0 2 0 2    21DiToSiCo.137   
        -1    7007.435388942    6.338e-08    2 0 0 3 1 3    0 0 0 4 2 2    21DiToSiCo.7     
         1      10.756278332    6.671e-08    0 0 0 5 1 5    0 0 0 4 2 2    06GoMaGuKn.3     
         1    7289.013006475    6.338e-08    2 0 0 6 0 6    0 0 0 5 1 5    21DiToSiCo.162   
        -1    7030.242282453    7.005e-08    2 0 0 6 0 6    0 0 0 7 1 7    21DiToSiCo.26    
         1    7322.400433826    1.634e-07    2 0 0 6 4 2    0 0 0 7 1 7    21DiToSiCo.183   

  State # 178: 

      assignment         : 2 0 0 6 5 2
      rel_ener[cm-1]     : 8000.952274770
      rel_ener_unc[cm-1] : 2.014e-07

      core to state path : 

      sign      wave_nb/cm-1     unc/cm-1    upper state    lower state    line tag         
         1    7332.018828796    6.671e-08    1 0 1 2 2 0    0 0 0 1 0 1    21DiToSiCo.187   
        -1    7144.974507834    5.671e-08    1 0 1 2 2 0    0 0 0 3 2 1    21DiToSiCo.89    
         1    7190.399484266    8.006e-08    2 0 0 4 1 4    0 0 0 3 2 1    21DiToSiCo.103   
        -1    7077.151985861    7.005e-08    2 0 0 4 1 4    0 0 0 5 0 5    21DiToSiCo.49    
         1    7345.467069282    6.004e-08    0 2 1 6 4 2    0 0 0 5 0 5    21DiToSiCo.195   
        -1    7119.063005858    6.338e-08    0 2 1 6 4 2    0 0 0 6 2 5    21DiToSiCo.77    
         1    7264.062413345    7.672e-08    1 0 1 6 2 4    0 0 0 6 2 5    21DiToSiCo.144   
        -1    7063.480352715    6.671e-08    1 0 1 6 2 4    0 0 0 6 4 3    21DiToSiCo.40    
         1    7273.674331350    6.004e-08    2 0 0 6 5 2    0 0 0 6 4 3    21DiToSiCo.151   

  State # 179: 

      assignment         : 2 0 0 7 0 7
      rel_ener[cm-1]     : 7724.140698273
      rel_ener_unc[cm-1] : 2.520e-07

      core to state path : 

      sign      wave_nb/cm-1     unc/cm-1    upper state    lower state    line tag         
         1    7332.018828796    6.671e-08    1 0 1 2 2 0    0 0 0 1 0 1    21DiToSiCo.187   
        -1    7144.974507834    5.671e-08    1 0 1 2 2 0    0 0 0 3 2 1    21DiToSiCo.89    
         1      13.029272938    1.334e-07    0 0 0 4 1 4    0 0 0 3 2 1    06GoMaGuKn.4     
         1    7248.143845303    6.338e-08    2 0 0 4 2 3    0 0 0 4 1 4    21DiToSiCo.134   
        -1    7073.611865983    7.672e-08    2 0 0 4 2 3    0 0 0 5 1 4    21DiToSiCo.46    
         1    7306.084018248    7.338e-08    0 0 2 4 2 3    0 0 0 5 1 4    21DiToSiCo.176   
        -1    7198.715766202    6.671e-08    0 0 2 4 2 3    0 0 0 5 3 2    21DiToSiCo.107   
         1    7037.698850193    6.338e-08    0 2 1 6 3 3    0 0 0 5 3 2    21DiToSiCo.28    
        -1    7098.081400010    9.673e-08    0 2 1 6 3 3    0 0 0 6 1 6    21DiToSiCo.62    
         1    7302.549422824    7.005e-08    2 0 0 7 0 7    0 0 0 6 1 6    21DiToSiCo.173   

  State # 180: 

      assignment         : 2 0 0 7 1 7
      rel_ener[cm-1]     : 7748.054795718
      rel_ener_unc[cm-1] : 1.756e-07

      core to state path : 

      sign      wave_nb/cm-1     unc/cm-1    upper state    lower state    line tag         
         1    7220.748172110    6.004e-08    2 0 0 1 1 1    0 0 0 0 0 0    21DiToSiCo.118   
        -1    7150.820747332    6.671e-08    2 0 0 1 1 1    0 0 0 2 0 2    21DiToSiCo.92    
         1    7251.967387809    7.005e-08    2 0 0 3 1 3    0 0 0 2 0 2    21DiToSiCo.137   
        -1    7100.660823772    6.671e-08    2 0 0 3 1 3    0 0 0 4 0 4    21DiToSiCo.66    
         1    7277.646814467    6.338e-08    2 0 0 5 1 5    0 0 0 4 0 4    21DiToSiCo.154   
        -1    7054.034640224    6.338e-08    2 0 0 5 1 5    0 0 0 6 0 6    21DiToSiCo.34    
         1    7303.208632660    7.338e-08    2 0 0 7 1 7    0 0 0 6 0 6    21DiToSiCo.174   

  State # 181: 

      assignment         : 2 0 0 7 4 4
      rel_ener[cm-1]     : 8071.527780519
      rel_ener_unc[cm-1] : 2.059e-07

      core to state path : 

      sign      wave_nb/cm-1     unc/cm-1    upper state    lower state    line tag         
         1    7220.748172110    6.004e-08    2 0 0 1 1 1    0 0 0 0 0 0    21DiToSiCo.118   
        -1    7150.820747332    6.671e-08    2 0 0 1 1 1    0 0 0 2 0 2    21DiToSiCo.92    
         1    7251.967387809    7.005e-08    2 0 0 3 1 3    0 0 0 2 0 2    21DiToSiCo.137   
        -1    7007.435388942    6.338e-08    2 0 0 3 1 3    0 0 0 4 2 2    21DiToSiCo.7     
         1      10.756278332    6.671e-08    0 0 0 5 1 5    0 0 0 4 2 2    06GoMaGuKn.3     
         1    7289.013006475    6.338e-08    2 0 0 6 0 6    0 0 0 5 1 5    21DiToSiCo.162   
        -1    7073.048610776    6.671e-08    2 0 0 6 0 6    0 0 0 6 1 5    21DiToSiCo.45    
         1    7291.892756311    6.671e-08    0 2 1 6 5 2    0 0 0 6 1 5    21DiToSiCo.166   
        -1    7020.311239951    6.338e-08    0 2 1 6 5 2    0 0 0 7 3 5    21DiToSiCo.17    
         1    7258.766166482    6.338e-08    2 0 0 7 4 4    0 0 0 7 3 5    21DiToSiCo.142   

  State # 182: 

      assignment         : 2 0 0 7 5 3
      rel_ener[cm-1]     : 8190.401124137
      rel_ener_unc[cm-1] : 2.264e-07

      core to state path : 

      sign      wave_nb/cm-1     unc/cm-1    upper state    lower state    line tag         
         1    7220.748172110    6.004e-08    2 0 0 1 1 1    0 0 0 0 0 0    21DiToSiCo.118   
        -1    7150.820747332    6.671e-08    2 0 0 1 1 1    0 0 0 2 0 2    21DiToSiCo.92    
         1    7251.967387809    7.005e-08    2 0 0 3 1 3    0 0 0 2 0 2    21DiToSiCo.137   
        -1    7100.660823772    6.671e-08    2 0 0 3 1 3    0 0 0 4 0 4    21DiToSiCo.66    
         1    7277.646814467    6.338e-08    2 0 0 5 1 5    0 0 0 4 0 4    21DiToSiCo.154   
        -1    7054.034640224    6.338e-08    2 0 0 5 1 5    0 0 0 6 0 6    21DiToSiCo.34    
         1    7211.648193952    7.672e-08    1 0 1 5 2 3    0 0 0 6 0 6    21DiToSiCo.113   
        -1    7051.950253478    6.671e-08    1 0 1 5 2 3    0 0 0 5 4 2    21DiToSiCo.33    
         1    7340.337858403    8.339e-08    0 0 2 6 1 5    0 0 0 5 4 2    21DiToSiCo.191   
        -1    7022.986248847    7.005e-08    0 0 2 6 1 5    0 0 0 7 4 4    21DiToSiCo.21    
         1    7268.505411050    6.004e-08    2 0 0 7 5 3    0 0 0 7 4 4    21DiToSiCo.146   

  State # 183: 

      assignment         : 2 0 0 7 6 1
      rel_ener[cm-1]     : 8310.304734007
      rel_ener_unc[cm-1] : 3.002e-07

      core to state path : 

      sign      wave_nb/cm-1     unc/cm-1    upper state    lower state    line tag         
         1    7332.018828796    6.671e-08    1 0 1 2 2 0    0 0 0 1 0 1    21DiToSiCo.187   
        -1    7144.974507834    5.671e-08    1 0 1 2 2 0    0 0 0 3 2 1    21DiToSiCo.89    
         1      13.029272938    1.334e-07    0 0 0 4 1 4    0 0 0 3 2 1    06GoMaGuKn.4     
         1    7248.143845303    6.338e-08    2 0 0 4 2 3    0 0 0 4 1 4    21DiToSiCo.134   
        -1    7073.611865983    7.672e-08    2 0 0 4 2 3    0 0 0 5 1 4    21DiToSiCo.46    
         1    7306.084018248    7.338e-08    0 0 2 4 2 3    0 0 0 5 1 4    21DiToSiCo.176   
        -1    7198.715766202    6.671e-08    0 0 2 4 2 3    0 0 0 5 3 2    21DiToSiCo.107   
         1    7037.698850193    6.338e-08    0 2 1 6 3 3    0 0 0 5 3 2    21DiToSiCo.28    
        -1    7098.081400010    9.673e-08    0 2 1 6 3 3    0 0 0 6 1 6    21DiToSiCo.62    
         1    7287.207055195    7.005e-08    0 0 2 5 0 5    0 0 0 6 1 6    21DiToSiCo.161   
        -1    7087.170701663    6.338e-08    0 0 2 5 0 5    0 0 0 6 3 4    21DiToSiCo.58    
         1    7341.580451340    6.338e-08    0 0 2 5 4 1    0 0 0 6 3 4    21DiToSiCo.192   
        -1    7106.886820128    6.004e-08    0 0 2 5 4 1    0 0 0 6 5 2    21DiToSiCo.69    
         1    7250.605254629    6.004e-08    0 0 2 6 4 3    0 0 0 6 5 2    21DiToSiCo.136   
        -1    7079.478383589    8.339e-08    0 0 2 6 4 3    0 0 0 7 5 2    21DiToSiCo.50    
         1    7282.856602774    6.671e-08    2 0 0 7 6 1    0 0 0 7 5 2    21DiToSiCo.156   

  State # 184: 

      assignment         : 2 0 0 7 6 2
      rel_ener[cm-1]     : 8334.030048434
      rel_ener_unc[cm-1] : 2.319e-07

      core to state path : 

      sign      wave_nb/cm-1     unc/cm-1    upper state    lower state    line tag         
         1    7220.748172110    6.004e-08    2 0 0 1 1 1    0 0 0 0 0 0    21DiToSiCo.118   
        -1    7150.820747332    6.671e-08    2 0 0 1 1 1    0 0 0 2 0 2    21DiToSiCo.92    
         1    7251.967387809    7.005e-08    2 0 0 3 1 3    0 0 0 2 0 2    21DiToSiCo.137   
        -1    7007.435388942    6.338e-08    2 0 0 3 1 3    0 0 0 4 2 2    21DiToSiCo.7     
         1      10.756278332    6.671e-08    0 0 0 5 1 5    0 0 0 4 2 2    06GoMaGuKn.3     
         1    7289.013006475    6.338e-08    2 0 0 6 0 6    0 0 0 5 1 5    21DiToSiCo.162   
        -1    7073.048610776    6.671e-08    2 0 0 6 0 6    0 0 0 6 1 5    21DiToSiCo.45    
         1    7291.892756311    6.671e-08    0 2 1 6 5 2    0 0 0 6 1 5    21DiToSiCo.166   
        -1    7020.311239951    6.338e-08    0 2 1 6 5 2    0 0 0 7 3 5    21DiToSiCo.17    
         1    7258.766166482    6.338e-08    2 0 0 7 4 4    0 0 0 7 3 5    21DiToSiCo.142   
        -1    7020.537646131    8.339e-08    2 0 0 7 4 4    0 0 0 7 5 3    21DiToSiCo.18    
         1    7283.039914046    6.671e-08    2 0 0 7 6 2    0 0 0 7 5 3    21DiToSiCo.157   

  State # 185: 

      assignment         : 2 0 0 8 0 8
      rel_ener[cm-1]     : 7899.158650806
      rel_ener_unc[cm-1] : 1.822e-07

      core to state path : 

      sign      wave_nb/cm-1     unc/cm-1    upper state    lower state    line tag         
         1    7220.748172110    6.004e-08    2 0 0 1 1 1    0 0 0 0 0 0    21DiToSiCo.118   
        -1    7150.820747332    6.671e-08    2 0 0 1 1 1    0 0 0 2 0 2    21DiToSiCo.92    
         1    7251.967387809    7.005e-08    2 0 0 3 1 3    0 0 0 2 0 2    21DiToSiCo.137   
        -1    7007.435388942    6.338e-08    2 0 0 3 1 3    0 0 0 4 2 2    21DiToSiCo.7     
         1      10.756278332    6.671e-08    0 0 0 5 1 5    0 0 0 4 2 2    06GoMaGuKn.3     
         1    7289.013006475    6.338e-08    2 0 0 6 0 6    0 0 0 5 1 5    21DiToSiCo.162   
        -1    7030.242282453    7.005e-08    2 0 0 6 0 6    0 0 0 7 1 7    21DiToSiCo.26    
         1    7315.172224806    5.337e-08    2 0 0 8 0 8    0 0 0 7 1 7    21DiToSiCo.179   

  State # 186: 

      assignment         : 2 0 0 8 1 8
      rel_ener[cm-1]     : 7875.458412166
      rel_ener_unc[cm-1] : 1.738e-07

      core to state path : 

      sign      wave_nb/cm-1     unc/cm-1    upper state    lower state    line tag         
         1    7332.018828796    6.671e-08    1 0 1 2 2 0    0 0 0 1 0 1    21DiToSiCo.187   
        -1    7144.974507834    5.671e-08    1 0 1 2 2 0    0 0 0 3 2 1    21DiToSiCo.89    
         1    7190.399484266    8.006e-08    2 0 0 4 1 4    0 0 0 3 2 1    21DiToSiCo.103   
        -1    7077.151985861    7.005e-08    2 0 0 4 1 4    0 0 0 5 0 5    21DiToSiCo.49    
         1    7345.467069282    6.004e-08    0 2 1 6 4 2    0 0 0 5 0 5    21DiToSiCo.195   
        -1    7085.735999936    6.338e-08    0 2 1 6 4 2    0 0 0 7 0 7    21DiToSiCo.55    
         1    7315.435523455    6.004e-08    2 0 0 8 1 8    0 0 0 7 0 7    21DiToSiCo.180   

  State # 187: 

      assignment         : 2 0 0 8 2 6
      rel_ener[cm-1]     : 8132.102326627
      rel_ener_unc[cm-1] : 2.069e-07

      core to state path : 

      sign      wave_nb/cm-1     unc/cm-1    upper state    lower state    line tag         
         1    7220.748172110    6.004e-08    2 0 0 1 1 1    0 0 0 0 0 0    21DiToSiCo.118   
        -1    7150.820747332    6.671e-08    2 0 0 1 1 1    0 0 0 2 0 2    21DiToSiCo.92    
         1    7251.967387809    7.005e-08    2 0 0 3 1 3    0 0 0 2 0 2    21DiToSiCo.137   
        -1    7007.435388942    6.338e-08    2 0 0 3 1 3    0 0 0 4 2 2    21DiToSiCo.7     
         1      10.756278332    6.671e-08    0 0 0 5 1 5    0 0 0 4 2 2    06GoMaGuKn.3     
         1    7289.013006475    6.338e-08    2 0 0 6 0 6    0 0 0 5 1 5    21DiToSiCo.162   
        -1    7073.048610776    6.671e-08    2 0 0 6 0 6    0 0 0 6 1 5    21DiToSiCo.45    
         1    7291.892756311    6.671e-08    0 2 1 6 5 2    0 0 0 6 1 5    21DiToSiCo.166   
        -1    7020.311239951    6.338e-08    0 2 1 6 5 2    0 0 0 7 3 5    21DiToSiCo.17    
         1    7319.340712591    6.671e-08    2 0 0 8 2 6    0 0 0 7 3 5    21DiToSiCo.182   

  State # 188: 

      assignment         : 2 0 0 8 3 6
      rel_ener[cm-1]     : 8125.483096373
      rel_ener_unc[cm-1] : 1.978e-07

      core to state path : 

      sign      wave_nb/cm-1     unc/cm-1    upper state    lower state    line tag         
         1    7332.018828796    6.671e-08    1 0 1 2 2 0    0 0 0 1 0 1    21DiToSiCo.187   
        -1    7144.974507834    5.671e-08    1 0 1 2 2 0    0 0 0 3 2 1    21DiToSiCo.89    
         1    7190.399484266    8.006e-08    2 0 0 4 1 4    0 0 0 3 2 1    21DiToSiCo.103   
        -1    7077.151985861    7.005e-08    2 0 0 4 1 4    0 0 0 5 0 5    21DiToSiCo.49    
         1    7345.467069282    6.004e-08    0 2 1 6 4 2    0 0 0 5 0 5    21DiToSiCo.195   
        -1    7085.735999936    6.338e-08    0 2 1 6 4 2    0 0 0 7 0 7    21DiToSiCo.55    
         1    7315.435523455    6.004e-08    2 0 0 8 1 8    0 0 0 7 0 7    21DiToSiCo.180   
        -1    7017.299281785    6.671e-08    2 0 0 8 1 8    0 0 0 8 2 7    21DiToSiCo.16    
         1    7267.323965992    6.671e-08    2 0 0 8 3 6    0 0 0 8 2 7    24ToDiCoUb.6     

  State # 189: 

      assignment         : 2 0 0 8 6 2
      rel_ener[cm-1]     : 8524.291533071
      rel_ener_unc[cm-1] : 2.793e-07

      core to state path : 

      sign      wave_nb/cm-1     unc/cm-1    upper state    lower state    line tag         
         1    7220.748172110    6.004e-08    2 0 0 1 1 1    0 0 0 0 0 0    21DiToSiCo.118   
        -1    7150.820747332    6.671e-08    2 0 0 1 1 1    0 0 0 2 0 2    21DiToSiCo.92    
         1    7251.967387809    7.005e-08    2 0 0 3 1 3    0 0 0 2 0 2    21DiToSiCo.137   
        -1    7007.435388942    6.338e-08    2 0 0 3 1 3    0 0 0 4 2 2    21DiToSiCo.7     
         1      10.756278332    6.671e-08    0 0 0 5 1 5    0 0 0 4 2 2    06GoMaGuKn.3     
         1    7289.013006475    6.338e-08    2 0 0 6 0 6    0 0 0 5 1 5    21DiToSiCo.162   
        -1    7073.048610776    6.671e-08    2 0 0 6 0 6    0 0 0 6 1 5    21DiToSiCo.45    
         1    7291.892756311    6.671e-08    0 2 1 6 5 2    0 0 0 6 1 5    21DiToSiCo.166   
        -1    7020.311239951    6.338e-08    0 2 1 6 5 2    0 0 0 7 3 5    21DiToSiCo.17    
         1    7258.766166482    6.338e-08    2 0 0 7 4 4    0 0 0 7 3 5    21DiToSiCo.142   
        -1    7020.537646131    8.339e-08    2 0 0 7 4 4    0 0 0 7 5 3    21DiToSiCo.18    
         1    7283.039914046    6.671e-08    2 0 0 7 6 2    0 0 0 7 5 3    21DiToSiCo.157   
        -1    7086.824110992    1.334e-07    2 0 0 7 6 2    0 0 0 8 5 3    21DiToSiCo.57    
         1    7277.085595629    8.006e-08    2 0 0 8 6 2    0 0 0 8 5 3    21DiToSiCo.153   

  State # 190: 

      assignment         : 2 0 0 8 6 3
      rel_ener[cm-1]     : 8500.314505160
      rel_ener_unc[cm-1] : 3.180e-07

      core to state path : 

      sign      wave_nb/cm-1     unc/cm-1    upper state    lower state    line tag         
         1    7332.018828796    6.671e-08    1 0 1 2 2 0    0 0 0 1 0 1    21DiToSiCo.187   
        -1    7144.974507834    5.671e-08    1 0 1 2 2 0    0 0 0 3 2 1    21DiToSiCo.89    
         1      13.029272938    1.334e-07    0 0 0 4 1 4    0 0 0 3 2 1    06GoMaGuKn.4     
         1    7248.143845303    6.338e-08    2 0 0 4 2 3    0 0 0 4 1 4    21DiToSiCo.134   
        -1    7073.611865983    7.672e-08    2 0 0 4 2 3    0 0 0 5 1 4    21DiToSiCo.46    
         1    7306.084018248    7.338e-08    0 0 2 4 2 3    0 0 0 5 1 4    21DiToSiCo.176   
        -1    7198.715766202    6.671e-08    0 0 2 4 2 3    0 0 0 5 3 2    21DiToSiCo.107   
         1    7037.698850193    6.338e-08    0 2 1 6 3 3    0 0 0 5 3 2    21DiToSiCo.28    
        -1    7098.081400010    9.673e-08    0 2 1 6 3 3    0 0 0 6 1 6    21DiToSiCo.62    
         1    7287.207055195    7.005e-08    0 0 2 5 0 5    0 0 0 6 1 6    21DiToSiCo.161   
        -1    7087.170701663    6.338e-08    0 0 2 5 0 5    0 0 0 6 3 4    21DiToSiCo.58    
         1    7341.580451340    6.338e-08    0 0 2 5 4 1    0 0 0 6 3 4    21DiToSiCo.192   
        -1    7106.886820128    6.004e-08    0 0 2 5 4 1    0 0 0 6 5 2    21DiToSiCo.69    
         1    7250.605254629    6.004e-08    0 0 2 6 4 3    0 0 0 6 5 2    21DiToSiCo.136   
        -1    7079.478383589    8.339e-08    0 0 2 6 4 3    0 0 0 7 5 2    21DiToSiCo.50    
         1    7282.856602774    6.671e-08    2 0 0 7 6 1    0 0 0 7 5 2    21DiToSiCo.156   
        -1    7087.691212068    8.339e-08    2 0 0 7 6 1    0 0 0 8 5 4    21DiToSiCo.59    
         1    7277.700983222    6.338e-08    2 0 0 8 6 3    0 0 0 8 5 4    21DiToSiCo.155   

  State # 191: 

      assignment         : 2 0 0 9 5 4
      rel_ener[cm-1]     : 8573.339154006
      rel_ener_unc[cm-1] : 3.542e-07

      core to state path : 

      sign      wave_nb/cm-1     unc/cm-1    upper state    lower state    line tag         
         1    7332.018828796    6.671e-08    1 0 1 2 2 0    0 0 0 1 0 1    21DiToSiCo.187   
        -1    7144.974507834    5.671e-08    1 0 1 2 2 0    0 0 0 3 2 1    21DiToSiCo.89    
         1    7190.399484266    8.006e-08    2 0 0 4 1 4    0 0 0 3 2 1    21DiToSiCo.103   
        -1    7077.151985861    7.005e-08    2 0 0 4 1 4    0 0 0 5 0 5    21DiToSiCo.49    
         1    7345.467069282    6.004e-08    0 2 1 6 4 2    0 0 0 5 0 5    21DiToSiCo.195   
        -1    7119.063005858    6.338e-08    0 2 1 6 4 2    0 0 0 6 2 5    21DiToSiCo.77    
         1    7264.062413345    7.672e-08    1 0 1 6 2 4    0 0 0 6 2 5    21DiToSiCo.144   
        -1    7063.480352715    6.671e-08    1 0 1 6 2 4    0 0 0 6 4 3    21DiToSiCo.40    
         1    7273.674331350    6.004e-08    2 0 0 6 5 2    0 0 0 6 4 3    21DiToSiCo.151   
        -1    7244.254403621    7.005e-08    2 0 0 6 5 2    0 0 0 7 2 5    21DiToSiCo.131   
         1    7328.610643200    6.004e-08    1 0 1 7 4 4    0 0 0 7 2 5    21DiToSiCo.184   
        -1    7075.869478821    8.673e-08    1 0 1 7 4 4    0 0 0 6 6 1    21DiToSiCo.47    
         1    7210.595779925    8.339e-08    0 0 2 6 5 2    0 0 0 6 6 1    21DiToSiCo.111   
        -1    7039.614958783    1.134e-07    0 0 2 6 5 2    0 0 0 7 6 1    21DiToSiCo.29    
         1    7208.443740453    1.968e-07    0 0 2 7 5 2    0 0 0 7 6 1    21DiToSiCo.109   
        -1    7013.190682269    6.671e-08    0 0 2 7 5 2    0 0 0 8 6 3    21DiToSiCo.14    
         1    7197.666239152    7.672e-08    2 0 0 9 5 4    0 0 0 8 6 3    21DiToSiCo.106   

  State # 192: 

      assignment         : 2 0 0 9 6 4
      rel_ener[cm-1]     : 8737.699631139
      rel_ener_unc[cm-1] : 3.067e-07

      core to state path : 

      sign      wave_nb/cm-1     unc/cm-1    upper state    lower state    line tag         
         1    7220.748172110    6.004e-08    2 0 0 1 1 1    0 0 0 0 0 0    21DiToSiCo.118   
        -1    7150.820747332    6.671e-08    2 0 0 1 1 1    0 0 0 2 0 2    21DiToSiCo.92    
         1    7251.967387809    7.005e-08    2 0 0 3 1 3    0 0 0 2 0 2    21DiToSiCo.137   
        -1    7007.435388942    6.338e-08    2 0 0 3 1 3    0 0 0 4 2 2    21DiToSiCo.7     
         1      10.756278332    6.671e-08    0 0 0 5 1 5    0 0 0 4 2 2    06GoMaGuKn.3     
         1    7289.013006475    6.338e-08    2 0 0 6 0 6    0 0 0 5 1 5    21DiToSiCo.162   
        -1    7073.048610776    6.671e-08    2 0 0 6 0 6    0 0 0 6 1 5    21DiToSiCo.45    
         1    7291.892756311    6.671e-08    0 2 1 6 5 2    0 0 0 6 1 5    21DiToSiCo.166   
        -1    7020.311239951    6.338e-08    0 2 1 6 5 2    0 0 0 7 3 5    21DiToSiCo.17    
         1    7258.766166482    6.338e-08    2 0 0 7 4 4    0 0 0 7 3 5    21DiToSiCo.142   
        -1    7020.537646131    8.339e-08    2 0 0 7 4 4    0 0 0 7 5 3    21DiToSiCo.18    
         1    7283.039914046    6.671e-08    2 0 0 7 6 2    0 0 0 7 5 3    21DiToSiCo.157   
        -1    7086.824110992    1.334e-07    2 0 0 7 6 2    0 0 0 8 5 3    21DiToSiCo.57    
         1    7277.085595629    8.006e-08    2 0 0 8 6 2    0 0 0 8 5 3    21DiToSiCo.153   
        -1    7058.273456979    7.338e-08    2 0 0 8 6 2    0 0 0 9 5 5    21DiToSiCo.37    
         1    7271.681555048    1.034e-07    2 0 0 9 6 4    0 0 0 9 5 5    21DiToSiCo.149   

  State # 193: 

      assignment         : 2 0 0 9 7 2
      rel_ener[cm-1]     : 8878.370217426
      rel_ener_unc[cm-1] : 4.606e-07

      core to state path : 

      sign      wave_nb/cm-1     unc/cm-1    upper state    lower state    line tag         
         1    7332.018828796    6.671e-08    1 0 1 2 2 0    0 0 0 1 0 1    21DiToSiCo.187   
        -1    7144.974507834    5.671e-08    1 0 1 2 2 0    0 0 0 3 2 1    21DiToSiCo.89    
         1    7190.399484266    8.006e-08    2 0 0 4 1 4    0 0 0 3 2 1    21DiToSiCo.103   
        -1    7077.151985861    7.005e-08    2 0 0 4 1 4    0 0 0 5 0 5    21DiToSiCo.49    
         1    7345.467069282    6.004e-08    0 2 1 6 4 2    0 0 0 5 0 5    21DiToSiCo.195   
        -1    7119.063005858    6.338e-08    0 2 1 6 4 2    0 0 0 6 2 5    21DiToSiCo.77    
         1    7264.062413345    7.672e-08    1 0 1 6 2 4    0 0 0 6 2 5    21DiToSiCo.144   
        -1    7063.480352715    6.671e-08    1 0 1 6 2 4    0 0 0 6 4 3    21DiToSiCo.40    
         1    7273.674331350    6.004e-08    2 0 0 6 5 2    0 0 0 6 4 3    21DiToSiCo.151   
        -1    7244.254403621    7.005e-08    2 0 0 6 5 2    0 0 0 7 2 5    21DiToSiCo.131   
         1    7328.610643200    6.004e-08    1 0 1 7 4 4    0 0 0 7 2 5    21DiToSiCo.184   
        -1    7075.869478821    8.673e-08    1 0 1 7 4 4    0 0 0 6 6 1    21DiToSiCo.47    
         1    7210.595779925    8.339e-08    0 0 2 6 5 2    0 0 0 6 6 1    21DiToSiCo.111   
        -1    7039.614958783    1.134e-07    0 0 2 6 5 2    0 0 0 7 6 1    21DiToSiCo.29    
         1    7208.443740453    1.968e-07    0 0 2 7 5 2    0 0 0 7 6 1    21DiToSiCo.109   
        -1    7013.190682269    6.671e-08    0 0 2 7 5 2    0 0 0 8 6 3    21DiToSiCo.14    
         1    7197.666239152    7.672e-08    2 0 0 9 5 4    0 0 0 8 6 3    21DiToSiCo.106   
        -1    7022.644764212    8.673e-08    2 0 0 9 5 4    0 0 0 10 4 7   21DiToSiCo.20    
         1    7088.997967711    6.671e-08    0 0 2 9 3 6    0 0 0 10 4 7   21DiToSiCo.60    
        -1    7044.391729818    2.568e-07    0 0 2 9 3 6    0 0 0 9 6 3    21DiToSiCo.32    
         1    7283.069589739    9.340e-08    2 0 0 9 7 2    0 0 0 9 6 3    21DiToSiCo.158   

  State # 194: 

      assignment         : 2 0 0 9 7 3
      rel_ener[cm-1]     : 8902.111291249
      rel_ener_unc[cm-1] : 7.894e-07

      core to state path : 

      sign      wave_nb/cm-1     unc/cm-1    upper state    lower state    line tag         
         1    7220.748172110    6.004e-08    2 0 0 1 1 1    0 0 0 0 0 0    21DiToSiCo.118   
        -1    7150.820747332    6.671e-08    2 0 0 1 1 1    0 0 0 2 0 2    21DiToSiCo.92    
         1    7251.967387809    7.005e-08    2 0 0 3 1 3    0 0 0 2 0 2    21DiToSiCo.137   
        -1    7100.660823772    6.671e-08    2 0 0 3 1 3    0 0 0 4 0 4    21DiToSiCo.66    
         1    7277.646814467    6.338e-08    2 0 0 5 1 5    0 0 0 4 0 4    21DiToSiCo.154   
        -1    7054.034640224    6.338e-08    2 0 0 5 1 5    0 0 0 6 0 6    21DiToSiCo.34    
         1    7211.648193952    7.672e-08    1 0 1 5 2 3    0 0 0 6 0 6    21DiToSiCo.113   
        -1    7051.950253478    6.671e-08    1 0 1 5 2 3    0 0 0 5 4 2    21DiToSiCo.33    
         1    7340.337858403    8.339e-08    0 0 2 6 1 5    0 0 0 5 4 2    21DiToSiCo.191   
        -1    7022.986248847    7.005e-08    0 0 2 6 1 5    0 0 0 7 4 4    21DiToSiCo.21    
         1    7191.354908625    6.671e-08    1 0 1 7 4 3    0 0 0 7 4 4    21DiToSiCo.104   
        -1    7080.056224233    2.035e-07    1 0 1 7 4 3    0 0 0 6 6 0    21DiToSiCo.51    
         1    7210.661871691    7.672e-08    0 0 2 6 5 1    0 0 0 6 6 0    21DiToSiCo.112   
        -1    7039.687027597    1.001e-07    0 0 2 6 5 1    0 0 0 7 6 2    21DiToSiCo.31    
         1    7208.090064504    8.673e-08    0 0 2 7 5 3    0 0 0 7 6 2    21DiToSiCo.108   
        -1    7012.796108917    9.673e-08    0 0 2 7 5 3    0 0 0 8 6 2    21DiToSiCo.13    
         1    7134.025117086    2.068e-07    1 0 1 9 4 5    0 0 0 8 6 2    21DiToSiCo.85    
        -1    7100.459539883    1.901e-07    1 0 1 9 4 5    0 0 0 10 2 8   21DiToSiCo.65    
         1    7333.656753573    6.104e-07    1 0 1 9 6 3    0 0 0 10 2 8   21DiToSiCo.188   
        -1    7147.789464650    1.801e-07    1 0 1 9 6 3    0 0 0 9 6 4    21DiToSiCo.91    
         1    7283.215227963    1.134e-07    2 0 0 9 7 3    0 0 0 9 6 4    21DiToSiCo.159   

  State # 195: 

      assignment         : 2 0 0 10 7 4
      rel_ener[cm-1]     : 9115.418532947
      rel_ener_unc[cm-1] : 5.294e-07

      core to state path : 

      sign      wave_nb/cm-1     unc/cm-1    upper state    lower state    line tag         
         1    7332.018828796    6.671e-08    1 0 1 2 2 0    0 0 0 1 0 1    21DiToSiCo.187   
        -1    7144.974507834    5.671e-08    1 0 1 2 2 0    0 0 0 3 2 1    21DiToSiCo.89    
         1    7190.399484266    8.006e-08    2 0 0 4 1 4    0 0 0 3 2 1    21DiToSiCo.103   
        -1    7077.151985861    7.005e-08    2 0 0 4 1 4    0 0 0 5 0 5    21DiToSiCo.49    
         1    7345.467069282    6.004e-08    0 2 1 6 4 2    0 0 0 5 0 5    21DiToSiCo.195   
        -1    7119.063005858    6.338e-08    0 2 1 6 4 2    0 0 0 6 2 5    21DiToSiCo.77    
         1    7264.062413345    7.672e-08    1 0 1 6 2 4    0 0 0 6 2 5    21DiToSiCo.144   
        -1    7063.480352715    6.671e-08    1 0 1 6 2 4    0 0 0 6 4 3    21DiToSiCo.40    
         1    7273.674331350    6.004e-08    2 0 0 6 5 2    0 0 0 6 4 3    21DiToSiCo.151   
        -1    7244.254403621    7.005e-08    2 0 0 6 5 2    0 0 0 7 2 5    21DiToSiCo.131   
         1    7328.610643200    6.004e-08    1 0 1 7 4 4    0 0 0 7 2 5    21DiToSiCo.184   
        -1    7075.869478821    8.673e-08    1 0 1 7 4 4    0 0 0 6 6 1    21DiToSiCo.47    
         1    7210.595779925    8.339e-08    0 0 2 6 5 2    0 0 0 6 6 1    21DiToSiCo.111   
        -1    7039.614958783    1.134e-07    0 0 2 6 5 2    0 0 0 7 6 1    21DiToSiCo.29    
         1    7208.443740453    1.968e-07    0 0 2 7 5 2    0 0 0 7 6 1    21DiToSiCo.109   
        -1    7013.190682269    6.671e-08    0 0 2 7 5 2    0 0 0 8 6 3    21DiToSiCo.14    
         1    7197.666239152    7.672e-08    2 0 0 9 5 4    0 0 0 8 6 3    21DiToSiCo.106   
        -1    7022.644764212    8.673e-08    2 0 0 9 5 4    0 0 0 10 4 7   21DiToSiCo.20    
         1    7088.997967711    6.671e-08    0 0 2 9 3 6    0 0 0 10 4 7   21DiToSiCo.60    
        -1    7044.391729818    2.568e-07    0 0 2 9 3 6    0 0 0 9 6 3    21DiToSiCo.32    
         1    7283.069589739    9.340e-08    2 0 0 9 7 2    0 0 0 9 6 3    21DiToSiCo.158   
        -1    7039.670529710    1.634e-07    2 0 0 9 7 2    0 0 0 10 6 5   21DiToSiCo.30    
         1    7276.718845232    2.035e-07    2 0 0 10 7 4   0 0 0 10 6 5   21DiToSiCo.152   
