# Supplementary material for: All paths lead to hubs in the spectroscopic networks of water isotopologues H216O and H218O
Source: Commun Chem. 2024 Feb 16;7:34. doi: 10.1038/s42004-024-01103-8 (PMC10873357; doi:10.1038/s42004-024-01103-8)
Supplement: Supplementary file 2 — Supplementary Data 1 [file 42004_2024_1103_MOESM2_ESM.zip › SupplementaryData1/H218O/table_S5.txt]

%%%%%%%%%%%%%%%%%%%%%%%%%%%%%%%%%%%%%%%%%%%%%%%%%%%%%%%%%%%%%%%%%%%%%%%%%%%%%%%%%%%%%%%%%%%%%%%%%%%%%%%%%%%%%%%%%%%%%%%%%%
%
% Basic cycles associated with the shortest-path-based forest of the H2O-18 spectroscopic network built from the lines of
% 
% 06GoMaGuKn ~ 10.1016/j.jms.2006.09.012 (DOI) and
% 21DiToSiCo ~ 10.1063/5.0052744 (DOI)
%
%%%%%%%%%%%%%%%%%%%%%%%%%%%%%%%%%%%%%%%%%%%%%%%%%%%%%%%%%%%%%%%%%%%%%%%%%%%%%%%%%%%%%%%%%%%%%%%%%%%%%%%%%%%%%%%%%%%%%%%%%%
%
% Notes:
%       (a) disc                           : discrepancy of the basic cycle in cm-1 (see Methods)
%       (b) disc_unc                       : uncertainty of the discrepancy in cm-1 (see Methods)
%       (c) wave_nb                        : transition wavenumber in cm-1
%       (d) unc                            : wavenumber uncertainty in cm-1
%       (e) upper state (six columns)      : rovibrational label (v_1, v_2, v_3, J, K_a, and K_c) 
%                                            of the upper state
%       (f) lower state (six columns)      : rovibrational label (v_1, v_2, v_3, J, K_a, and K_c) 
%                                            of the lower state
%       (g) line tag                       : line identifier
%       (h) sign                           : sign of the transition wavenumber within a cycle (see Methods)
%
%%%%%%%%%%%%%%%%%%%%%%%%%%%%%%%%%%%%%%%%%%%%%%%%%%%%%%%%%%%%%%%%%%%%%%%%%%%%%%%%%%%%%%%%%%%%%%%%%%%%%%%%%%%%%%%%%%%%%%%%%%

  Basic cycle # 1: 

      disc[cm-1]     : 3.836e-07
      disc_unc[cm-1] : 2.312e-07

      sign      wave_nb/cm-1     unc/cm-1    upper state    lower state    line tag         
         1      16.313093840    1.334e-07    0 0 0 4 2 3    0 0 0 3 3 0    06GoMaGuKn.5     
         1    7054.250880324    7.338e-08    2 0 0 3 1 2    0 0 0 4 2 3    21DiToSiCo.35    
        -1    7142.071751768    6.338e-08    2 0 0 3 1 2    0 0 0 3 2 1    21DiToSiCo.87    
         1      13.029272938    1.334e-07    0 0 0 4 1 4    0 0 0 3 2 1    06GoMaGuKn.4     
         1    7248.143845303    6.338e-08    2 0 0 4 2 3    0 0 0 4 1 4    21DiToSiCo.134   
        -1    7189.665341021    6.671e-08    2 0 0 4 2 3    0 0 0 3 3 0    21DiToSiCo.102   

  Basic cycle # 2: 

      disc[cm-1]     : 2.135e-07
      disc_unc[cm-1] : 1.291e-07

      sign      wave_nb/cm-1     unc/cm-1    upper state    lower state    line tag         
         1    7182.093223920    7.338e-08    1 0 1 1 0 1    0 0 0 2 0 2    21DiToSiCo.100   
        -1    7252.020648485    5.671e-08    1 0 1 1 0 1    0 0 0 0 0 0    21DiToSiCo.138   
         1    7220.748172110    6.004e-08    2 0 0 1 1 1    0 0 0 0 0 0    21DiToSiCo.118   
        -1    7150.820747332    6.671e-08    2 0 0 1 1 1    0 0 0 2 0 2    21DiToSiCo.92    

  Basic cycle # 3: 

      disc[cm-1]     : 3.803e-07
      disc_unc[cm-1] : 2.637e-07

      sign      wave_nb/cm-1     unc/cm-1    upper state    lower state    line tag         
         1    7286.371588014    6.338e-08    2 0 0 3 2 2    0 0 0 2 1 1    21DiToSiCo.160   
        -1    7000.457799469    8.673e-08    2 0 0 3 2 2    0 0 0 4 3 1    21DiToSiCo.1     
         1    7011.811668368    6.338e-08    0 2 1 5 3 2    0 0 0 4 3 1    21DiToSiCo.12    
        -1    7067.298383350    7.005e-08    0 2 1 5 3 2    0 0 0 5 1 5    21DiToSiCo.44    
        -1      10.756278332    6.671e-08    0 0 0 5 1 5    0 0 0 4 2 2    06GoMaGuKn.3     
         1    7007.435388942    6.338e-08    2 0 0 3 1 3    0 0 0 4 2 2    21DiToSiCo.7     
        -1    7251.967387809    7.005e-08    2 0 0 3 1 3    0 0 0 2 0 2    21DiToSiCo.137   
         1    7150.820747332    6.671e-08    2 0 0 1 1 1    0 0 0 2 0 2    21DiToSiCo.92    
        -1    7085.965074261    6.004e-08    2 0 0 1 1 1    0 0 0 2 2 0    21DiToSiCo.56    
         1       6.784943803    1.334e-07    0 0 0 3 1 3    0 0 0 2 2 0    06GoMaGuKn.1     
         1    7111.933787597    7.338e-08    2 0 0 2 0 2    0 0 0 3 1 3    21DiToSiCo.72    
        -1    7158.713200453    6.671e-08    2 0 0 2 0 2    0 0 0 2 1 1    21DiToSiCo.96    

  Basic cycle # 4: 

      disc[cm-1]     : 2.535e-07
      disc_unc[cm-1] : 2.753e-07

      sign      wave_nb/cm-1     unc/cm-1    upper state    lower state    line tag         
         1    7093.625246043    1.768e-07    2 0 0 6 4 2    0 0 0 7 3 5    21DiToSiCo.61    
        -1    7322.400433826    1.634e-07    2 0 0 6 4 2    0 0 0 7 1 7    21DiToSiCo.183   
         1    7030.242282453    7.005e-08    2 0 0 6 0 6    0 0 0 7 1 7    21DiToSiCo.26    
        -1    7073.048610776    6.671e-08    2 0 0 6 0 6    0 0 0 6 1 5    21DiToSiCo.45    
         1    7291.892756311    6.671e-08    0 2 1 6 5 2    0 0 0 6 1 5    21DiToSiCo.166   
        -1    7020.311239951    6.338e-08    0 2 1 6 5 2    0 0 0 7 3 5    21DiToSiCo.17    

  Basic cycle # 5: 

      disc[cm-1]     : 2.468e-07
      disc_unc[cm-1] : 2.941e-07

      sign      wave_nb/cm-1     unc/cm-1    upper state    lower state    line tag         
         1    7238.284216953    1.801e-07    0 0 2 6 1 5    0 0 0 7 2 6    21DiToSiCo.130   
        -1    7340.337858403    8.339e-08    0 0 2 6 1 5    0 0 0 5 4 2    21DiToSiCo.191   
         1    7051.950253478    6.671e-08    1 0 1 5 2 3    0 0 0 5 4 2    21DiToSiCo.33    
        -1    7211.648193952    7.672e-08    1 0 1 5 2 3    0 0 0 6 0 6    21DiToSiCo.113   
         1    7054.034640224    6.338e-08    2 0 0 5 1 5    0 0 0 6 0 6    21DiToSiCo.34    
        -1    7277.646814467    6.338e-08    2 0 0 5 1 5    0 0 0 4 0 4    21DiToSiCo.154   
         1    7100.660823772    6.671e-08    2 0 0 3 1 3    0 0 0 4 0 4    21DiToSiCo.66    
        -1    7117.138964013    7.338e-08    2 0 0 3 1 3    0 0 0 3 2 2    21DiToSiCo.74    
         1    7246.717129645    7.338e-08    2 0 0 4 1 3    0 0 0 3 2 2    21DiToSiCo.133   
        -1    7037.304860525    7.005e-08    2 0 0 4 1 3    0 0 0 5 2 4    21DiToSiCo.27    
         1    7293.923185896    7.338e-08    2 0 0 6 1 5    0 0 0 5 2 4    21DiToSiCo.168   
        -1    7001.493558857    5.671e-08    2 0 0 6 1 5    0 0 0 7 2 6    21DiToSiCo.3     

  Basic cycle # 6: 

      disc[cm-1]     : 3.002e-07
      disc_unc[cm-1] : 5.869e-07

      sign      wave_nb/cm-1     unc/cm-1    upper state    lower state    line tag         
         1       8.469636318    2.335e-07    0 0 0 10 2 9   0 0 0 9 3 6    06GoMaGuKn.2     
         1    7294.448790326    1.434e-07    1 2 0 10 5 6   0 0 0 10 2 9   21DiToSiCo.169   
        -1    7008.266626381    1.301e-07    1 2 0 10 5 6   0 0 0 10 4 7   21DiToSiCo.10    
         1    7022.644764212    8.673e-08    2 0 0 9 5 4    0 0 0 10 4 7   21DiToSiCo.20    
        -1    7197.666239152    7.672e-08    2 0 0 9 5 4    0 0 0 8 6 3    21DiToSiCo.106   
         1    7013.190682269    6.671e-08    0 0 2 7 5 2    0 0 0 8 6 3    21DiToSiCo.14    
        -1    7208.443740453    1.968e-07    0 0 2 7 5 2    0 0 0 7 6 1    21DiToSiCo.109   
         1    7039.614958783    1.134e-07    0 0 2 6 5 2    0 0 0 7 6 1    21DiToSiCo.29    
        -1    7210.595779925    8.339e-08    0 0 2 6 5 2    0 0 0 6 6 1    21DiToSiCo.111   
         1    7075.869478821    8.673e-08    1 0 1 7 4 4    0 0 0 6 6 1    21DiToSiCo.47    
        -1    7328.610643200    6.004e-08    1 0 1 7 4 4    0 0 0 7 2 5    21DiToSiCo.184   
         1    7244.254403621    7.005e-08    2 0 0 6 5 2    0 0 0 7 2 5    21DiToSiCo.131   
        -1    7273.674331350    6.004e-08    2 0 0 6 5 2    0 0 0 6 4 3    21DiToSiCo.151   
         1    7063.480352715    6.671e-08    1 0 1 6 2 4    0 0 0 6 4 3    21DiToSiCo.40    
        -1    7264.062413345    7.672e-08    1 0 1 6 2 4    0 0 0 6 2 5    21DiToSiCo.144   
         1    7119.063005858    6.338e-08    0 2 1 6 4 2    0 0 0 6 2 5    21DiToSiCo.77    
        -1    7345.467069282    6.004e-08    0 2 1 6 4 2    0 0 0 5 0 5    21DiToSiCo.195   
         1    7077.151985861    7.005e-08    2 0 0 4 1 4    0 0 0 5 0 5    21DiToSiCo.49    
        -1    7190.399484266    8.006e-08    2 0 0 4 1 4    0 0 0 3 2 1    21DiToSiCo.103   
         1      13.029272938    1.334e-07    0 0 0 4 1 4    0 0 0 3 2 1    06GoMaGuKn.4     
         1    7248.143845303    6.338e-08    2 0 0 4 2 3    0 0 0 4 1 4    21DiToSiCo.134   
        -1    7073.611865983    7.672e-08    2 0 0 4 2 3    0 0 0 5 1 4    21DiToSiCo.46    
         1    7306.084018248    7.338e-08    0 0 2 4 2 3    0 0 0 5 1 4    21DiToSiCo.176   
        -1    7198.715766202    6.671e-08    0 0 2 4 2 3    0 0 0 5 3 2    21DiToSiCo.107   
         1    7037.698850193    6.338e-08    0 2 1 6 3 3    0 0 0 5 3 2    21DiToSiCo.28    
        -1    7098.081400010    9.673e-08    0 2 1 6 3 3    0 0 0 6 1 6    21DiToSiCo.62    
         1    7287.207055195    7.005e-08    0 0 2 5 0 5    0 0 0 6 1 6    21DiToSiCo.161   
        -1    7087.170701663    6.338e-08    0 0 2 5 0 5    0 0 0 6 3 4    21DiToSiCo.58    
         1    7341.580451340    6.338e-08    0 0 2 5 4 1    0 0 0 6 3 4    21DiToSiCo.192   
        -1    7106.886820128    6.004e-08    0 0 2 5 4 1    0 0 0 6 5 2    21DiToSiCo.69    
         1    7250.605254629    6.004e-08    0 0 2 6 4 3    0 0 0 6 5 2    21DiToSiCo.136   
        -1    7079.478383589    8.339e-08    0 0 2 6 4 3    0 0 0 7 5 2    21DiToSiCo.50    
         1    7282.856602774    6.671e-08    2 0 0 7 6 1    0 0 0 7 5 2    21DiToSiCo.156   
        -1    7087.691212068    8.339e-08    2 0 0 7 6 1    0 0 0 8 5 4    21DiToSiCo.59    
         1    7277.700983222    6.338e-08    2 0 0 8 6 3    0 0 0 8 5 4    21DiToSiCo.155   
        -1    7244.271915330    1.835e-07    2 0 0 8 6 3    0 0 0 9 3 6    21DiToSiCo.132   

  Basic cycle # 7: 

      disc[cm-1]     : 2.735e-07
      disc_unc[cm-1] : 5.415e-07

      sign      wave_nb/cm-1     unc/cm-1    upper state    lower state    line tag         
         1      18.268520618    5.003e-07    0 0 0 1 1 0    0 0 0 1 0 1    06GoMaGuKn.6     
         1    7270.189523380    7.338e-08    2 0 0 2 2 1    0 0 0 1 1 0    21DiToSiCo.148   
        -1    7029.905945542    6.004e-08    2 0 0 2 2 1    0 0 0 3 3 0    21DiToSiCo.25    
         1    7189.665341021    6.671e-08    2 0 0 4 2 3    0 0 0 3 3 0    21DiToSiCo.102   
        -1    7248.143845303    6.338e-08    2 0 0 4 2 3    0 0 0 4 1 4    21DiToSiCo.134   
        -1      13.029272938    1.334e-07    0 0 0 4 1 4    0 0 0 3 2 1    06GoMaGuKn.4     
         1    7144.974507834    5.671e-08    1 0 1 2 2 0    0 0 0 3 2 1    21DiToSiCo.89    
        -1    7332.018828796    6.671e-08    1 0 1 2 2 0    0 0 0 1 0 1    21DiToSiCo.187   

  Basic cycle # 8: 

      disc[cm-1]     : 6.004e-08
      disc_unc[cm-1] : 1.423e-07

      sign      wave_nb/cm-1     unc/cm-1    upper state    lower state    line tag         
         1    7102.578612761    6.671e-08    2 0 0 4 1 4    0 0 0 4 2 3    21DiToSiCo.67    
        -1    7190.399484266    8.006e-08    2 0 0 4 1 4    0 0 0 3 2 1    21DiToSiCo.103   
         1    7142.071751768    6.338e-08    2 0 0 3 1 2    0 0 0 3 2 1    21DiToSiCo.87    
        -1    7054.250880324    7.338e-08    2 0 0 3 1 2    0 0 0 4 2 3    21DiToSiCo.35    

  Basic cycle # 9: 

      disc[cm-1]     : 4.003e-08
      disc_unc[cm-1] : 1.219e-07

      sign      wave_nb/cm-1     unc/cm-1    upper state    lower state    line tag         
         1    7216.534328065    6.338e-08    2 0 0 3 1 2    0 0 0 3 0 3    21DiToSiCo.114   
        -1    7142.071751768    6.338e-08    2 0 0 3 1 2    0 0 0 3 2 1    21DiToSiCo.87    
         1    7144.974507834    5.671e-08    1 0 1 2 2 0    0 0 0 3 2 1    21DiToSiCo.89    
        -1    7219.437084091    6.004e-08    1 0 1 2 2 0    0 0 0 3 0 3    21DiToSiCo.117   

  Basic cycle # 10: 

      disc[cm-1]     : 2.669e-08
      disc_unc[cm-1] : 1.303e-07

      sign      wave_nb/cm-1     unc/cm-1    upper state    lower state    line tag         
         1    7125.184507530    6.338e-08    2 0 0 2 1 2    0 0 0 3 0 3    21DiToSiCo.78    
        -1    7237.766252208    7.005e-08    2 0 0 2 1 2    0 0 0 1 0 1    21DiToSiCo.129   
         1    7332.018828796    6.671e-08    1 0 1 2 2 0    0 0 0 1 0 1    21DiToSiCo.187   
        -1    7219.437084091    6.004e-08    1 0 1 2 2 0    0 0 0 3 0 3    21DiToSiCo.117   

  Basic cycle # 11: 

      disc[cm-1]     : 2.001e-08
      disc_unc[cm-1] : 1.707e-07

      sign      wave_nb/cm-1     unc/cm-1    upper state    lower state    line tag         
         1    7139.686354021    9.006e-08    1 0 1 3 0 3    0 0 0 4 0 4    21DiToSiCo.86    
        -1    7226.137245007    6.004e-08    1 0 1 3 0 3    0 0 0 2 2 0    21DiToSiCo.124   
         1    7085.965074261    6.004e-08    2 0 0 1 1 1    0 0 0 2 2 0    21DiToSiCo.56    
        -1    7150.820747332    6.671e-08    2 0 0 1 1 1    0 0 0 2 0 2    21DiToSiCo.92    
         1    7251.967387809    7.005e-08    2 0 0 3 1 3    0 0 0 2 0 2    21DiToSiCo.137   
        -1    7100.660823772    6.671e-08    2 0 0 3 1 3    0 0 0 4 0 4    21DiToSiCo.66    

  Basic cycle # 12: 

      disc[cm-1]     : 1.334e-08
      disc_unc[cm-1] : 1.285e-07

      sign      wave_nb/cm-1     unc/cm-1    upper state    lower state    line tag         
         1    7191.875859886    6.671e-08    1 0 1 3 1 3    0 0 0 3 1 2    21DiToSiCo.105   
        -1    7082.451753266    6.004e-08    1 0 1 3 1 3    0 0 0 3 3 0    21DiToSiCo.52    
         1    7189.665341021    6.671e-08    2 0 0 4 2 3    0 0 0 3 3 0    21DiToSiCo.102   
        -1    7299.089447627    6.338e-08    2 0 0 4 2 3    0 0 0 3 1 2    21DiToSiCo.171   

  Basic cycle # 13: 

      disc[cm-1]     : 1.001e-08
      disc_unc[cm-1] : 1.269e-07

      sign      wave_nb/cm-1     unc/cm-1    upper state    lower state    line tag         
         1    7290.992918067    6.671e-08    1 0 1 3 0 3    0 0 0 2 0 2    21DiToSiCo.164   
        -1    7226.137245007    6.004e-08    1 0 1 3 0 3    0 0 0 2 2 0    21DiToSiCo.124   
         1    7085.965074261    6.004e-08    2 0 0 1 1 1    0 0 0 2 2 0    21DiToSiCo.56    
        -1    7150.820747332    6.671e-08    2 0 0 1 1 1    0 0 0 2 0 2    21DiToSiCo.92    

  Basic cycle # 14: 

      disc[cm-1]     : 1.668e-08
      disc_unc[cm-1] : 2.599e-07

      sign      wave_nb/cm-1     unc/cm-1    upper state    lower state    line tag         
         1    7157.678972604    7.672e-08    1 0 1 7 3 4    0 0 0 6 5 1    21DiToSiCo.94    
        -1    7158.298692391    8.006e-08    1 0 1 7 3 4    0 0 0 8 1 7    21DiToSiCo.95    
         1    7007.997281436    7.005e-08    0 2 1 8 3 6    0 0 0 8 1 7    21DiToSiCo.9     
        -1    7303.505602609    1.401e-07    0 2 1 8 3 6    0 0 0 7 1 7    21DiToSiCo.175   
         1    7322.400433826    1.634e-07    2 0 0 6 4 2    0 0 0 7 1 7    21DiToSiCo.183   
        -1    7026.272392883    6.338e-08    2 0 0 6 4 2    0 0 0 6 5 1    21DiToSiCo.24    

  Basic cycle # 15: 

      disc[cm-1]     : 5.337e-08
      disc_unc[cm-1] : 1.052e-06

      sign      wave_nb/cm-1     unc/cm-1    upper state    lower state    line tag         
         1    7257.331843251    8.439e-07    1 0 1 9 8 2    0 0 0 10 6 5   21DiToSiCo.140   
        -1    7130.434441626    3.502e-07    1 0 1 9 8 2    0 0 0 9 8 1    21DiToSiCo.80    
         1    7110.392628606    1.935e-07    0 0 2 9 7 2    0 0 0 9 8 1    21DiToSiCo.71    
        -1    7237.290030178    4.837e-07    0 0 2 9 7 2    0 0 0 10 6 5   21DiToSiCo.128   
