# Supplementary material for: All paths lead to hubs in the spectroscopic networks of water isotopologues H216O and H218O
Source: Commun Chem. 2024 Feb 16;7:34. doi: 10.1038/s42004-024-01103-8 (PMC10873357; doi:10.1038/s42004-024-01103-8)
Supplement: Supplementary file 2 — Supplementary Data 1 [file 42004_2024_1103_MOESM2_ESM.zip › SupplementaryData1/H218O/table_S6.txt]

%%%%%%%%%%%%%%%%%%%%%%%%%%%%%%%%%%%%%%%%%%%%%%%%%%%%%%%%%%%%%%%%%%%%%%%%%%%%%%%%%%%%%%%%%%%%%%%%%%%%%%%%%%%%%%%%%%%%%%%%%%
%
% Experimental spectroscopic network of the H2O-18 molecule corresponding to a subnetwork of the network 
% compiled in 20FuToTePo [DOI: 10.1063/5.0030680]
%
%%%%%%%%%%%%%%%%%%%%%%%%%%%%%%%%%%%%%%%%%%%%%%%%%%%%%%%%%%%%%%%%%%%%%%%%%%%%%%%%%%%%%%%%%%%%%%%%%%%%%%%%%%%%%%%%%%%%%%%%%%
%
% Notes:
%       (a) upper state (six columns)      : rovibrational label (v_1, v_2, v_3, J, K_a, and K_c) 
%                                            of the upper state 
%       (b) lower state (six columns)      : rovibrational label (v_1, v_2, v_3, J, K_a, and K_c) 
%                                            of the lower state
% General comments: The set of links listed below was derived by using only valid (purely experimental) experimental 
%                   transitions and contracting the multiple edges into single ones. Accordingly, the lines of the 
%                   following source segments have completely neglected:
%                   92Toth,
%                   16CoCh,
%                   20virt,
%                   20virt_S2,
%                   20virt_S3,
%                   20virt_S4,
%                   20compl
%                   (for definitions of these tags, see 20FuToTePo). Furthermore, the transitions with line tags
%                   18MiSeSi.89,
%                   18MiSeSi.171,
%                   18MiSeSi.810,
%                   15MiSeSi.422,
%                   12VaMiSeSi.112,
%                   11LeNaCa.136,
%                   11LeNaCa.1536,
%                   11LeNaCab.688,
%                   06LiDuSoWa.3100,
%                   05TaNaBrTe.313,
%                   04TaSnUbTe.15,
%                   04TaSnUbTe.85,
%                   04TaSnUbTe.315,
%                   94Tothd_S3.772, and
%                   85ChMaFlCa.175
%                   have also been discarded, because they have been accidentally entered with incorrect assignments in 
%                   20FuToTePo (in fact, their assignments violate the ortho-para selection rule).
%                   Those lines excluded from the analysis of 20FuToTePo or forming part of floating components in 
%                   20FuToTePo have also been ignored.
%
%%%%%%%%%%%%%%%%%%%%%%%%%%%%%%%%%%%%%%%%%%%%%%%%%%%%%%%%%%%%%%%%%%%%%%%%%%%%%%%%%%%%%%%%%%%%%%%%%%%%%%%%%%%%%%%%%%%%%%%%%%

  upper state         lower state
  0 0 0 1 1 1         0 0 0 0 0 0         
  0 0 1 1 0 1         0 0 0 0 0 0         
  0 0 2 1 1 1         0 0 0 0 0 0         
  0 0 3 1 0 1         0 0 0 0 0 0         
  0 1 0 1 1 1         0 0 0 0 0 0         
  0 1 1 1 0 1         0 0 0 0 0 0         
  0 1 2 1 1 1         0 0 0 0 0 0         
  0 1 3 1 0 1         0 0 0 0 0 0         
  0 2 0 1 1 1         0 0 0 0 0 0         
  0 2 1 1 0 1         0 0 0 0 0 0         
  0 2 2 1 1 1         0 0 0 0 0 0         
  0 2 3 1 0 1         0 0 0 0 0 0         
  0 3 0 1 1 1         0 0 0 0 0 0         
  0 3 1 1 0 1         0 0 0 0 0 0         
  0 3 2 1 1 1         0 0 0 0 0 0         
  0 4 0 1 1 1         0 0 0 0 0 0         
  0 4 1 1 0 1         0 0 0 0 0 0         
  0 7 1 1 0 1         0 0 0 0 0 0         
  1 0 0 1 1 1         0 0 0 0 0 0         
  1 0 1 1 0 1         0 0 0 0 0 0         
  1 0 2 1 1 1         0 0 0 0 0 0         
  1 0 3 1 0 1         0 0 0 0 0 0         
  1 1 0 1 1 1         0 0 0 0 0 0         
  1 1 1 1 0 1         0 0 0 0 0 0         
  1 1 2 1 1 1         0 0 0 0 0 0         
  1 1 3 1 0 1         0 0 0 0 0 0         
  1 2 0 1 1 1         0 0 0 0 0 0         
  1 2 1 1 0 1         0 0 0 0 0 0         
  1 2 2 1 1 1         0 0 0 0 0 0         
  1 3 0 1 1 1         0 0 0 0 0 0         
  1 3 1 1 0 1         0 0 0 0 0 0         
  2 0 0 1 1 1         0 0 0 0 0 0         
  2 0 1 1 0 1         0 0 0 0 0 0         
  2 0 2 1 1 1         0 0 0 0 0 0         
  2 1 0 1 1 1         0 0 0 0 0 0         
  2 1 1 1 0 1         0 0 0 0 0 0         
  2 1 2 1 1 1         0 0 0 0 0 0         
  2 2 0 1 1 1         0 0 0 0 0 0         
  2 2 1 1 0 1         0 0 0 0 0 0         
  2 3 0 1 1 1         0 0 0 0 0 0         
  2 3 1 1 0 1         0 0 0 0 0 0         
  2 4 0 1 1 1         0 0 0 0 0 0         
  3 0 0 1 1 1         0 0 0 0 0 0         
  3 0 1 1 0 1         0 0 0 0 0 0         
  3 1 0 1 1 1         0 0 0 0 0 0         
  3 1 1 1 0 1         0 0 0 0 0 0         
  3 2 0 1 1 1         0 0 0 0 0 0         
  3 2 1 1 0 1         0 0 0 0 0 0         
  4 0 0 1 1 1         0 0 0 0 0 0         
  4 0 1 1 0 1         0 0 0 0 0 0         
  4 1 0 1 1 1         0 0 0 0 0 0         
  4 2 0 1 1 1         0 0 0 0 0 0         
  5 0 0 1 1 1         0 0 0 0 0 0         
  0 0 0 1 1 0         0 0 0 1 0 1         
  0 0 0 2 1 2         0 0 0 1 0 1         
  0 0 1 0 0 0         0 0 0 1 0 1         
  0 0 1 2 0 2         0 0 0 1 0 1         
  0 0 1 2 2 0         0 0 0 1 0 1         
  0 0 2 1 1 0         0 0 0 1 0 1         
  0 0 2 2 1 2         0 0 0 1 0 1         
  0 0 3 0 0 0         0 0 0 1 0 1         
  0 0 3 2 0 2         0 0 0 1 0 1         
  0 0 3 2 2 0         0 0 0 1 0 1         
  0 1 0 1 1 0         0 0 0 1 0 1         
  0 1 0 2 1 2         0 0 0 1 0 1         
  0 1 1 0 0 0         0 0 0 1 0 1         
  0 1 1 2 0 2         0 0 0 1 0 1         
  0 1 1 2 2 0         0 0 0 1 0 1         
  0 1 2 1 1 0         0 0 0 1 0 1         
  0 1 2 2 1 2         0 0 0 1 0 1         
  0 1 3 0 0 0         0 0 0 1 0 1         
  0 1 3 2 0 2         0 0 0 1 0 1         
  0 1 3 2 2 0         0 0 0 1 0 1         
  0 2 0 1 1 0         0 0 0 1 0 1         
  0 2 0 2 1 2         0 0 0 1 0 1         
  0 2 1 0 0 0         0 0 0 1 0 1         
  0 2 1 2 0 2         0 0 0 1 0 1         
  0 2 1 2 2 0         0 0 0 1 0 1         
  0 2 2 1 1 0         0 0 0 1 0 1         
  0 2 2 2 1 2         0 0 0 1 0 1         
  0 2 3 0 0 0         0 0 0 1 0 1         
  0 2 3 2 0 2         0 0 0 1 0 1         
  0 3 0 1 1 0         0 0 0 1 0 1         
  0 3 0 2 1 2         0 0 0 1 0 1         
  0 3 1 0 0 0         0 0 0 1 0 1         
  0 3 1 2 0 2         0 0 0 1 0 1         
  0 3 2 1 1 0         0 0 0 1 0 1         
  0 3 3 2 0 2         0 0 0 1 0 1         
  0 4 0 1 1 0         0 0 0 1 0 1         
  0 4 0 2 1 2         0 0 0 1 0 1         
  0 4 1 0 0 0         0 0 0 1 0 1         
  0 4 1 2 0 2         0 0 0 1 0 1         
  0 4 2 1 1 0         0 0 0 1 0 1         
  0 4 3 0 0 0         0 0 0 1 0 1         
  0 7 0 1 1 0         0 0 0 1 0 1         
  0 7 0 2 1 2         0 0 0 1 0 1         
  0 7 1 0 0 0         0 0 0 1 0 1         
  0 7 1 2 0 2         0 0 0 1 0 1         
  1 0 0 1 1 0         0 0 0 1 0 1         
  1 0 0 2 1 2         0 0 0 1 0 1         
  1 0 1 0 0 0         0 0 0 1 0 1         
  1 0 1 2 0 2         0 0 0 1 0 1         
  1 0 1 2 2 0         0 0 0 1 0 1         
  1 0 2 1 1 0         0 0 0 1 0 1         
  1 0 2 2 1 2         0 0 0 1 0 1         
  1 0 3 0 0 0         0 0 0 1 0 1         
  1 0 3 2 0 2         0 0 0 1 0 1         
  1 0 3 2 2 0         0 0 0 1 0 1         
  1 1 0 1 1 0         0 0 0 1 0 1         
  1 1 0 2 1 2         0 0 0 1 0 1         
  1 1 1 0 0 0         0 0 0 1 0 1         
  1 1 1 2 0 2         0 0 0 1 0 1         
  1 1 1 2 2 0         0 0 0 1 0 1         
  1 1 2 1 1 0         0 0 0 1 0 1         
  1 1 2 2 1 2         0 0 0 1 0 1         
  1 1 3 0 0 0         0 0 0 1 0 1         
  1 1 3 2 0 2         0 0 0 1 0 1         
  1 1 3 2 2 0         0 0 0 1 0 1         
  1 2 0 1 1 0         0 0 0 1 0 1         
  1 2 0 2 1 2         0 0 0 1 0 1         
  1 2 1 0 0 0         0 0 0 1 0 1         
  1 2 1 2 0 2         0 0 0 1 0 1         
  1 2 1 2 2 0         0 0 0 1 0 1         
  1 2 2 1 1 0         0 0 0 1 0 1         
  1 2 2 2 1 2         0 0 0 1 0 1         
  1 3 0 1 1 0         0 0 0 1 0 1         
  1 3 0 2 1 2         0 0 0 1 0 1         
  1 3 1 0 0 0         0 0 0 1 0 1         
  1 3 1 2 0 2         0 0 0 1 0 1         
  1 4 1 0 0 0         0 0 0 1 0 1         
  1 4 1 2 0 2         0 0 0 1 0 1         
  1 6 1 2 0 2         0 0 0 1 0 1         
  2 0 0 1 1 0         0 0 0 1 0 1         
  2 0 0 2 1 2         0 0 0 1 0 1         
  2 0 1 0 0 0         0 0 0 1 0 1         
  2 0 1 2 0 2         0 0 0 1 0 1         
  2 0 1 2 2 0         0 0 0 1 0 1         
  2 0 2 1 1 0         0 0 0 1 0 1         
  2 0 2 2 1 2         0 0 0 1 0 1         
  2 1 0 1 1 0         0 0 0 1 0 1         
  2 1 0 2 1 2         0 0 0 1 0 1         
  2 1 1 0 0 0         0 0 0 1 0 1         
  2 1 1 2 0 2         0 0 0 1 0 1         
  2 1 1 2 2 0         0 0 0 1 0 1         
  2 1 2 1 1 0         0 0 0 1 0 1         
  2 1 2 2 1 2         0 0 0 1 0 1         
  2 2 0 1 1 0         0 0 0 1 0 1         
  2 2 0 2 1 2         0 0 0 1 0 1         
  2 2 1 0 0 0         0 0 0 1 0 1         
  2 2 1 2 0 2         0 0 0 1 0 1         
  2 2 1 2 2 0         0 0 0 1 0 1         
  2 3 0 1 1 0         0 0 0 1 0 1         
  2 3 0 2 1 2         0 0 0 1 0 1         
  2 3 1 0 0 0         0 0 0 1 0 1         
  2 3 1 2 0 2         0 0 0 1 0 1         
  2 4 0 1 1 0         0 0 0 1 0 1         
  2 4 0 2 1 2         0 0 0 1 0 1         
  2 4 1 2 0 2         0 0 0 1 0 1         
  3 0 0 1 1 0         0 0 0 1 0 1         
  3 0 0 2 1 2         0 0 0 1 0 1         
  3 0 1 0 0 0         0 0 0 1 0 1         
  3 0 1 2 0 2         0 0 0 1 0 1         
  3 0 1 2 2 0         0 0 0 1 0 1         
  3 1 0 1 1 0         0 0 0 1 0 1         
  3 1 0 2 1 2         0 0 0 1 0 1         
  3 1 1 0 0 0         0 0 0 1 0 1         
  3 1 1 2 0 2         0 0 0 1 0 1         
  3 1 1 2 2 0         0 0 0 1 0 1         
  3 2 0 2 1 2         0 0 0 1 0 1         
  3 2 1 0 0 0         0 0 0 1 0 1         
  3 2 1 2 0 2         0 0 0 1 0 1         
  3 4 0 1 1 0         0 0 0 1 0 1         
  3 4 0 2 1 2         0 0 0 1 0 1         
  4 0 0 1 1 0         0 0 0 1 0 1         
  4 0 0 2 1 2         0 0 0 1 0 1         
  4 0 1 0 0 0         0 0 0 1 0 1         
  4 0 1 2 0 2         0 0 0 1 0 1         
  4 0 1 2 2 0         0 0 0 1 0 1         
  4 1 0 1 1 0         0 0 0 1 0 1         
  4 1 0 2 1 2         0 0 0 1 0 1         
  4 2 0 1 1 0         0 0 0 1 0 1         
  4 2 0 2 1 2         0 0 0 1 0 1         
  5 0 0 1 1 0         0 0 0 1 0 1         
  5 0 0 2 1 2         0 0 0 1 0 1         
  0 0 0 2 2 1         0 0 0 1 1 0         
  0 0 1 1 1 1         0 0 0 1 1 0         
  0 0 1 2 1 1         0 0 0 1 1 0         
  0 0 2 1 0 1         0 0 0 1 1 0         
  0 0 2 2 2 1         0 0 0 1 1 0         
  0 0 3 1 1 1         0 0 0 1 1 0         
  0 0 3 2 1 1         0 0 0 1 1 0         
  0 1 0 1 0 1         0 0 0 1 1 0         
  0 1 0 2 2 1         0 0 0 1 1 0         
  0 1 1 1 1 1         0 0 0 1 1 0         
  0 1 1 2 1 1         0 0 0 1 1 0         
  0 1 2 1 0 1         0 0 0 1 1 0         
  0 1 2 2 2 1         0 0 0 1 1 0         
  0 1 3 1 1 1         0 0 0 1 1 0         
  0 1 3 2 1 1         0 0 0 1 1 0         
  0 2 0 1 0 1         0 0 0 1 1 0         
  0 2 0 2 2 1         0 0 0 1 1 0         
  0 2 1 1 1 1         0 0 0 1 1 0         
  0 2 1 2 1 1         0 0 0 1 1 0         
  0 2 3 1 1 1         0 0 0 1 1 0         
  0 2 3 2 1 1         0 0 0 1 1 0         
  0 3 0 1 0 1         0 0 0 1 1 0         
  0 3 0 2 2 1         0 0 0 1 1 0         
  0 3 1 1 1 1         0 0 0 1 1 0         
  0 3 1 2 1 1         0 0 0 1 1 0         
  0 3 2 2 2 1         0 0 0 1 1 0         
  0 3 3 1 1 1         0 0 0 1 1 0         
  0 3 3 2 1 1         0 0 0 1 1 0         
  0 4 0 1 0 1         0 0 0 1 1 0         
  0 4 0 2 2 1         0 0 0 1 1 0         
  0 4 1 1 1 1         0 0 0 1 1 0         
  0 4 1 2 1 1         0 0 0 1 1 0         
  0 4 2 1 0 1         0 0 0 1 1 0         
  0 4 2 2 2 1         0 0 0 1 1 0         
  0 5 0 2 2 1         0 0 0 1 1 0         
  1 0 0 1 0 1         0 0 0 1 1 0         
  1 0 0 2 2 1         0 0 0 1 1 0         
  1 0 1 1 1 1         0 0 0 1 1 0         
  1 0 1 2 1 1         0 0 0 1 1 0         
  1 0 2 1 0 1         0 0 0 1 1 0         
  1 0 2 2 2 1         0 0 0 1 1 0         
  1 0 3 1 1 1         0 0 0 1 1 0         
  1 0 3 2 1 1         0 0 0 1 1 0         
  1 1 0 1 0 1         0 0 0 1 1 0         
  1 1 0 2 2 1         0 0 0 1 1 0         
  1 1 1 1 1 1         0 0 0 1 1 0         
  1 1 1 2 1 1         0 0 0 1 1 0         
  1 1 2 1 0 1         0 0 0 1 1 0         
  1 1 2 2 2 1         0 0 0 1 1 0         
  1 1 3 1 1 1         0 0 0 1 1 0         
  1 1 3 2 1 1         0 0 0 1 1 0         
  1 2 0 1 0 1         0 0 0 1 1 0         
  1 2 0 2 2 1         0 0 0 1 1 0         
  1 2 1 1 1 1         0 0 0 1 1 0         
  1 2 1 2 1 1         0 0 0 1 1 0         
  1 2 2 2 2 1         0 0 0 1 1 0         
  1 3 0 1 0 1         0 0 0 1 1 0         
  1 3 0 2 2 1         0 0 0 1 1 0         
  1 3 1 1 1 1         0 0 0 1 1 0         
  1 3 1 2 1 1         0 0 0 1 1 0         
  1 4 1 1 1 1         0 0 0 1 1 0         
  1 4 1 2 1 1         0 0 0 1 1 0         
  2 0 0 1 0 1         0 0 0 1 1 0         
  2 0 0 2 2 1         0 0 0 1 1 0         
  2 0 1 1 1 1         0 0 0 1 1 0         
  2 0 1 2 1 1         0 0 0 1 1 0         
  2 0 2 1 0 1         0 0 0 1 1 0         
  2 0 2 2 2 1         0 0 0 1 1 0         
  2 1 0 1 0 1         0 0 0 1 1 0         
  2 1 0 2 2 1         0 0 0 1 1 0         
  2 1 1 1 1 1         0 0 0 1 1 0         
  2 1 1 2 1 1         0 0 0 1 1 0         
  2 1 2 1 0 1         0 0 0 1 1 0         
  2 1 2 2 2 1         0 0 0 1 1 0         
  2 2 0 1 0 1         0 0 0 1 1 0         
  2 2 1 1 1 1         0 0 0 1 1 0         
  2 2 1 2 1 1         0 0 0 1 1 0         
  2 2 2 1 0 1         0 0 0 1 1 0         
  2 3 0 1 0 1         0 0 0 1 1 0         
  2 3 0 2 2 1         0 0 0 1 1 0         
  2 3 1 1 1 1         0 0 0 1 1 0         
  2 3 1 2 1 1         0 0 0 1 1 0         
  2 4 0 1 0 1         0 0 0 1 1 0         
  2 4 0 2 2 1         0 0 0 1 1 0         
  2 4 1 1 1 1         0 0 0 1 1 0         
  3 0 0 1 0 1         0 0 0 1 1 0         
  3 0 0 2 2 1         0 0 0 1 1 0         
  3 0 1 1 1 1         0 0 0 1 1 0         
  3 0 1 2 1 1         0 0 0 1 1 0         
  3 1 0 1 0 1         0 0 0 1 1 0         
  3 1 0 2 2 1         0 0 0 1 1 0         
  3 1 1 1 1 1         0 0 0 1 1 0         
  3 1 1 2 1 1         0 0 0 1 1 0         
  3 2 0 1 0 1         0 0 0 1 1 0         
  3 2 0 2 2 1         0 0 0 1 1 0         
  3 2 1 1 1 1         0 0 0 1 1 0         
  3 2 1 2 1 1         0 0 0 1 1 0         
  4 0 0 1 0 1         0 0 0 1 1 0         
  4 0 0 2 2 1         0 0 0 1 1 0         
  4 0 1 1 1 1         0 0 0 1 1 0         
  4 0 1 2 1 1         0 0 0 1 1 0         
  4 1 0 1 0 1         0 0 0 1 1 0         
  4 1 0 2 2 1         0 0 0 1 1 0         
  4 2 0 1 0 1         0 0 0 1 1 0         
  4 2 0 2 2 1         0 0 0 1 1 0         
  5 0 0 1 0 1         0 0 0 1 1 0         
  5 0 0 2 2 1         0 0 0 1 1 0         
  0 0 0 2 0 2         0 0 0 1 1 1         
  0 0 0 2 2 0         0 0 0 1 1 1         
  0 0 1 1 1 0         0 0 0 1 1 1         
  0 0 1 2 1 2         0 0 0 1 1 1         
  0 0 2 0 0 0         0 0 0 1 1 1         
  0 0 2 2 0 2         0 0 0 1 1 1         
  0 0 2 2 2 0         0 0 0 1 1 1         
  0 0 3 1 1 0         0 0 0 1 1 1         
  0 0 3 2 1 2         0 0 0 1 1 1         
  0 1 0 0 0 0         0 0 0 1 1 1         
  0 1 0 2 0 2         0 0 0 1 1 1         
  0 1 0 2 2 0         0 0 0 1 1 1         
  0 1 1 1 1 0         0 0 0 1 1 1         
  0 1 1 2 1 2         0 0 0 1 1 1         
  0 1 2 0 0 0         0 0 0 1 1 1         
  0 1 2 2 0 2         0 0 0 1 1 1         
  0 1 2 2 2 0         0 0 0 1 1 1         
  0 1 3 1 1 0         0 0 0 1 1 1         
  0 1 3 2 1 2         0 0 0 1 1 1         
  0 2 0 0 0 0         0 0 0 1 1 1         
  0 2 0 2 0 2         0 0 0 1 1 1         
  0 2 0 2 2 0         0 0 0 1 1 1         
  0 2 1 1 1 0         0 0 0 1 1 1         
  0 2 1 2 1 2         0 0 0 1 1 1         
  0 2 2 0 0 0         0 0 0 1 1 1         
  0 2 2 2 2 0         0 0 0 1 1 1         
  0 2 3 1 1 0         0 0 0 1 1 1         
  0 2 3 2 1 2         0 0 0 1 1 1         
  0 3 0 0 0 0         0 0 0 1 1 1         
  0 3 0 2 0 2         0 0 0 1 1 1         
  0 3 0 2 2 0         0 0 0 1 1 1         
  0 3 1 1 1 0         0 0 0 1 1 1         
  0 3 1 2 1 2         0 0 0 1 1 1         
  0 3 2 0 0 0         0 0 0 1 1 1         
  0 3 3 2 1 2         0 0 0 1 1 1         
  0 4 0 0 0 0         0 0 0 1 1 1         
  0 4 0 2 0 2         0 0 0 1 1 1         
  0 4 0 2 2 0         0 0 0 1 1 1         
  0 4 1 1 1 0         0 0 0 1 1 1         
  0 4 1 2 1 2         0 0 0 1 1 1         
  0 4 2 2 2 0         0 0 0 1 1 1         
  1 0 0 0 0 0         0 0 0 1 1 1         
  1 0 0 2 0 2         0 0 0 1 1 1         
  1 0 1 1 1 0         0 0 0 1 1 1         
  1 0 1 2 1 2         0 0 0 1 1 1         
  1 0 2 0 0 0         0 0 0 1 1 1         
  1 0 2 2 0 2         0 0 0 1 1 1         
  1 0 2 2 2 0         0 0 0 1 1 1         
  1 0 3 1 1 0         0 0 0 1 1 1         
  1 0 3 2 1 2         0 0 0 1 1 1         
  1 1 0 0 0 0         0 0 0 1 1 1         
  1 1 0 2 0 2         0 0 0 1 1 1         
  1 1 0 2 2 0         0 0 0 1 1 1         
  1 1 1 1 1 0         0 0 0 1 1 1         
  1 1 1 2 1 2         0 0 0 1 1 1         
  1 1 2 0 0 0         0 0 0 1 1 1         
  1 1 2 2 0 2         0 0 0 1 1 1         
  1 1 2 2 2 0         0 0 0 1 1 1         
  1 1 3 1 1 0         0 0 0 1 1 1         
  1 1 3 2 1 2         0 0 0 1 1 1         
  1 2 0 0 0 0         0 0 0 1 1 1         
  1 2 0 2 0 2         0 0 0 1 1 1         
  1 2 0 2 2 0         0 0 0 1 1 1         
  1 2 1 1 1 0         0 0 0 1 1 1         
  1 2 1 2 1 2         0 0 0 1 1 1         
  1 2 2 0 0 0         0 0 0 1 1 1         
  1 2 2 2 0 2         0 0 0 1 1 1         
  1 2 2 2 2 0         0 0 0 1 1 1         
  1 3 0 0 0 0         0 0 0 1 1 1         
  1 3 0 2 0 2         0 0 0 1 1 1         
  1 3 1 1 1 0         0 0 0 1 1 1         
  1 3 1 2 1 2         0 0 0 1 1 1         
  1 4 1 1 1 0         0 0 0 1 1 1         
  2 0 0 0 0 0         0 0 0 1 1 1         
  2 0 0 2 0 2         0 0 0 1 1 1         
  2 0 0 2 2 0         0 0 0 1 1 1         
  2 0 1 1 1 0         0 0 0 1 1 1         
  2 0 1 2 1 2         0 0 0 1 1 1         
  2 0 2 0 0 0         0 0 0 1 1 1         
  2 0 2 2 2 0         0 0 0 1 1 1         
  2 1 0 0 0 0         0 0 0 1 1 1         
  2 1 0 2 0 2         0 0 0 1 1 1         
  2 1 1 1 1 0         0 0 0 1 1 1         
  2 1 1 2 1 2         0 0 0 1 1 1         
  2 1 2 0 0 0         0 0 0 1 1 1         
  2 1 2 2 0 2         0 0 0 1 1 1         
  2 2 0 0 0 0         0 0 0 1 1 1         
  2 2 0 2 0 2         0 0 0 1 1 1         
  2 2 0 2 2 0         0 0 0 1 1 1         
  2 2 1 1 1 0         0 0 0 1 1 1         
  2 2 1 2 1 2         0 0 0 1 1 1         
  2 3 0 0 0 0         0 0 0 1 1 1         
  2 3 0 2 0 2         0 0 0 1 1 1         
  2 4 0 0 0 0         0 0 0 1 1 1         
  2 4 0 2 0 2         0 0 0 1 1 1         
  2 4 0 2 2 0         0 0 0 1 1 1         
  3 0 0 0 0 0         0 0 0 1 1 1         
  3 0 0 2 0 2         0 0 0 1 1 1         
  3 0 0 2 2 0         0 0 0 1 1 1         
  3 0 1 1 1 0         0 0 0 1 1 1         
  3 0 1 2 1 2         0 0 0 1 1 1         
  3 1 0 0 0 0         0 0 0 1 1 1         
  3 1 0 2 0 2         0 0 0 1 1 1         
  3 1 0 2 2 0         0 0 0 1 1 1         
  3 1 1 1 1 0         0 0 0 1 1 1         
  3 1 1 2 1 2         0 0 0 1 1 1         
  3 2 0 2 2 0         0 0 0 1 1 1         
  3 2 1 1 1 0         0 0 0 1 1 1         
  3 2 1 2 1 2         0 0 0 1 1 1         
  4 0 0 0 0 0         0 0 0 1 1 1         
  4 0 0 2 0 2         0 0 0 1 1 1         
  4 0 1 1 1 0         0 0 0 1 1 1         
  4 0 1 2 1 2         0 0 0 1 1 1         
  4 1 0 0 0 0         0 0 0 1 1 1         
  4 1 0 2 0 2         0 0 0 1 1 1         
  4 1 0 2 2 0         0 0 0 1 1 1         
  4 2 0 2 0 2         0 0 0 1 1 1         
  4 2 0 2 2 0         0 0 0 1 1 1         
  5 0 0 2 0 2         0 0 0 1 1 1         
  5 0 0 2 2 0         0 0 0 1 1 1         
  0 0 0 2 1 1         0 0 0 2 0 2         
  0 0 0 3 1 3         0 0 0 2 0 2         
  0 0 0 3 3 1         0 0 0 2 0 2         
  0 0 1 1 0 1         0 0 0 2 0 2         
  0 0 1 2 2 1         0 0 0 2 0 2         
  0 0 1 3 0 3         0 0 0 2 0 2         
  0 0 1 3 2 1         0 0 0 2 0 2         
  0 0 2 1 1 1         0 0 0 2 0 2         
  0 0 2 2 1 1         0 0 0 2 0 2         
  0 0 2 3 1 3         0 0 0 2 0 2         
  0 0 2 3 3 1         0 0 0 2 0 2         
  0 0 3 1 0 1         0 0 0 2 0 2         
  0 0 3 2 2 1         0 0 0 2 0 2         
  0 0 3 3 0 3         0 0 0 2 0 2         
  0 0 3 3 2 1         0 0 0 2 0 2         
  0 1 0 1 1 1         0 0 0 2 0 2         
  0 1 0 2 1 1         0 0 0 2 0 2         
  0 1 0 3 1 3         0 0 0 2 0 2         
  0 1 0 3 3 1         0 0 0 2 0 2         
  0 1 1 1 0 1         0 0 0 2 0 2         
  0 1 1 2 2 1         0 0 0 2 0 2         
  0 1 1 3 0 3         0 0 0 2 0 2         
  0 1 1 3 2 1         0 0 0 2 0 2         
  0 1 2 1 1 1         0 0 0 2 0 2         
  0 1 2 2 1 1         0 0 0 2 0 2         
  0 1 2 3 1 3         0 0 0 2 0 2         
  0 1 3 1 0 1         0 0 0 2 0 2         
  0 1 3 2 2 1         0 0 0 2 0 2         
  0 1 3 3 0 3         0 0 0 2 0 2         
  0 1 3 3 2 1         0 0 0 2 0 2         
  0 2 0 1 1 1         0 0 0 2 0 2         
  0 2 0 2 1 1         0 0 0 2 0 2         
  0 2 0 3 1 3         0 0 0 2 0 2         
  0 2 0 3 3 1         0 0 0 2 0 2         
  0 2 1 1 0 1         0 0 0 2 0 2         
  0 2 1 2 2 1         0 0 0 2 0 2         
  0 2 1 3 0 3         0 0 0 2 0 2         
  0 2 1 3 2 1         0 0 0 2 0 2         
  0 2 2 2 1 1         0 0 0 2 0 2         
  0 2 2 3 1 3         0 0 0 2 0 2         
  0 2 3 1 0 1         0 0 0 2 0 2         
  0 2 3 3 0 3         0 0 0 2 0 2         
  0 3 0 1 1 1         0 0 0 2 0 2         
  0 3 0 2 1 1         0 0 0 2 0 2         
  0 3 0 3 1 3         0 0 0 2 0 2         
  0 3 1 1 0 1         0 0 0 2 0 2         
  0 3 1 2 2 1         0 0 0 2 0 2         
  0 3 1 3 0 3         0 0 0 2 0 2         
  0 3 1 3 2 1         0 0 0 2 0 2         
  0 3 3 3 0 3         0 0 0 2 0 2         
  0 4 0 1 1 1         0 0 0 2 0 2         
  0 4 0 2 1 1         0 0 0 2 0 2         
  0 4 0 3 1 3         0 0 0 2 0 2         
  0 4 0 3 3 1         0 0 0 2 0 2         
  0 4 1 1 0 1         0 0 0 2 0 2         
  0 4 1 3 0 3         0 0 0 2 0 2         
  0 7 0 2 1 1         0 0 0 2 0 2         
  0 7 1 3 0 3         0 0 0 2 0 2         
  1 0 0 1 1 1         0 0 0 2 0 2         
  1 0 0 2 1 1         0 0 0 2 0 2         
  1 0 0 3 1 3         0 0 0 2 0 2         
  1 0 0 3 3 1         0 0 0 2 0 2         
  1 0 1 1 0 1         0 0 0 2 0 2         
  1 0 1 2 2 1         0 0 0 2 0 2         
  1 0 1 3 0 3         0 0 0 2 0 2         
  1 0 1 3 2 1         0 0 0 2 0 2         
  1 0 2 1 1 1         0 0 0 2 0 2         
  1 0 2 2 1 1         0 0 0 2 0 2         
  1 0 2 3 1 3         0 0 0 2 0 2         
  1 0 3 1 0 1         0 0 0 2 0 2         
  1 0 3 2 2 1         0 0 0 2 0 2         
  1 0 3 3 0 3         0 0 0 2 0 2         
  1 0 3 3 2 1         0 0 0 2 0 2         
  1 1 0 1 1 1         0 0 0 2 0 2         
  1 1 0 2 1 1         0 0 0 2 0 2         
  1 1 0 3 1 3         0 0 0 2 0 2         
  1 1 0 3 3 1         0 0 0 2 0 2         
  1 1 1 1 0 1         0 0 0 2 0 2         
  1 1 1 2 2 1         0 0 0 2 0 2         
  1 1 1 3 0 3         0 0 0 2 0 2         
  1 1 1 3 2 1         0 0 0 2 0 2         
  1 1 2 1 1 1         0 0 0 2 0 2         
  1 1 2 2 1 1         0 0 0 2 0 2         
  1 1 2 3 1 3         0 0 0 2 0 2         
  1 1 2 3 3 1         0 0 0 2 0 2         
  1 1 3 1 0 1         0 0 0 2 0 2         
  1 1 3 3 0 3         0 0 0 2 0 2         
  1 2 0 1 1 1         0 0 0 2 0 2         
  1 2 0 2 1 1         0 0 0 2 0 2         
  1 2 0 3 1 3         0 0 0 2 0 2         
  1 2 0 3 3 1         0 0 0 2 0 2         
  1 2 1 1 0 1         0 0 0 2 0 2         
  1 2 1 2 2 1         0 0 0 2 0 2         
  1 2 1 3 0 3         0 0 0 2 0 2         
  1 2 1 3 2 1         0 0 0 2 0 2         
  1 2 2 1 1 1         0 0 0 2 0 2         
  1 2 2 2 1 1         0 0 0 2 0 2         
  1 2 2 3 1 3         0 0 0 2 0 2         
  1 3 0 1 1 1         0 0 0 2 0 2         
  1 3 0 2 1 1         0 0 0 2 0 2         
  1 3 0 3 1 3         0 0 0 2 0 2         
  1 3 1 1 0 1         0 0 0 2 0 2         
  1 3 1 2 2 1         0 0 0 2 0 2         
  1 3 1 3 0 3         0 0 0 2 0 2         
  1 4 1 1 0 1         0 0 0 2 0 2         
  2 0 0 1 1 1         0 0 0 2 0 2         
  2 0 0 2 1 1         0 0 0 2 0 2         
  2 0 0 3 1 3         0 0 0 2 0 2         
  2 0 0 3 3 1         0 0 0 2 0 2         
  2 0 1 1 0 1         0 0 0 2 0 2         
  2 0 1 2 2 1         0 0 0 2 0 2         
  2 0 1 3 0 3         0 0 0 2 0 2         
  2 0 1 3 2 1         0 0 0 2 0 2         
  2 0 2 3 1 3         0 0 0 2 0 2         
  2 1 0 1 1 1         0 0 0 2 0 2         
  2 1 0 2 1 1         0 0 0 2 0 2         
  2 1 0 3 1 3         0 0 0 2 0 2         
  2 1 1 1 0 1         0 0 0 2 0 2         
  2 1 1 2 2 1         0 0 0 2 0 2         
  2 1 1 3 0 3         0 0 0 2 0 2         
  2 1 1 3 2 1         0 0 0 2 0 2         
  2 1 2 1 1 1         0 0 0 2 0 2         
  2 1 2 2 1 1         0 0 0 2 0 2         
  2 1 2 3 1 3         0 0 0 2 0 2         
  2 2 0 1 1 1         0 0 0 2 0 2         
  2 2 0 2 1 1         0 0 0 2 0 2         
  2 2 0 3 1 3         0 0 0 2 0 2         
  2 2 1 1 0 1         0 0 0 2 0 2         
  2 2 1 3 0 3         0 0 0 2 0 2         
  2 2 1 3 2 1         0 0 0 2 0 2         
  2 3 0 2 1 1         0 0 0 2 0 2         
  2 3 0 3 1 3         0 0 0 2 0 2         
  2 4 0 2 1 1         0 0 0 2 0 2         
  2 4 0 3 1 3         0 0 0 2 0 2         
  3 0 0 1 1 1         0 0 0 2 0 2         
  3 0 0 2 1 1         0 0 0 2 0 2         
  3 0 0 3 1 3         0 0 0 2 0 2         
  3 0 0 3 3 1         0 0 0 2 0 2         
  3 0 1 1 0 1         0 0 0 2 0 2         
  3 0 1 2 2 1         0 0 0 2 0 2         
  3 0 1 3 0 3         0 0 0 2 0 2         
  3 0 1 3 2 1         0 0 0 2 0 2         
  3 1 0 1 1 1         0 0 0 2 0 2         
  3 1 0 2 1 1         0 0 0 2 0 2         
  3 1 0 3 1 3         0 0 0 2 0 2         
  3 1 1 1 0 1         0 0 0 2 0 2         
  3 1 1 2 2 1         0 0 0 2 0 2         
  3 1 1 3 0 3         0 0 0 2 0 2         
  3 1 1 3 2 1         0 0 0 2 0 2         
  3 2 0 2 1 1         0 0 0 2 0 2         
  3 2 0 3 1 3         0 0 0 2 0 2         
  3 2 0 3 3 1         0 0 0 2 0 2         
  3 2 1 1 0 1         0 0 0 2 0 2         
  3 2 1 3 0 3         0 0 0 2 0 2         
  3 2 1 3 2 1         0 0 0 2 0 2         
  4 0 0 1 1 1         0 0 0 2 0 2         
  4 0 0 2 1 1         0 0 0 2 0 2         
  4 0 0 3 1 3         0 0 0 2 0 2         
  4 0 1 1 0 1         0 0 0 2 0 2         
  4 0 1 3 0 3         0 0 0 2 0 2         
  4 0 1 3 2 1         0 0 0 2 0 2         
  4 1 0 2 1 1         0 0 0 2 0 2         
  4 1 0 3 1 3         0 0 0 2 0 2         
  4 2 0 3 1 3         0 0 0 2 0 2         
  5 0 0 2 1 1         0 0 0 2 0 2         
  5 0 0 3 1 3         0 0 0 2 0 2         
  0 0 0 2 2 0         0 0 0 2 1 1         
  0 0 0 3 2 2         0 0 0 2 1 1         
  0 0 1 1 1 0         0 0 0 2 1 1         
  0 0 1 2 1 2         0 0 0 2 1 1         
  0 0 1 3 1 2         0 0 0 2 1 1         
  0 0 1 3 3 0         0 0 0 2 1 1         
  0 0 2 2 0 2         0 0 0 2 1 1         
  0 0 2 2 2 0         0 0 0 2 1 1         
  0 0 2 3 2 2         0 0 0 2 1 1         
  0 0 3 1 1 0         0 0 0 2 1 1         
  0 0 3 2 1 2         0 0 0 2 1 1         
  0 0 3 3 1 2         0 0 0 2 1 1         
  0 0 3 3 3 0         0 0 0 2 1 1         
  0 1 0 2 0 2         0 0 0 2 1 1         
  0 1 0 2 2 0         0 0 0 2 1 1         
  0 1 0 3 2 2         0 0 0 2 1 1         
  0 1 1 1 1 0         0 0 0 2 1 1         
  0 1 1 2 1 2         0 0 0 2 1 1         
  0 1 1 3 1 2         0 0 0 2 1 1         
  0 1 1 3 3 0         0 0 0 2 1 1         
  0 1 2 2 0 2         0 0 0 2 1 1         
  0 1 2 2 2 0         0 0 0 2 1 1         
  0 1 2 3 2 2         0 0 0 2 1 1         
  0 1 3 1 1 0         0 0 0 2 1 1         
  0 1 3 2 1 2         0 0 0 2 1 1         
  0 1 3 3 1 2         0 0 0 2 1 1         
  0 1 3 3 3 0         0 0 0 2 1 1         
  0 2 0 2 0 2         0 0 0 2 1 1         
  0 2 0 2 2 0         0 0 0 2 1 1         
  0 2 1 1 1 0         0 0 0 2 1 1         
  0 2 1 2 1 2         0 0 0 2 1 1         
  0 2 1 3 1 2         0 0 0 2 1 1         
  0 2 1 3 3 0         0 0 0 2 1 1         
  0 2 2 2 0 2         0 0 0 2 1 1         
  0 2 2 2 2 0         0 0 0 2 1 1         
  0 2 2 3 2 2         0 0 0 2 1 1         
  0 2 3 1 1 0         0 0 0 2 1 1         
  0 2 3 2 1 2         0 0 0 2 1 1         
  0 3 0 2 0 2         0 0 0 2 1 1         
  0 3 0 2 2 0         0 0 0 2 1 1         
  0 3 0 3 2 2         0 0 0 2 1 1         
  0 3 1 1 1 0         0 0 0 2 1 1         
  0 3 1 2 1 2         0 0 0 2 1 1         
  0 3 1 3 1 2         0 0 0 2 1 1         
  0 3 2 3 2 2         0 0 0 2 1 1         
  0 3 3 3 1 2         0 0 0 2 1 1         
  0 4 0 2 0 2         0 0 0 2 1 1         
  0 4 0 2 2 0         0 0 0 2 1 1         
  0 4 0 3 2 2         0 0 0 2 1 1         
  0 4 1 1 1 0         0 0 0 2 1 1         
  0 4 1 3 1 2         0 0 0 2 1 1         
  0 4 2 3 2 2         0 0 0 2 1 1         
  0 7 1 3 1 2         0 0 0 2 1 1         
  1 0 0 2 0 2         0 0 0 2 1 1         
  1 0 0 2 2 0         0 0 0 2 1 1         
  1 0 0 3 2 2         0 0 0 2 1 1         
  1 0 1 1 1 0         0 0 0 2 1 1         
  1 0 1 2 1 2         0 0 0 2 1 1         
  1 0 1 3 1 2         0 0 0 2 1 1         
  1 0 1 3 3 0         0 0 0 2 1 1         
  1 0 2 2 0 2         0 0 0 2 1 1         
  1 0 2 2 2 0         0 0 0 2 1 1         
  1 0 2 3 2 2         0 0 0 2 1 1         
  1 0 3 1 1 0         0 0 0 2 1 1         
  1 0 3 2 1 2         0 0 0 2 1 1         
  1 0 3 3 1 2         0 0 0 2 1 1         
  1 1 0 2 0 2         0 0 0 2 1 1         
  1 1 0 2 2 0         0 0 0 2 1 1         
  1 1 0 3 2 2         0 0 0 2 1 1         
  1 1 1 1 1 0         0 0 0 2 1 1         
  1 1 1 2 1 2         0 0 0 2 1 1         
  1 1 1 3 1 2         0 0 0 2 1 1         
  1 1 1 3 3 0         0 0 0 2 1 1         
  1 1 2 2 0 2         0 0 0 2 1 1         
  1 1 2 2 2 0         0 0 0 2 1 1         
  1 1 2 3 2 2         0 0 0 2 1 1         
  1 1 3 1 1 0         0 0 0 2 1 1         
  1 1 3 2 1 2         0 0 0 2 1 1         
  1 1 3 3 1 2         0 0 0 2 1 1         
  1 2 0 2 0 2         0 0 0 2 1 1         
  1 2 0 2 2 0         0 0 0 2 1 1         
  1 2 0 3 2 2         0 0 0 2 1 1         
  1 2 1 1 1 0         0 0 0 2 1 1         
  1 2 1 2 1 2         0 0 0 2 1 1         
  1 2 1 3 1 2         0 0 0 2 1 1         
  1 2 2 2 0 2         0 0 0 2 1 1         
  1 2 2 2 2 0         0 0 0 2 1 1         
  1 2 2 3 2 2         0 0 0 2 1 1         
  1 3 0 2 0 2         0 0 0 2 1 1         
  1 3 0 2 2 0         0 0 0 2 1 1         
  1 3 0 3 2 2         0 0 0 2 1 1         
  1 3 1 1 1 0         0 0 0 2 1 1         
  1 3 1 2 1 2         0 0 0 2 1 1         
  1 3 1 3 1 2         0 0 0 2 1 1         
  1 4 1 1 1 0         0 0 0 2 1 1         
  1 4 1 3 1 2         0 0 0 2 1 1         
  1 4 2 3 2 2         0 0 0 2 1 1         
  2 0 0 2 0 2         0 0 0 2 1 1         
  2 0 0 2 2 0         0 0 0 2 1 1         
  2 0 0 3 2 2         0 0 0 2 1 1         
  2 0 1 1 1 0         0 0 0 2 1 1         
  2 0 1 2 1 2         0 0 0 2 1 1         
  2 0 1 3 1 2         0 0 0 2 1 1         
  2 0 2 2 0 2         0 0 0 2 1 1         
  2 0 2 2 2 0         0 0 0 2 1 1         
  2 0 2 3 2 2         0 0 0 2 1 1         
  2 1 0 2 0 2         0 0 0 2 1 1         
  2 1 0 2 2 0         0 0 0 2 1 1         
  2 1 0 3 2 2         0 0 0 2 1 1         
  2 1 1 1 1 0         0 0 0 2 1 1         
  2 1 1 2 1 2         0 0 0 2 1 1         
  2 1 1 3 1 2         0 0 0 2 1 1         
  2 1 1 3 3 0         0 0 0 2 1 1         
  2 1 2 2 0 2         0 0 0 2 1 1         
  2 1 2 2 2 0         0 0 0 2 1 1         
  2 1 2 3 2 2         0 0 0 2 1 1         
  2 2 0 2 0 2         0 0 0 2 1 1         
  2 2 0 3 2 2         0 0 0 2 1 1         
  2 2 1 1 1 0         0 0 0 2 1 1         
  2 2 1 2 1 2         0 0 0 2 1 1         
  2 2 1 3 1 2         0 0 0 2 1 1         
  2 3 0 2 0 2         0 0 0 2 1 1         
  2 3 0 2 2 0         0 0 0 2 1 1         
  2 3 0 3 2 2         0 0 0 2 1 1         
  2 4 0 2 0 2         0 0 0 2 1 1         
  2 4 0 2 2 0         0 0 0 2 1 1         
  2 4 0 3 2 2         0 0 0 2 1 1         
  3 0 0 2 0 2         0 0 0 2 1 1         
  3 0 0 3 2 2         0 0 0 2 1 1         
  3 0 1 1 1 0         0 0 0 2 1 1         
  3 0 1 2 1 2         0 0 0 2 1 1         
  3 0 1 3 1 2         0 0 0 2 1 1         
  3 0 1 3 3 0         0 0 0 2 1 1         
  3 1 0 2 2 0         0 0 0 2 1 1         
  3 1 0 3 2 2         0 0 0 2 1 1         
  3 1 1 1 1 0         0 0 0 2 1 1         
  3 1 1 2 1 2         0 0 0 2 1 1         
  3 1 1 3 1 2         0 0 0 2 1 1         
  3 2 0 2 0 2         0 0 0 2 1 1         
  3 2 0 3 2 2         0 0 0 2 1 1         
  3 2 1 1 1 0         0 0 0 2 1 1         
  3 2 1 2 1 2         0 0 0 2 1 1         
  3 2 1 3 1 2         0 0 0 2 1 1         
  4 0 0 2 0 2         0 0 0 2 1 1         
  4 0 0 2 2 0         0 0 0 2 1 1         
  4 0 0 3 2 2         0 0 0 2 1 1         
  4 0 1 1 1 0         0 0 0 2 1 1         
  4 0 1 2 1 2         0 0 0 2 1 1         
  4 0 1 3 1 2         0 0 0 2 1 1         
  4 0 1 3 3 0         0 0 0 2 1 1         
  4 1 0 2 0 2         0 0 0 2 1 1         
  4 1 0 2 2 0         0 0 0 2 1 1         
  4 1 0 3 2 2         0 0 0 2 1 1         
  4 2 0 2 0 2         0 0 0 2 1 1         
  4 2 0 3 2 2         0 0 0 2 1 1         
  5 0 0 2 0 2         0 0 0 2 1 1         
  5 0 0 3 2 2         0 0 0 2 1 1         
  0 0 0 2 2 1         0 0 0 2 1 2         
  0 0 0 3 0 3         0 0 0 2 1 2         
  0 0 0 3 2 1         0 0 0 2 1 2         
  0 0 1 1 1 1         0 0 0 2 1 2         
  0 0 1 2 1 1         0 0 0 2 1 2         
  0 0 1 3 1 3         0 0 0 2 1 2         
  0 0 1 3 3 1         0 0 0 2 1 2         
  0 0 2 1 0 1         0 0 0 2 1 2         
  0 0 2 2 2 1         0 0 0 2 1 2         
  0 0 2 3 0 3         0 0 0 2 1 2         
  0 0 2 3 2 1         0 0 0 2 1 2         
  0 0 3 1 1 1         0 0 0 2 1 2         
  0 0 3 2 1 1         0 0 0 2 1 2         
  0 0 3 3 1 3         0 0 0 2 1 2         
  0 0 3 3 3 1         0 0 0 2 1 2         
  0 1 0 1 0 1         0 0 0 2 1 2         
  0 1 0 2 2 1         0 0 0 2 1 2         
  0 1 0 3 0 3         0 0 0 2 1 2         
  0 1 0 3 2 1         0 0 0 2 1 2         
  0 1 1 1 1 1         0 0 0 2 1 2         
  0 1 1 2 1 1         0 0 0 2 1 2         
  0 1 1 3 1 3         0 0 0 2 1 2         
  0 1 1 3 3 1         0 0 0 2 1 2         
  0 1 2 1 0 1         0 0 0 2 1 2         
  0 1 2 2 2 1         0 0 0 2 1 2         
  0 1 2 3 0 3         0 0 0 2 1 2         
  0 1 2 3 2 1         0 0 0 2 1 2         
  0 1 3 1 1 1         0 0 0 2 1 2         
  0 1 3 2 1 1         0 0 0 2 1 2         
  0 1 3 3 1 3         0 0 0 2 1 2         
  0 1 3 3 3 1         0 0 0 2 1 2         
  0 2 0 1 0 1         0 0 0 2 1 2         
  0 2 0 2 2 1         0 0 0 2 1 2         
  0 2 0 3 0 3         0 0 0 2 1 2         
  0 2 0 3 2 1         0 0 0 2 1 2         
  0 2 1 1 1 1         0 0 0 2 1 2         
  0 2 1 2 1 1         0 0 0 2 1 2         
  0 2 1 3 1 3         0 0 0 2 1 2         
  0 2 1 3 3 1         0 0 0 2 1 2         
  0 2 2 3 0 3         0 0 0 2 1 2         
  0 2 3 1 1 1         0 0 0 2 1 2         
  0 2 3 2 1 1         0 0 0 2 1 2         
  0 2 3 3 1 3         0 0 0 2 1 2         
  0 3 0 1 0 1         0 0 0 2 1 2         
  0 3 0 2 2 1         0 0 0 2 1 2         
  0 3 0 3 0 3         0 0 0 2 1 2         
  0 3 0 3 2 1         0 0 0 2 1 2         
  0 3 1 1 1 1         0 0 0 2 1 2         
  0 3 1 2 1 1         0 0 0 2 1 2         
  0 3 1 3 1 3         0 0 0 2 1 2         
  0 3 2 1 0 1         0 0 0 2 1 2         
  0 3 2 2 2 1         0 0 0 2 1 2         
  0 3 2 3 2 1         0 0 0 2 1 2         
  0 3 3 1 1 1         0 0 0 2 1 2         
  0 3 3 3 1 3         0 0 0 2 1 2         
  0 4 0 1 0 1         0 0 0 2 1 2         
  0 4 0 2 2 1         0 0 0 2 1 2         
  0 4 0 3 0 3         0 0 0 2 1 2         
  0 4 0 3 2 1         0 0 0 2 1 2         
  0 4 1 1 1 1         0 0 0 2 1 2         
  0 4 1 2 1 1         0 0 0 2 1 2         
  0 4 1 3 1 3         0 0 0 2 1 2         
  0 7 1 3 1 3         0 0 0 2 1 2         
  1 0 0 1 0 1         0 0 0 2 1 2         
  1 0 0 2 2 1         0 0 0 2 1 2         
  1 0 0 3 0 3         0 0 0 2 1 2         
  1 0 0 3 2 1         0 0 0 2 1 2         
  1 0 1 1 1 1         0 0 0 2 1 2         
  1 0 1 2 1 1         0 0 0 2 1 2         
  1 0 1 3 1 3         0 0 0 2 1 2         
  1 0 1 3 3 1         0 0 0 2 1 2         
  1 0 2 1 0 1         0 0 0 2 1 2         
  1 0 2 2 2 1         0 0 0 2 1 2         
  1 0 2 3 0 3         0 0 0 2 1 2         
  1 0 2 3 2 1         0 0 0 2 1 2         
  1 0 3 1 1 1         0 0 0 2 1 2         
  1 0 3 2 1 1         0 0 0 2 1 2         
  1 0 3 3 1 3         0 0 0 2 1 2         
  1 1 0 1 0 1         0 0 0 2 1 2         
  1 1 0 2 2 1         0 0 0 2 1 2         
  1 1 0 3 0 3         0 0 0 2 1 2         
  1 1 0 3 2 1         0 0 0 2 1 2         
  1 1 1 1 1 1         0 0 0 2 1 2         
  1 1 1 2 1 1         0 0 0 2 1 2         
  1 1 1 3 1 3         0 0 0 2 1 2         
  1 1 1 3 3 1         0 0 0 2 1 2         
  1 1 2 1 0 1         0 0 0 2 1 2         
  1 1 2 2 2 1         0 0 0 2 1 2         
  1 1 2 3 0 3         0 0 0 2 1 2         
  1 1 2 3 2 1         0 0 0 2 1 2         
  1 1 3 1 1 1         0 0 0 2 1 2         
  1 1 3 3 1 3         0 0 0 2 1 2         
  1 2 0 1 0 1         0 0 0 2 1 2         
  1 2 0 2 2 1         0 0 0 2 1 2         
  1 2 0 3 0 3         0 0 0 2 1 2         
  1 2 0 3 2 1         0 0 0 2 1 2         
  1 2 1 1 1 1         0 0 0 2 1 2         
  1 2 1 2 1 1         0 0 0 2 1 2         
  1 2 1 3 1 3         0 0 0 2 1 2         
  1 2 1 3 3 1         0 0 0 2 1 2         
  1 2 2 1 0 1         0 0 0 2 1 2         
  1 2 2 2 2 1         0 0 0 2 1 2         
  1 2 2 3 0 3         0 0 0 2 1 2         
  1 2 2 3 2 1         0 0 0 2 1 2         
  1 3 0 1 0 1         0 0 0 2 1 2         
  1 3 0 2 2 1         0 0 0 2 1 2         
  1 3 0 3 0 3         0 0 0 2 1 2         
  1 3 0 3 2 1         0 0 0 2 1 2         
  1 3 1 1 1 1         0 0 0 2 1 2         
  1 3 1 2 1 1         0 0 0 2 1 2         
  1 3 1 3 1 3         0 0 0 2 1 2         
  1 4 1 1 1 1         0 0 0 2 1 2         
  1 4 1 2 1 1         0 0 0 2 1 2         
  1 4 1 3 1 3         0 0 0 2 1 2         
  1 4 2 3 2 1         0 0 0 2 1 2         
  1 7 0 3 0 3         0 0 0 2 1 2         
  2 0 0 1 0 1         0 0 0 2 1 2         
  2 0 0 2 2 1         0 0 0 2 1 2         
  2 0 0 3 0 3         0 0 0 2 1 2         
  2 0 0 3 2 1         0 0 0 2 1 2         
  2 0 1 1 1 1         0 0 0 2 1 2         
  2 0 1 2 1 1         0 0 0 2 1 2         
  2 0 1 3 1 3         0 0 0 2 1 2         
  2 0 1 3 3 1         0 0 0 2 1 2         
  2 0 2 1 0 1         0 0 0 2 1 2         
  2 0 2 2 2 1         0 0 0 2 1 2         
  2 0 2 3 0 3         0 0 0 2 1 2         
  2 0 2 3 2 1         0 0 0 2 1 2         
  2 1 0 1 0 1         0 0 0 2 1 2         
  2 1 0 2 2 1         0 0 0 2 1 2         
  2 1 0 3 0 3         0 0 0 2 1 2         
  2 1 1 1 1 1         0 0 0 2 1 2         
  2 1 1 2 1 1         0 0 0 2 1 2         
  2 1 1 3 1 3         0 0 0 2 1 2         
  2 1 1 3 3 1         0 0 0 2 1 2         
  2 1 2 1 0 1         0 0 0 2 1 2         
  2 1 2 2 2 1         0 0 0 2 1 2         
  2 1 2 3 0 3         0 0 0 2 1 2         
  2 1 2 3 2 1         0 0 0 2 1 2         
  2 2 0 1 0 1         0 0 0 2 1 2         
  2 2 0 2 2 1         0 0 0 2 1 2         
  2 2 0 3 0 3         0 0 0 2 1 2         
  2 2 1 1 1 1         0 0 0 2 1 2         
  2 2 1 2 1 1         0 0 0 2 1 2         
  2 2 1 3 1 3         0 0 0 2 1 2         
  2 2 1 3 3 1         0 0 0 2 1 2         
  2 2 2 1 0 1         0 0 0 2 1 2         
  2 3 0 1 0 1         0 0 0 2 1 2         
  2 3 0 2 2 1         0 0 0 2 1 2         
  2 3 0 3 0 3         0 0 0 2 1 2         
  2 3 0 3 2 1         0 0 0 2 1 2         
  2 3 1 1 1 1         0 0 0 2 1 2         
  2 3 1 3 1 3         0 0 0 2 1 2         
  2 4 0 1 0 1         0 0 0 2 1 2         
  2 4 0 3 0 3         0 0 0 2 1 2         
  2 4 0 3 2 1         0 0 0 2 1 2         
  2 4 1 2 1 1         0 0 0 2 1 2         
  3 0 0 1 0 1         0 0 0 2 1 2         
  3 0 0 2 2 1         0 0 0 2 1 2         
  3 0 0 3 0 3         0 0 0 2 1 2         
  3 0 0 3 2 1         0 0 0 2 1 2         
  3 0 1 1 1 1         0 0 0 2 1 2         
  3 0 1 2 1 1         0 0 0 2 1 2         
  3 0 1 3 1 3         0 0 0 2 1 2         
  3 0 1 3 3 1         0 0 0 2 1 2         
  3 1 0 1 0 1         0 0 0 2 1 2         
  3 1 0 3 0 3         0 0 0 2 1 2         
  3 1 0 3 2 1         0 0 0 2 1 2         
  3 1 1 1 1 1         0 0 0 2 1 2         
  3 1 1 2 1 1         0 0 0 2 1 2         
  3 1 1 3 1 3         0 0 0 2 1 2         
  3 1 1 3 3 1         0 0 0 2 1 2         
  3 2 0 3 0 3         0 0 0 2 1 2         
  3 2 0 3 2 1         0 0 0 2 1 2         
  3 2 1 1 1 1         0 0 0 2 1 2         
  3 2 1 2 1 1         0 0 0 2 1 2         
  3 2 1 3 1 3         0 0 0 2 1 2         
  3 2 1 3 3 1         0 0 0 2 1 2         
  4 0 0 1 0 1         0 0 0 2 1 2         
  4 0 0 2 2 1         0 0 0 2 1 2         
  4 0 0 3 0 3         0 0 0 2 1 2         
  4 0 0 3 2 1         0 0 0 2 1 2         
  4 0 1 1 1 1         0 0 0 2 1 2         
  4 0 1 2 1 1         0 0 0 2 1 2         
  4 0 1 3 1 3         0 0 0 2 1 2         
  4 0 1 3 3 1         0 0 0 2 1 2         
  4 1 0 1 0 1         0 0 0 2 1 2         
  4 1 0 3 0 3         0 0 0 2 1 2         
  4 1 0 3 2 1         0 0 0 2 1 2         
  4 2 0 3 0 3         0 0 0 2 1 2         
  4 2 0 3 2 1         0 0 0 2 1 2         
  5 0 0 3 0 3         0 0 0 2 1 2         
  5 0 0 3 2 1         0 0 0 2 1 2         
  0 0 0 3 1 3         0 0 0 2 2 0         
  0 0 0 3 3 1         0 0 0 2 2 0         
  0 0 1 1 0 1         0 0 0 2 2 0         
  0 0 1 2 2 1         0 0 0 2 2 0         
  0 0 1 3 0 3         0 0 0 2 2 0         
  0 0 1 3 2 1         0 0 0 2 2 0         
  0 0 2 1 1 1         0 0 0 2 2 0         
  0 0 2 2 1 1         0 0 0 2 2 0         
  0 0 2 3 3 1         0 0 0 2 2 0         
  0 0 3 1 0 1         0 0 0 2 2 0         
  0 0 3 2 2 1         0 0 0 2 2 0         
  0 0 3 3 0 3         0 0 0 2 2 0         
  0 0 3 3 2 1         0 0 0 2 2 0         
  0 1 0 1 1 1         0 0 0 2 2 0         
  0 1 0 2 1 1         0 0 0 2 2 0         
  0 1 0 3 1 3         0 0 0 2 2 0         
  0 1 0 3 3 1         0 0 0 2 2 0         
  0 1 1 1 0 1         0 0 0 2 2 0         
  0 1 1 2 2 1         0 0 0 2 2 0         
  0 1 1 3 0 3         0 0 0 2 2 0         
  0 1 1 3 2 1         0 0 0 2 2 0         
  0 1 2 1 1 1         0 0 0 2 2 0         
  0 1 2 2 1 1         0 0 0 2 2 0         
  0 1 2 3 3 1         0 0 0 2 2 0         
  0 1 3 1 0 1         0 0 0 2 2 0         
  0 1 3 2 2 1         0 0 0 2 2 0         
  0 1 3 3 0 3         0 0 0 2 2 0         
  0 1 3 3 2 1         0 0 0 2 2 0         
  0 2 0 1 1 1         0 0 0 2 2 0         
  0 2 0 2 1 1         0 0 0 2 2 0         
  0 2 0 3 1 3         0 0 0 2 2 0         
  0 2 0 3 3 1         0 0 0 2 2 0         
  0 2 1 1 0 1         0 0 0 2 2 0         
  0 2 1 2 2 1         0 0 0 2 2 0         
  0 2 1 3 0 3         0 0 0 2 2 0         
  0 2 1 3 2 1         0 0 0 2 2 0         
  0 2 3 2 2 1         0 0 0 2 2 0         
  0 3 0 1 1 1         0 0 0 2 2 0         
  0 3 0 2 1 1         0 0 0 2 2 0         
  0 3 0 3 3 1         0 0 0 2 2 0         
  0 3 1 1 0 1         0 0 0 2 2 0         
  0 3 1 2 2 1         0 0 0 2 2 0         
  0 3 1 3 2 1         0 0 0 2 2 0         
  0 3 2 3 3 1         0 0 0 2 2 0         
  0 3 3 3 2 1         0 0 0 2 2 0         
  0 4 0 1 1 1         0 0 0 2 2 0         
  0 4 0 2 1 1         0 0 0 2 2 0         
  0 4 0 3 1 3         0 0 0 2 2 0         
  0 4 0 3 3 1         0 0 0 2 2 0         
  0 4 1 2 2 1         0 0 0 2 2 0         
  0 4 1 3 2 1         0 0 0 2 2 0         
  0 5 0 3 3 1         0 0 0 2 2 0         
  1 0 0 1 1 1         0 0 0 2 2 0         
  1 0 0 2 1 1         0 0 0 2 2 0         
  1 0 0 3 1 3         0 0 0 2 2 0         
  1 0 0 3 3 1         0 0 0 2 2 0         
  1 0 1 1 0 1         0 0 0 2 2 0         
  1 0 1 2 2 1         0 0 0 2 2 0         
  1 0 1 3 0 3         0 0 0 2 2 0         
  1 0 1 3 2 1         0 0 0 2 2 0         
  1 0 2 2 1 1         0 0 0 2 2 0         
  1 0 2 3 3 1         0 0 0 2 2 0         
  1 0 3 2 2 1         0 0 0 2 2 0         
  1 0 3 3 2 1         0 0 0 2 2 0         
  1 1 0 1 1 1         0 0 0 2 2 0         
  1 1 0 2 1 1         0 0 0 2 2 0         
  1 1 0 3 1 3         0 0 0 2 2 0         
  1 1 0 3 3 1         0 0 0 2 2 0         
  1 1 1 1 0 1         0 0 0 2 2 0         
  1 1 1 2 2 1         0 0 0 2 2 0         
  1 1 1 3 0 3         0 0 0 2 2 0         
  1 1 1 3 2 1         0 0 0 2 2 0         
  1 1 2 1 1 1         0 0 0 2 2 0         
  1 1 2 2 1 1         0 0 0 2 2 0         
  1 1 2 3 1 3         0 0 0 2 2 0         
  1 1 2 3 3 1         0 0 0 2 2 0         
  1 1 3 2 2 1         0 0 0 2 2 0         
  1 1 3 3 2 1         0 0 0 2 2 0         
  1 2 0 1 1 1         0 0 0 2 2 0         
  1 2 0 2 1 1         0 0 0 2 2 0         
  1 2 0 3 1 3         0 0 0 2 2 0         
  1 2 0 3 3 1         0 0 0 2 2 0         
  1 2 1 1 0 1         0 0 0 2 2 0         
  1 2 1 2 2 1         0 0 0 2 2 0         
  1 2 1 3 2 1         0 0 0 2 2 0         
  1 2 2 2 1 1         0 0 0 2 2 0         
  1 2 2 3 3 1         0 0 0 2 2 0         
  1 3 0 1 1 1         0 0 0 2 2 0         
  1 3 0 2 1 1         0 0 0 2 2 0         
  1 3 0 3 1 3         0 0 0 2 2 0         
  1 3 0 3 3 1         0 0 0 2 2 0         
  1 3 1 2 2 1         0 0 0 2 2 0         
  1 3 1 3 2 1         0 0 0 2 2 0         
  1 4 1 2 2 1         0 0 0 2 2 0         
  1 4 1 3 2 1         0 0 0 2 2 0         
  2 0 0 1 1 1         0 0 0 2 2 0         
  2 0 0 2 1 1         0 0 0 2 2 0         
  2 0 0 3 1 3         0 0 0 2 2 0         
  2 0 0 3 3 1         0 0 0 2 2 0         
  2 0 1 2 2 1         0 0 0 2 2 0         
  2 0 1 3 0 3         0 0 0 2 2 0         
  2 0 1 3 2 1         0 0 0 2 2 0         
  2 0 2 1 1 1         0 0 0 2 2 0         
  2 0 2 2 1 1         0 0 0 2 2 0         
  2 0 2 3 3 1         0 0 0 2 2 0         
  2 1 0 1 1 1         0 0 0 2 2 0         
  2 1 0 2 1 1         0 0 0 2 2 0         
  2 1 1 2 2 1         0 0 0 2 2 0         
  2 1 1 3 0 3         0 0 0 2 2 0         
  2 1 1 3 2 1         0 0 0 2 2 0         
  2 1 2 1 1 1         0 0 0 2 2 0         
  2 1 2 2 1 1         0 0 0 2 2 0         
  2 2 0 1 1 1         0 0 0 2 2 0         
  2 2 0 3 3 1         0 0 0 2 2 0         
  2 2 1 1 0 1         0 0 0 2 2 0         
  2 2 1 2 2 1         0 0 0 2 2 0         
  2 2 1 3 2 1         0 0 0 2 2 0         
  2 2 2 1 1 1         0 0 0 2 2 0         
  2 3 0 1 1 1         0 0 0 2 2 0         
  2 3 0 2 1 1         0 0 0 2 2 0         
  2 3 0 3 3 1         0 0 0 2 2 0         
  2 4 0 1 1 1         0 0 0 2 2 0         
  2 4 0 3 3 1         0 0 0 2 2 0         
  3 0 0 1 1 1         0 0 0 2 2 0         
  3 0 0 2 1 1         0 0 0 2 2 0         
  3 0 0 3 3 1         0 0 0 2 2 0         
  3 0 1 1 0 1         0 0 0 2 2 0         
  3 0 1 2 2 1         0 0 0 2 2 0         
  3 0 1 3 0 3         0 0 0 2 2 0         
  3 0 1 3 2 1         0 0 0 2 2 0         
  3 1 0 1 1 1         0 0 0 2 2 0         
  3 1 0 2 1 1         0 0 0 2 2 0         
  3 1 0 3 1 3         0 0 0 2 2 0         
  3 1 1 2 2 1         0 0 0 2 2 0         
  3 1 1 3 2 1         0 0 0 2 2 0         
  3 2 0 2 1 1         0 0 0 2 2 0         
  3 2 0 3 1 3         0 0 0 2 2 0         
  3 2 0 3 3 1         0 0 0 2 2 0         
  3 2 1 2 2 1         0 0 0 2 2 0         
  3 2 1 3 2 1         0 0 0 2 2 0         
  4 0 0 2 1 1         0 0 0 2 2 0         
  4 0 0 3 1 3         0 0 0 2 2 0         
  4 0 1 1 0 1         0 0 0 2 2 0         
  4 0 1 2 2 1         0 0 0 2 2 0         
  4 0 1 3 2 1         0 0 0 2 2 0         
  4 1 0 1 1 1         0 0 0 2 2 0         
  4 1 0 2 1 1         0 0 0 2 2 0         
  4 1 0 3 3 1         0 0 0 2 2 0         
  4 2 0 2 1 1         0 0 0 2 2 0         
  4 2 0 3 3 1         0 0 0 2 2 0         
  5 0 0 1 1 1         0 0 0 2 2 0         
  5 0 0 3 1 3         0 0 0 2 2 0         
  0 0 0 3 1 2         0 0 0 2 2 1         
  0 0 0 3 3 0         0 0 0 2 2 1         
  0 0 1 2 0 2         0 0 0 2 2 1         
  0 0 1 2 2 0         0 0 0 2 2 1         
  0 0 1 3 2 2         0 0 0 2 2 1         
  0 0 2 1 1 0         0 0 0 2 2 1         
  0 0 2 2 1 2         0 0 0 2 2 1         
  0 0 2 3 1 2         0 0 0 2 2 1         
  0 0 2 3 3 0         0 0 0 2 2 1         
  0 0 3 2 0 2         0 0 0 2 2 1         
  0 0 3 2 2 0         0 0 0 2 2 1         
  0 0 3 3 2 2         0 0 0 2 2 1         
  0 1 0 1 1 0         0 0 0 2 2 1         
  0 1 0 2 1 2         0 0 0 2 2 1         
  0 1 0 3 1 2         0 0 0 2 2 1         
  0 1 0 3 3 0         0 0 0 2 2 1         
  0 1 1 2 0 2         0 0 0 2 2 1         
  0 1 1 2 2 0         0 0 0 2 2 1         
  0 1 1 3 2 2         0 0 0 2 2 1         
  0 1 2 1 1 0         0 0 0 2 2 1         
  0 1 2 2 1 2         0 0 0 2 2 1         
  0 1 2 3 1 2         0 0 0 2 2 1         
  0 1 2 3 3 0         0 0 0 2 2 1         
  0 1 3 2 2 0         0 0 0 2 2 1         
  0 1 3 3 2 2         0 0 0 2 2 1         
  0 2 0 1 1 0         0 0 0 2 2 1         
  0 2 0 2 1 2         0 0 0 2 2 1         
  0 2 0 3 1 2         0 0 0 2 2 1         
  0 2 0 3 3 0         0 0 0 2 2 1         
  0 2 1 2 0 2         0 0 0 2 2 1         
  0 2 1 2 2 0         0 0 0 2 2 1         
  0 2 1 3 2 2         0 0 0 2 2 1         
  0 2 2 1 1 0         0 0 0 2 2 1         
  0 2 2 3 3 0         0 0 0 2 2 1         
  0 2 3 2 0 2         0 0 0 2 2 1         
  0 2 3 2 2 0         0 0 0 2 2 1         
  0 2 3 3 2 2         0 0 0 2 2 1         
  0 3 0 1 1 0         0 0 0 2 2 1         
  0 3 0 2 1 2         0 0 0 2 2 1         
  0 3 0 3 3 0         0 0 0 2 2 1         
  0 3 1 2 2 0         0 0 0 2 2 1         
  0 3 1 3 2 2         0 0 0 2 2 1         
  0 3 2 1 1 0         0 0 0 2 2 1         
  0 3 2 2 1 2         0 0 0 2 2 1         
  0 3 2 3 1 2         0 0 0 2 2 1         
  0 3 2 3 3 0         0 0 0 2 2 1         
  0 3 3 2 2 0         0 0 0 2 2 1         
  0 3 3 3 2 2         0 0 0 2 2 1         
  0 4 0 1 1 0         0 0 0 2 2 1         
  0 4 0 3 1 2         0 0 0 2 2 1         
  0 4 0 3 3 0         0 0 0 2 2 1         
  0 4 1 2 2 0         0 0 0 2 2 1         
  0 4 1 3 2 2         0 0 0 2 2 1         
  0 4 2 3 1 2         0 0 0 2 2 1         
  0 4 2 3 3 0         0 0 0 2 2 1         
  0 4 3 2 0 2         0 0 0 2 2 1         
  0 4 3 2 2 0         0 0 0 2 2 1         
  0 5 0 3 3 0         0 0 0 2 2 1         
  1 0 0 1 1 0         0 0 0 2 2 1         
  1 0 0 2 1 2         0 0 0 2 2 1         
  1 0 0 3 1 2         0 0 0 2 2 1         
  1 0 0 3 3 0         0 0 0 2 2 1         
  1 0 1 2 0 2         0 0 0 2 2 1         
  1 0 1 2 2 0         0 0 0 2 2 1         
  1 0 1 3 2 2         0 0 0 2 2 1         
  1 0 2 1 1 0         0 0 0 2 2 1         
  1 0 2 2 1 2         0 0 0 2 2 1         
  1 0 2 3 1 2         0 0 0 2 2 1         
  1 0 2 3 3 0         0 0 0 2 2 1         
  1 0 3 2 0 2         0 0 0 2 2 1         
  1 0 3 2 2 0         0 0 0 2 2 1         
  1 0 3 3 2 2         0 0 0 2 2 1         
  1 1 0 1 1 0         0 0 0 2 2 1         
  1 1 0 2 1 2         0 0 0 2 2 1         
  1 1 0 3 1 2         0 0 0 2 2 1         
  1 1 0 3 3 0         0 0 0 2 2 1         
  1 1 1 2 0 2         0 0 0 2 2 1         
  1 1 1 2 2 0         0 0 0 2 2 1         
  1 1 1 3 2 2         0 0 0 2 2 1         
  1 1 2 1 1 0         0 0 0 2 2 1         
  1 1 2 2 1 2         0 0 0 2 2 1         
  1 1 2 3 1 2         0 0 0 2 2 1         
  1 1 2 3 3 0         0 0 0 2 2 1         
  1 1 3 2 0 2         0 0 0 2 2 1         
  1 1 3 2 2 0         0 0 0 2 2 1         
  1 1 3 3 2 2         0 0 0 2 2 1         
  1 2 0 1 1 0         0 0 0 2 2 1         
  1 2 0 2 1 2         0 0 0 2 2 1         
  1 2 0 3 1 2         0 0 0 2 2 1         
  1 2 0 3 3 0         0 0 0 2 2 1         
  1 2 1 2 0 2         0 0 0 2 2 1         
  1 2 1 2 2 0         0 0 0 2 2 1         
  1 2 1 3 2 2         0 0 0 2 2 1         
  1 2 2 1 1 0         0 0 0 2 2 1         
  1 2 2 2 1 2         0 0 0 2 2 1         
  1 2 2 3 3 0         0 0 0 2 2 1         
  1 3 0 1 1 0         0 0 0 2 2 1         
  1 3 0 2 1 2         0 0 0 2 2 1         
  1 3 0 3 1 2         0 0 0 2 2 1         
  1 3 0 3 3 0         0 0 0 2 2 1         
  1 3 1 2 0 2         0 0 0 2 2 1         
  1 3 1 2 2 0         0 0 0 2 2 1         
  1 3 1 3 2 2         0 0 0 2 2 1         
  1 4 1 2 2 0         0 0 0 2 2 1         
  1 4 1 3 2 2         0 0 0 2 2 1         
  1 4 2 3 1 2         0 0 0 2 2 1         
  2 0 0 1 1 0         0 0 0 2 2 1         
  2 0 0 2 1 2         0 0 0 2 2 1         
  2 0 0 3 1 2         0 0 0 2 2 1         
  2 0 0 3 3 0         0 0 0 2 2 1         
  2 0 1 2 0 2         0 0 0 2 2 1         
  2 0 1 2 2 0         0 0 0 2 2 1         
  2 0 1 3 2 2         0 0 0 2 2 1         
  2 0 2 1 1 0         0 0 0 2 2 1         
  2 0 2 2 1 2         0 0 0 2 2 1         
  2 0 2 3 3 0         0 0 0 2 2 1         
  2 1 0 1 1 0         0 0 0 2 2 1         
  2 1 0 2 1 2         0 0 0 2 2 1         
  2 1 1 2 0 2         0 0 0 2 2 1         
  2 1 1 2 2 0         0 0 0 2 2 1         
  2 1 1 3 2 2         0 0 0 2 2 1         
  2 1 2 1 1 0         0 0 0 2 2 1         
  2 1 2 2 1 2         0 0 0 2 2 1         
  2 1 2 3 1 2         0 0 0 2 2 1         
  2 1 2 3 3 0         0 0 0 2 2 1         
  2 2 0 1 1 0         0 0 0 2 2 1         
  2 2 0 3 3 0         0 0 0 2 2 1         
  2 2 1 2 0 2         0 0 0 2 2 1         
  2 2 1 2 2 0         0 0 0 2 2 1         
  2 2 1 3 2 2         0 0 0 2 2 1         
  2 3 0 1 1 0         0 0 0 2 2 1         
  2 3 0 3 1 2         0 0 0 2 2 1         
  2 3 0 3 3 0         0 0 0 2 2 1         
  2 3 1 2 2 0         0 0 0 2 2 1         
  2 3 1 3 2 2         0 0 0 2 2 1         
  2 4 0 1 1 0         0 0 0 2 2 1         
  2 4 0 2 1 2         0 0 0 2 2 1         
  2 4 0 3 1 2         0 0 0 2 2 1         
  2 4 1 2 2 0         0 0 0 2 2 1         
  3 0 0 1 1 0         0 0 0 2 2 1         
  3 0 0 2 1 2         0 0 0 2 2 1         
  3 0 1 2 0 2         0 0 0 2 2 1         
  3 0 1 2 2 0         0 0 0 2 2 1         
  3 0 1 3 2 2         0 0 0 2 2 1         
  3 1 0 1 1 0         0 0 0 2 2 1         
  3 1 0 2 1 2         0 0 0 2 2 1         
  3 1 0 3 1 2         0 0 0 2 2 1         
  3 1 0 3 3 0         0 0 0 2 2 1         
  3 1 1 2 0 2         0 0 0 2 2 1         
  3 1 1 2 2 0         0 0 0 2 2 1         
  3 1 1 3 2 2         0 0 0 2 2 1         
  3 2 0 2 1 2         0 0 0 2 2 1         
  3 2 0 3 1 2         0 0 0 2 2 1         
  3 2 0 3 3 0         0 0 0 2 2 1         
  3 2 1 2 0 2         0 0 0 2 2 1         
  3 2 1 2 2 0         0 0 0 2 2 1         
  3 2 1 3 2 2         0 0 0 2 2 1         
  3 4 0 1 1 0         0 0 0 2 2 1         
  3 4 0 2 1 2         0 0 0 2 2 1         
  4 0 0 1 1 0         0 0 0 2 2 1         
  4 0 0 2 1 2         0 0 0 2 2 1         
  4 0 0 3 1 2         0 0 0 2 2 1         
  4 0 0 3 3 0         0 0 0 2 2 1         
  4 0 1 2 2 0         0 0 0 2 2 1         
  4 0 1 3 2 2         0 0 0 2 2 1         
  4 1 0 1 1 0         0 0 0 2 2 1         
  4 1 0 2 1 2         0 0 0 2 2 1         
  4 1 0 3 1 2         0 0 0 2 2 1         
  4 1 0 3 3 0         0 0 0 2 2 1         
  4 2 0 1 1 0         0 0 0 2 2 1         
  4 2 0 2 1 2         0 0 0 2 2 1         
  4 2 0 3 1 2         0 0 0 2 2 1         
  4 2 0 3 3 0         0 0 0 2 2 1         
  5 0 0 1 1 0         0 0 0 2 2 1         
  5 0 0 2 1 2         0 0 0 2 2 1         
  5 0 0 3 1 2         0 0 0 2 2 1         
  5 0 0 3 3 0         0 0 0 2 2 1         
  0 0 0 3 1 2         0 0 0 3 0 3         
  0 0 0 3 3 0         0 0 0 3 0 3         
  0 0 0 4 1 4         0 0 0 3 0 3         
  0 0 0 4 3 2         0 0 0 3 0 3         
  0 0 1 2 0 2         0 0 0 3 0 3         
  0 0 1 2 2 0         0 0 0 3 0 3         
  0 0 1 3 2 2         0 0 0 3 0 3         
  0 0 1 4 0 4         0 0 0 3 0 3         
  0 0 1 4 2 2         0 0 0 3 0 3         
  0 0 1 4 4 0         0 0 0 3 0 3         
  0 0 2 2 1 2         0 0 0 3 0 3         
  0 0 2 3 1 2         0 0 0 3 0 3         
  0 0 2 3 3 0         0 0 0 3 0 3         
  0 0 2 4 1 4         0 0 0 3 0 3         
  0 0 2 4 3 2         0 0 0 3 0 3         
  0 0 3 2 0 2         0 0 0 3 0 3         
  0 0 3 3 2 2         0 0 0 3 0 3         
  0 0 3 4 0 4         0 0 0 3 0 3         
  0 0 3 4 2 2         0 0 0 3 0 3         
  0 1 0 2 1 2         0 0 0 3 0 3         
  0 1 0 3 1 2         0 0 0 3 0 3         
  0 1 0 3 3 0         0 0 0 3 0 3         
  0 1 0 4 1 4         0 0 0 3 0 3         
  0 1 0 4 3 2         0 0 0 3 0 3         
  0 1 1 2 0 2         0 0 0 3 0 3         
  0 1 1 2 2 0         0 0 0 3 0 3         
  0 1 1 3 2 2         0 0 0 3 0 3         
  0 1 1 4 0 4         0 0 0 3 0 3         
  0 1 1 4 2 2         0 0 0 3 0 3         
  0 1 1 4 4 0         0 0 0 3 0 3         
  0 1 2 2 1 2         0 0 0 3 0 3         
  0 1 2 3 1 2         0 0 0 3 0 3         
  0 1 2 4 1 4         0 0 0 3 0 3         
  0 1 2 4 3 2         0 0 0 3 0 3         
  0 1 3 2 0 2         0 0 0 3 0 3         
  0 1 3 3 2 2         0 0 0 3 0 3         
  0 1 3 4 0 4         0 0 0 3 0 3         
  0 1 3 4 2 2         0 0 0 3 0 3         
  0 2 0 2 1 2         0 0 0 3 0 3         
  0 2 0 3 1 2         0 0 0 3 0 3         
  0 2 0 3 3 0         0 0 0 3 0 3         
  0 2 0 4 1 4         0 0 0 3 0 3         
  0 2 0 4 3 2         0 0 0 3 0 3         
  0 2 1 2 0 2         0 0 0 3 0 3         
  0 2 1 2 2 0         0 0 0 3 0 3         
  0 2 1 3 2 2         0 0 0 3 0 3         
  0 2 1 4 0 4         0 0 0 3 0 3         
  0 2 1 4 2 2         0 0 0 3 0 3         
  0 2 1 4 4 0         0 0 0 3 0 3         
  0 2 2 3 1 2         0 0 0 3 0 3         
  0 2 2 4 1 4         0 0 0 3 0 3         
  0 2 3 2 0 2         0 0 0 3 0 3         
  0 2 3 3 2 2         0 0 0 3 0 3         
  0 2 3 4 0 4         0 0 0 3 0 3         
  0 3 0 2 1 2         0 0 0 3 0 3         
  0 3 0 3 1 2         0 0 0 3 0 3         
  0 3 0 3 3 0         0 0 0 3 0 3         
  0 3 0 4 1 4         0 0 0 3 0 3         
  0 3 0 4 3 2         0 0 0 3 0 3         
  0 3 1 2 0 2         0 0 0 3 0 3         
  0 3 1 2 2 0         0 0 0 3 0 3         
  0 3 1 3 2 2         0 0 0 3 0 3         
  0 3 1 4 0 4         0 0 0 3 0 3         
  0 3 2 2 1 2         0 0 0 3 0 3         
  0 3 2 4 1 4         0 0 0 3 0 3         
  0 3 3 2 0 2         0 0 0 3 0 3         
  0 3 3 4 0 4         0 0 0 3 0 3         
  0 4 0 2 1 2         0 0 0 3 0 3         
  0 4 0 3 1 2         0 0 0 3 0 3         
  0 4 0 3 3 0         0 0 0 3 0 3         
  0 4 0 4 1 4         0 0 0 3 0 3         
  0 4 0 4 3 2         0 0 0 3 0 3         
  0 4 1 2 0 2         0 0 0 3 0 3         
  0 4 1 4 0 4         0 0 0 3 0 3         
  0 4 1 4 4 0         0 0 0 3 0 3         
  0 4 3 2 0 2         0 0 0 3 0 3         
  0 7 0 2 1 2         0 0 0 3 0 3         
  0 7 0 3 1 2         0 0 0 3 0 3         
  0 7 0 4 1 4         0 0 0 3 0 3         
  0 7 1 2 0 2         0 0 0 3 0 3         
  0 7 1 4 0 4         0 0 0 3 0 3         
  1 0 0 2 1 2         0 0 0 3 0 3         
  1 0 0 3 1 2         0 0 0 3 0 3         
  1 0 0 3 3 0         0 0 0 3 0 3         
  1 0 0 4 1 4         0 0 0 3 0 3         
  1 0 0 4 3 2         0 0 0 3 0 3         
  1 0 1 2 0 2         0 0 0 3 0 3         
  1 0 1 2 2 0         0 0 0 3 0 3         
  1 0 1 3 2 2         0 0 0 3 0 3         
  1 0 1 4 0 4         0 0 0 3 0 3         
  1 0 1 4 2 2         0 0 0 3 0 3         
  1 0 1 4 4 0         0 0 0 3 0 3         
  1 0 2 2 1 2         0 0 0 3 0 3         
  1 0 2 3 1 2         0 0 0 3 0 3         
  1 0 2 3 3 0         0 0 0 3 0 3         
  1 0 2 4 1 4         0 0 0 3 0 3         
  1 0 3 2 0 2         0 0 0 3 0 3         
  1 0 3 3 2 2         0 0 0 3 0 3         
  1 0 3 4 0 4         0 0 0 3 0 3         
  1 0 3 4 2 2         0 0 0 3 0 3         
  1 1 0 2 1 2         0 0 0 3 0 3         
  1 1 0 3 1 2         0 0 0 3 0 3         
  1 1 0 3 3 0         0 0 0 3 0 3         
  1 1 0 4 1 4         0 0 0 3 0 3         
  1 1 0 4 3 2         0 0 0 3 0 3         
  1 1 1 2 0 2         0 0 0 3 0 3         
  1 1 1 2 2 0         0 0 0 3 0 3         
  1 1 1 3 2 2         0 0 0 3 0 3         
  1 1 1 4 0 4         0 0 0 3 0 3         
  1 1 1 4 2 2         0 0 0 3 0 3         
  1 1 2 2 1 2         0 0 0 3 0 3         
  1 1 2 3 1 2         0 0 0 3 0 3         
  1 1 2 3 3 0         0 0 0 3 0 3         
  1 1 2 4 1 4         0 0 0 3 0 3         
  1 1 2 4 3 2         0 0 0 3 0 3         
  1 1 3 2 0 2         0 0 0 3 0 3         
  1 1 3 3 2 2         0 0 0 3 0 3         
  1 1 3 4 0 4         0 0 0 3 0 3         
  1 1 3 4 2 2         0 0 0 3 0 3         
  1 2 0 2 1 2         0 0 0 3 0 3         
  1 2 0 3 1 2         0 0 0 3 0 3         
  1 2 0 3 3 0         0 0 0 3 0 3         
  1 2 0 4 1 4         0 0 0 3 0 3         
  1 2 0 4 3 2         0 0 0 3 0 3         
  1 2 1 2 0 2         0 0 0 3 0 3         
  1 2 1 2 2 0         0 0 0 3 0 3         
  1 2 1 3 2 2         0 0 0 3 0 3         
  1 2 1 4 0 4         0 0 0 3 0 3         
  1 2 2 2 1 2         0 0 0 3 0 3         
  1 2 2 3 1 2         0 0 0 3 0 3         
  1 2 2 4 1 4         0 0 0 3 0 3         
  1 2 3 2 0 2         0 0 0 3 0 3         
  1 3 0 2 1 2         0 0 0 3 0 3         
  1 3 0 3 1 2         0 0 0 3 0 3         
  1 3 0 3 3 0         0 0 0 3 0 3         
  1 3 0 4 1 4         0 0 0 3 0 3         
  1 3 0 4 3 2         0 0 0 3 0 3         
  1 3 1 2 0 2         0 0 0 3 0 3         
  1 3 1 2 2 0         0 0 0 3 0 3         
  1 3 1 3 2 2         0 0 0 3 0 3         
  1 3 1 4 0 4         0 0 0 3 0 3         
  1 4 1 2 0 2         0 0 0 3 0 3         
  1 4 1 2 2 0         0 0 0 3 0 3         
  1 4 1 4 0 4         0 0 0 3 0 3         
  1 4 2 3 1 2         0 0 0 3 0 3         
  1 4 2 4 1 4         0 0 0 3 0 3         
  1 7 0 4 1 4         0 0 0 3 0 3         
  2 0 0 2 1 2         0 0 0 3 0 3         
  2 0 0 3 1 2         0 0 0 3 0 3         
  2 0 0 3 3 0         0 0 0 3 0 3         
  2 0 0 4 1 4         0 0 0 3 0 3         
  2 0 0 4 3 2         0 0 0 3 0 3         
  2 0 1 2 0 2         0 0 0 3 0 3         
  2 0 1 2 2 0         0 0 0 3 0 3         
  2 0 1 3 2 2         0 0 0 3 0 3         
  2 0 1 4 0 4         0 0 0 3 0 3         
  2 0 1 4 2 2         0 0 0 3 0 3         
  2 0 2 2 1 2         0 0 0 3 0 3         
  2 0 2 3 1 2         0 0 0 3 0 3         
  2 0 2 4 1 4         0 0 0 3 0 3         
  2 1 0 2 1 2         0 0 0 3 0 3         
  2 1 0 3 1 2         0 0 0 3 0 3         
  2 1 0 4 1 4         0 0 0 3 0 3         
  2 1 0 4 3 2         0 0 0 3 0 3         
  2 1 1 2 0 2         0 0 0 3 0 3         
  2 1 1 2 2 0         0 0 0 3 0 3         
  2 1 1 3 2 2         0 0 0 3 0 3         
  2 1 1 4 0 4         0 0 0 3 0 3         
  2 1 1 4 2 2         0 0 0 3 0 3         
  2 1 1 4 4 0         0 0 0 3 0 3         
  2 1 2 2 1 2         0 0 0 3 0 3         
  2 1 2 3 1 2         0 0 0 3 0 3         
  2 1 2 3 3 0         0 0 0 3 0 3         
  2 1 2 4 1 4         0 0 0 3 0 3         
  2 1 2 4 3 2         0 0 0 3 0 3         
  2 2 0 2 1 2         0 0 0 3 0 3         
  2 2 0 3 1 2         0 0 0 3 0 3         
  2 2 0 3 3 0         0 0 0 3 0 3         
  2 2 0 4 1 4         0 0 0 3 0 3         
  2 2 1 2 0 2         0 0 0 3 0 3         
  2 2 1 2 2 0         0 0 0 3 0 3         
  2 2 1 3 2 2         0 0 0 3 0 3         
  2 2 1 4 0 4         0 0 0 3 0 3         
  2 2 1 4 2 2         0 0 0 3 0 3         
  2 3 0 2 1 2         0 0 0 3 0 3         
  2 3 0 3 1 2         0 0 0 3 0 3         
  2 3 0 4 1 4         0 0 0 3 0 3         
  2 3 1 2 0 2         0 0 0 3 0 3         
  2 3 1 4 0 4         0 0 0 3 0 3         
  2 4 0 3 1 2         0 0 0 3 0 3         
  2 4 0 4 1 4         0 0 0 3 0 3         
  3 0 0 2 1 2         0 0 0 3 0 3         
  3 0 0 3 1 2         0 0 0 3 0 3         
  3 0 0 4 1 4         0 0 0 3 0 3         
  3 0 0 4 3 2         0 0 0 3 0 3         
  3 0 1 2 0 2         0 0 0 3 0 3         
  3 0 1 3 2 2         0 0 0 3 0 3         
  3 0 1 4 0 4         0 0 0 3 0 3         
  3 0 1 4 2 2         0 0 0 3 0 3         
  3 1 0 2 1 2         0 0 0 3 0 3         
  3 1 0 3 1 2         0 0 0 3 0 3         
  3 1 0 4 1 4         0 0 0 3 0 3         
  3 1 1 2 0 2         0 0 0 3 0 3         
  3 1 1 3 2 2         0 0 0 3 0 3         
  3 1 1 4 0 4         0 0 0 3 0 3         
  3 1 1 4 2 2         0 0 0 3 0 3         
  3 2 0 2 1 2         0 0 0 3 0 3         
  3 2 0 3 1 2         0 0 0 3 0 3         
  3 2 0 4 1 4         0 0 0 3 0 3         
  3 2 0 4 3 2         0 0 0 3 0 3         
  3 2 1 2 0 2         0 0 0 3 0 3         
  3 2 1 2 2 0         0 0 0 3 0 3         
  3 2 1 3 2 2         0 0 0 3 0 3         
  3 2 1 4 0 4         0 0 0 3 0 3         
  3 2 1 4 2 2         0 0 0 3 0 3         
  3 3 0 4 3 2         0 0 0 3 0 3         
  3 4 0 4 3 2         0 0 0 3 0 3         
  4 0 0 2 1 2         0 0 0 3 0 3         
  4 0 0 3 1 2         0 0 0 3 0 3         
  4 0 0 3 3 0         0 0 0 3 0 3         
  4 0 0 4 1 4         0 0 0 3 0 3         
  4 0 1 2 0 2         0 0 0 3 0 3         
  4 0 1 3 2 2         0 0 0 3 0 3         
  4 0 1 4 0 4         0 0 0 3 0 3         
  4 0 1 4 2 2         0 0 0 3 0 3         
  4 1 0 3 1 2         0 0 0 3 0 3         
  4 1 0 4 1 4         0 0 0 3 0 3         
  4 2 0 2 1 2         0 0 0 3 0 3         
  4 2 0 3 1 2         0 0 0 3 0 3         
  4 2 0 3 3 0         0 0 0 3 0 3         
  4 2 0 4 1 4         0 0 0 3 0 3         
  5 0 0 2 1 2         0 0 0 3 0 3         
  5 0 0 3 1 2         0 0 0 3 0 3         
  5 0 0 4 1 4         0 0 0 3 0 3         
  0 0 0 3 2 1         0 0 0 3 1 2         
  0 0 0 4 2 3         0 0 0 3 1 2         
  0 0 0 4 4 1         0 0 0 3 1 2         
  0 0 1 2 1 1         0 0 0 3 1 2         
  0 0 1 3 1 3         0 0 0 3 1 2         
  0 0 1 3 3 1         0 0 0 3 1 2         
  0 0 1 4 1 3         0 0 0 3 1 2         
  0 0 1 4 3 1         0 0 0 3 1 2         
  0 0 2 2 2 1         0 0 0 3 1 2         
  0 0 2 3 0 3         0 0 0 3 1 2         
  0 0 2 3 2 1         0 0 0 3 1 2         
  0 0 2 4 2 3         0 0 0 3 1 2         
  0 0 2 4 4 1         0 0 0 3 1 2         
  0 0 3 2 1 1         0 0 0 3 1 2         
  0 0 3 3 1 3         0 0 0 3 1 2         
  0 0 3 3 3 1         0 0 0 3 1 2         
  0 0 3 4 1 3         0 0 0 3 1 2         
  0 0 3 4 3 1         0 0 0 3 1 2         
  0 1 0 2 2 1         0 0 0 3 1 2         
  0 1 0 3 0 3         0 0 0 3 1 2         
  0 1 0 3 2 1         0 0 0 3 1 2         
  0 1 0 4 2 3         0 0 0 3 1 2         
  0 1 0 4 4 1         0 0 0 3 1 2         
  0 1 1 2 1 1         0 0 0 3 1 2         
  0 1 1 3 1 3         0 0 0 3 1 2         
  0 1 1 3 3 1         0 0 0 3 1 2         
  0 1 1 4 1 3         0 0 0 3 1 2         
  0 1 1 4 3 1         0 0 0 3 1 2         
  0 1 2 2 2 1         0 0 0 3 1 2         
  0 1 2 3 0 3         0 0 0 3 1 2         
  0 1 2 3 2 1         0 0 0 3 1 2         
  0 1 2 4 2 3         0 0 0 3 1 2         
  0 1 3 2 1 1         0 0 0 3 1 2         
  0 1 3 3 1 3         0 0 0 3 1 2         
  0 1 3 3 3 1         0 0 0 3 1 2         
  0 1 3 4 1 3         0 0 0 3 1 2         
  0 1 3 4 3 1         0 0 0 3 1 2         
  0 2 0 2 2 1         0 0 0 3 1 2         
  0 2 0 3 0 3         0 0 0 3 1 2         
  0 2 0 3 2 1         0 0 0 3 1 2         
  0 2 0 4 2 3         0 0 0 3 1 2         
  0 2 1 2 1 1         0 0 0 3 1 2         
  0 2 1 3 1 3         0 0 0 3 1 2         
  0 2 1 3 3 1         0 0 0 3 1 2         
  0 2 1 4 1 3         0 0 0 3 1 2         
  0 2 1 4 3 1         0 0 0 3 1 2         
  0 2 2 3 2 1         0 0 0 3 1 2         
  0 2 2 4 2 3         0 0 0 3 1 2         
  0 2 3 2 1 1         0 0 0 3 1 2         
  0 2 3 3 1 3         0 0 0 3 1 2         
  0 2 3 4 1 3         0 0 0 3 1 2         
  0 3 0 2 2 1         0 0 0 3 1 2         
  0 3 0 3 0 3         0 0 0 3 1 2         
  0 3 0 3 2 1         0 0 0 3 1 2         
  0 3 0 4 2 3         0 0 0 3 1 2         
  0 3 1 2 1 1         0 0 0 3 1 2         
  0 3 1 3 1 3         0 0 0 3 1 2         
  0 3 1 3 3 1         0 0 0 3 1 2         
  0 3 1 4 1 3         0 0 0 3 1 2         
  0 3 2 3 0 3         0 0 0 3 1 2         
  0 3 2 3 2 1         0 0 0 3 1 2         
  0 3 2 4 2 3         0 0 0 3 1 2         
  0 3 3 2 1 1         0 0 0 3 1 2         
  0 3 3 4 1 3         0 0 0 3 1 2         
  0 4 0 2 2 1         0 0 0 3 1 2         
  0 4 0 3 0 3         0 0 0 3 1 2         
  0 4 0 3 2 1         0 0 0 3 1 2         
  0 4 0 4 2 3         0 0 0 3 1 2         
  0 4 1 2 1 1         0 0 0 3 1 2         
  0 4 1 3 1 3         0 0 0 3 1 2         
  0 4 1 4 1 3         0 0 0 3 1 2         
  0 4 2 4 2 3         0 0 0 3 1 2         
  0 4 3 4 1 3         0 0 0 3 1 2         
  0 5 2 4 4 1         0 0 0 3 1 2         
  1 0 0 3 0 3         0 0 0 3 1 2         
  1 0 0 3 2 1         0 0 0 3 1 2         
  1 0 0 4 2 3         0 0 0 3 1 2         
  1 0 0 4 4 1         0 0 0 3 1 2         
  1 0 1 2 1 1         0 0 0 3 1 2         
  1 0 1 3 1 3         0 0 0 3 1 2         
  1 0 1 3 3 1         0 0 0 3 1 2         
  1 0 1 4 1 3         0 0 0 3 1 2         
  1 0 1 4 3 1         0 0 0 3 1 2         
  1 0 2 2 2 1         0 0 0 3 1 2         
  1 0 2 3 0 3         0 0 0 3 1 2         
  1 0 2 3 2 1         0 0 0 3 1 2         
  1 0 2 4 2 3         0 0 0 3 1 2         
  1 0 2 4 4 1         0 0 0 3 1 2         
  1 0 3 2 1 1         0 0 0 3 1 2         
  1 0 3 3 1 3         0 0 0 3 1 2         
  1 0 3 4 1 3         0 0 0 3 1 2         
  1 1 0 2 2 1         0 0 0 3 1 2         
  1 1 0 3 0 3         0 0 0 3 1 2         
  1 1 0 3 2 1         0 0 0 3 1 2         
  1 1 0 4 2 3         0 0 0 3 1 2         
  1 1 0 4 4 1         0 0 0 3 1 2         
  1 1 1 2 1 1         0 0 0 3 1 2         
  1 1 1 3 1 3         0 0 0 3 1 2         
  1 1 1 3 3 1         0 0 0 3 1 2         
  1 1 1 4 1 3         0 0 0 3 1 2         
  1 1 1 4 3 1         0 0 0 3 1 2         
  1 1 2 2 2 1         0 0 0 3 1 2         
  1 1 2 3 0 3         0 0 0 3 1 2         
  1 1 2 3 2 1         0 0 0 3 1 2         
  1 1 2 4 2 3         0 0 0 3 1 2         
  1 1 2 4 4 1         0 0 0 3 1 2         
  1 1 3 2 1 1         0 0 0 3 1 2         
  1 1 3 3 1 3         0 0 0 3 1 2         
  1 1 3 4 1 3         0 0 0 3 1 2         
  1 1 3 4 3 1         0 0 0 3 1 2         
  1 2 0 2 2 1         0 0 0 3 1 2         
  1 2 0 3 0 3         0 0 0 3 1 2         
  1 2 0 3 2 1         0 0 0 3 1 2         
  1 2 0 4 2 3         0 0 0 3 1 2         
  1 2 1 2 1 1         0 0 0 3 1 2         
  1 2 1 3 1 3         0 0 0 3 1 2         
  1 2 1 3 3 1         0 0 0 3 1 2         
  1 2 1 4 1 3         0 0 0 3 1 2         
  1 2 1 4 3 1         0 0 0 3 1 2         
  1 2 2 2 2 1         0 0 0 3 1 2         
  1 2 2 3 0 3         0 0 0 3 1 2         
  1 2 2 3 2 1         0 0 0 3 1 2         
  1 2 2 4 2 3         0 0 0 3 1 2         
  1 2 3 2 1 1         0 0 0 3 1 2         
  1 3 0 2 2 1         0 0 0 3 1 2         
  1 3 0 3 0 3         0 0 0 3 1 2         
  1 3 0 3 2 1         0 0 0 3 1 2         
  1 3 0 4 2 3         0 0 0 3 1 2         
  1 3 1 2 1 1         0 0 0 3 1 2         
  1 3 1 3 1 3         0 0 0 3 1 2         
  1 3 1 3 3 1         0 0 0 3 1 2         
  1 3 1 4 1 3         0 0 0 3 1 2         
  1 4 1 2 1 1         0 0 0 3 1 2         
  1 4 1 4 1 3         0 0 0 3 1 2         
  1 4 2 4 2 3         0 0 0 3 1 2         
  2 0 0 2 2 1         0 0 0 3 1 2         
  2 0 0 3 0 3         0 0 0 3 1 2         
  2 0 0 3 2 1         0 0 0 3 1 2         
  2 0 0 4 2 3         0 0 0 3 1 2         
  2 0 0 4 4 1         0 0 0 3 1 2         
  2 0 1 2 1 1         0 0 0 3 1 2         
  2 0 1 3 1 3         0 0 0 3 1 2         
  2 0 1 3 3 1         0 0 0 3 1 2         
  2 0 1 4 1 3         0 0 0 3 1 2         
  2 0 1 4 3 1         0 0 0 3 1 2         
  2 0 2 3 0 3         0 0 0 3 1 2         
  2 0 2 3 2 1         0 0 0 3 1 2         
  2 0 2 4 2 3         0 0 0 3 1 2         
  2 0 2 4 4 1         0 0 0 3 1 2         
  2 1 0 2 2 1         0 0 0 3 1 2         
  2 1 0 3 0 3         0 0 0 3 1 2         
  2 1 0 3 2 1         0 0 0 3 1 2         
  2 1 0 4 2 3         0 0 0 3 1 2         
  2 1 1 2 1 1         0 0 0 3 1 2         
  2 1 1 3 1 3         0 0 0 3 1 2         
  2 1 1 3 3 1         0 0 0 3 1 2         
  2 1 1 4 1 3         0 0 0 3 1 2         
  2 1 1 4 3 1         0 0 0 3 1 2         
  2 1 2 2 2 1         0 0 0 3 1 2         
  2 1 2 3 0 3         0 0 0 3 1 2         
  2 1 2 3 2 1         0 0 0 3 1 2         
  2 1 2 4 2 3         0 0 0 3 1 2         
  2 2 0 2 2 1         0 0 0 3 1 2         
  2 2 0 3 0 3         0 0 0 3 1 2         
  2 2 0 3 2 1         0 0 0 3 1 2         
  2 2 0 4 2 3         0 0 0 3 1 2         
  2 2 1 2 1 1         0 0 0 3 1 2         
  2 2 1 3 1 3         0 0 0 3 1 2         
  2 2 1 3 3 1         0 0 0 3 1 2         
  2 2 1 4 1 3         0 0 0 3 1 2         
  2 2 2 3 0 3         0 0 0 3 1 2         
  2 3 0 2 2 1         0 0 0 3 1 2         
  2 3 0 3 0 3         0 0 0 3 1 2         
  2 3 0 3 2 1         0 0 0 3 1 2         
  2 3 1 2 1 1         0 0 0 3 1 2         
  2 3 1 4 1 3         0 0 0 3 1 2         
  2 4 0 3 0 3         0 0 0 3 1 2         
  2 4 0 3 2 1         0 0 0 3 1 2         
  2 4 0 4 2 3         0 0 0 3 1 2         
  2 4 0 4 4 1         0 0 0 3 1 2         
  2 4 1 4 1 3         0 0 0 3 1 2         
  3 0 0 2 2 1         0 0 0 3 1 2         
  3 0 0 3 0 3         0 0 0 3 1 2         
  3 0 0 3 2 1         0 0 0 3 1 2         
  3 0 0 4 4 1         0 0 0 3 1 2         
  3 0 1 2 1 1         0 0 0 3 1 2         
  3 0 1 3 1 3         0 0 0 3 1 2         
  3 0 1 3 3 1         0 0 0 3 1 2         
  3 0 1 4 1 3         0 0 0 3 1 2         
  3 0 1 4 3 1         0 0 0 3 1 2         
  3 1 0 3 0 3         0 0 0 3 1 2         
  3 1 0 3 2 1         0 0 0 3 1 2         
  3 1 0 4 2 3         0 0 0 3 1 2         
  3 1 1 2 1 1         0 0 0 3 1 2         
  3 1 1 3 1 3         0 0 0 3 1 2         
  3 1 1 3 3 1         0 0 0 3 1 2         
  3 1 1 4 1 3         0 0 0 3 1 2         
  3 1 1 4 3 1         0 0 0 3 1 2         
  3 2 0 4 2 3         0 0 0 3 1 2         
  3 2 1 2 1 1         0 0 0 3 1 2         
  3 2 1 3 1 3         0 0 0 3 1 2         
  3 2 1 3 3 1         0 0 0 3 1 2         
  3 2 1 4 1 3         0 0 0 3 1 2         
  3 2 1 4 3 1         0 0 0 3 1 2         
  3 4 0 4 4 1         0 0 0 3 1 2         
  4 0 0 2 2 1         0 0 0 3 1 2         
  4 0 0 3 2 1         0 0 0 3 1 2         
  4 0 0 4 2 3         0 0 0 3 1 2         
  4 0 1 2 1 1         0 0 0 3 1 2         
  4 0 1 3 1 3         0 0 0 3 1 2         
  4 0 1 4 1 3         0 0 0 3 1 2         
  4 1 0 3 0 3         0 0 0 3 1 2         
  4 1 0 3 2 1         0 0 0 3 1 2         
  4 1 0 4 2 3         0 0 0 3 1 2         
  4 2 0 2 2 1         0 0 0 3 1 2         
  4 2 0 3 0 3         0 0 0 3 1 2         
  4 2 0 3 2 1         0 0 0 3 1 2         
  4 2 0 4 2 3         0 0 0 3 1 2         
  5 0 0 3 0 3         0 0 0 3 1 2         
  5 0 0 4 2 3         0 0 0 3 1 2         
  0 0 0 3 2 2         0 0 0 3 1 3         
  0 0 0 4 0 4         0 0 0 3 1 3         
  0 0 0 4 2 2         0 0 0 3 1 3         
  0 0 0 4 4 0         0 0 0 3 1 3         
  0 0 1 2 1 2         0 0 0 3 1 3         
  0 0 1 3 1 2         0 0 0 3 1 3         
  0 0 1 3 3 0         0 0 0 3 1 3         
  0 0 1 4 1 4         0 0 0 3 1 3         
  0 0 1 4 3 2         0 0 0 3 1 3         
  0 0 2 2 0 2         0 0 0 3 1 3         
  0 0 2 2 2 0         0 0 0 3 1 3         
  0 0 2 3 2 2         0 0 0 3 1 3         
  0 0 2 4 0 4         0 0 0 3 1 3         
  0 0 2 4 2 2         0 0 0 3 1 3         
  0 0 2 4 4 0         0 0 0 3 1 3         
  0 0 3 2 1 2         0 0 0 3 1 3         
  0 0 3 3 1 2         0 0 0 3 1 3         
  0 0 3 4 1 4         0 0 0 3 1 3         
  0 0 3 4 3 2         0 0 0 3 1 3         
  0 1 0 2 0 2         0 0 0 3 1 3         
  0 1 0 2 2 0         0 0 0 3 1 3         
  0 1 0 3 2 2         0 0 0 3 1 3         
  0 1 0 4 0 4         0 0 0 3 1 3         
  0 1 0 4 2 2         0 0 0 3 1 3         
  0 1 0 4 4 0         0 0 0 3 1 3         
  0 1 1 2 1 2         0 0 0 3 1 3         
  0 1 1 3 1 2         0 0 0 3 1 3         
  0 1 1 3 3 0         0 0 0 3 1 3         
  0 1 1 4 1 4         0 0 0 3 1 3         
  0 1 1 4 3 2         0 0 0 3 1 3         
  0 1 2 2 0 2         0 0 0 3 1 3         
  0 1 2 3 2 2         0 0 0 3 1 3         
  0 1 2 4 0 4         0 0 0 3 1 3         
  0 1 2 4 2 2         0 0 0 3 1 3         
  0 1 3 2 1 2         0 0 0 3 1 3         
  0 1 3 3 1 2         0 0 0 3 1 3         
  0 1 3 4 1 4         0 0 0 3 1 3         
  0 1 3 4 3 2         0 0 0 3 1 3         
  0 2 0 2 0 2         0 0 0 3 1 3         
  0 2 0 2 2 0         0 0 0 3 1 3         
  0 2 0 3 2 2         0 0 0 3 1 3         
  0 2 0 4 0 4         0 0 0 3 1 3         
  0 2 0 4 2 2         0 0 0 3 1 3         
  0 2 1 2 1 2         0 0 0 3 1 3         
  0 2 1 3 1 2         0 0 0 3 1 3         
  0 2 1 3 3 0         0 0 0 3 1 3         
  0 2 1 4 1 4         0 0 0 3 1 3         
  0 2 1 4 3 2         0 0 0 3 1 3         
  0 2 2 4 0 4         0 0 0 3 1 3         
  0 2 3 2 1 2         0 0 0 3 1 3         
  0 2 3 4 1 4         0 0 0 3 1 3         
  0 3 0 2 0 2         0 0 0 3 1 3         
  0 3 0 2 2 0         0 0 0 3 1 3         
  0 3 0 3 2 2         0 0 0 3 1 3         
  0 3 0 4 0 4         0 0 0 3 1 3         
  0 3 0 4 2 2         0 0 0 3 1 3         
  0 3 1 2 1 2         0 0 0 3 1 3         
  0 3 1 3 1 2         0 0 0 3 1 3         
  0 3 1 4 1 4         0 0 0 3 1 3         
  0 3 2 2 0 2         0 0 0 3 1 3         
  0 3 2 4 0 4         0 0 0 3 1 3         
  0 3 2 4 2 2         0 0 0 3 1 3         
  0 3 3 4 1 4         0 0 0 3 1 3         
  0 4 0 2 0 2         0 0 0 3 1 3         
  0 4 0 2 2 0         0 0 0 3 1 3         
  0 4 0 3 2 2         0 0 0 3 1 3         
  0 4 0 4 0 4         0 0 0 3 1 3         
  0 4 0 4 2 2         0 0 0 3 1 3         
  0 4 1 2 1 2         0 0 0 3 1 3         
  0 4 1 4 1 4         0 0 0 3 1 3         
  0 4 3 4 1 4         0 0 0 3 1 3         
  1 0 0 2 0 2         0 0 0 3 1 3         
  1 0 0 2 2 0         0 0 0 3 1 3         
  1 0 0 3 2 2         0 0 0 3 1 3         
  1 0 0 4 0 4         0 0 0 3 1 3         
  1 0 0 4 2 2         0 0 0 3 1 3         
  1 0 0 4 4 0         0 0 0 3 1 3         
  1 0 1 2 1 2         0 0 0 3 1 3         
  1 0 1 3 1 2         0 0 0 3 1 3         
  1 0 1 3 3 0         0 0 0 3 1 3         
  1 0 1 4 1 4         0 0 0 3 1 3         
  1 0 1 4 3 2         0 0 0 3 1 3         
  1 0 2 2 0 2         0 0 0 3 1 3         
  1 0 2 2 2 0         0 0 0 3 1 3         
  1 0 2 3 2 2         0 0 0 3 1 3         
  1 0 2 4 0 4         0 0 0 3 1 3         
  1 0 2 4 2 2         0 0 0 3 1 3         
  1 0 3 2 1 2         0 0 0 3 1 3         
  1 0 3 3 1 2         0 0 0 3 1 3         
  1 0 3 4 1 4         0 0 0 3 1 3         
  1 1 0 2 0 2         0 0 0 3 1 3         
  1 1 0 2 2 0         0 0 0 3 1 3         
  1 1 0 3 2 2         0 0 0 3 1 3         
  1 1 0 4 0 4         0 0 0 3 1 3         
  1 1 0 4 2 2         0 0 0 3 1 3         
  1 1 0 4 4 0         0 0 0 3 1 3         
  1 1 1 2 1 2         0 0 0 3 1 3         
  1 1 1 3 1 2         0 0 0 3 1 3         
  1 1 1 3 3 0         0 0 0 3 1 3         
  1 1 1 4 1 4         0 0 0 3 1 3         
  1 1 1 4 3 2         0 0 0 3 1 3         
  1 1 2 2 0 2         0 0 0 3 1 3         
  1 1 2 2 2 0         0 0 0 3 1 3         
  1 1 2 3 2 2         0 0 0 3 1 3         
  1 1 2 4 0 4         0 0 0 3 1 3         
  1 1 2 4 2 2         0 0 0 3 1 3         
  1 1 3 2 1 2         0 0 0 3 1 3         
  1 1 3 3 1 2         0 0 0 3 1 3         
  1 1 3 4 1 4         0 0 0 3 1 3         
  1 2 0 2 0 2         0 0 0 3 1 3         
  1 2 0 2 2 0         0 0 0 3 1 3         
  1 2 0 3 2 2         0 0 0 3 1 3         
  1 2 0 4 0 4         0 0 0 3 1 3         
  1 2 1 2 1 2         0 0 0 3 1 3         
  1 2 1 3 1 2         0 0 0 3 1 3         
  1 2 1 3 3 0         0 0 0 3 1 3         
  1 2 1 4 1 4         0 0 0 3 1 3         
  1 2 2 2 0 2         0 0 0 3 1 3         
  1 2 2 4 0 4         0 0 0 3 1 3         
  1 3 0 2 0 2         0 0 0 3 1 3         
  1 3 0 2 2 0         0 0 0 3 1 3         
  1 3 0 3 2 2         0 0 0 3 1 3         
  1 3 0 4 0 4         0 0 0 3 1 3         
  1 3 0 4 2 2         0 0 0 3 1 3         
  1 3 1 2 1 2         0 0 0 3 1 3         
  1 3 1 3 1 2         0 0 0 3 1 3         
  1 3 1 4 1 4         0 0 0 3 1 3         
  1 4 1 2 1 2         0 0 0 3 1 3         
  1 4 1 3 1 2         0 0 0 3 1 3         
  1 4 1 4 1 4         0 0 0 3 1 3         
  1 4 2 4 0 4         0 0 0 3 1 3         
  1 7 0 4 0 4         0 0 0 3 1 3         
  2 0 0 2 0 2         0 0 0 3 1 3         
  2 0 0 2 2 0         0 0 0 3 1 3         
  2 0 0 3 2 2         0 0 0 3 1 3         
  2 0 0 4 0 4         0 0 0 3 1 3         
  2 0 0 4 2 2         0 0 0 3 1 3         
  2 0 0 4 4 0         0 0 0 3 1 3         
  2 0 1 2 1 2         0 0 0 3 1 3         
  2 0 1 3 1 2         0 0 0 3 1 3         
  2 0 1 3 3 0         0 0 0 3 1 3         
  2 0 1 4 1 4         0 0 0 3 1 3         
  2 0 1 4 3 2         0 0 0 3 1 3         
  2 0 2 2 0 2         0 0 0 3 1 3         
  2 0 2 3 2 2         0 0 0 3 1 3         
  2 0 2 4 0 4         0 0 0 3 1 3         
  2 0 2 4 2 2         0 0 0 3 1 3         
  2 1 0 2 0 2         0 0 0 3 1 3         
  2 1 0 2 2 0         0 0 0 3 1 3         
  2 1 0 3 2 2         0 0 0 3 1 3         
  2 1 0 4 0 4         0 0 0 3 1 3         
  2 1 1 2 1 2         0 0 0 3 1 3         
  2 1 1 3 1 2         0 0 0 3 1 3         
  2 1 1 4 1 4         0 0 0 3 1 3         
  2 1 1 4 3 2         0 0 0 3 1 3         
  2 1 2 2 0 2         0 0 0 3 1 3         
  2 1 2 2 2 0         0 0 0 3 1 3         
  2 1 2 3 2 2         0 0 0 3 1 3         
  2 1 2 4 0 4         0 0 0 3 1 3         
  2 1 2 4 2 2         0 0 0 3 1 3         
  2 2 0 2 0 2         0 0 0 3 1 3         
  2 2 0 2 2 0         0 0 0 3 1 3         
  2 2 0 3 2 2         0 0 0 3 1 3         
  2 2 1 2 1 2         0 0 0 3 1 3         
  2 2 1 3 1 2         0 0 0 3 1 3         
  2 2 1 3 3 0         0 0 0 3 1 3         
  2 2 1 4 1 4         0 0 0 3 1 3         
  2 2 1 4 3 2         0 0 0 3 1 3         
  2 3 0 2 0 2         0 0 0 3 1 3         
  2 3 0 3 2 2         0 0 0 3 1 3         
  2 4 0 2 0 2         0 0 0 3 1 3         
  2 4 0 4 0 4         0 0 0 3 1 3         
  2 4 1 4 3 2         0 0 0 3 1 3         
  3 0 0 2 2 0         0 0 0 3 1 3         
  3 0 0 3 2 2         0 0 0 3 1 3         
  3 0 0 4 0 4         0 0 0 3 1 3         
  3 0 1 2 1 2         0 0 0 3 1 3         
  3 0 1 3 1 2         0 0 0 3 1 3         
  3 0 1 3 3 0         0 0 0 3 1 3         
  3 0 1 4 1 4         0 0 0 3 1 3         
  3 0 1 4 3 2         0 0 0 3 1 3         
  3 1 0 4 0 4         0 0 0 3 1 3         
  3 1 0 4 2 2         0 0 0 3 1 3         
  3 1 1 2 1 2         0 0 0 3 1 3         
  3 1 1 3 1 2         0 0 0 3 1 3         
  3 1 1 4 1 4         0 0 0 3 1 3         
  3 1 1 4 3 2         0 0 0 3 1 3         
  3 2 0 2 0 2         0 0 0 3 1 3         
  3 2 0 2 2 0         0 0 0 3 1 3         
  3 2 0 4 0 4         0 0 0 3 1 3         
  3 2 1 2 1 2         0 0 0 3 1 3         
  3 2 1 3 1 2         0 0 0 3 1 3         
  3 2 1 4 1 4         0 0 0 3 1 3         
  3 4 0 4 4 0         0 0 0 3 1 3         
  4 0 0 2 0 2         0 0 0 3 1 3         
  4 0 0 2 2 0         0 0 0 3 1 3         
  4 0 0 3 2 2         0 0 0 3 1 3         
  4 0 0 4 0 4         0 0 0 3 1 3         
  4 0 0 4 2 2         0 0 0 3 1 3         
  4 0 1 2 1 2         0 0 0 3 1 3         
  4 0 1 3 1 2         0 0 0 3 1 3         
  4 0 1 4 1 4         0 0 0 3 1 3         
  4 1 0 2 0 2         0 0 0 3 1 3         
  4 1 0 3 2 2         0 0 0 3 1 3         
  4 1 0 4 0 4         0 0 0 3 1 3         
  4 1 0 4 2 2         0 0 0 3 1 3         
  4 2 0 4 0 4         0 0 0 3 1 3         
  5 0 0 2 0 2         0 0 0 3 1 3         
  5 0 0 2 2 0         0 0 0 3 1 3         
  5 0 0 4 0 4         0 0 0 3 1 3         
  5 0 0 4 2 2         0 0 0 3 1 3         
  0 0 0 3 3 0         0 0 0 3 2 1         
  0 0 0 4 1 4         0 0 0 3 2 1         
  0 0 0 4 3 2         0 0 0 3 2 1         
  0 0 1 2 0 2         0 0 0 3 2 1         
  0 0 1 2 2 0         0 0 0 3 2 1         
  0 0 1 3 2 2         0 0 0 3 2 1         
  0 0 1 4 0 4         0 0 0 3 2 1         
  0 0 1 4 2 2         0 0 0 3 2 1         
  0 0 1 4 4 0         0 0 0 3 2 1         
  0 0 2 2 1 2         0 0 0 3 2 1         
  0 0 2 3 1 2         0 0 0 3 2 1         
  0 0 2 3 3 0         0 0 0 3 2 1         
  0 0 2 4 1 4         0 0 0 3 2 1         
  0 0 2 4 3 2         0 0 0 3 2 1         
  0 0 3 2 0 2         0 0 0 3 2 1         
  0 0 3 2 2 0         0 0 0 3 2 1         
  0 0 3 3 2 2         0 0 0 3 2 1         
  0 0 3 4 0 4         0 0 0 3 2 1         
  0 0 3 4 2 2         0 0 0 3 2 1         
  0 0 3 4 4 0         0 0 0 3 2 1         
  0 1 0 2 1 2         0 0 0 3 2 1         
  0 1 0 3 1 2         0 0 0 3 2 1         
  0 1 0 3 3 0         0 0 0 3 2 1         
  0 1 0 4 1 4         0 0 0 3 2 1         
  0 1 0 4 3 2         0 0 0 3 2 1         
  0 1 1 2 0 2         0 0 0 3 2 1         
  0 1 1 2 2 0         0 0 0 3 2 1         
  0 1 1 3 2 2         0 0 0 3 2 1         
  0 1 1 4 0 4         0 0 0 3 2 1         
  0 1 1 4 2 2         0 0 0 3 2 1         
  0 1 1 4 4 0         0 0 0 3 2 1         
  0 1 2 2 1 2         0 0 0 3 2 1         
  0 1 2 3 1 2         0 0 0 3 2 1         
  0 1 2 3 3 0         0 0 0 3 2 1         
  0 1 2 4 3 2         0 0 0 3 2 1         
  0 1 3 2 0 2         0 0 0 3 2 1         
  0 1 3 2 2 0         0 0 0 3 2 1         
  0 1 3 3 2 2         0 0 0 3 2 1         
  0 1 3 4 2 2         0 0 0 3 2 1         
  0 1 3 4 4 0         0 0 0 3 2 1         
  0 2 0 2 1 2         0 0 0 3 2 1         
  0 2 0 3 1 2         0 0 0 3 2 1         
  0 2 0 3 3 0         0 0 0 3 2 1         
  0 2 0 4 1 4         0 0 0 3 2 1         
  0 2 0 4 3 2         0 0 0 3 2 1         
  0 2 1 2 0 2         0 0 0 3 2 1         
  0 2 1 2 2 0         0 0 0 3 2 1         
  0 2 1 3 2 2         0 0 0 3 2 1         
  0 2 1 4 0 4         0 0 0 3 2 1         
  0 2 1 4 2 2         0 0 0 3 2 1         
  0 2 1 4 4 0         0 0 0 3 2 1         
  0 2 2 2 1 2         0 0 0 3 2 1         
  0 2 2 3 1 2         0 0 0 3 2 1         
  0 2 3 2 2 0         0 0 0 3 2 1         
  0 2 3 3 2 2         0 0 0 3 2 1         
  0 2 3 4 0 4         0 0 0 3 2 1         
  0 3 0 2 1 2         0 0 0 3 2 1         
  0 3 0 3 1 2         0 0 0 3 2 1         
  0 3 0 3 3 0         0 0 0 3 2 1         
  0 3 0 4 3 2         0 0 0 3 2 1         
  0 3 1 2 0 2         0 0 0 3 2 1         
  0 3 1 2 2 0         0 0 0 3 2 1         
  0 3 1 3 2 2         0 0 0 3 2 1         
  0 3 1 4 2 2         0 0 0 3 2 1         
  0 3 2 2 1 2         0 0 0 3 2 1         
  0 3 2 4 3 2         0 0 0 3 2 1         
  0 3 3 4 2 2         0 0 0 3 2 1         
  0 4 0 2 1 2         0 0 0 3 2 1         
  0 4 0 3 1 2         0 0 0 3 2 1         
  0 4 0 3 3 0         0 0 0 3 2 1         
  0 4 0 4 1 4         0 0 0 3 2 1         
  0 4 0 4 3 2         0 0 0 3 2 1         
  0 4 1 2 2 0         0 0 0 3 2 1         
  0 4 1 3 2 2         0 0 0 3 2 1         
  0 4 1 4 2 2         0 0 0 3 2 1         
  0 5 0 3 3 0         0 0 0 3 2 1         
  0 5 0 4 1 4         0 0 0 3 2 1         
  0 5 0 4 3 2         0 0 0 3 2 1         
  1 0 0 2 1 2         0 0 0 3 2 1         
  1 0 0 3 1 2         0 0 0 3 2 1         
  1 0 0 3 3 0         0 0 0 3 2 1         
  1 0 0 4 1 4         0 0 0 3 2 1         
  1 0 0 4 3 2         0 0 0 3 2 1         
  1 0 1 2 0 2         0 0 0 3 2 1         
  1 0 1 2 2 0         0 0 0 3 2 1         
  1 0 1 3 2 2         0 0 0 3 2 1         
  1 0 1 4 0 4         0 0 0 3 2 1         
  1 0 1 4 2 2         0 0 0 3 2 1         
  1 0 1 4 4 0         0 0 0 3 2 1         
  1 0 2 2 1 2         0 0 0 3 2 1         
  1 0 2 3 1 2         0 0 0 3 2 1         
  1 0 2 3 3 0         0 0 0 3 2 1         
  1 0 2 4 1 4         0 0 0 3 2 1         
  1 0 2 4 3 2         0 0 0 3 2 1         
  1 0 3 2 2 0         0 0 0 3 2 1         
  1 0 3 3 2 2         0 0 0 3 2 1         
  1 0 3 4 2 2         0 0 0 3 2 1         
  1 1 0 2 1 2         0 0 0 3 2 1         
  1 1 0 3 1 2         0 0 0 3 2 1         
  1 1 0 3 3 0         0 0 0 3 2 1         
  1 1 0 4 1 4         0 0 0 3 2 1         
  1 1 0 4 3 2         0 0 0 3 2 1         
  1 1 1 2 0 2         0 0 0 3 2 1         
  1 1 1 2 2 0         0 0 0 3 2 1         
  1 1 1 3 2 2         0 0 0 3 2 1         
  1 1 1 4 0 4         0 0 0 3 2 1         
  1 1 1 4 2 2         0 0 0 3 2 1         
  1 1 1 4 4 0         0 0 0 3 2 1         
  1 1 2 2 1 2         0 0 0 3 2 1         
  1 1 2 3 1 2         0 0 0 3 2 1         
  1 1 2 3 3 0         0 0 0 3 2 1         
  1 1 2 4 3 2         0 0 0 3 2 1         
  1 1 3 2 0 2         0 0 0 3 2 1         
  1 1 3 2 2 0         0 0 0 3 2 1         
  1 1 3 3 2 2         0 0 0 3 2 1         
  1 1 3 4 2 2         0 0 0 3 2 1         
  1 2 0 2 1 2         0 0 0 3 2 1         
  1 2 0 3 1 2         0 0 0 3 2 1         
  1 2 0 3 3 0         0 0 0 3 2 1         
  1 2 0 4 1 4         0 0 0 3 2 1         
  1 2 0 4 3 2         0 0 0 3 2 1         
  1 2 1 2 0 2         0 0 0 3 2 1         
  1 2 1 2 2 0         0 0 0 3 2 1         
  1 2 1 3 2 2         0 0 0 3 2 1         
  1 2 1 4 0 4         0 0 0 3 2 1         
  1 2 1 4 2 2         0 0 0 3 2 1         
  1 2 2 3 1 2         0 0 0 3 2 1         
  1 2 2 4 1 4         0 0 0 3 2 1         
  1 2 2 4 3 2         0 0 0 3 2 1         
  1 3 0 2 1 2         0 0 0 3 2 1         
  1 3 0 3 1 2         0 0 0 3 2 1         
  1 3 0 3 3 0         0 0 0 3 2 1         
  1 3 0 4 1 4         0 0 0 3 2 1         
  1 3 0 4 3 2         0 0 0 3 2 1         
  1 3 1 2 0 2         0 0 0 3 2 1         
  1 3 1 2 2 0         0 0 0 3 2 1         
  1 3 1 3 2 2         0 0 0 3 2 1         
  1 3 1 4 2 2         0 0 0 3 2 1         
  1 4 1 2 2 0         0 0 0 3 2 1         
  1 4 1 3 2 2         0 0 0 3 2 1         
  1 4 1 4 2 2         0 0 0 3 2 1         
  1 4 2 3 1 2         0 0 0 3 2 1         
  1 4 2 4 3 2         0 0 0 3 2 1         
  2 0 0 2 1 2         0 0 0 3 2 1         
  2 0 0 3 1 2         0 0 0 3 2 1         
  2 0 0 3 3 0         0 0 0 3 2 1         
  2 0 0 4 1 4         0 0 0 3 2 1         
  2 0 0 4 3 2         0 0 0 3 2 1         
  2 0 1 2 0 2         0 0 0 3 2 1         
  2 0 1 2 2 0         0 0 0 3 2 1         
  2 0 1 3 2 2         0 0 0 3 2 1         
  2 0 1 4 0 4         0 0 0 3 2 1         
  2 0 1 4 2 2         0 0 0 3 2 1         
  2 0 1 4 4 0         0 0 0 3 2 1         
  2 0 2 2 1 2         0 0 0 3 2 1         
  2 0 2 3 1 2         0 0 0 3 2 1         
  2 0 2 3 3 0         0 0 0 3 2 1         
  2 0 2 4 3 2         0 0 0 3 2 1         
  2 1 0 2 1 2         0 0 0 3 2 1         
  2 1 0 3 1 2         0 0 0 3 2 1         
  2 1 0 3 3 0         0 0 0 3 2 1         
  2 1 0 4 3 2         0 0 0 3 2 1         
  2 1 1 2 0 2         0 0 0 3 2 1         
  2 1 1 2 2 0         0 0 0 3 2 1         
  2 1 1 3 2 2         0 0 0 3 2 1         
  2 1 1 4 0 4         0 0 0 3 2 1         
  2 1 1 4 2 2         0 0 0 3 2 1         
  2 1 1 4 4 0         0 0 0 3 2 1         
  2 1 2 2 1 2         0 0 0 3 2 1         
  2 1 2 3 1 2         0 0 0 3 2 1         
  2 1 2 3 3 0         0 0 0 3 2 1         
  2 2 0 2 1 2         0 0 0 3 2 1         
  2 2 0 3 1 2         0 0 0 3 2 1         
  2 2 0 3 3 0         0 0 0 3 2 1         
  2 2 1 2 0 2         0 0 0 3 2 1         
  2 2 1 2 2 0         0 0 0 3 2 1         
  2 2 1 3 2 2         0 0 0 3 2 1         
  2 2 1 4 2 2         0 0 0 3 2 1         
  2 2 1 4 4 0         0 0 0 3 2 1         
  2 2 2 3 1 2         0 0 0 3 2 1         
  2 3 0 2 1 2         0 0 0 3 2 1         
  2 3 0 3 1 2         0 0 0 3 2 1         
  2 3 0 4 3 2         0 0 0 3 2 1         
  2 3 1 2 2 0         0 0 0 3 2 1         
  2 3 1 3 2 2         0 0 0 3 2 1         
  2 3 1 4 2 2         0 0 0 3 2 1         
  2 4 0 2 1 2         0 0 0 3 2 1         
  2 4 0 3 1 2         0 0 0 3 2 1         
  2 4 0 4 3 2         0 0 0 3 2 1         
  2 4 1 3 2 2         0 0 0 3 2 1         
  2 4 1 4 2 2         0 0 0 3 2 1         
  2 4 1 4 4 0         0 0 0 3 2 1         
  3 0 0 2 1 2         0 0 0 3 2 1         
  3 0 0 3 1 2         0 0 0 3 2 1         
  3 0 0 3 3 0         0 0 0 3 2 1         
  3 0 1 2 0 2         0 0 0 3 2 1         
  3 0 1 2 2 0         0 0 0 3 2 1         
  3 0 1 3 2 2         0 0 0 3 2 1         
  3 0 1 4 0 4         0 0 0 3 2 1         
  3 0 1 4 2 2         0 0 0 3 2 1         
  3 0 1 4 4 0         0 0 0 3 2 1         
  3 1 0 2 1 2         0 0 0 3 2 1         
  3 1 0 3 1 2         0 0 0 3 2 1         
  3 1 0 3 3 0         0 0 0 3 2 1         
  3 1 0 4 3 2         0 0 0 3 2 1         
  3 1 1 2 0 2         0 0 0 3 2 1         
  3 1 1 2 2 0         0 0 0 3 2 1         
  3 1 1 3 2 2         0 0 0 3 2 1         
  3 1 1 4 0 4         0 0 0 3 2 1         
  3 1 1 4 2 2         0 0 0 3 2 1         
  3 1 1 4 4 0         0 0 0 3 2 1         
  3 2 0 2 1 2         0 0 0 3 2 1         
  3 2 0 4 3 2         0 0 0 3 2 1         
  3 2 1 2 0 2         0 0 0 3 2 1         
  3 2 1 2 2 0         0 0 0 3 2 1         
  3 2 1 3 2 2         0 0 0 3 2 1         
  3 2 1 4 2 2         0 0 0 3 2 1         
  3 2 1 4 4 0         0 0 0 3 2 1         
  3 4 0 4 3 2         0 0 0 3 2 1         
  4 0 0 2 1 2         0 0 0 3 2 1         
  4 0 0 3 1 2         0 0 0 3 2 1         
  4 0 0 3 3 0         0 0 0 3 2 1         
  4 0 0 4 1 4         0 0 0 3 2 1         
  4 0 0 4 3 2         0 0 0 3 2 1         
  4 0 1 2 0 2         0 0 0 3 2 1         
  4 0 1 2 2 0         0 0 0 3 2 1         
  4 0 1 3 2 2         0 0 0 3 2 1         
  4 0 1 4 2 2         0 0 0 3 2 1         
  4 0 1 4 4 0         0 0 0 3 2 1         
  4 1 0 2 1 2         0 0 0 3 2 1         
  4 1 0 3 1 2         0 0 0 3 2 1         
  4 1 0 3 3 0         0 0 0 3 2 1         
  4 1 0 4 3 2         0 0 0 3 2 1         
  4 2 0 2 1 2         0 0 0 3 2 1         
  4 2 0 3 1 2         0 0 0 3 2 1         
  5 0 0 3 1 2         0 0 0 3 2 1         
  5 0 0 4 1 4         0 0 0 3 2 1         
  5 0 0 4 3 2         0 0 0 3 2 1         
  0 0 0 3 3 1         0 0 0 3 2 2         
  0 0 0 4 1 3         0 0 0 3 2 2         
  0 0 0 4 3 1         0 0 0 3 2 2         
  0 0 1 2 2 1         0 0 0 3 2 2         
  0 0 1 3 0 3         0 0 0 3 2 2         
  0 0 1 3 2 1         0 0 0 3 2 2         
  0 0 1 4 2 3         0 0 0 3 2 2         
  0 0 1 4 4 1         0 0 0 3 2 2         
  0 0 2 2 1 1         0 0 0 3 2 2         
  0 0 2 3 1 3         0 0 0 3 2 2         
  0 0 2 3 3 1         0 0 0 3 2 2         
  0 0 2 4 1 3         0 0 0 3 2 2         
  0 0 2 4 3 1         0 0 0 3 2 2         
  0 0 3 2 2 1         0 0 0 3 2 2         
  0 0 3 3 2 1         0 0 0 3 2 2         
  0 0 3 4 2 3         0 0 0 3 2 2         
  0 0 3 4 4 1         0 0 0 3 2 2         
  0 1 0 2 1 1         0 0 0 3 2 2         
  0 1 0 3 1 3         0 0 0 3 2 2         
  0 1 0 3 3 1         0 0 0 3 2 2         
  0 1 0 4 1 3         0 0 0 3 2 2         
  0 1 0 4 3 1         0 0 0 3 2 2         
  0 1 1 2 2 1         0 0 0 3 2 2         
  0 1 1 3 0 3         0 0 0 3 2 2         
  0 1 1 3 2 1         0 0 0 3 2 2         
  0 1 1 4 2 3         0 0 0 3 2 2         
  0 1 1 4 4 1         0 0 0 3 2 2         
  0 1 2 3 1 3         0 0 0 3 2 2         
  0 1 2 3 3 1         0 0 0 3 2 2         
  0 1 2 4 1 3         0 0 0 3 2 2         
  0 1 2 4 3 1         0 0 0 3 2 2         
  0 1 3 2 2 1         0 0 0 3 2 2         
  0 1 3 3 0 3         0 0 0 3 2 2         
  0 1 3 3 2 1         0 0 0 3 2 2         
  0 1 3 4 2 3         0 0 0 3 2 2         
  0 2 0 2 1 1         0 0 0 3 2 2         
  0 2 0 3 1 3         0 0 0 3 2 2         
  0 2 0 3 3 1         0 0 0 3 2 2         
  0 2 0 4 1 3         0 0 0 3 2 2         
  0 2 0 4 3 1         0 0 0 3 2 2         
  0 2 1 2 2 1         0 0 0 3 2 2         
  0 2 1 3 0 3         0 0 0 3 2 2         
  0 2 1 3 2 1         0 0 0 3 2 2         
  0 2 1 4 2 3         0 0 0 3 2 2         
  0 2 3 2 2 1         0 0 0 3 2 2         
  0 2 3 3 2 1         0 0 0 3 2 2         
  0 2 3 4 2 3         0 0 0 3 2 2         
  0 3 0 2 1 1         0 0 0 3 2 2         
  0 3 0 3 1 3         0 0 0 3 2 2         
  0 3 0 3 3 1         0 0 0 3 2 2         
  0 3 0 4 3 1         0 0 0 3 2 2         
  0 3 1 2 2 1         0 0 0 3 2 2         
  0 3 1 3 0 3         0 0 0 3 2 2         
  0 3 1 3 2 1         0 0 0 3 2 2         
  0 3 1 4 2 3         0 0 0 3 2 2         
  0 3 2 2 1 1         0 0 0 3 2 2         
  0 3 3 4 2 3         0 0 0 3 2 2         
  0 4 0 2 1 1         0 0 0 3 2 2         
  0 4 0 3 3 1         0 0 0 3 2 2         
  0 4 0 4 1 3         0 0 0 3 2 2         
  0 4 0 4 3 1         0 0 0 3 2 2         
  0 4 1 2 2 1         0 0 0 3 2 2         
  0 4 1 3 2 1         0 0 0 3 2 2         
  0 4 1 4 2 3         0 0 0 3 2 2         
  0 7 1 3 0 3         0 0 0 3 2 2         
  1 0 0 2 1 1         0 0 0 3 2 2         
  1 0 0 3 1 3         0 0 0 3 2 2         
  1 0 0 4 1 3         0 0 0 3 2 2         
  1 0 0 4 3 1         0 0 0 3 2 2         
  1 0 1 2 2 1         0 0 0 3 2 2         
  1 0 1 3 0 3         0 0 0 3 2 2         
  1 0 1 3 2 1         0 0 0 3 2 2         
  1 0 1 4 2 3         0 0 0 3 2 2         
  1 0 1 4 4 1         0 0 0 3 2 2         
  1 0 2 2 1 1         0 0 0 3 2 2         
  1 0 2 3 1 3         0 0 0 3 2 2         
  1 0 2 3 3 1         0 0 0 3 2 2         
  1 0 2 4 3 1         0 0 0 3 2 2         
  1 0 3 2 2 1         0 0 0 3 2 2         
  1 0 3 3 2 1         0 0 0 3 2 2         
  1 0 3 4 2 3         0 0 0 3 2 2         
  1 1 0 2 1 1         0 0 0 3 2 2         
  1 1 0 3 1 3         0 0 0 3 2 2         
  1 1 0 3 3 1         0 0 0 3 2 2         
  1 1 0 4 1 3         0 0 0 3 2 2         
  1 1 0 4 3 1         0 0 0 3 2 2         
  1 1 1 2 2 1         0 0 0 3 2 2         
  1 1 1 3 0 3         0 0 0 3 2 2         
  1 1 1 3 2 1         0 0 0 3 2 2         
  1 1 1 4 2 3         0 0 0 3 2 2         
  1 1 1 4 4 1         0 0 0 3 2 2         
  1 1 2 2 1 1         0 0 0 3 2 2         
  1 1 2 3 1 3         0 0 0 3 2 2         
  1 1 2 3 3 1         0 0 0 3 2 2         
  1 1 2 4 1 3         0 0 0 3 2 2         
  1 1 2 4 3 1         0 0 0 3 2 2         
  1 1 3 2 2 1         0 0 0 3 2 2         
  1 1 3 3 0 3         0 0 0 3 2 2         
  1 1 3 3 2 1         0 0 0 3 2 2         
  1 1 3 4 2 3         0 0 0 3 2 2         
  1 2 0 2 1 1         0 0 0 3 2 2         
  1 2 0 3 1 3         0 0 0 3 2 2         
  1 2 0 3 3 1         0 0 0 3 2 2         
  1 2 0 4 1 3         0 0 0 3 2 2         
  1 2 0 4 3 1         0 0 0 3 2 2         
  1 2 1 2 2 1         0 0 0 3 2 2         
  1 2 1 3 0 3         0 0 0 3 2 2         
  1 2 1 3 2 1         0 0 0 3 2 2         
  1 2 1 4 2 3         0 0 0 3 2 2         
  1 2 2 3 1 3         0 0 0 3 2 2         
  1 2 2 4 1 3         0 0 0 3 2 2         
  1 2 2 4 3 1         0 0 0 3 2 2         
  1 3 0 2 1 1         0 0 0 3 2 2         
  1 3 0 3 1 3         0 0 0 3 2 2         
  1 3 0 4 1 3         0 0 0 3 2 2         
  1 3 0 4 3 1         0 0 0 3 2 2         
  1 3 1 2 2 1         0 0 0 3 2 2         
  1 3 1 3 0 3         0 0 0 3 2 2         
  1 3 1 3 2 1         0 0 0 3 2 2         
  1 4 1 2 2 1         0 0 0 3 2 2         
  1 4 1 3 2 1         0 0 0 3 2 2         
  1 4 1 4 2 3         0 0 0 3 2 2         
  1 4 2 4 3 1         0 0 0 3 2 2         
  1 5 0 4 3 1         0 0 0 3 2 2         
  2 0 0 2 1 1         0 0 0 3 2 2         
  2 0 0 3 1 3         0 0 0 3 2 2         
  2 0 0 3 3 1         0 0 0 3 2 2         
  2 0 0 4 1 3         0 0 0 3 2 2         
  2 0 0 4 3 1         0 0 0 3 2 2         
  2 0 1 2 2 1         0 0 0 3 2 2         
  2 0 1 3 0 3         0 0 0 3 2 2         
  2 0 1 3 2 1         0 0 0 3 2 2         
  2 0 1 4 2 3         0 0 0 3 2 2         
  2 0 1 4 4 1         0 0 0 3 2 2         
  2 0 2 3 1 3         0 0 0 3 2 2         
  2 0 2 3 3 1         0 0 0 3 2 2         
  2 1 0 2 1 1         0 0 0 3 2 2         
  2 1 0 3 1 3         0 0 0 3 2 2         
  2 1 1 2 2 1         0 0 0 3 2 2         
  2 1 1 3 0 3         0 0 0 3 2 2         
  2 1 1 3 2 1         0 0 0 3 2 2         
  2 1 1 4 2 3         0 0 0 3 2 2         
  2 1 1 4 4 1         0 0 0 3 2 2         
  2 1 2 3 3 1         0 0 0 3 2 2         
  2 1 2 4 3 1         0 0 0 3 2 2         
  2 2 0 2 1 1         0 0 0 3 2 2         
  2 2 0 3 1 3         0 0 0 3 2 2         
  2 2 0 3 3 1         0 0 0 3 2 2         
  2 2 1 2 2 1         0 0 0 3 2 2         
  2 2 1 3 0 3         0 0 0 3 2 2         
  2 2 1 3 2 1         0 0 0 3 2 2         
  2 2 1 4 2 3         0 0 0 3 2 2         
  2 2 1 4 4 1         0 0 0 3 2 2         
  2 2 2 2 1 1         0 0 0 3 2 2         
  2 3 0 2 1 1         0 0 0 3 2 2         
  2 3 0 3 1 3         0 0 0 3 2 2         
  2 3 0 4 3 1         0 0 0 3 2 2         
  2 3 1 4 2 3         0 0 0 3 2 2         
  2 4 0 3 1 3         0 0 0 3 2 2         
  2 4 0 4 1 3         0 0 0 3 2 2         
  2 4 0 4 3 1         0 0 0 3 2 2         
  3 0 0 2 1 1         0 0 0 3 2 2         
  3 0 0 3 1 3         0 0 0 3 2 2         
  3 0 0 3 3 1         0 0 0 3 2 2         
  3 0 0 4 3 1         0 0 0 3 2 2         
  3 0 1 2 2 1         0 0 0 3 2 2         
  3 0 1 3 0 3         0 0 0 3 2 2         
  3 0 1 3 2 1         0 0 0 3 2 2         
  3 0 1 4 2 3         0 0 0 3 2 2         
  3 0 1 4 4 1         0 0 0 3 2 2         
  3 1 0 4 1 3         0 0 0 3 2 2         
  3 1 0 4 3 1         0 0 0 3 2 2         
  3 1 1 2 2 1         0 0 0 3 2 2         
  3 1 1 3 0 3         0 0 0 3 2 2         
  3 1 1 3 2 1         0 0 0 3 2 2         
  3 1 1 4 2 3         0 0 0 3 2 2         
  3 1 1 4 4 1         0 0 0 3 2 2         
  3 2 0 4 1 3         0 0 0 3 2 2         
  3 2 0 4 3 1         0 0 0 3 2 2         
  3 2 1 2 2 1         0 0 0 3 2 2         
  3 2 1 3 2 1         0 0 0 3 2 2         
  3 2 1 4 2 3         0 0 0 3 2 2         
  4 0 0 3 1 3         0 0 0 3 2 2         
  4 0 0 3 3 1         0 0 0 3 2 2         
  4 0 0 4 1 3         0 0 0 3 2 2         
  4 0 0 4 3 1         0 0 0 3 2 2         
  4 0 1 2 2 1         0 0 0 3 2 2         
  4 0 1 3 0 3         0 0 0 3 2 2         
  4 0 1 3 2 1         0 0 0 3 2 2         
  4 0 1 4 2 3         0 0 0 3 2 2         
  4 1 0 3 1 3         0 0 0 3 2 2         
  4 1 0 4 1 3         0 0 0 3 2 2         
  4 1 0 4 3 1         0 0 0 3 2 2         
  4 2 0 4 1 3         0 0 0 3 2 2         
  4 2 0 4 3 1         0 0 0 3 2 2         
  5 0 0 2 1 1         0 0 0 3 2 2         
  5 0 0 3 1 3         0 0 0 3 2 2         
  5 0 0 3 3 1         0 0 0 3 2 2         
  5 0 0 4 1 3         0 0 0 3 2 2         
  0 0 0 4 2 3         0 0 0 3 3 0         
  0 0 0 4 4 1         0 0 0 3 3 0         
  0 0 1 2 1 1         0 0 0 3 3 0         
  0 0 1 3 1 3         0 0 0 3 3 0         
  0 0 1 3 3 1         0 0 0 3 3 0         
  0 0 1 4 1 3         0 0 0 3 3 0         
  0 0 1 4 3 1         0 0 0 3 3 0         
  0 0 2 2 2 1         0 0 0 3 3 0         
  0 0 2 3 0 3         0 0 0 3 3 0         
  0 0 2 3 2 1         0 0 0 3 3 0         
  0 0 2 4 2 3         0 0 0 3 3 0         
  0 0 2 4 4 1         0 0 0 3 3 0         
  0 0 3 2 1 1         0 0 0 3 3 0         
  0 0 3 3 1 3         0 0 0 3 3 0         
  0 0 3 3 3 1         0 0 0 3 3 0         
  0 0 3 4 1 3         0 0 0 3 3 0         
  0 0 3 4 3 1         0 0 0 3 3 0         
  0 1 0 2 2 1         0 0 0 3 3 0         
  0 1 0 3 0 3         0 0 0 3 3 0         
  0 1 0 3 2 1         0 0 0 3 3 0         
  0 1 0 4 2 3         0 0 0 3 3 0         
  0 1 0 4 4 1         0 0 0 3 3 0         
  0 1 1 2 1 1         0 0 0 3 3 0         
  0 1 1 3 1 3         0 0 0 3 3 0         
  0 1 1 3 3 1         0 0 0 3 3 0         
  0 1 1 4 1 3         0 0 0 3 3 0         
  0 1 1 4 3 1         0 0 0 3 3 0         
  0 1 2 2 2 1         0 0 0 3 3 0         
  0 1 2 3 2 1         0 0 0 3 3 0         
  0 1 2 4 4 1         0 0 0 3 3 0         
  0 1 3 2 1 1         0 0 0 3 3 0         
  0 1 3 3 3 1         0 0 0 3 3 0         
  0 1 3 4 3 1         0 0 0 3 3 0         
  0 2 0 2 2 1         0 0 0 3 3 0         
  0 2 0 3 0 3         0 0 0 3 3 0         
  0 2 0 3 2 1         0 0 0 3 3 0         
  0 2 0 4 2 3         0 0 0 3 3 0         
  0 2 0 4 4 1         0 0 0 3 3 0         
  0 2 1 2 1 1         0 0 0 3 3 0         
  0 2 1 3 1 3         0 0 0 3 3 0         
  0 2 1 3 3 1         0 0 0 3 3 0         
  0 2 1 4 1 3         0 0 0 3 3 0         
  0 2 1 4 3 1         0 0 0 3 3 0         
  0 2 2 2 2 1         0 0 0 3 3 0         
  0 2 2 3 0 3         0 0 0 3 3 0         
  0 2 2 3 2 1         0 0 0 3 3 0         
  0 2 2 4 4 1         0 0 0 3 3 0         
  0 2 3 3 3 1         0 0 0 3 3 0         
  0 2 3 4 3 1         0 0 0 3 3 0         
  0 3 0 2 2 1         0 0 0 3 3 0         
  0 3 0 3 2 1         0 0 0 3 3 0         
  0 3 0 4 4 1         0 0 0 3 3 0         
  0 3 1 2 1 1         0 0 0 3 3 0         
  0 3 1 3 1 3         0 0 0 3 3 0         
  0 3 1 3 3 1         0 0 0 3 3 0         
  0 3 1 4 3 1         0 0 0 3 3 0         
  0 3 2 2 2 1         0 0 0 3 3 0         
  0 3 2 3 2 1         0 0 0 3 3 0         
  0 3 2 4 4 1         0 0 0 3 3 0         
  0 3 3 3 3 1         0 0 0 3 3 0         
  0 3 3 4 3 1         0 0 0 3 3 0         
  0 4 0 2 2 1         0 0 0 3 3 0         
  0 4 0 3 0 3         0 0 0 3 3 0         
  0 4 0 4 2 3         0 0 0 3 3 0         
  0 4 0 4 4 1         0 0 0 3 3 0         
  0 4 1 3 3 1         0 0 0 3 3 0         
  0 4 1 4 3 1         0 0 0 3 3 0         
  0 4 3 4 1 3         0 0 0 3 3 0         
  0 5 0 4 4 1         0 0 0 3 3 0         
  1 0 0 2 2 1         0 0 0 3 3 0         
  1 0 0 3 2 1         0 0 0 3 3 0         
  1 0 0 4 2 3         0 0 0 3 3 0         
  1 0 0 4 4 1         0 0 0 3 3 0         
  1 0 1 2 1 1         0 0 0 3 3 0         
  1 0 1 3 1 3         0 0 0 3 3 0         
  1 0 1 3 3 1         0 0 0 3 3 0         
  1 0 1 4 1 3         0 0 0 3 3 0         
  1 0 1 4 3 1         0 0 0 3 3 0         
  1 0 2 2 2 1         0 0 0 3 3 0         
  1 0 2 3 2 1         0 0 0 3 3 0         
  1 0 2 4 2 3         0 0 0 3 3 0         
  1 0 2 4 4 1         0 0 0 3 3 0         
  1 0 3 2 1 1         0 0 0 3 3 0         
  1 0 3 3 3 1         0 0 0 3 3 0         
  1 0 3 4 3 1         0 0 0 3 3 0         
  1 1 0 2 2 1         0 0 0 3 3 0         
  1 1 0 3 0 3         0 0 0 3 3 0         
  1 1 0 3 2 1         0 0 0 3 3 0         
  1 1 0 4 2 3         0 0 0 3 3 0         
  1 1 1 2 1 1         0 0 0 3 3 0         
  1 1 1 3 1 3         0 0 0 3 3 0         
  1 1 1 3 3 1         0 0 0 3 3 0         
  1 1 1 4 1 3         0 0 0 3 3 0         
  1 1 1 4 3 1         0 0 0 3 3 0         
  1 1 2 3 2 1         0 0 0 3 3 0         
  1 1 2 4 2 3         0 0 0 3 3 0         
  1 1 2 4 4 1         0 0 0 3 3 0         
  1 1 3 2 1 1         0 0 0 3 3 0         
  1 1 3 3 3 1         0 0 0 3 3 0         
  1 1 3 4 3 1         0 0 0 3 3 0         
  1 2 0 2 2 1         0 0 0 3 3 0         
  1 2 0 3 0 3         0 0 0 3 3 0         
  1 2 0 3 2 1         0 0 0 3 3 0         
  1 2 0 4 4 1         0 0 0 3 3 0         
  1 2 1 2 1 1         0 0 0 3 3 0         
  1 2 1 3 1 3         0 0 0 3 3 0         
  1 2 1 3 3 1         0 0 0 3 3 0         
  1 2 1 4 3 1         0 0 0 3 3 0         
  1 2 2 2 2 1         0 0 0 3 3 0         
  1 2 2 3 2 1         0 0 0 3 3 0         
  1 3 0 2 2 1         0 0 0 3 3 0         
  1 3 0 3 2 1         0 0 0 3 3 0         
  1 3 0 4 4 1         0 0 0 3 3 0         
  1 3 1 2 1 1         0 0 0 3 3 0         
  1 3 1 3 1 3         0 0 0 3 3 0         
  1 3 1 3 3 1         0 0 0 3 3 0         
  1 3 1 4 3 1         0 0 0 3 3 0         
  1 3 2 4 4 1         0 0 0 3 3 0         
  1 4 1 3 3 1         0 0 0 3 3 0         
  1 4 1 4 3 1         0 0 0 3 3 0         
  1 4 2 3 2 1         0 0 0 3 3 0         
  1 4 2 4 2 3         0 0 0 3 3 0         
  1 4 2 4 4 1         0 0 0 3 3 0         
  2 0 0 2 2 1         0 0 0 3 3 0         
  2 0 0 3 0 3         0 0 0 3 3 0         
  2 0 0 3 2 1         0 0 0 3 3 0         
  2 0 0 4 2 3         0 0 0 3 3 0         
  2 0 0 4 4 1         0 0 0 3 3 0         
  2 0 1 2 1 1         0 0 0 3 3 0         
  2 0 1 3 1 3         0 0 0 3 3 0         
  2 0 1 3 3 1         0 0 0 3 3 0         
  2 0 1 4 1 3         0 0 0 3 3 0         
  2 0 1 4 3 1         0 0 0 3 3 0         
  2 0 2 2 2 1         0 0 0 3 3 0         
  2 0 2 3 0 3         0 0 0 3 3 0         
  2 0 2 3 2 1         0 0 0 3 3 0         
  2 0 2 4 4 1         0 0 0 3 3 0         
  2 1 0 2 2 1         0 0 0 3 3 0         
  2 1 1 2 1 1         0 0 0 3 3 0         
  2 1 1 3 1 3         0 0 0 3 3 0         
  2 1 1 3 3 1         0 0 0 3 3 0         
  2 1 1 4 1 3         0 0 0 3 3 0         
  2 1 1 4 3 1         0 0 0 3 3 0         
  2 1 2 2 2 1         0 0 0 3 3 0         
  2 1 2 4 4 1         0 0 0 3 3 0         
  2 2 0 2 2 1         0 0 0 3 3 0         
  2 2 1 2 1 1         0 0 0 3 3 0         
  2 2 1 3 1 3         0 0 0 3 3 0         
  2 2 1 3 3 1         0 0 0 3 3 0         
  2 2 1 4 3 1         0 0 0 3 3 0         
  2 3 0 2 2 1         0 0 0 3 3 0         
  2 3 0 3 2 1         0 0 0 3 3 0         
  2 3 0 4 4 1         0 0 0 3 3 0         
  2 3 1 3 3 1         0 0 0 3 3 0         
  2 3 1 4 3 1         0 0 0 3 3 0         
  2 4 0 2 2 1         0 0 0 3 3 0         
  2 4 0 4 4 1         0 0 0 3 3 0         
  2 4 1 3 3 1         0 0 0 3 3 0         
  3 0 0 2 2 1         0 0 0 3 3 0         
  3 0 0 3 2 1         0 0 0 3 3 0         
  3 0 0 4 2 3         0 0 0 3 3 0         
  3 0 0 4 4 1         0 0 0 3 3 0         
  3 0 1 2 1 1         0 0 0 3 3 0         
  3 0 1 3 3 1         0 0 0 3 3 0         
  3 0 1 4 1 3         0 0 0 3 3 0         
  3 0 1 4 3 1         0 0 0 3 3 0         
  3 1 0 2 2 1         0 0 0 3 3 0         
  3 1 0 3 2 1         0 0 0 3 3 0         
  3 1 0 4 2 3         0 0 0 3 3 0         
  3 1 0 4 4 1         0 0 0 3 3 0         
  3 1 1 3 3 1         0 0 0 3 3 0         
  3 1 1 4 3 1         0 0 0 3 3 0         
  3 2 0 3 0 3         0 0 0 3 3 0         
  3 2 0 3 2 1         0 0 0 3 3 0         
  3 2 0 4 2 3         0 0 0 3 3 0         
  3 2 0 4 4 1         0 0 0 3 3 0         
  3 2 1 3 3 1         0 0 0 3 3 0         
  3 2 1 4 3 1         0 0 0 3 3 0         
  3 3 0 4 4 1         0 0 0 3 3 0         
  3 4 0 4 4 1         0 0 0 3 3 0         
  4 0 0 2 2 1         0 0 0 3 3 0         
  4 0 0 3 0 3         0 0 0 3 3 0         
  4 0 0 3 2 1         0 0 0 3 3 0         
  4 0 0 4 2 3         0 0 0 3 3 0         
  4 0 0 4 4 1         0 0 0 3 3 0         
  4 0 1 2 1 1         0 0 0 3 3 0         
  4 0 1 3 3 1         0 0 0 3 3 0         
  4 1 0 2 2 1         0 0 0 3 3 0         
  4 1 0 3 2 1         0 0 0 3 3 0         
  4 1 0 4 4 1         0 0 0 3 3 0         
  4 2 0 2 2 1         0 0 0 3 3 0         
  5 0 0 2 2 1         0 0 0 3 3 0         
  5 0 0 3 0 3         0 0 0 3 3 0         
  5 0 0 3 2 1         0 0 0 3 3 0         
  5 0 0 4 2 3         0 0 0 3 3 0         
  0 0 0 4 2 2         0 0 0 3 3 1         
  0 0 0 4 4 0         0 0 0 3 3 1         
  0 0 1 2 1 2         0 0 0 3 3 1         
  0 0 1 3 1 2         0 0 0 3 3 1         
  0 0 1 3 3 0         0 0 0 3 3 1         
  0 0 1 4 1 4         0 0 0 3 3 1         
  0 0 1 4 3 2         0 0 0 3 3 1         
  0 0 2 2 0 2         0 0 0 3 3 1         
  0 0 2 2 2 0         0 0 0 3 3 1         
  0 0 2 3 2 2         0 0 0 3 3 1         
  0 0 2 4 0 4         0 0 0 3 3 1         
  0 0 2 4 4 0         0 0 0 3 3 1         
  0 0 3 2 1 2         0 0 0 3 3 1         
  0 0 3 3 1 2         0 0 0 3 3 1         
  0 0 3 3 3 0         0 0 0 3 3 1         
  0 0 3 4 3 2         0 0 0 3 3 1         
  0 1 0 2 0 2         0 0 0 3 3 1         
  0 1 0 2 2 0         0 0 0 3 3 1         
  0 1 0 3 2 2         0 0 0 3 3 1         
  0 1 0 4 0 4         0 0 0 3 3 1         
  0 1 0 4 2 2         0 0 0 3 3 1         
  0 1 0 4 4 0         0 0 0 3 3 1         
  0 1 1 2 1 2         0 0 0 3 3 1         
  0 1 1 3 1 2         0 0 0 3 3 1         
  0 1 1 3 3 0         0 0 0 3 3 1         
  0 1 1 4 1 4         0 0 0 3 3 1         
  0 1 1 4 3 2         0 0 0 3 3 1         
  0 1 2 2 2 0         0 0 0 3 3 1         
  0 1 2 4 4 0         0 0 0 3 3 1         
  0 1 3 2 1 2         0 0 0 3 3 1         
  0 1 3 3 3 0         0 0 0 3 3 1         
  0 1 3 4 3 2         0 0 0 3 3 1         
  0 2 0 2 0 2         0 0 0 3 3 1         
  0 2 0 2 2 0         0 0 0 3 3 1         
  0 2 0 3 2 2         0 0 0 3 3 1         
  0 2 0 4 2 2         0 0 0 3 3 1         
  0 2 0 4 4 0         0 0 0 3 3 1         
  0 2 1 2 1 2         0 0 0 3 3 1         
  0 2 1 3 1 2         0 0 0 3 3 1         
  0 2 1 3 3 0         0 0 0 3 3 1         
  0 2 1 4 1 4         0 0 0 3 3 1         
  0 2 1 4 3 2         0 0 0 3 3 1         
  0 2 3 3 1 2         0 0 0 3 3 1         
  0 2 3 3 3 0         0 0 0 3 3 1         
  0 3 0 2 2 0         0 0 0 3 3 1         
  0 3 0 3 2 2         0 0 0 3 3 1         
  0 3 0 4 4 0         0 0 0 3 3 1         
  0 3 1 2 1 2         0 0 0 3 3 1         
  0 3 1 3 3 0         0 0 0 3 3 1         
  0 3 1 4 3 2         0 0 0 3 3 1         
  0 3 2 4 4 0         0 0 0 3 3 1         
  0 3 3 3 3 0         0 0 0 3 3 1         
  0 4 0 2 2 0         0 0 0 3 3 1         
  0 4 0 3 2 2         0 0 0 3 3 1         
  0 4 0 4 2 2         0 0 0 3 3 1         
  0 4 0 4 4 0         0 0 0 3 3 1         
  0 4 1 3 3 0         0 0 0 3 3 1         
  0 4 1 4 3 2         0 0 0 3 3 1         
  0 4 3 4 1 4         0 0 0 3 3 1         
  1 0 0 2 0 2         0 0 0 3 3 1         
  1 0 0 2 2 0         0 0 0 3 3 1         
  1 0 0 3 2 2         0 0 0 3 3 1         
  1 0 0 4 2 2         0 0 0 3 3 1         
  1 0 0 4 4 0         0 0 0 3 3 1         
  1 0 1 2 1 2         0 0 0 3 3 1         
  1 0 1 3 1 2         0 0 0 3 3 1         
  1 0 1 3 3 0         0 0 0 3 3 1         
  1 0 1 4 1 4         0 0 0 3 3 1         
  1 0 1 4 3 2         0 0 0 3 3 1         
  1 0 2 2 2 0         0 0 0 3 3 1         
  1 0 2 3 2 2         0 0 0 3 3 1         
  1 0 2 4 4 0         0 0 0 3 3 1         
  1 0 3 2 1 2         0 0 0 3 3 1         
  1 0 3 3 3 0         0 0 0 3 3 1         
  1 0 3 4 3 2         0 0 0 3 3 1         
  1 1 0 2 0 2         0 0 0 3 3 1         
  1 1 0 2 2 0         0 0 0 3 3 1         
  1 1 0 3 2 2         0 0 0 3 3 1         
  1 1 0 4 2 2         0 0 0 3 3 1         
  1 1 1 2 1 2         0 0 0 3 3 1         
  1 1 1 3 3 0         0 0 0 3 3 1         
  1 1 1 4 3 2         0 0 0 3 3 1         
  1 1 2 3 2 2         0 0 0 3 3 1         
  1 1 2 4 4 0         0 0 0 3 3 1         
  1 1 3 3 1 2         0 0 0 3 3 1         
  1 1 3 3 3 0         0 0 0 3 3 1         
  1 1 3 4 3 2         0 0 0 3 3 1         
  1 2 0 2 0 2         0 0 0 3 3 1         
  1 2 0 2 2 0         0 0 0 3 3 1         
  1 2 0 3 2 2         0 0 0 3 3 1         
  1 2 0 4 2 2         0 0 0 3 3 1         
  1 2 0 4 4 0         0 0 0 3 3 1         
  1 2 1 2 1 2         0 0 0 3 3 1         
  1 2 1 3 1 2         0 0 0 3 3 1         
  1 2 1 3 3 0         0 0 0 3 3 1         
  1 2 1 4 3 2         0 0 0 3 3 1         
  1 2 2 2 2 0         0 0 0 3 3 1         
  1 2 2 4 0 4         0 0 0 3 3 1         
  1 3 0 2 2 0         0 0 0 3 3 1         
  1 3 0 3 2 2         0 0 0 3 3 1         
  1 3 0 4 2 2         0 0 0 3 3 1         
  1 3 0 4 4 0         0 0 0 3 3 1         
  1 3 1 3 3 0         0 0 0 3 3 1         
  1 3 1 4 3 2         0 0 0 3 3 1         
  1 4 1 3 3 0         0 0 0 3 3 1         
  1 4 1 4 3 2         0 0 0 3 3 1         
  1 4 2 3 2 2         0 0 0 3 3 1         
  1 4 2 4 2 2         0 0 0 3 3 1         
  1 4 2 4 4 0         0 0 0 3 3 1         
  2 0 0 2 0 2         0 0 0 3 3 1         
  2 0 0 2 2 0         0 0 0 3 3 1         
  2 0 0 3 2 2         0 0 0 3 3 1         
  2 0 0 4 2 2         0 0 0 3 3 1         
  2 0 0 4 4 0         0 0 0 3 3 1         
  2 0 1 2 1 2         0 0 0 3 3 1         
  2 0 1 3 1 2         0 0 0 3 3 1         
  2 0 1 3 3 0         0 0 0 3 3 1         
  2 0 1 4 3 2         0 0 0 3 3 1         
  2 0 2 2 2 0         0 0 0 3 3 1         
  2 1 0 2 2 0         0 0 0 3 3 1         
  2 1 0 3 2 2         0 0 0 3 3 1         
  2 1 1 2 1 2         0 0 0 3 3 1         
  2 1 1 3 3 0         0 0 0 3 3 1         
  2 1 1 4 3 2         0 0 0 3 3 1         
  2 1 2 4 4 0         0 0 0 3 3 1         
  2 2 0 2 2 0         0 0 0 3 3 1         
  2 2 1 2 1 2         0 0 0 3 3 1         
  2 2 1 3 3 0         0 0 0 3 3 1         
  2 2 1 4 3 2         0 0 0 3 3 1         
  2 3 0 2 2 0         0 0 0 3 3 1         
  2 3 0 3 2 2         0 0 0 3 3 1         
  2 3 1 3 3 0         0 0 0 3 3 1         
  2 4 0 2 2 0         0 0 0 3 3 1         
  2 4 1 3 3 0         0 0 0 3 3 1         
  3 0 0 2 2 0         0 0 0 3 3 1         
  3 0 0 3 2 2         0 0 0 3 3 1         
  3 0 0 4 2 2         0 0 0 3 3 1         
  3 0 0 4 4 0         0 0 0 3 3 1         
  3 0 1 2 1 2         0 0 0 3 3 1         
  3 0 1 3 1 2         0 0 0 3 3 1         
  3 0 1 3 3 0         0 0 0 3 3 1         
  3 0 1 4 3 2         0 0 0 3 3 1         
  3 1 0 2 2 0         0 0 0 3 3 1         
  3 1 0 3 2 2         0 0 0 3 3 1         
  3 1 0 4 2 2         0 0 0 3 3 1         
  3 1 0 4 4 0         0 0 0 3 3 1         
  3 1 1 3 3 0         0 0 0 3 3 1         
  3 1 1 4 3 2         0 0 0 3 3 1         
  3 2 0 3 2 2         0 0 0 3 3 1         
  3 2 0 4 4 0         0 0 0 3 3 1         
  3 2 1 3 3 0         0 0 0 3 3 1         
  3 4 0 4 4 0         0 0 0 3 3 1         
  4 0 0 2 2 0         0 0 0 3 3 1         
  4 0 0 3 2 2         0 0 0 3 3 1         
  4 0 0 4 2 2         0 0 0 3 3 1         
  4 0 0 4 4 0         0 0 0 3 3 1         
  4 0 1 3 3 0         0 0 0 3 3 1         
  4 0 1 4 1 4         0 0 0 3 3 1         
  4 0 1 4 3 2         0 0 0 3 3 1         
  4 1 0 2 2 0         0 0 0 3 3 1         
  4 1 0 3 2 2         0 0 0 3 3 1         
  4 1 0 4 4 0         0 0 0 3 3 1         
  5 0 0 2 2 0         0 0 0 3 3 1         
  5 0 0 3 2 2         0 0 0 3 3 1         
  0 0 0 3 3 1         0 0 0 4 0 4         
  0 0 0 4 1 3         0 0 0 4 0 4         
  0 0 0 4 3 1         0 0 0 4 0 4         
  0 0 0 5 1 5         0 0 0 4 0 4         
  0 0 0 5 3 3         0 0 0 4 0 4         
  0 0 0 5 5 1         0 0 0 4 0 4         
  0 0 1 3 0 3         0 0 0 4 0 4         
  0 0 1 3 2 1         0 0 0 4 0 4         
  0 0 1 4 2 3         0 0 0 4 0 4         
  0 0 1 4 4 1         0 0 0 4 0 4         
  0 0 1 5 0 5         0 0 0 4 0 4         
  0 0 1 5 2 3         0 0 0 4 0 4         
  0 0 1 5 4 1         0 0 0 4 0 4         
  0 0 2 3 1 3         0 0 0 4 0 4         
  0 0 2 4 1 3         0 0 0 4 0 4         
  0 0 2 4 3 1         0 0 0 4 0 4         
  0 0 2 5 1 5         0 0 0 4 0 4         
  0 0 2 5 3 3         0 0 0 4 0 4         
  0 0 3 3 0 3         0 0 0 4 0 4         
  0 0 3 4 2 3         0 0 0 4 0 4         
  0 0 3 5 0 5         0 0 0 4 0 4         
  0 0 3 5 2 3         0 0 0 4 0 4         
  0 1 0 3 1 3         0 0 0 4 0 4         
  0 1 0 3 3 1         0 0 0 4 0 4         
  0 1 0 4 1 3         0 0 0 4 0 4         
  0 1 0 4 3 1         0 0 0 4 0 4         
  0 1 0 5 1 5         0 0 0 4 0 4         
  0 1 0 5 3 3         0 0 0 4 0 4         
  0 1 1 3 0 3         0 0 0 4 0 4         
  0 1 1 3 2 1         0 0 0 4 0 4         
  0 1 1 4 2 3         0 0 0 4 0 4         
  0 1 1 5 0 5         0 0 0 4 0 4         
  0 1 1 5 2 3         0 0 0 4 0 4         
  0 1 1 5 4 1         0 0 0 4 0 4         
  0 1 2 4 1 3         0 0 0 4 0 4         
  0 1 2 5 1 5         0 0 0 4 0 4         
  0 1 3 3 0 3         0 0 0 4 0 4         
  0 1 3 4 2 3         0 0 0 4 0 4         
  0 1 3 5 0 5         0 0 0 4 0 4         
  0 1 3 5 2 3         0 0 0 4 0 4         
  0 2 0 3 1 3         0 0 0 4 0 4         
  0 2 0 4 1 3         0 0 0 4 0 4         
  0 2 0 4 3 1         0 0 0 4 0 4         
  0 2 0 5 1 5         0 0 0 4 0 4         
  0 2 0 5 3 3         0 0 0 4 0 4         
  0 2 1 3 0 3         0 0 0 4 0 4         
  0 2 1 3 2 1         0 0 0 4 0 4         
  0 2 1 4 2 3         0 0 0 4 0 4         
  0 2 1 5 0 5         0 0 0 4 0 4         
  0 2 1 5 2 3         0 0 0 4 0 4         
  0 2 2 5 1 5         0 0 0 4 0 4         
  0 2 3 3 0 3         0 0 0 4 0 4         
  0 2 3 5 0 5         0 0 0 4 0 4         
  0 3 0 3 1 3         0 0 0 4 0 4         
  0 3 0 4 1 3         0 0 0 4 0 4         
  0 3 0 4 3 1         0 0 0 4 0 4         
  0 3 0 5 1 5         0 0 0 4 0 4         
  0 3 0 5 3 3         0 0 0 4 0 4         
  0 3 1 3 0 3         0 0 0 4 0 4         
  0 3 1 3 2 1         0 0 0 4 0 4         
  0 3 1 4 2 3         0 0 0 4 0 4         
  0 3 1 5 0 5         0 0 0 4 0 4         
  0 3 1 5 4 1         0 0 0 4 0 4         
  0 3 2 4 1 3         0 0 0 4 0 4         
  0 3 2 5 1 5         0 0 0 4 0 4         
  0 3 3 5 0 5         0 0 0 4 0 4         
  0 4 0 3 1 3         0 0 0 4 0 4         
  0 4 0 3 3 1         0 0 0 4 0 4         
  0 4 0 4 1 3         0 0 0 4 0 4         
  0 4 0 4 3 1         0 0 0 4 0 4         
  0 4 0 5 1 5         0 0 0 4 0 4         
  0 4 0 5 3 3         0 0 0 4 0 4         
  0 4 1 3 0 3         0 0 0 4 0 4         
  0 4 1 5 0 5         0 0 0 4 0 4         
  0 6 1 4 4 1         0 0 0 4 0 4         
  0 7 0 3 1 3         0 0 0 4 0 4         
  0 7 1 3 0 3         0 0 0 4 0 4         
  1 0 0 3 1 3         0 0 0 4 0 4         
  1 0 0 3 3 1         0 0 0 4 0 4         
  1 0 0 4 1 3         0 0 0 4 0 4         
  1 0 0 4 3 1         0 0 0 4 0 4         
  1 0 0 5 1 5         0 0 0 4 0 4         
  1 0 0 5 3 3         0 0 0 4 0 4         
  1 0 0 5 5 1         0 0 0 4 0 4         
  1 0 1 3 0 3         0 0 0 4 0 4         
  1 0 1 3 2 1         0 0 0 4 0 4         
  1 0 1 4 2 3         0 0 0 4 0 4         
  1 0 1 4 4 1         0 0 0 4 0 4         
  1 0 1 5 0 5         0 0 0 4 0 4         
  1 0 1 5 2 3         0 0 0 4 0 4         
  1 0 1 5 4 1         0 0 0 4 0 4         
  1 0 2 3 1 3         0 0 0 4 0 4         
  1 0 2 4 1 3         0 0 0 4 0 4         
  1 0 2 5 1 5         0 0 0 4 0 4         
  1 0 2 5 3 3         0 0 0 4 0 4         
  1 0 3 3 0 3         0 0 0 4 0 4         
  1 0 3 5 0 5         0 0 0 4 0 4         
  1 1 0 3 1 3         0 0 0 4 0 4         
  1 1 0 3 3 1         0 0 0 4 0 4         
  1 1 0 4 1 3         0 0 0 4 0 4         
  1 1 0 4 3 1         0 0 0 4 0 4         
  1 1 0 5 1 5         0 0 0 4 0 4         
  1 1 0 5 3 3         0 0 0 4 0 4         
  1 1 1 3 0 3         0 0 0 4 0 4         
  1 1 1 3 2 1         0 0 0 4 0 4         
  1 1 1 4 2 3         0 0 0 4 0 4         
  1 1 1 5 0 5         0 0 0 4 0 4         
  1 1 1 5 2 3         0 0 0 4 0 4         
  1 1 2 3 3 1         0 0 0 4 0 4         
  1 1 2 4 1 3         0 0 0 4 0 4         
  1 1 2 5 1 5         0 0 0 4 0 4         
  1 1 2 5 3 3         0 0 0 4 0 4         
  1 1 3 3 0 3         0 0 0 4 0 4         
  1 1 3 4 2 3         0 0 0 4 0 4         
  1 1 3 5 0 5         0 0 0 4 0 4         
  1 2 0 3 1 3         0 0 0 4 0 4         
  1 2 0 3 3 1         0 0 0 4 0 4         
  1 2 0 4 1 3         0 0 0 4 0 4         
  1 2 0 4 3 1         0 0 0 4 0 4         
  1 2 0 5 1 5         0 0 0 4 0 4         
  1 2 0 5 3 3         0 0 0 4 0 4         
  1 2 1 3 0 3         0 0 0 4 0 4         
  1 2 1 5 0 5         0 0 0 4 0 4         
  1 2 2 3 1 3         0 0 0 4 0 4         
  1 2 2 5 1 5         0 0 0 4 0 4         
  1 2 3 3 0 3         0 0 0 4 0 4         
  1 3 0 3 1 3         0 0 0 4 0 4         
  1 3 0 4 1 3         0 0 0 4 0 4         
  1 3 0 5 1 5         0 0 0 4 0 4         
  1 3 1 3 0 3         0 0 0 4 0 4         
  1 3 1 4 2 3         0 0 0 4 0 4         
  1 3 1 5 0 5         0 0 0 4 0 4         
  1 4 1 3 0 3         0 0 0 4 0 4         
  1 4 2 5 1 5         0 0 0 4 0 4         
  1 7 0 5 1 5         0 0 0 4 0 4         
  2 0 0 3 1 3         0 0 0 4 0 4         
  2 0 0 3 3 1         0 0 0 4 0 4         
  2 0 0 4 1 3         0 0 0 4 0 4         
  2 0 0 4 3 1         0 0 0 4 0 4         
  2 0 0 5 1 5         0 0 0 4 0 4         
  2 0 0 5 3 3         0 0 0 4 0 4         
  2 0 1 3 0 3         0 0 0 4 0 4         
  2 0 1 4 2 3         0 0 0 4 0 4         
  2 0 1 5 0 5         0 0 0 4 0 4         
  2 0 1 5 2 3         0 0 0 4 0 4         
  2 0 2 3 1 3         0 0 0 4 0 4         
  2 0 2 4 1 3         0 0 0 4 0 4         
  2 0 2 5 1 5         0 0 0 4 0 4         
  2 1 0 3 1 3         0 0 0 4 0 4         
  2 1 0 4 1 3         0 0 0 4 0 4         
  2 1 0 5 1 5         0 0 0 4 0 4         
  2 1 1 3 0 3         0 0 0 4 0 4         
  2 1 1 3 2 1         0 0 0 4 0 4         
  2 1 1 4 2 3         0 0 0 4 0 4         
  2 1 1 4 4 1         0 0 0 4 0 4         
  2 1 1 5 0 5         0 0 0 4 0 4         
  2 1 1 5 2 3         0 0 0 4 0 4         
  2 1 1 5 4 1         0 0 0 4 0 4         
  2 1 2 3 1 3         0 0 0 4 0 4         
  2 1 2 4 1 3         0 0 0 4 0 4         
  2 1 2 5 1 5         0 0 0 4 0 4         
  2 2 0 3 1 3         0 0 0 4 0 4         
  2 2 0 5 1 5         0 0 0 4 0 4         
  2 2 1 3 0 3         0 0 0 4 0 4         
  2 2 1 3 2 1         0 0 0 4 0 4         
  2 2 1 4 2 3         0 0 0 4 0 4         
  2 2 1 5 0 5         0 0 0 4 0 4         
  2 3 0 3 1 3         0 0 0 4 0 4         
  2 4 0 5 1 5         0 0 0 4 0 4         
  2 6 0 5 3 3         0 0 0 4 0 4         
  3 0 0 3 1 3         0 0 0 4 0 4         
  3 0 0 3 3 1         0 0 0 4 0 4         
  3 0 0 4 1 3         0 0 0 4 0 4         
  3 0 0 4 3 1         0 0 0 4 0 4         
  3 0 0 5 1 5         0 0 0 4 0 4         
  3 0 1 3 0 3         0 0 0 4 0 4         
  3 0 1 4 2 3         0 0 0 4 0 4         
  3 0 1 5 0 5         0 0 0 4 0 4         
  3 0 1 5 2 3         0 0 0 4 0 4         
  3 1 0 3 1 3         0 0 0 4 0 4         
  3 1 0 4 1 3         0 0 0 4 0 4         
  3 1 0 5 1 5         0 0 0 4 0 4         
  3 1 0 5 3 3         0 0 0 4 0 4         
  3 1 1 3 0 3         0 0 0 4 0 4         
  3 1 1 4 2 3         0 0 0 4 0 4         
  3 1 1 5 0 5         0 0 0 4 0 4         
  3 1 1 5 2 3         0 0 0 4 0 4         
  3 2 0 3 1 3         0 0 0 4 0 4         
  3 2 0 3 3 1         0 0 0 4 0 4         
  3 2 0 5 3 3         0 0 0 4 0 4         
  3 2 1 3 0 3         0 0 0 4 0 4         
  3 2 1 3 2 1         0 0 0 4 0 4         
  3 2 1 4 2 3         0 0 0 4 0 4         
  3 2 1 5 0 5         0 0 0 4 0 4         
  3 2 1 5 2 3         0 0 0 4 0 4         
  4 0 0 3 1 3         0 0 0 4 0 4         
  4 0 0 4 1 3         0 0 0 4 0 4         
  4 0 0 4 3 1         0 0 0 4 0 4         
  4 0 0 5 1 5         0 0 0 4 0 4         
  4 0 1 3 0 3         0 0 0 4 0 4         
  4 0 1 4 2 3         0 0 0 4 0 4         
  4 0 1 5 0 5         0 0 0 4 0 4         
  4 0 1 5 2 3         0 0 0 4 0 4         
  4 1 0 4 1 3         0 0 0 4 0 4         
  4 1 0 5 3 3         0 0 0 4 0 4         
  4 2 0 5 1 5         0 0 0 4 0 4         
  5 0 0 3 1 3         0 0 0 4 0 4         
  5 0 0 5 1 5         0 0 0 4 0 4         
  0 0 0 4 2 2         0 0 0 4 1 3         
  0 0 0 4 4 0         0 0 0 4 1 3         
  0 0 0 5 2 4         0 0 0 4 1 3         
  0 0 0 5 4 2         0 0 0 4 1 3         
  0 0 1 3 1 2         0 0 0 4 1 3         
  0 0 1 3 3 0         0 0 0 4 1 3         
  0 0 1 4 1 4         0 0 0 4 1 3         
  0 0 1 4 3 2         0 0 0 4 1 3         
  0 0 1 5 1 4         0 0 0 4 1 3         
  0 0 1 5 3 2         0 0 0 4 1 3         
  0 0 1 5 5 0         0 0 0 4 1 3         
  0 0 2 3 2 2         0 0 0 4 1 3         
  0 0 2 4 0 4         0 0 0 4 1 3         
  0 0 2 4 2 2         0 0 0 4 1 3         
  0 0 2 5 2 4         0 0 0 4 1 3         
  0 0 2 5 4 2         0 0 0 4 1 3         
  0 0 3 3 1 2         0 0 0 4 1 3         
  0 0 3 4 1 4         0 0 0 4 1 3         
  0 0 3 4 3 2         0 0 0 4 1 3         
  0 0 3 5 1 4         0 0 0 4 1 3         
  0 0 3 5 3 2         0 0 0 4 1 3         
  0 1 0 3 2 2         0 0 0 4 1 3         
  0 1 0 4 0 4         0 0 0 4 1 3         
  0 1 0 4 2 2         0 0 0 4 1 3         
  0 1 0 4 4 0         0 0 0 4 1 3         
  0 1 0 5 1 5         0 0 0 4 1 3         
  0 1 0 5 2 4         0 0 0 4 1 3         
  0 1 0 5 4 2         0 0 0 4 1 3         
  0 1 1 3 1 2         0 0 0 4 1 3         
  0 1 1 3 3 0         0 0 0 4 1 3         
  0 1 1 4 1 4         0 0 0 4 1 3         
  0 1 1 4 3 2         0 0 0 4 1 3         
  0 1 1 5 1 4         0 0 0 4 1 3         
  0 1 1 5 3 2         0 0 0 4 1 3         
  0 1 1 5 5 0         0 0 0 4 1 3         
  0 1 2 3 2 2         0 0 0 4 1 3         
  0 1 2 4 0 4         0 0 0 4 1 3         
  0 1 2 4 2 2         0 0 0 4 1 3         
  0 1 2 5 2 4         0 0 0 4 1 3         
  0 1 3 3 1 2         0 0 0 4 1 3         
  0 1 3 4 1 4         0 0 0 4 1 3         
  0 1 3 4 3 2         0 0 0 4 1 3         
  0 1 3 5 1 4         0 0 0 4 1 3         
  0 1 3 5 3 2         0 0 0 4 1 3         
  0 2 0 3 2 2         0 0 0 4 1 3         
  0 2 0 4 0 4         0 0 0 4 1 3         
  0 2 0 4 2 2         0 0 0 4 1 3         
  0 2 0 5 2 4         0 0 0 4 1 3         
  0 2 0 5 4 2         0 0 0 4 1 3         
  0 2 1 3 1 2         0 0 0 4 1 3         
  0 2 1 3 3 0         0 0 0 4 1 3         
  0 2 1 4 1 4         0 0 0 4 1 3         
  0 2 1 4 3 2         0 0 0 4 1 3         
  0 2 1 5 1 4         0 0 0 4 1 3         
  0 2 1 5 3 2         0 0 0 4 1 3         
  0 2 1 5 5 0         0 0 0 4 1 3         
  0 2 2 3 2 2         0 0 0 4 1 3         
  0 2 2 4 0 4         0 0 0 4 1 3         
  0 2 3 3 1 2         0 0 0 4 1 3         
  0 3 0 3 2 2         0 0 0 4 1 3         
  0 3 0 4 0 4         0 0 0 4 1 3         
  0 3 0 4 2 2         0 0 0 4 1 3         
  0 3 0 5 2 4         0 0 0 4 1 3         
  0 3 1 3 1 2         0 0 0 4 1 3         
  0 3 1 4 1 4         0 0 0 4 1 3         
  0 3 1 5 1 4         0 0 0 4 1 3         
  0 3 3 5 1 4         0 0 0 4 1 3         
  0 4 0 3 2 2         0 0 0 4 1 3         
  0 4 0 4 0 4         0 0 0 4 1 3         
  0 4 0 4 2 2         0 0 0 4 1 3         
  0 4 0 5 2 4         0 0 0 4 1 3         
  0 4 1 3 1 2         0 0 0 4 1 3         
  0 4 1 5 1 4         0 0 0 4 1 3         
  0 6 1 5 5 0         0 0 0 4 1 3         
  1 0 0 4 0 4         0 0 0 4 1 3         
  1 0 0 4 2 2         0 0 0 4 1 3         
  1 0 0 4 4 0         0 0 0 4 1 3         
  1 0 0 5 2 4         0 0 0 4 1 3         
  1 0 0 5 4 2         0 0 0 4 1 3         
  1 0 1 3 1 2         0 0 0 4 1 3         
  1 0 1 3 3 0         0 0 0 4 1 3         
  1 0 1 4 1 4         0 0 0 4 1 3         
  1 0 1 4 3 2         0 0 0 4 1 3         
  1 0 1 5 1 4         0 0 0 4 1 3         
  1 0 1 5 3 2         0 0 0 4 1 3         
  1 0 2 3 2 2         0 0 0 4 1 3         
  1 0 2 4 0 4         0 0 0 4 1 3         
  1 0 2 4 2 2         0 0 0 4 1 3         
  1 0 2 5 2 4         0 0 0 4 1 3         
  1 0 2 5 4 2         0 0 0 4 1 3         
  1 0 3 3 1 2         0 0 0 4 1 3         
  1 0 3 5 1 4         0 0 0 4 1 3         
  1 1 0 3 2 2         0 0 0 4 1 3         
  1 1 0 4 0 4         0 0 0 4 1 3         
  1 1 0 4 2 2         0 0 0 4 1 3         
  1 1 0 4 4 0         0 0 0 4 1 3         
  1 1 0 5 2 4         0 0 0 4 1 3         
  1 1 0 5 4 2         0 0 0 4 1 3         
  1 1 1 3 1 2         0 0 0 4 1 3         
  1 1 1 4 1 4         0 0 0 4 1 3         
  1 1 1 4 3 2         0 0 0 4 1 3         
  1 1 1 5 1 4         0 0 0 4 1 3         
  1 1 1 5 3 2         0 0 0 4 1 3         
  1 1 2 3 2 2         0 0 0 4 1 3         
  1 1 2 4 0 4         0 0 0 4 1 3         
  1 1 2 4 2 2         0 0 0 4 1 3         
  1 1 2 5 2 4         0 0 0 4 1 3         
  1 1 2 5 4 2         0 0 0 4 1 3         
  1 1 3 3 1 2         0 0 0 4 1 3         
  1 1 3 4 1 4         0 0 0 4 1 3         
  1 1 3 5 1 4         0 0 0 4 1 3         
  1 1 3 5 3 2         0 0 0 4 1 3         
  1 2 0 3 2 2         0 0 0 4 1 3         
  1 2 0 4 0 4         0 0 0 4 1 3         
  1 2 0 4 2 2         0 0 0 4 1 3         
  1 2 0 4 4 0         0 0 0 4 1 3         
  1 2 0 5 2 4         0 0 0 4 1 3         
  1 2 1 3 1 2         0 0 0 4 1 3         
  1 2 1 4 1 4         0 0 0 4 1 3         
  1 2 1 4 3 2         0 0 0 4 1 3         
  1 2 1 5 1 4         0 0 0 4 1 3         
  1 2 2 4 2 2         0 0 0 4 1 3         
  1 2 2 5 2 4         0 0 0 4 1 3         
  1 3 0 3 2 2         0 0 0 4 1 3         
  1 3 0 4 0 4         0 0 0 4 1 3         
  1 3 0 4 2 2         0 0 0 4 1 3         
  1 3 0 5 2 4         0 0 0 4 1 3         
  1 3 1 3 1 2         0 0 0 4 1 3         
  1 3 1 4 1 4         0 0 0 4 1 3         
  1 3 1 4 3 2         0 0 0 4 1 3         
  1 3 1 5 1 4         0 0 0 4 1 3         
  1 4 1 3 1 2         0 0 0 4 1 3         
  1 4 2 4 2 2         0 0 0 4 1 3         
  1 4 2 5 2 4         0 0 0 4 1 3         
  2 0 0 3 2 2         0 0 0 4 1 3         
  2 0 0 4 0 4         0 0 0 4 1 3         
  2 0 0 4 2 2         0 0 0 4 1 3         
  2 0 0 4 4 0         0 0 0 4 1 3         
  2 0 0 5 2 4         0 0 0 4 1 3         
  2 0 0 5 4 2         0 0 0 4 1 3         
  2 0 1 3 1 2         0 0 0 4 1 3         
  2 0 1 4 1 4         0 0 0 4 1 3         
  2 0 1 4 3 2         0 0 0 4 1 3         
  2 0 1 5 1 4         0 0 0 4 1 3         
  2 0 1 5 3 2         0 0 0 4 1 3         
  2 0 2 3 2 2         0 0 0 4 1 3         
  2 0 2 4 0 4         0 0 0 4 1 3         
  2 0 2 4 2 2         0 0 0 4 1 3         
  2 1 0 3 2 2         0 0 0 4 1 3         
  2 1 0 4 2 2         0 0 0 4 1 3         
  2 1 0 5 2 4         0 0 0 4 1 3         
  2 1 1 3 1 2         0 0 0 4 1 3         
  2 1 1 4 1 4         0 0 0 4 1 3         
  2 1 1 4 3 2         0 0 0 4 1 3         
  2 1 1 5 1 4         0 0 0 4 1 3         
  2 1 1 5 3 2         0 0 0 4 1 3         
  2 1 2 4 0 4         0 0 0 4 1 3         
  2 1 2 4 2 2         0 0 0 4 1 3         
  2 2 0 3 2 2         0 0 0 4 1 3         
  2 2 0 4 2 2         0 0 0 4 1 3         
  2 2 0 5 2 4         0 0 0 4 1 3         
  2 2 1 3 1 2         0 0 0 4 1 3         
  2 2 1 4 1 4         0 0 0 4 1 3         
  2 2 1 5 1 4         0 0 0 4 1 3         
  2 2 1 5 3 2         0 0 0 4 1 3         
  2 3 0 3 2 2         0 0 0 4 1 3         
  2 3 0 4 0 4         0 0 0 4 1 3         
  2 3 0 4 2 2         0 0 0 4 1 3         
  2 4 0 4 0 4         0 0 0 4 1 3         
  2 4 0 4 2 2         0 0 0 4 1 3         
  2 4 0 5 2 4         0 0 0 4 1 3         
  3 0 0 3 2 2         0 0 0 4 1 3         
  3 0 0 4 0 4         0 0 0 4 1 3         
  3 0 0 4 2 2         0 0 0 4 1 3         
  3 0 0 5 2 4         0 0 0 4 1 3         
  3 0 1 3 1 2         0 0 0 4 1 3         
  3 0 1 3 3 0         0 0 0 4 1 3         
  3 0 1 4 1 4         0 0 0 4 1 3         
  3 0 1 4 3 2         0 0 0 4 1 3         
  3 0 1 5 1 4         0 0 0 4 1 3         
  3 0 1 5 3 2         0 0 0 4 1 3         
  3 1 0 3 2 2         0 0 0 4 1 3         
  3 1 0 4 0 4         0 0 0 4 1 3         
  3 1 0 4 2 2         0 0 0 4 1 3         
  3 1 0 5 2 4         0 0 0 4 1 3         
  3 1 1 3 1 2         0 0 0 4 1 3         
  3 1 1 4 1 4         0 0 0 4 1 3         
  3 1 1 5 1 4         0 0 0 4 1 3         
  3 1 1 5 3 2         0 0 0 4 1 3         
  3 2 1 3 1 2         0 0 0 4 1 3         
  3 2 1 5 1 4         0 0 0 4 1 3         
  3 2 1 5 3 2         0 0 0 4 1 3         
  4 0 0 3 2 2         0 0 0 4 1 3         
  4 0 0 4 2 2         0 0 0 4 1 3         
  4 0 0 4 4 0         0 0 0 4 1 3         
  4 0 0 5 2 4         0 0 0 4 1 3         
  4 0 1 3 1 2         0 0 0 4 1 3         
  4 0 1 4 1 4         0 0 0 4 1 3         
  4 0 1 4 3 2         0 0 0 4 1 3         
  4 0 1 5 1 4         0 0 0 4 1 3         
  4 0 1 5 3 2         0 0 0 4 1 3         
  4 1 0 4 0 4         0 0 0 4 1 3         
  4 1 0 4 2 2         0 0 0 4 1 3         
  4 1 0 5 2 4         0 0 0 4 1 3         
  4 2 0 3 2 2         0 0 0 4 1 3         
  4 2 0 4 0 4         0 0 0 4 1 3         
  5 0 0 3 2 2         0 0 0 4 1 3         
  5 0 0 4 0 4         0 0 0 4 1 3         
  5 0 0 5 2 4         0 0 0 4 1 3         
  0 0 0 4 2 3         0 0 0 4 1 4         
  0 0 0 4 4 1         0 0 0 4 1 4         
  0 0 0 5 0 5         0 0 0 4 1 4         
  0 0 0 5 2 3         0 0 0 4 1 4         
  0 0 0 5 4 1         0 0 0 4 1 4         
  0 0 1 3 1 3         0 0 0 4 1 4         
  0 0 1 3 3 1         0 0 0 4 1 4         
  0 0 1 4 1 3         0 0 0 4 1 4         
  0 0 1 5 1 5         0 0 0 4 1 4         
  0 0 1 5 3 3         0 0 0 4 1 4         
  0 0 1 5 5 1         0 0 0 4 1 4         
  0 0 2 3 0 3         0 0 0 4 1 4         
  0 0 2 3 2 1         0 0 0 4 1 4         
  0 0 2 4 2 3         0 0 0 4 1 4         
  0 0 2 4 4 1         0 0 0 4 1 4         
  0 0 2 5 0 5         0 0 0 4 1 4         
  0 0 2 5 2 3         0 0 0 4 1 4         
  0 0 2 5 4 1         0 0 0 4 1 4         
  0 0 3 3 1 3         0 0 0 4 1 4         
  0 0 3 4 1 3         0 0 0 4 1 4         
  0 0 3 5 1 5         0 0 0 4 1 4         
  0 0 3 5 3 3         0 0 0 4 1 4         
  0 1 0 3 0 3         0 0 0 4 1 4         
  0 1 0 3 2 1         0 0 0 4 1 4         
  0 1 0 4 2 3         0 0 0 4 1 4         
  0 1 0 4 4 1         0 0 0 4 1 4         
  0 1 0 5 0 5         0 0 0 4 1 4         
  0 1 0 5 2 3         0 0 0 4 1 4         
  0 1 0 5 4 1         0 0 0 4 1 4         
  0 1 1 3 1 3         0 0 0 4 1 4         
  0 1 1 3 3 1         0 0 0 4 1 4         
  0 1 1 4 1 3         0 0 0 4 1 4         
  0 1 1 4 3 1         0 0 0 4 1 4         
  0 1 1 5 1 5         0 0 0 4 1 4         
  0 1 1 5 3 3         0 0 0 4 1 4         
  0 1 1 5 5 1         0 0 0 4 1 4         
  0 1 2 3 0 3         0 0 0 4 1 4         
  0 1 2 3 2 1         0 0 0 4 1 4         
  0 1 2 4 2 3         0 0 0 4 1 4         
  0 1 2 5 0 5         0 0 0 4 1 4         
  0 1 2 5 2 3         0 0 0 4 1 4         
  0 1 3 3 1 3         0 0 0 4 1 4         
  0 1 3 4 1 3         0 0 0 4 1 4         
  0 1 3 4 3 1         0 0 0 4 1 4         
  0 1 3 5 1 5         0 0 0 4 1 4         
  0 1 3 5 3 3         0 0 0 4 1 4         
  0 2 0 3 0 3         0 0 0 4 1 4         
  0 2 0 3 2 1         0 0 0 4 1 4         
  0 2 0 4 2 3         0 0 0 4 1 4         
  0 2 0 4 4 1         0 0 0 4 1 4         
  0 2 0 5 0 5         0 0 0 4 1 4         
  0 2 0 5 2 3         0 0 0 4 1 4         
  0 2 0 5 4 1         0 0 0 4 1 4         
  0 2 1 3 1 3         0 0 0 4 1 4         
  0 2 1 3 3 1         0 0 0 4 1 4         
  0 2 1 4 1 3         0 0 0 4 1 4         
  0 2 1 4 3 1         0 0 0 4 1 4         
  0 2 1 5 1 5         0 0 0 4 1 4         
  0 2 1 5 3 3         0 0 0 4 1 4         
  0 2 1 5 5 1         0 0 0 4 1 4         
  0 2 2 3 0 3         0 0 0 4 1 4         
  0 2 2 4 2 3         0 0 0 4 1 4         
  0 2 2 5 0 5         0 0 0 4 1 4         
  0 2 3 3 1 3         0 0 0 4 1 4         
  0 2 3 3 3 1         0 0 0 4 1 4         
  0 2 3 4 1 3         0 0 0 4 1 4         
  0 2 3 5 1 5         0 0 0 4 1 4         
  0 3 0 3 0 3         0 0 0 4 1 4         
  0 3 0 3 2 1         0 0 0 4 1 4         
  0 3 0 4 2 3         0 0 0 4 1 4         
  0 3 0 5 0 5         0 0 0 4 1 4         
  0 3 0 5 2 3         0 0 0 4 1 4         
  0 3 0 5 4 1         0 0 0 4 1 4         
  0 3 1 3 1 3         0 0 0 4 1 4         
  0 3 1 4 1 3         0 0 0 4 1 4         
  0 3 1 5 1 5         0 0 0 4 1 4         
  0 3 2 3 0 3         0 0 0 4 1 4         
  0 3 2 4 2 3         0 0 0 4 1 4         
  0 3 2 5 0 5         0 0 0 4 1 4         
  0 3 2 5 4 1         0 0 0 4 1 4         
  0 3 3 3 1 3         0 0 0 4 1 4         
  0 3 3 5 1 5         0 0 0 4 1 4         
  0 4 0 3 0 3         0 0 0 4 1 4         
  0 4 0 3 2 1         0 0 0 4 1 4         
  0 4 0 4 2 3         0 0 0 4 1 4         
  0 4 0 4 4 1         0 0 0 4 1 4         
  0 4 0 5 0 5         0 0 0 4 1 4         
  0 4 0 5 2 3         0 0 0 4 1 4         
  0 4 1 3 1 3         0 0 0 4 1 4         
  0 4 1 5 1 5         0 0 0 4 1 4         
  0 4 2 5 0 5         0 0 0 4 1 4         
  0 4 2 5 2 3         0 0 0 4 1 4         
  0 5 0 5 0 5         0 0 0 4 1 4         
  0 5 0 5 4 1         0 0 0 4 1 4         
  1 0 0 3 0 3         0 0 0 4 1 4         
  1 0 0 3 2 1         0 0 0 4 1 4         
  1 0 0 4 2 3         0 0 0 4 1 4         
  1 0 0 4 4 1         0 0 0 4 1 4         
  1 0 0 5 0 5         0 0 0 4 1 4         
  1 0 0 5 2 3         0 0 0 4 1 4         
  1 0 0 5 4 1         0 0 0 4 1 4         
  1 0 1 3 1 3         0 0 0 4 1 4         
  1 0 1 3 3 1         0 0 0 4 1 4         
  1 0 1 4 1 3         0 0 0 4 1 4         
  1 0 1 4 3 1         0 0 0 4 1 4         
  1 0 1 5 1 5         0 0 0 4 1 4         
  1 0 1 5 3 3         0 0 0 4 1 4         
  1 0 2 3 0 3         0 0 0 4 1 4         
  1 0 2 3 2 1         0 0 0 4 1 4         
  1 0 2 4 2 3         0 0 0 4 1 4         
  1 0 2 5 0 5         0 0 0 4 1 4         
  1 0 2 5 2 3         0 0 0 4 1 4         
  1 0 3 3 1 3         0 0 0 4 1 4         
  1 0 3 4 1 3         0 0 0 4 1 4         
  1 0 3 5 1 5         0 0 0 4 1 4         
  1 1 0 3 0 3         0 0 0 4 1 4         
  1 1 0 3 2 1         0 0 0 4 1 4         
  1 1 0 4 2 3         0 0 0 4 1 4         
  1 1 0 4 4 1         0 0 0 4 1 4         
  1 1 0 5 0 5         0 0 0 4 1 4         
  1 1 0 5 2 3         0 0 0 4 1 4         
  1 1 0 5 4 1         0 0 0 4 1 4         
  1 1 1 3 1 3         0 0 0 4 1 4         
  1 1 1 4 1 3         0 0 0 4 1 4         
  1 1 1 4 3 1         0 0 0 4 1 4         
  1 1 1 5 1 5         0 0 0 4 1 4         
  1 1 1 5 3 3         0 0 0 4 1 4         
  1 1 2 3 0 3         0 0 0 4 1 4         
  1 1 2 3 2 1         0 0 0 4 1 4         
  1 1 2 4 2 3         0 0 0 4 1 4         
  1 1 2 5 0 5         0 0 0 4 1 4         
  1 1 2 5 2 3         0 0 0 4 1 4         
  1 1 2 5 4 1         0 0 0 4 1 4         
  1 1 3 3 1 3         0 0 0 4 1 4         
  1 1 3 4 1 3         0 0 0 4 1 4         
  1 1 3 5 1 5         0 0 0 4 1 4         
  1 2 0 3 0 3         0 0 0 4 1 4         
  1 2 0 3 2 1         0 0 0 4 1 4         
  1 2 0 4 2 3         0 0 0 4 1 4         
  1 2 0 5 0 5         0 0 0 4 1 4         
  1 2 0 5 2 3         0 0 0 4 1 4         
  1 2 0 5 4 1         0 0 0 4 1 4         
  1 2 1 3 1 3         0 0 0 4 1 4         
  1 2 1 4 1 3         0 0 0 4 1 4         
  1 2 1 4 3 1         0 0 0 4 1 4         
  1 2 1 5 1 5         0 0 0 4 1 4         
  1 2 2 3 0 3         0 0 0 4 1 4         
  1 2 2 4 2 3         0 0 0 4 1 4         
  1 2 2 5 0 5         0 0 0 4 1 4         
  1 2 3 3 1 3         0 0 0 4 1 4         
  1 3 0 3 0 3         0 0 0 4 1 4         
  1 3 0 3 2 1         0 0 0 4 1 4         
  1 3 0 4 2 3         0 0 0 4 1 4         
  1 3 0 5 0 5         0 0 0 4 1 4         
  1 3 0 5 2 3         0 0 0 4 1 4         
  1 3 1 3 1 3         0 0 0 4 1 4         
  1 3 1 4 1 3         0 0 0 4 1 4         
  1 3 1 5 1 5         0 0 0 4 1 4         
  1 4 1 3 1 3         0 0 0 4 1 4         
  1 4 2 3 2 1         0 0 0 4 1 4         
  1 4 2 5 0 5         0 0 0 4 1 4         
  1 4 2 5 2 3         0 0 0 4 1 4         
  1 7 0 3 0 3         0 0 0 4 1 4         
  2 0 0 3 0 3         0 0 0 4 1 4         
  2 0 0 3 2 1         0 0 0 4 1 4         
  2 0 0 4 2 3         0 0 0 4 1 4         
  2 0 0 4 4 1         0 0 0 4 1 4         
  2 0 0 5 0 5         0 0 0 4 1 4         
  2 0 0 5 2 3         0 0 0 4 1 4         
  2 0 0 5 4 1         0 0 0 4 1 4         
  2 0 1 3 1 3         0 0 0 4 1 4         
  2 0 1 4 1 3         0 0 0 4 1 4         
  2 0 1 4 3 1         0 0 0 4 1 4         
  2 0 1 5 1 5         0 0 0 4 1 4         
  2 0 1 5 3 3         0 0 0 4 1 4         
  2 0 2 3 0 3         0 0 0 4 1 4         
  2 0 2 3 2 1         0 0 0 4 1 4         
  2 0 2 4 2 3         0 0 0 4 1 4         
  2 0 2 5 0 5         0 0 0 4 1 4         
  2 0 2 5 2 3         0 0 0 4 1 4         
  2 1 0 3 0 3         0 0 0 4 1 4         
  2 1 0 3 2 1         0 0 0 4 1 4         
  2 1 0 5 0 5         0 0 0 4 1 4         
  2 1 1 3 1 3         0 0 0 4 1 4         
  2 1 1 4 1 3         0 0 0 4 1 4         
  2 1 1 5 1 5         0 0 0 4 1 4         
  2 1 1 5 3 3         0 0 0 4 1 4         
  2 1 2 3 0 3         0 0 0 4 1 4         
  2 1 2 3 2 1         0 0 0 4 1 4         
  2 1 2 4 2 3         0 0 0 4 1 4         
  2 1 2 5 0 5         0 0 0 4 1 4         
  2 1 2 5 2 3         0 0 0 4 1 4         
  2 2 0 3 0 3         0 0 0 4 1 4         
  2 2 0 3 2 1         0 0 0 4 1 4         
  2 2 0 4 2 3         0 0 0 4 1 4         
  2 2 0 5 0 5         0 0 0 4 1 4         
  2 2 1 3 1 3         0 0 0 4 1 4         
  2 2 1 3 3 1         0 0 0 4 1 4         
  2 2 1 4 1 3         0 0 0 4 1 4         
  2 2 1 4 3 1         0 0 0 4 1 4         
  2 2 1 5 1 5         0 0 0 4 1 4         
  2 3 0 3 0 3         0 0 0 4 1 4         
  2 3 0 3 2 1         0 0 0 4 1 4         
  2 3 0 4 2 3         0 0 0 4 1 4         
  2 3 0 5 0 5         0 0 0 4 1 4         
  2 3 0 5 2 3         0 0 0 4 1 4         
  2 4 0 3 0 3         0 0 0 4 1 4         
  2 4 0 4 4 1         0 0 0 4 1 4         
  2 4 0 5 0 5         0 0 0 4 1 4         
  2 4 0 5 2 3         0 0 0 4 1 4         
  3 0 0 3 0 3         0 0 0 4 1 4         
  3 0 0 3 2 1         0 0 0 4 1 4         
  3 0 0 4 2 3         0 0 0 4 1 4         
  3 0 0 5 0 5         0 0 0 4 1 4         
  3 0 1 3 1 3         0 0 0 4 1 4         
  3 0 1 4 1 3         0 0 0 4 1 4         
  3 0 1 5 1 5         0 0 0 4 1 4         
  3 0 1 5 3 3         0 0 0 4 1 4         
  3 1 0 3 0 3         0 0 0 4 1 4         
  3 1 0 3 2 1         0 0 0 4 1 4         
  3 1 0 5 0 5         0 0 0 4 1 4         
  3 1 0 5 2 3         0 0 0 4 1 4         
  3 1 1 3 1 3         0 0 0 4 1 4         
  3 1 1 4 1 3         0 0 0 4 1 4         
  3 1 1 5 1 5         0 0 0 4 1 4         
  3 1 1 5 3 3         0 0 0 4 1 4         
  3 2 0 3 0 3         0 0 0 4 1 4         
  3 2 0 3 2 1         0 0 0 4 1 4         
  3 2 0 4 2 3         0 0 0 4 1 4         
  3 2 0 5 2 3         0 0 0 4 1 4         
  3 2 0 5 4 1         0 0 0 4 1 4         
  3 2 1 3 1 3         0 0 0 4 1 4         
  3 2 1 4 1 3         0 0 0 4 1 4         
  3 2 1 5 1 5         0 0 0 4 1 4         
  3 2 1 5 3 3         0 0 0 4 1 4         
  4 0 0 3 0 3         0 0 0 4 1 4         
  4 0 0 3 2 1         0 0 0 4 1 4         
  4 0 0 4 2 3         0 0 0 4 1 4         
  4 0 0 5 0 5         0 0 0 4 1 4         
  4 0 0 5 2 3         0 0 0 4 1 4         
  4 0 1 3 1 3         0 0 0 4 1 4         
  4 0 1 4 1 3         0 0 0 4 1 4         
  4 0 1 5 1 5         0 0 0 4 1 4         
  4 0 1 5 3 3         0 0 0 4 1 4         
  4 1 0 3 0 3         0 0 0 4 1 4         
  4 1 0 4 2 3         0 0 0 4 1 4         
  4 1 0 5 0 5         0 0 0 4 1 4         
  4 1 0 5 2 3         0 0 0 4 1 4         
  4 2 0 5 0 5         0 0 0 4 1 4         
  5 0 0 3 0 3         0 0 0 4 1 4         
  5 0 0 3 2 1         0 0 0 4 1 4         
  5 0 0 4 2 3         0 0 0 4 1 4         
  5 0 0 5 0 5         0 0 0 4 1 4         
  0 0 0 4 3 1         0 0 0 4 2 2         
  0 0 0 5 1 5         0 0 0 4 2 2         
  0 0 0 5 3 3         0 0 0 4 2 2         
  0 0 0 5 5 1         0 0 0 4 2 2         
  0 0 1 3 0 3         0 0 0 4 2 2         
  0 0 1 3 2 1         0 0 0 4 2 2         
  0 0 1 4 2 3         0 0 0 4 2 2         
  0 0 1 4 4 1         0 0 0 4 2 2         
  0 0 1 5 0 5         0 0 0 4 2 2         
  0 0 1 5 2 3         0 0 0 4 2 2         
  0 0 1 5 4 1         0 0 0 4 2 2         
  0 0 2 3 1 3         0 0 0 4 2 2         
  0 0 2 3 3 1         0 0 0 4 2 2         
  0 0 2 4 1 3         0 0 0 4 2 2         
  0 0 2 4 3 1         0 0 0 4 2 2         
  0 0 2 5 1 5         0 0 0 4 2 2         
  0 0 2 5 3 3         0 0 0 4 2 2         
  0 0 2 5 5 1         0 0 0 4 2 2         
  0 0 3 3 0 3         0 0 0 4 2 2         
  0 0 3 3 2 1         0 0 0 4 2 2         
  0 0 3 4 2 3         0 0 0 4 2 2         
  0 0 3 5 2 3         0 0 0 4 2 2         
  0 0 3 5 4 1         0 0 0 4 2 2         
  0 1 0 3 1 3         0 0 0 4 2 2         
  0 1 0 3 3 1         0 0 0 4 2 2         
  0 1 0 4 1 3         0 0 0 4 2 2         
  0 1 0 4 3 1         0 0 0 4 2 2         
  0 1 0 5 1 5         0 0 0 4 2 2         
  0 1 0 5 3 3         0 0 0 4 2 2         
  0 1 0 5 5 1         0 0 0 4 2 2         
  0 1 1 3 0 3         0 0 0 4 2 2         
  0 1 1 3 2 1         0 0 0 4 2 2         
  0 1 1 4 2 3         0 0 0 4 2 2         
  0 1 1 4 4 1         0 0 0 4 2 2         
  0 1 1 5 0 5         0 0 0 4 2 2         
  0 1 1 5 2 3         0 0 0 4 2 2         
  0 1 1 5 4 1         0 0 0 4 2 2         
  0 1 2 3 1 3         0 0 0 4 2 2         
  0 1 2 3 3 1         0 0 0 4 2 2         
  0 1 2 4 3 1         0 0 0 4 2 2         
  0 1 2 5 3 3         0 0 0 4 2 2         
  0 1 3 3 2 1         0 0 0 4 2 2         
  0 1 3 4 2 3         0 0 0 4 2 2         
  0 1 3 5 2 3         0 0 0 4 2 2         
  0 1 3 5 4 1         0 0 0 4 2 2         
  0 2 0 3 1 3         0 0 0 4 2 2         
  0 2 0 3 3 1         0 0 0 4 2 2         
  0 2 0 4 1 3         0 0 0 4 2 2         
  0 2 0 4 3 1         0 0 0 4 2 2         
  0 2 0 5 1 5         0 0 0 4 2 2         
  0 2 0 5 3 3         0 0 0 4 2 2         
  0 2 1 3 0 3         0 0 0 4 2 2         
  0 2 1 3 2 1         0 0 0 4 2 2         
  0 2 1 4 2 3         0 0 0 4 2 2         
  0 2 1 4 4 1         0 0 0 4 2 2         
  0 2 1 5 0 5         0 0 0 4 2 2         
  0 2 1 5 2 3         0 0 0 4 2 2         
  0 2 2 4 1 3         0 0 0 4 2 2         
  0 2 2 5 3 3         0 0 0 4 2 2         
  0 2 3 4 2 3         0 0 0 4 2 2         
  0 3 0 3 1 3         0 0 0 4 2 2         
  0 3 0 3 3 1         0 0 0 4 2 2         
  0 3 0 4 1 3         0 0 0 4 2 2         
  0 3 0 4 3 1         0 0 0 4 2 2         
  0 3 0 5 3 3         0 0 0 4 2 2         
  0 3 1 3 0 3         0 0 0 4 2 2         
  0 3 1 3 2 1         0 0 0 4 2 2         
  0 3 1 4 2 3         0 0 0 4 2 2         
  0 3 1 5 2 3         0 0 0 4 2 2         
  0 3 2 4 3 1         0 0 0 4 2 2         
  0 3 2 5 3 3         0 0 0 4 2 2         
  0 3 2 5 5 1         0 0 0 4 2 2         
  0 4 0 3 1 3         0 0 0 4 2 2         
  0 4 0 3 3 1         0 0 0 4 2 2         
  0 4 0 4 1 3         0 0 0 4 2 2         
  0 4 0 4 3 1         0 0 0 4 2 2         
  0 4 0 5 1 5         0 0 0 4 2 2         
  0 4 0 5 3 3         0 0 0 4 2 2         
  0 4 1 3 2 1         0 0 0 4 2 2         
  0 4 1 5 2 3         0 0 0 4 2 2         
  0 4 2 5 3 3         0 0 0 4 2 2         
  0 6 0 5 1 5         0 0 0 4 2 2         
  0 7 1 3 0 3         0 0 0 4 2 2         
  1 0 0 3 1 3         0 0 0 4 2 2         
  1 0 0 3 3 1         0 0 0 4 2 2         
  1 0 0 4 1 3         0 0 0 4 2 2         
  1 0 0 4 3 1         0 0 0 4 2 2         
  1 0 0 5 1 5         0 0 0 4 2 2         
  1 0 0 5 3 3         0 0 0 4 2 2         
  1 0 0 5 5 1         0 0 0 4 2 2         
  1 0 1 3 0 3         0 0 0 4 2 2         
  1 0 1 3 2 1         0 0 0 4 2 2         
  1 0 1 4 2 3         0 0 0 4 2 2         
  1 0 1 4 4 1         0 0 0 4 2 2         
  1 0 1 5 0 5         0 0 0 4 2 2         
  1 0 1 5 2 3         0 0 0 4 2 2         
  1 0 1 5 4 1         0 0 0 4 2 2         
  1 0 2 3 1 3         0 0 0 4 2 2         
  1 0 2 3 3 1         0 0 0 4 2 2         
  1 0 2 4 1 3         0 0 0 4 2 2         
  1 0 2 4 3 1         0 0 0 4 2 2         
  1 0 2 5 3 3         0 0 0 4 2 2         
  1 0 3 3 0 3         0 0 0 4 2 2         
  1 0 3 3 2 1         0 0 0 4 2 2         
  1 0 3 4 2 3         0 0 0 4 2 2         
  1 0 3 5 2 3         0 0 0 4 2 2         
  1 1 0 3 1 3         0 0 0 4 2 2         
  1 1 0 3 3 1         0 0 0 4 2 2         
  1 1 0 4 1 3         0 0 0 4 2 2         
  1 1 0 4 3 1         0 0 0 4 2 2         
  1 1 0 5 1 5         0 0 0 4 2 2         
  1 1 0 5 3 3         0 0 0 4 2 2         
  1 1 0 5 5 1         0 0 0 4 2 2         
  1 1 1 3 0 3         0 0 0 4 2 2         
  1 1 1 3 2 1         0 0 0 4 2 2         
  1 1 1 4 2 3         0 0 0 4 2 2         
  1 1 1 4 4 1         0 0 0 4 2 2         
  1 1 1 5 0 5         0 0 0 4 2 2         
  1 1 1 5 2 3         0 0 0 4 2 2         
  1 1 2 3 1 3         0 0 0 4 2 2         
  1 1 2 3 3 1         0 0 0 4 2 2         
  1 1 2 4 1 3         0 0 0 4 2 2         
  1 1 2 4 3 1         0 0 0 4 2 2         
  1 1 2 5 3 3         0 0 0 4 2 2         
  1 1 2 5 5 1         0 0 0 4 2 2         
  1 1 3 3 0 3         0 0 0 4 2 2         
  1 1 3 3 2 1         0 0 0 4 2 2         
  1 1 3 4 2 3         0 0 0 4 2 2         
  1 1 3 5 2 3         0 0 0 4 2 2         
  1 2 0 3 1 3         0 0 0 4 2 2         
  1 2 0 3 3 1         0 0 0 4 2 2         
  1 2 0 4 1 3         0 0 0 4 2 2         
  1 2 0 4 3 1         0 0 0 4 2 2         
  1 2 0 5 1 5         0 0 0 4 2 2         
  1 2 0 5 3 3         0 0 0 4 2 2         
  1 2 1 3 0 3         0 0 0 4 2 2         
  1 2 1 3 2 1         0 0 0 4 2 2         
  1 2 1 4 2 3         0 0 0 4 2 2         
  1 2 1 5 2 3         0 0 0 4 2 2         
  1 2 2 4 1 3         0 0 0 4 2 2         
  1 2 2 4 3 1         0 0 0 4 2 2         
  1 2 2 5 3 3         0 0 0 4 2 2         
  1 3 0 3 1 3         0 0 0 4 2 2         
  1 3 0 3 3 1         0 0 0 4 2 2         
  1 3 0 4 1 3         0 0 0 4 2 2         
  1 3 0 4 3 1         0 0 0 4 2 2         
  1 3 0 5 1 5         0 0 0 4 2 2         
  1 3 0 5 3 3         0 0 0 4 2 2         
  1 3 0 5 5 1         0 0 0 4 2 2         
  1 3 1 3 0 3         0 0 0 4 2 2         
  1 3 1 3 2 1         0 0 0 4 2 2         
  1 3 1 4 2 3         0 0 0 4 2 2         
  1 3 1 4 4 1         0 0 0 4 2 2         
  1 3 1 5 2 3         0 0 0 4 2 2         
  1 3 1 5 4 1         0 0 0 4 2 2         
  1 4 1 3 2 1         0 0 0 4 2 2         
  1 4 1 5 2 3         0 0 0 4 2 2         
  1 4 2 5 3 3         0 0 0 4 2 2         
  2 0 0 3 1 3         0 0 0 4 2 2         
  2 0 0 3 3 1         0 0 0 4 2 2         
  2 0 0 4 1 3         0 0 0 4 2 2         
  2 0 0 4 3 1         0 0 0 4 2 2         
  2 0 0 5 1 5         0 0 0 4 2 2         
  2 0 0 5 3 3         0 0 0 4 2 2         
  2 0 0 5 5 1         0 0 0 4 2 2         
  2 0 1 3 0 3         0 0 0 4 2 2         
  2 0 1 3 2 1         0 0 0 4 2 2         
  2 0 1 4 2 3         0 0 0 4 2 2         
  2 0 1 5 0 5         0 0 0 4 2 2         
  2 0 1 5 2 3         0 0 0 4 2 2         
  2 0 1 5 4 1         0 0 0 4 2 2         
  2 0 2 3 1 3         0 0 0 4 2 2         
  2 0 2 4 3 1         0 0 0 4 2 2         
  2 1 0 3 1 3         0 0 0 4 2 2         
  2 1 0 4 1 3         0 0 0 4 2 2         
  2 1 0 4 3 1         0 0 0 4 2 2         
  2 1 1 3 0 3         0 0 0 4 2 2         
  2 1 1 3 2 1         0 0 0 4 2 2         
  2 1 1 4 2 3         0 0 0 4 2 2         
  2 1 1 4 4 1         0 0 0 4 2 2         
  2 1 1 5 2 3         0 0 0 4 2 2         
  2 1 1 5 4 1         0 0 0 4 2 2         
  2 1 2 3 3 1         0 0 0 4 2 2         
  2 1 2 4 1 3         0 0 0 4 2 2         
  2 2 0 3 3 1         0 0 0 4 2 2         
  2 2 0 4 1 3         0 0 0 4 2 2         
  2 2 0 4 3 1         0 0 0 4 2 2         
  2 2 1 3 0 3         0 0 0 4 2 2         
  2 2 1 3 2 1         0 0 0 4 2 2         
  2 2 1 4 2 3         0 0 0 4 2 2         
  2 2 1 5 2 3         0 0 0 4 2 2         
  2 2 1 5 4 1         0 0 0 4 2 2         
  2 3 0 3 1 3         0 0 0 4 2 2         
  2 3 0 4 1 3         0 0 0 4 2 2         
  2 3 0 4 3 1         0 0 0 4 2 2         
  2 4 0 4 1 3         0 0 0 4 2 2         
  3 0 0 3 3 1         0 0 0 4 2 2         
  3 0 0 4 1 3         0 0 0 4 2 2         
  3 0 0 4 3 1         0 0 0 4 2 2         
  3 0 0 5 3 3         0 0 0 4 2 2         
  3 0 1 3 0 3         0 0 0 4 2 2         
  3 0 1 3 2 1         0 0 0 4 2 2         
  3 0 1 4 2 3         0 0 0 4 2 2         
  3 0 1 4 4 1         0 0 0 4 2 2         
  3 0 1 5 0 5         0 0 0 4 2 2         
  3 0 1 5 2 3         0 0 0 4 2 2         
  3 0 1 5 4 1         0 0 0 4 2 2         
  3 1 0 3 1 3         0 0 0 4 2 2         
  3 1 0 4 1 3         0 0 0 4 2 2         
  3 1 0 4 3 1         0 0 0 4 2 2         
  3 1 0 5 3 3         0 0 0 4 2 2         
  3 1 1 3 2 1         0 0 0 4 2 2         
  3 1 1 4 2 3         0 0 0 4 2 2         
  3 1 1 5 2 3         0 0 0 4 2 2         
  3 1 1 5 4 1         0 0 0 4 2 2         
  3 2 0 3 1 3         0 0 0 4 2 2         
  3 2 0 3 3 1         0 0 0 4 2 2         
  3 2 0 4 1 3         0 0 0 4 2 2         
  3 2 0 5 3 3         0 0 0 4 2 2         
  3 2 1 3 0 3         0 0 0 4 2 2         
  3 2 1 3 2 1         0 0 0 4 2 2         
  3 2 1 4 2 3         0 0 0 4 2 2         
  3 2 1 5 2 3         0 0 0 4 2 2         
  3 4 0 4 1 3         0 0 0 4 2 2         
  4 0 0 3 3 1         0 0 0 4 2 2         
  4 0 0 4 1 3         0 0 0 4 2 2         
  4 0 0 4 3 1         0 0 0 4 2 2         
  4 0 0 5 1 5         0 0 0 4 2 2         
  4 0 0 5 3 3         0 0 0 4 2 2         
  4 0 1 3 2 1         0 0 0 4 2 2         
  4 0 1 4 2 3         0 0 0 4 2 2         
  4 0 1 5 0 5         0 0 0 4 2 2         
  4 0 1 5 2 3         0 0 0 4 2 2         
  4 1 0 4 1 3         0 0 0 4 2 2         
  4 1 0 5 3 3         0 0 0 4 2 2         
  4 2 0 3 3 1         0 0 0 4 2 2         
  4 2 0 4 1 3         0 0 0 4 2 2         
  4 2 0 5 3 3         0 0 0 4 2 2         
  5 0 0 4 1 3         0 0 0 4 2 2         
  5 0 0 5 3 3         0 0 0 4 2 2         
  0 0 0 4 3 2         0 0 0 4 2 3         
  0 0 0 5 1 4         0 0 0 4 2 3         
  0 0 0 5 3 2         0 0 0 4 2 3         
  0 0 0 5 5 0         0 0 0 4 2 3         
  0 0 1 3 2 2         0 0 0 4 2 3         
  0 0 1 4 0 4         0 0 0 4 2 3         
  0 0 1 4 2 2         0 0 0 4 2 3         
  0 0 1 4 4 0         0 0 0 4 2 3         
  0 0 1 5 2 4         0 0 0 4 2 3         
  0 0 1 5 4 2         0 0 0 4 2 3         
  0 0 2 3 1 2         0 0 0 4 2 3         
  0 0 2 3 3 0         0 0 0 4 2 3         
  0 0 2 4 1 4         0 0 0 4 2 3         
  0 0 2 4 3 2         0 0 0 4 2 3         
  0 0 2 5 1 4         0 0 0 4 2 3         
  0 0 2 5 3 2         0 0 0 4 2 3         
  0 0 2 5 5 0         0 0 0 4 2 3         
  0 0 3 3 2 2         0 0 0 4 2 3         
  0 0 3 4 0 4         0 0 0 4 2 3         
  0 0 3 4 2 2         0 0 0 4 2 3         
  0 0 3 5 2 4         0 0 0 4 2 3         
  0 0 3 5 4 2         0 0 0 4 2 3         
  0 1 0 3 1 2         0 0 0 4 2 3         
  0 1 0 3 3 0         0 0 0 4 2 3         
  0 1 0 4 1 4         0 0 0 4 2 3         
  0 1 0 4 3 2         0 0 0 4 2 3         
  0 1 0 5 1 4         0 0 0 4 2 3         
  0 1 0 5 3 2         0 0 0 4 2 3         
  0 1 0 5 5 0         0 0 0 4 2 3         
  0 1 1 3 2 2         0 0 0 4 2 3         
  0 1 1 4 0 4         0 0 0 4 2 3         
  0 1 1 4 2 2         0 0 0 4 2 3         
  0 1 1 4 4 0         0 0 0 4 2 3         
  0 1 1 5 2 4         0 0 0 4 2 3         
  0 1 1 5 4 2         0 0 0 4 2 3         
  0 1 2 3 1 2         0 0 0 4 2 3         
  0 1 2 4 1 4         0 0 0 4 2 3         
  0 1 2 4 3 2         0 0 0 4 2 3         
  0 1 2 5 1 4         0 0 0 4 2 3         
  0 1 2 5 3 2         0 0 0 4 2 3         
  0 1 3 3 2 2         0 0 0 4 2 3         
  0 1 3 4 0 4         0 0 0 4 2 3         
  0 1 3 4 2 2         0 0 0 4 2 3         
  0 1 3 4 4 0         0 0 0 4 2 3         
  0 1 3 5 2 4         0 0 0 4 2 3         
  0 1 3 5 4 2         0 0 0 4 2 3         
  0 2 0 3 1 2         0 0 0 4 2 3         
  0 2 0 3 3 0         0 0 0 4 2 3         
  0 2 0 4 1 4         0 0 0 4 2 3         
  0 2 0 4 3 2         0 0 0 4 2 3         
  0 2 0 5 1 4         0 0 0 4 2 3         
  0 2 0 5 3 2         0 0 0 4 2 3         
  0 2 1 3 2 2         0 0 0 4 2 3         
  0 2 1 4 0 4         0 0 0 4 2 3         
  0 2 1 4 2 2         0 0 0 4 2 3         
  0 2 1 4 4 0         0 0 0 4 2 3         
  0 2 1 5 2 4         0 0 0 4 2 3         
  0 2 1 5 4 2         0 0 0 4 2 3         
  0 2 2 3 1 2         0 0 0 4 2 3         
  0 2 2 5 1 4         0 0 0 4 2 3         
  0 2 2 5 3 2         0 0 0 4 2 3         
  0 2 3 4 0 4         0 0 0 4 2 3         
  0 2 3 4 2 2         0 0 0 4 2 3         
  0 3 0 3 1 2         0 0 0 4 2 3         
  0 3 0 3 3 0         0 0 0 4 2 3         
  0 3 0 4 1 4         0 0 0 4 2 3         
  0 3 0 4 3 2         0 0 0 4 2 3         
  0 3 0 5 3 2         0 0 0 4 2 3         
  0 3 1 3 2 2         0 0 0 4 2 3         
  0 3 1 4 0 4         0 0 0 4 2 3         
  0 3 1 4 2 2         0 0 0 4 2 3         
  0 3 1 5 2 4         0 0 0 4 2 3         
  0 3 2 3 1 2         0 0 0 4 2 3         
  0 3 2 4 1 4         0 0 0 4 2 3         
  0 3 2 4 3 2         0 0 0 4 2 3         
  0 3 2 5 1 4         0 0 0 4 2 3         
  0 3 2 5 3 2         0 0 0 4 2 3         
  0 3 2 5 5 0         0 0 0 4 2 3         
  0 3 3 5 2 4         0 0 0 4 2 3         
  0 4 0 3 1 2         0 0 0 4 2 3         
  0 4 0 3 3 0         0 0 0 4 2 3         
  0 4 0 4 1 4         0 0 0 4 2 3         
  0 4 0 4 3 2         0 0 0 4 2 3         
  0 4 0 5 1 4         0 0 0 4 2 3         
  0 4 0 5 3 2         0 0 0 4 2 3         
  0 4 1 3 2 2         0 0 0 4 2 3         
  0 4 1 4 2 2         0 0 0 4 2 3         
  0 4 1 5 2 4         0 0 0 4 2 3         
  0 4 2 5 3 2         0 0 0 4 2 3         
  0 5 0 4 3 2         0 0 0 4 2 3         
  0 5 0 5 3 2         0 0 0 4 2 3         
  0 6 1 5 4 2         0 0 0 4 2 3         
  0 7 0 3 1 2         0 0 0 4 2 3         
  0 7 1 4 0 4         0 0 0 4 2 3         
  1 0 0 3 1 2         0 0 0 4 2 3         
  1 0 0 3 3 0         0 0 0 4 2 3         
  1 0 0 4 1 4         0 0 0 4 2 3         
  1 0 0 4 3 2         0 0 0 4 2 3         
  1 0 0 5 1 4         0 0 0 4 2 3         
  1 0 0 5 3 2         0 0 0 4 2 3         
  1 0 0 5 5 0         0 0 0 4 2 3         
  1 0 1 3 2 2         0 0 0 4 2 3         
  1 0 1 4 0 4         0 0 0 4 2 3         
  1 0 1 4 2 2         0 0 0 4 2 3         
  1 0 1 4 4 0         0 0 0 4 2 3         
  1 0 1 5 2 4         0 0 0 4 2 3         
  1 0 1 5 4 2         0 0 0 4 2 3         
  1 0 2 3 1 2         0 0 0 4 2 3         
  1 0 2 3 3 0         0 0 0 4 2 3         
  1 0 2 4 1 4         0 0 0 4 2 3         
  1 0 2 4 3 2         0 0 0 4 2 3         
  1 0 2 5 1 4         0 0 0 4 2 3         
  1 0 2 5 3 2         0 0 0 4 2 3         
  1 0 3 3 2 2         0 0 0 4 2 3         
  1 0 3 4 0 4         0 0 0 4 2 3         
  1 0 3 4 2 2         0 0 0 4 2 3         
  1 0 3 5 2 4         0 0 0 4 2 3         
  1 1 0 3 1 2         0 0 0 4 2 3         
  1 1 0 3 3 0         0 0 0 4 2 3         
  1 1 0 4 1 4         0 0 0 4 2 3         
  1 1 0 4 3 2         0 0 0 4 2 3         
  1 1 0 5 1 4         0 0 0 4 2 3         
  1 1 0 5 3 2         0 0 0 4 2 3         
  1 1 0 5 5 0         0 0 0 4 2 3         
  1 1 1 3 2 2         0 0 0 4 2 3         
  1 1 1 4 0 4         0 0 0 4 2 3         
  1 1 1 4 2 2         0 0 0 4 2 3         
  1 1 1 4 4 0         0 0 0 4 2 3         
  1 1 1 5 2 4         0 0 0 4 2 3         
  1 1 1 5 4 2         0 0 0 4 2 3         
  1 1 2 3 1 2         0 0 0 4 2 3         
  1 1 2 3 3 0         0 0 0 4 2 3         
  1 1 2 4 1 4         0 0 0 4 2 3         
  1 1 2 4 3 2         0 0 0 4 2 3         
  1 1 2 5 1 4         0 0 0 4 2 3         
  1 1 2 5 3 2         0 0 0 4 2 3         
  1 1 2 5 5 0         0 0 0 4 2 3         
  1 1 3 3 2 2         0 0 0 4 2 3         
  1 1 3 4 0 4         0 0 0 4 2 3         
  1 1 3 4 2 2         0 0 0 4 2 3         
  1 1 3 5 2 4         0 0 0 4 2 3         
  1 2 0 3 1 2         0 0 0 4 2 3         
  1 2 0 3 3 0         0 0 0 4 2 3         
  1 2 0 4 1 4         0 0 0 4 2 3         
  1 2 0 4 3 2         0 0 0 4 2 3         
  1 2 0 5 1 4         0 0 0 4 2 3         
  1 2 0 5 3 2         0 0 0 4 2 3         
  1 2 0 5 5 0         0 0 0 4 2 3         
  1 2 1 3 2 2         0 0 0 4 2 3         
  1 2 1 4 0 4         0 0 0 4 2 3         
  1 2 1 4 2 2         0 0 0 4 2 3         
  1 2 1 4 4 0         0 0 0 4 2 3         
  1 2 1 5 2 4         0 0 0 4 2 3         
  1 2 1 5 4 2         0 0 0 4 2 3         
  1 2 2 3 3 0         0 0 0 4 2 3         
  1 2 2 4 1 4         0 0 0 4 2 3         
  1 2 2 4 3 2         0 0 0 4 2 3         
  1 2 2 5 1 4         0 0 0 4 2 3         
  1 2 2 5 3 2         0 0 0 4 2 3         
  1 3 0 3 1 2         0 0 0 4 2 3         
  1 3 0 3 3 0         0 0 0 4 2 3         
  1 3 0 4 1 4         0 0 0 4 2 3         
  1 3 0 4 3 2         0 0 0 4 2 3         
  1 3 0 5 1 4         0 0 0 4 2 3         
  1 3 0 5 3 2         0 0 0 4 2 3         
  1 3 1 3 2 2         0 0 0 4 2 3         
  1 3 1 4 0 4         0 0 0 4 2 3         
  1 3 1 4 2 2         0 0 0 4 2 3         
  1 3 1 5 2 4         0 0 0 4 2 3         
  1 3 1 5 4 2         0 0 0 4 2 3         
  1 4 1 3 2 2         0 0 0 4 2 3         
  1 4 1 4 2 2         0 0 0 4 2 3         
  1 4 1 5 2 4         0 0 0 4 2 3         
  1 4 1 5 4 2         0 0 0 4 2 3         
  1 4 2 4 1 4         0 0 0 4 2 3         
  1 4 2 5 1 4         0 0 0 4 2 3         
  1 7 0 4 1 4         0 0 0 4 2 3         
  2 0 0 3 1 2         0 0 0 4 2 3         
  2 0 0 3 3 0         0 0 0 4 2 3         
  2 0 0 4 1 4         0 0 0 4 2 3         
  2 0 0 4 3 2         0 0 0 4 2 3         
  2 0 0 5 1 4         0 0 0 4 2 3         
  2 0 0 5 3 2         0 0 0 4 2 3         
  2 0 0 5 5 0         0 0 0 4 2 3         
  2 0 1 3 2 2         0 0 0 4 2 3         
  2 0 1 4 0 4         0 0 0 4 2 3         
  2 0 1 4 2 2         0 0 0 4 2 3         
  2 0 1 5 2 4         0 0 0 4 2 3         
  2 0 1 5 4 2         0 0 0 4 2 3         
  2 0 2 3 1 2         0 0 0 4 2 3         
  2 0 2 3 3 0         0 0 0 4 2 3         
  2 0 2 4 1 4         0 0 0 4 2 3         
  2 0 2 4 3 2         0 0 0 4 2 3         
  2 0 2 5 1 4         0 0 0 4 2 3         
  2 0 2 5 3 2         0 0 0 4 2 3         
  2 1 0 3 1 2         0 0 0 4 2 3         
  2 1 0 3 3 0         0 0 0 4 2 3         
  2 1 0 4 1 4         0 0 0 4 2 3         
  2 1 0 4 3 2         0 0 0 4 2 3         
  2 1 0 5 1 4         0 0 0 4 2 3         
  2 1 1 3 2 2         0 0 0 4 2 3         
  2 1 1 4 0 4         0 0 0 4 2 3         
  2 1 1 4 2 2         0 0 0 4 2 3         
  2 1 1 4 4 0         0 0 0 4 2 3         
  2 1 1 5 2 4         0 0 0 4 2 3         
  2 1 1 5 4 2         0 0 0 4 2 3         
  2 1 2 3 1 2         0 0 0 4 2 3         
  2 1 2 3 3 0         0 0 0 4 2 3         
  2 1 2 4 1 4         0 0 0 4 2 3         
  2 1 2 4 3 2         0 0 0 4 2 3         
  2 1 2 5 1 4         0 0 0 4 2 3         
  2 1 2 5 3 2         0 0 0 4 2 3         
  2 2 0 3 1 2         0 0 0 4 2 3         
  2 2 0 3 3 0         0 0 0 4 2 3         
  2 2 0 4 1 4         0 0 0 4 2 3         
  2 2 0 4 3 2         0 0 0 4 2 3         
  2 2 1 3 2 2         0 0 0 4 2 3         
  2 2 1 4 0 4         0 0 0 4 2 3         
  2 2 1 4 2 2         0 0 0 4 2 3         
  2 2 1 5 2 4         0 0 0 4 2 3         
  2 2 1 5 4 2         0 0 0 4 2 3         
  2 3 0 3 1 2         0 0 0 4 2 3         
  2 3 0 3 3 0         0 0 0 4 2 3         
  2 3 0 4 1 4         0 0 0 4 2 3         
  2 3 0 4 3 2         0 0 0 4 2 3         
  2 3 1 3 2 2         0 0 0 4 2 3         
  2 3 1 5 2 4         0 0 0 4 2 3         
  2 4 0 3 1 2         0 0 0 4 2 3         
  2 4 0 4 1 4         0 0 0 4 2 3         
  2 4 0 5 1 4         0 0 0 4 2 3         
  2 4 1 5 2 4         0 0 0 4 2 3         
  2 4 1 5 4 2         0 0 0 4 2 3         
  2 6 0 5 3 2         0 0 0 4 2 3         
  3 0 0 3 1 2         0 0 0 4 2 3         
  3 0 0 3 3 0         0 0 0 4 2 3         
  3 0 0 4 1 4         0 0 0 4 2 3         
  3 0 0 4 3 2         0 0 0 4 2 3         
  3 0 0 5 3 2         0 0 0 4 2 3         
  3 0 1 3 2 2         0 0 0 4 2 3         
  3 0 1 4 0 4         0 0 0 4 2 3         
  3 0 1 4 2 2         0 0 0 4 2 3         
  3 0 1 4 4 0         0 0 0 4 2 3         
  3 0 1 5 2 4         0 0 0 4 2 3         
  3 0 1 5 4 2         0 0 0 4 2 3         
  3 1 0 3 3 0         0 0 0 4 2 3         
  3 1 0 5 1 4         0 0 0 4 2 3         
  3 1 0 5 3 2         0 0 0 4 2 3         
  3 1 1 3 2 2         0 0 0 4 2 3         
  3 1 1 4 0 4         0 0 0 4 2 3         
  3 1 1 4 2 2         0 0 0 4 2 3         
  3 1 1 5 2 4         0 0 0 4 2 3         
  3 1 1 5 4 2         0 0 0 4 2 3         
  3 2 0 3 1 2         0 0 0 4 2 3         
  3 2 0 3 3 0         0 0 0 4 2 3         
  3 2 0 4 1 4         0 0 0 4 2 3         
  3 2 0 4 3 2         0 0 0 4 2 3         
  3 2 0 5 1 4         0 0 0 4 2 3         
  3 2 0 5 3 2         0 0 0 4 2 3         
  3 2 0 5 5 0         0 0 0 4 2 3         
  3 2 1 3 2 2         0 0 0 4 2 3         
  3 2 1 4 0 4         0 0 0 4 2 3         
  3 2 1 4 2 2         0 0 0 4 2 3         
  3 2 1 5 2 4         0 0 0 4 2 3         
  3 3 0 5 3 2         0 0 0 4 2 3         
  4 0 0 3 1 2         0 0 0 4 2 3         
  4 0 0 4 1 4         0 0 0 4 2 3         
  4 0 0 4 3 2         0 0 0 4 2 3         
  4 0 0 5 1 4         0 0 0 4 2 3         
  4 0 0 5 3 2         0 0 0 4 2 3         
  4 0 1 3 2 2         0 0 0 4 2 3         
  4 0 1 4 0 4         0 0 0 4 2 3         
  4 0 1 4 2 2         0 0 0 4 2 3         
  4 0 1 5 2 4         0 0 0 4 2 3         
  4 1 0 3 1 2         0 0 0 4 2 3         
  4 1 0 4 3 2         0 0 0 4 2 3         
  4 1 0 5 1 4         0 0 0 4 2 3         
  4 1 0 5 3 2         0 0 0 4 2 3         
  4 2 0 3 1 2         0 0 0 4 2 3         
  4 2 0 3 3 0         0 0 0 4 2 3         
  4 2 0 4 1 4         0 0 0 4 2 3         
  4 2 0 5 1 4         0 0 0 4 2 3         
  4 2 0 5 3 2         0 0 0 4 2 3         
  5 0 0 3 1 2         0 0 0 4 2 3         
  5 0 0 3 3 0         0 0 0 4 2 3         
  5 0 0 4 1 4         0 0 0 4 2 3         
  5 0 0 5 1 4         0 0 0 4 2 3         
  5 0 0 5 3 2         0 0 0 4 2 3         
  0 0 0 4 4 0         0 0 0 4 3 1         
  0 0 0 5 2 4         0 0 0 4 3 1         
  0 0 0 5 4 2         0 0 0 4 3 1         
  0 0 1 3 1 2         0 0 0 4 3 1         
  0 0 1 3 3 0         0 0 0 4 3 1         
  0 0 1 4 3 2         0 0 0 4 3 1         
  0 0 1 5 1 4         0 0 0 4 3 1         
  0 0 1 5 3 2         0 0 0 4 3 1         
  0 0 1 5 5 0         0 0 0 4 3 1         
  0 0 2 4 0 4         0 0 0 4 3 1         
  0 0 2 4 2 2         0 0 0 4 3 1         
  0 0 2 4 4 0         0 0 0 4 3 1         
  0 0 2 5 2 4         0 0 0 4 3 1         
  0 0 2 5 4 2         0 0 0 4 3 1         
  0 0 3 3 1 2         0 0 0 4 3 1         
  0 0 3 3 3 0         0 0 0 4 3 1         
  0 0 3 4 1 4         0 0 0 4 3 1         
  0 0 3 4 3 2         0 0 0 4 3 1         
  0 0 3 5 1 4         0 0 0 4 3 1         
  0 0 3 5 3 2         0 0 0 4 3 1         
  0 1 0 3 2 2         0 0 0 4 3 1         
  0 1 0 4 0 4         0 0 0 4 3 1         
  0 1 0 4 2 2         0 0 0 4 3 1         
  0 1 0 4 4 0         0 0 0 4 3 1         
  0 1 0 5 2 4         0 0 0 4 3 1         
  0 1 0 5 4 2         0 0 0 4 3 1         
  0 1 1 3 1 2         0 0 0 4 3 1         
  0 1 1 3 3 0         0 0 0 4 3 1         
  0 1 1 4 1 4         0 0 0 4 3 1         
  0 1 1 4 3 2         0 0 0 4 3 1         
  0 1 1 5 1 4         0 0 0 4 3 1         
  0 1 1 5 3 2         0 0 0 4 3 1         
  0 1 1 5 5 0         0 0 0 4 3 1         
  0 1 2 3 2 2         0 0 0 4 3 1         
  0 1 2 4 2 2         0 0 0 4 3 1         
  0 1 2 4 4 0         0 0 0 4 3 1         
  0 1 2 5 4 2         0 0 0 4 3 1         
  0 1 3 3 3 0         0 0 0 4 3 1         
  0 1 3 4 3 2         0 0 0 4 3 1         
  0 1 3 5 1 4         0 0 0 4 3 1         
  0 1 3 5 3 2         0 0 0 4 3 1         
  0 1 3 5 5 0         0 0 0 4 3 1         
  0 2 0 3 2 2         0 0 0 4 3 1         
  0 2 0 4 0 4         0 0 0 4 3 1         
  0 2 0 4 2 2         0 0 0 4 3 1         
  0 2 0 4 4 0         0 0 0 4 3 1         
  0 2 0 5 2 4         0 0 0 4 3 1         
  0 2 0 5 4 2         0 0 0 4 3 1         
  0 2 1 3 1 2         0 0 0 4 3 1         
  0 2 1 3 3 0         0 0 0 4 3 1         
  0 2 1 4 1 4         0 0 0 4 3 1         
  0 2 1 4 3 2         0 0 0 4 3 1         
  0 2 1 5 1 4         0 0 0 4 3 1         
  0 2 1 5 3 2         0 0 0 4 3 1         
  0 2 2 4 4 0         0 0 0 4 3 1         
  0 2 2 5 4 2         0 0 0 4 3 1         
  0 2 3 3 3 0         0 0 0 4 3 1         
  0 2 3 4 3 2         0 0 0 4 3 1         
  0 3 0 3 2 2         0 0 0 4 3 1         
  0 3 0 4 2 2         0 0 0 4 3 1         
  0 3 0 4 4 0         0 0 0 4 3 1         
  0 3 0 5 4 2         0 0 0 4 3 1         
  0 3 1 3 1 2         0 0 0 4 3 1         
  0 3 1 3 3 0         0 0 0 4 3 1         
  0 3 1 4 1 4         0 0 0 4 3 1         
  0 3 1 4 3 2         0 0 0 4 3 1         
  0 3 1 5 3 2         0 0 0 4 3 1         
  0 3 1 5 5 0         0 0 0 4 3 1         
  0 3 2 3 2 2         0 0 0 4 3 1         
  0 3 2 4 2 2         0 0 0 4 3 1         
  0 4 0 3 2 2         0 0 0 4 3 1         
  0 4 0 4 0 4         0 0 0 4 3 1         
  0 4 0 4 4 0         0 0 0 4 3 1         
  0 4 0 5 2 4         0 0 0 4 3 1         
  0 4 0 5 4 2         0 0 0 4 3 1         
  0 4 1 4 3 2         0 0 0 4 3 1         
  0 4 1 5 3 2         0 0 0 4 3 1         
  0 4 2 5 4 2         0 0 0 4 3 1         
  0 4 3 4 1 4         0 0 0 4 3 1         
  0 6 1 5 1 4         0 0 0 4 3 1         
  0 6 1 5 5 0         0 0 0 4 3 1         
  1 0 0 3 2 2         0 0 0 4 3 1         
  1 0 0 4 0 4         0 0 0 4 3 1         
  1 0 0 4 2 2         0 0 0 4 3 1         
  1 0 0 4 4 0         0 0 0 4 3 1         
  1 0 0 5 2 4         0 0 0 4 3 1         
  1 0 0 5 4 2         0 0 0 4 3 1         
  1 0 1 3 1 2         0 0 0 4 3 1         
  1 0 1 3 3 0         0 0 0 4 3 1         
  1 0 1 4 1 4         0 0 0 4 3 1         
  1 0 1 4 3 2         0 0 0 4 3 1         
  1 0 1 5 1 4         0 0 0 4 3 1         
  1 0 1 5 3 2         0 0 0 4 3 1         
  1 0 1 5 5 0         0 0 0 4 3 1         
  1 0 2 3 2 2         0 0 0 4 3 1         
  1 0 2 4 2 2         0 0 0 4 3 1         
  1 0 2 4 4 0         0 0 0 4 3 1         
  1 0 2 5 4 2         0 0 0 4 3 1         
  1 0 3 3 1 2         0 0 0 4 3 1         
  1 0 3 3 3 0         0 0 0 4 3 1         
  1 0 3 4 1 4         0 0 0 4 3 1         
  1 0 3 4 3 2         0 0 0 4 3 1         
  1 0 3 5 3 2         0 0 0 4 3 1         
  1 1 0 3 2 2         0 0 0 4 3 1         
  1 1 0 4 0 4         0 0 0 4 3 1         
  1 1 0 4 2 2         0 0 0 4 3 1         
  1 1 0 4 4 0         0 0 0 4 3 1         
  1 1 0 5 2 4         0 0 0 4 3 1         
  1 1 0 5 4 2         0 0 0 4 3 1         
  1 1 1 3 1 2         0 0 0 4 3 1         
  1 1 1 3 3 0         0 0 0 4 3 1         
  1 1 1 4 1 4         0 0 0 4 3 1         
  1 1 1 4 3 2         0 0 0 4 3 1         
  1 1 1 5 1 4         0 0 0 4 3 1         
  1 1 1 5 3 2         0 0 0 4 3 1         
  1 1 1 5 5 0         0 0 0 4 3 1         
  1 1 2 3 2 2         0 0 0 4 3 1         
  1 1 2 4 2 2         0 0 0 4 3 1         
  1 1 2 4 4 0         0 0 0 4 3 1         
  1 1 2 5 4 2         0 0 0 4 3 1         
  1 1 3 3 3 0         0 0 0 4 3 1         
  1 1 3 4 3 2         0 0 0 4 3 1         
  1 1 3 5 3 2         0 0 0 4 3 1         
  1 2 0 3 2 2         0 0 0 4 3 1         
  1 2 0 4 0 4         0 0 0 4 3 1         
  1 2 0 4 2 2         0 0 0 4 3 1         
  1 2 0 4 4 0         0 0 0 4 3 1         
  1 2 0 5 2 4         0 0 0 4 3 1         
  1 2 1 3 1 2         0 0 0 4 3 1         
  1 2 1 3 3 0         0 0 0 4 3 1         
  1 2 1 4 3 2         0 0 0 4 3 1         
  1 2 1 5 3 2         0 0 0 4 3 1         
  1 2 2 4 2 2         0 0 0 4 3 1         
  1 2 2 4 4 0         0 0 0 4 3 1         
  1 3 0 3 2 2         0 0 0 4 3 1         
  1 3 0 4 2 2         0 0 0 4 3 1         
  1 3 0 4 4 0         0 0 0 4 3 1         
  1 3 0 5 4 2         0 0 0 4 3 1         
  1 3 1 3 1 2         0 0 0 4 3 1         
  1 3 1 3 3 0         0 0 0 4 3 1         
  1 3 1 4 3 2         0 0 0 4 3 1         
  1 3 1 5 3 2         0 0 0 4 3 1         
  1 3 1 5 5 0         0 0 0 4 3 1         
  1 4 1 4 3 2         0 0 0 4 3 1         
  1 4 1 5 5 0         0 0 0 4 3 1         
  1 4 2 4 2 2         0 0 0 4 3 1         
  2 0 0 3 2 2         0 0 0 4 3 1         
  2 0 0 4 0 4         0 0 0 4 3 1         
  2 0 0 4 2 2         0 0 0 4 3 1         
  2 0 0 4 4 0         0 0 0 4 3 1         
  2 0 0 5 2 4         0 0 0 4 3 1         
  2 0 0 5 4 2         0 0 0 4 3 1         
  2 0 1 3 1 2         0 0 0 4 3 1         
  2 0 1 3 3 0         0 0 0 4 3 1         
  2 0 1 4 3 2         0 0 0 4 3 1         
  2 0 1 5 3 2         0 0 0 4 3 1         
  2 0 1 5 5 0         0 0 0 4 3 1         
  2 0 2 4 0 4         0 0 0 4 3 1         
  2 0 2 4 4 0         0 0 0 4 3 1         
  2 1 0 3 2 2         0 0 0 4 3 1         
  2 1 0 4 2 2         0 0 0 4 3 1         
  2 1 0 4 4 0         0 0 0 4 3 1         
  2 1 1 3 1 2         0 0 0 4 3 1         
  2 1 1 3 3 0         0 0 0 4 3 1         
  2 1 1 4 3 2         0 0 0 4 3 1         
  2 1 1 5 3 2         0 0 0 4 3 1         
  2 1 1 5 5 0         0 0 0 4 3 1         
  2 2 1 3 1 2         0 0 0 4 3 1         
  2 2 1 3 3 0         0 0 0 4 3 1         
  2 2 1 4 1 4         0 0 0 4 3 1         
  2 2 1 4 3 2         0 0 0 4 3 1         
  2 2 1 5 3 2         0 0 0 4 3 1         
  2 2 1 5 5 0         0 0 0 4 3 1         
  2 2 2 4 2 2         0 0 0 4 3 1         
  2 3 0 3 2 2         0 0 0 4 3 1         
  2 3 0 4 2 2         0 0 0 4 3 1         
  2 3 0 4 4 0         0 0 0 4 3 1         
  2 3 1 5 3 2         0 0 0 4 3 1         
  2 3 1 5 5 0         0 0 0 4 3 1         
  2 4 0 4 2 2         0 0 0 4 3 1         
  2 4 1 4 3 2         0 0 0 4 3 1         
  3 0 0 3 2 2         0 0 0 4 3 1         
  3 0 0 4 2 2         0 0 0 4 3 1         
  3 0 0 4 4 0         0 0 0 4 3 1         
  3 0 0 5 2 4         0 0 0 4 3 1         
  3 0 0 5 4 2         0 0 0 4 3 1         
  3 0 1 3 1 2         0 0 0 4 3 1         
  3 0 1 3 3 0         0 0 0 4 3 1         
  3 0 1 4 1 4         0 0 0 4 3 1         
  3 0 1 4 3 2         0 0 0 4 3 1         
  3 0 1 5 3 2         0 0 0 4 3 1         
  3 0 1 5 5 0         0 0 0 4 3 1         
  3 1 0 3 2 2         0 0 0 4 3 1         
  3 1 0 4 2 2         0 0 0 4 3 1         
  3 1 0 5 4 2         0 0 0 4 3 1         
  3 1 1 3 3 0         0 0 0 4 3 1         
  3 1 1 4 3 2         0 0 0 4 3 1         
  3 1 1 5 3 2         0 0 0 4 3 1         
  3 1 1 5 5 0         0 0 0 4 3 1         
  3 2 0 5 2 4         0 0 0 4 3 1         
  3 2 0 5 4 2         0 0 0 4 3 1         
  3 2 1 3 3 0         0 0 0 4 3 1         
  3 2 1 5 3 2         0 0 0 4 3 1         
  3 4 0 4 4 0         0 0 0 4 3 1         
  3 4 0 5 4 2         0 0 0 4 3 1         
  4 0 0 3 2 2         0 0 0 4 3 1         
  4 0 0 4 0 4         0 0 0 4 3 1         
  4 0 0 4 2 2         0 0 0 4 3 1         
  4 0 0 4 4 0         0 0 0 4 3 1         
  4 0 0 5 2 4         0 0 0 4 3 1         
  4 0 0 5 4 2         0 0 0 4 3 1         
  4 0 1 3 3 0         0 0 0 4 3 1         
  4 0 1 4 3 2         0 0 0 4 3 1         
  4 0 1 5 3 2         0 0 0 4 3 1         
  4 1 0 4 2 2         0 0 0 4 3 1         
  4 1 0 5 2 4         0 0 0 4 3 1         
  4 1 0 5 4 2         0 0 0 4 3 1         
  4 2 0 5 4 2         0 0 0 4 3 1         
  5 0 0 4 0 4         0 0 0 4 3 1         
  5 0 0 4 2 2         0 0 0 4 3 1         
  5 0 0 5 2 4         0 0 0 4 3 1         
  5 0 0 5 4 2         0 0 0 4 3 1         
  0 0 0 4 4 1         0 0 0 4 3 2         
  0 0 0 5 2 3         0 0 0 4 3 2         
  0 0 0 5 4 1         0 0 0 4 3 2         
  0 0 1 3 1 3         0 0 0 4 3 2         
  0 0 1 3 3 1         0 0 0 4 3 2         
  0 0 1 4 1 3         0 0 0 4 3 2         
  0 0 1 4 3 1         0 0 0 4 3 2         
  0 0 1 5 1 5         0 0 0 4 3 2         
  0 0 1 5 3 3         0 0 0 4 3 2         
  0 0 1 5 5 1         0 0 0 4 3 2         
  0 0 2 3 0 3         0 0 0 4 3 2         
  0 0 2 3 2 1         0 0 0 4 3 2         
  0 0 2 4 2 3         0 0 0 4 3 2         
  0 0 2 4 4 1         0 0 0 4 3 2         
  0 0 2 5 0 5         0 0 0 4 3 2         
  0 0 2 5 2 3         0 0 0 4 3 2         
  0 0 2 5 4 1         0 0 0 4 3 2         
  0 0 3 3 1 3         0 0 0 4 3 2         
  0 0 3 3 3 1         0 0 0 4 3 2         
  0 0 3 4 1 3         0 0 0 4 3 2         
  0 0 3 4 3 1         0 0 0 4 3 2         
  0 0 3 5 3 3         0 0 0 4 3 2         
  0 0 3 5 5 1         0 0 0 4 3 2         
  0 1 0 3 0 3         0 0 0 4 3 2         
  0 1 0 3 2 1         0 0 0 4 3 2         
  0 1 0 4 2 3         0 0 0 4 3 2         
  0 1 0 4 4 1         0 0 0 4 3 2         
  0 1 0 5 0 5         0 0 0 4 3 2         
  0 1 0 5 2 3         0 0 0 4 3 2         
  0 1 0 5 4 1         0 0 0 4 3 2         
  0 1 1 3 1 3         0 0 0 4 3 2         
  0 1 1 3 3 1         0 0 0 4 3 2         
  0 1 1 4 1 3         0 0 0 4 3 2         
  0 1 1 4 3 1         0 0 0 4 3 2         
  0 1 1 5 1 5         0 0 0 4 3 2         
  0 1 1 5 3 3         0 0 0 4 3 2         
  0 1 1 5 5 1         0 0 0 4 3 2         
  0 1 2 3 2 1         0 0 0 4 3 2         
  0 1 2 4 4 1         0 0 0 4 3 2         
  0 1 2 5 0 5         0 0 0 4 3 2         
  0 1 2 5 4 1         0 0 0 4 3 2         
  0 1 3 3 3 1         0 0 0 4 3 2         
  0 1 3 4 1 3         0 0 0 4 3 2         
  0 1 3 4 3 1         0 0 0 4 3 2         
  0 1 3 5 3 3         0 0 0 4 3 2         
  0 1 3 5 5 1         0 0 0 4 3 2         
  0 1 4 5 0 5         0 0 0 4 3 2         
  0 2 0 3 0 3         0 0 0 4 3 2         
  0 2 0 3 2 1         0 0 0 4 3 2         
  0 2 0 4 2 3         0 0 0 4 3 2         
  0 2 0 4 4 1         0 0 0 4 3 2         
  0 2 0 5 0 5         0 0 0 4 3 2         
  0 2 0 5 2 3         0 0 0 4 3 2         
  0 2 0 5 4 1         0 0 0 4 3 2         
  0 2 1 3 1 3         0 0 0 4 3 2         
  0 2 1 3 3 1         0 0 0 4 3 2         
  0 2 1 4 1 3         0 0 0 4 3 2         
  0 2 1 4 3 1         0 0 0 4 3 2         
  0 2 1 5 1 5         0 0 0 4 3 2         
  0 2 1 5 3 3         0 0 0 4 3 2         
  0 2 1 5 5 1         0 0 0 4 3 2         
  0 2 2 3 2 1         0 0 0 4 3 2         
  0 2 2 4 2 3         0 0 0 4 3 2         
  0 2 2 4 4 1         0 0 0 4 3 2         
  0 2 2 5 4 1         0 0 0 4 3 2         
  0 2 3 3 3 1         0 0 0 4 3 2         
  0 2 3 4 1 3         0 0 0 4 3 2         
  0 3 0 3 2 1         0 0 0 4 3 2         
  0 3 0 4 2 3         0 0 0 4 3 2         
  0 3 0 4 4 1         0 0 0 4 3 2         
  0 3 0 5 4 1         0 0 0 4 3 2         
  0 3 1 3 1 3         0 0 0 4 3 2         
  0 3 1 3 3 1         0 0 0 4 3 2         
  0 3 1 4 1 3         0 0 0 4 3 2         
  0 3 1 4 3 1         0 0 0 4 3 2         
  0 3 1 5 3 3         0 0 0 4 3 2         
  0 3 1 5 5 1         0 0 0 4 3 2         
  0 3 2 3 2 1         0 0 0 4 3 2         
  0 3 2 4 2 3         0 0 0 4 3 2         
  0 3 2 5 4 1         0 0 0 4 3 2         
  0 3 3 4 3 1         0 0 0 4 3 2         
  0 3 3 5 3 3         0 0 0 4 3 2         
  0 4 0 3 2 1         0 0 0 4 3 2         
  0 4 0 4 2 3         0 0 0 4 3 2         
  0 4 0 4 4 1         0 0 0 4 3 2         
  0 4 0 5 0 5         0 0 0 4 3 2         
  0 4 0 5 2 3         0 0 0 4 3 2         
  0 4 0 5 4 1         0 0 0 4 3 2         
  0 4 1 3 3 1         0 0 0 4 3 2         
  0 4 1 4 3 1         0 0 0 4 3 2         
  0 4 1 5 3 3         0 0 0 4 3 2         
  0 4 2 4 2 3         0 0 0 4 3 2         
  0 4 2 5 4 1         0 0 0 4 3 2         
  0 4 3 3 1 3         0 0 0 4 3 2         
  0 4 3 4 1 3         0 0 0 4 3 2         
  0 5 0 5 4 1         0 0 0 4 3 2         
  0 5 2 4 4 1         0 0 0 4 3 2         
  0 6 1 5 5 1         0 0 0 4 3 2         
  1 0 0 3 0 3         0 0 0 4 3 2         
  1 0 0 3 2 1         0 0 0 4 3 2         
  1 0 0 4 2 3         0 0 0 4 3 2         
  1 0 0 4 4 1         0 0 0 4 3 2         
  1 0 0 5 0 5         0 0 0 4 3 2         
  1 0 0 5 2 3         0 0 0 4 3 2         
  1 0 0 5 4 1         0 0 0 4 3 2         
  1 0 1 3 1 3         0 0 0 4 3 2         
  1 0 1 3 3 1         0 0 0 4 3 2         
  1 0 1 4 1 3         0 0 0 4 3 2         
  1 0 1 4 3 1         0 0 0 4 3 2         
  1 0 1 5 1 5         0 0 0 4 3 2         
  1 0 1 5 3 3         0 0 0 4 3 2         
  1 0 1 5 5 1         0 0 0 4 3 2         
  1 0 2 3 0 3         0 0 0 4 3 2         
  1 0 2 3 2 1         0 0 0 4 3 2         
  1 0 2 4 4 1         0 0 0 4 3 2         
  1 0 2 5 4 1         0 0 0 4 3 2         
  1 0 3 3 1 3         0 0 0 4 3 2         
  1 0 3 3 3 1         0 0 0 4 3 2         
  1 0 3 4 3 1         0 0 0 4 3 2         
  1 0 3 5 3 3         0 0 0 4 3 2         
  1 1 0 3 0 3         0 0 0 4 3 2         
  1 1 0 3 2 1         0 0 0 4 3 2         
  1 1 0 4 2 3         0 0 0 4 3 2         
  1 1 0 4 4 1         0 0 0 4 3 2         
  1 1 0 5 2 3         0 0 0 4 3 2         
  1 1 0 5 4 1         0 0 0 4 3 2         
  1 1 1 3 1 3         0 0 0 4 3 2         
  1 1 1 3 3 1         0 0 0 4 3 2         
  1 1 1 4 1 3         0 0 0 4 3 2         
  1 1 1 4 3 1         0 0 0 4 3 2         
  1 1 1 5 1 5         0 0 0 4 3 2         
  1 1 1 5 3 3         0 0 0 4 3 2         
  1 1 1 5 5 1         0 0 0 4 3 2         
  1 1 2 3 2 1         0 0 0 4 3 2         
  1 1 2 4 2 3         0 0 0 4 3 2         
  1 1 2 4 4 1         0 0 0 4 3 2         
  1 1 2 5 2 3         0 0 0 4 3 2         
  1 1 2 5 4 1         0 0 0 4 3 2         
  1 1 3 3 1 3         0 0 0 4 3 2         
  1 1 3 3 3 1         0 0 0 4 3 2         
  1 1 3 4 1 3         0 0 0 4 3 2         
  1 1 3 4 3 1         0 0 0 4 3 2         
  1 1 3 5 3 3         0 0 0 4 3 2         
  1 2 0 3 0 3         0 0 0 4 3 2         
  1 2 0 3 2 1         0 0 0 4 3 2         
  1 2 0 4 2 3         0 0 0 4 3 2         
  1 2 0 4 4 1         0 0 0 4 3 2         
  1 2 0 5 2 3         0 0 0 4 3 2         
  1 2 0 5 4 1         0 0 0 4 3 2         
  1 2 1 3 1 3         0 0 0 4 3 2         
  1 2 1 3 3 1         0 0 0 4 3 2         
  1 2 1 4 1 3         0 0 0 4 3 2         
  1 2 1 4 3 1         0 0 0 4 3 2         
  1 2 1 5 3 3         0 0 0 4 3 2         
  1 2 2 4 2 3         0 0 0 4 3 2         
  1 2 2 4 4 1         0 0 0 4 3 2         
  1 3 0 3 2 1         0 0 0 4 3 2         
  1 3 0 4 2 3         0 0 0 4 3 2         
  1 3 0 4 4 1         0 0 0 4 3 2         
  1 3 1 3 1 3         0 0 0 4 3 2         
  1 3 1 3 3 1         0 0 0 4 3 2         
  1 3 1 4 1 3         0 0 0 4 3 2         
  1 3 1 4 3 1         0 0 0 4 3 2         
  1 3 1 5 5 1         0 0 0 4 3 2         
  1 4 1 3 3 1         0 0 0 4 3 2         
  1 4 1 4 3 1         0 0 0 4 3 2         
  1 4 1 5 3 3         0 0 0 4 3 2         
  1 4 2 3 2 1         0 0 0 4 3 2         
  1 4 2 4 2 3         0 0 0 4 3 2         
  1 4 2 5 2 3         0 0 0 4 3 2         
  1 9 0 5 2 3         0 0 0 4 3 2         
  2 0 0 3 0 3         0 0 0 4 3 2         
  2 0 0 3 2 1         0 0 0 4 3 2         
  2 0 0 4 2 3         0 0 0 4 3 2         
  2 0 0 4 4 1         0 0 0 4 3 2         
  2 0 0 5 2 3         0 0 0 4 3 2         
  2 0 0 5 4 1         0 0 0 4 3 2         
  2 0 1 3 1 3         0 0 0 4 3 2         
  2 0 1 3 3 1         0 0 0 4 3 2         
  2 0 1 4 1 3         0 0 0 4 3 2         
  2 0 1 4 3 1         0 0 0 4 3 2         
  2 0 1 5 1 5         0 0 0 4 3 2         
  2 0 1 5 3 3         0 0 0 4 3 2         
  2 0 1 5 5 1         0 0 0 4 3 2         
  2 0 2 3 2 1         0 0 0 4 3 2         
  2 0 2 4 2 3         0 0 0 4 3 2         
  2 0 2 4 4 1         0 0 0 4 3 2         
  2 0 2 5 0 5         0 0 0 4 3 2         
  2 0 2 5 4 1         0 0 0 4 3 2         
  2 1 0 3 2 1         0 0 0 4 3 2         
  2 1 0 4 4 1         0 0 0 4 3 2         
  2 1 1 3 1 3         0 0 0 4 3 2         
  2 1 1 3 3 1         0 0 0 4 3 2         
  2 1 1 4 1 3         0 0 0 4 3 2         
  2 1 1 4 3 1         0 0 0 4 3 2         
  2 1 1 5 3 3         0 0 0 4 3 2         
  2 1 1 5 5 1         0 0 0 4 3 2         
  2 1 2 4 2 3         0 0 0 4 3 2         
  2 1 2 5 4 1         0 0 0 4 3 2         
  2 2 0 3 2 1         0 0 0 4 3 2         
  2 2 0 4 2 3         0 0 0 4 3 2         
  2 2 0 4 4 1         0 0 0 4 3 2         
  2 2 1 3 1 3         0 0 0 4 3 2         
  2 2 1 3 3 1         0 0 0 4 3 2         
  2 2 1 4 1 3         0 0 0 4 3 2         
  2 2 1 4 3 1         0 0 0 4 3 2         
  2 2 1 5 3 3         0 0 0 4 3 2         
  2 2 1 5 5 1         0 0 0 4 3 2         
  2 3 0 3 2 1         0 0 0 4 3 2         
  2 3 0 4 2 3         0 0 0 4 3 2         
  2 3 0 4 4 1         0 0 0 4 3 2         
  2 3 0 5 4 1         0 0 0 4 3 2         
  2 3 1 3 3 1         0 0 0 4 3 2         
  2 3 1 4 3 1         0 0 0 4 3 2         
  2 3 1 5 3 3         0 0 0 4 3 2         
  2 4 0 3 2 1         0 0 0 4 3 2         
  2 4 0 4 2 3         0 0 0 4 3 2         
  2 4 0 5 2 3         0 0 0 4 3 2         
  2 4 1 3 3 1         0 0 0 4 3 2         
  2 4 1 4 3 1         0 0 0 4 3 2         
  3 0 0 3 0 3         0 0 0 4 3 2         
  3 0 0 3 2 1         0 0 0 4 3 2         
  3 0 0 4 4 1         0 0 0 4 3 2         
  3 0 0 5 0 5         0 0 0 4 3 2         
  3 0 0 5 2 3         0 0 0 4 3 2         
  3 0 1 3 1 3         0 0 0 4 3 2         
  3 0 1 3 3 1         0 0 0 4 3 2         
  3 0 1 4 1 3         0 0 0 4 3 2         
  3 0 1 4 3 1         0 0 0 4 3 2         
  3 0 1 5 3 3         0 0 0 4 3 2         
  3 0 1 5 5 1         0 0 0 4 3 2         
  3 1 0 4 2 3         0 0 0 4 3 2         
  3 1 0 5 2 3         0 0 0 4 3 2         
  3 1 0 5 4 1         0 0 0 4 3 2         
  3 1 1 3 3 1         0 0 0 4 3 2         
  3 1 1 4 3 1         0 0 0 4 3 2         
  3 1 1 5 3 3         0 0 0 4 3 2         
  3 1 1 5 5 1         0 0 0 4 3 2         
  3 2 0 3 2 1         0 0 0 4 3 2         
  3 2 0 4 2 3         0 0 0 4 3 2         
  3 2 0 4 4 1         0 0 0 4 3 2         
  3 2 0 5 2 3         0 0 0 4 3 2         
  3 2 0 5 4 1         0 0 0 4 3 2         
  3 2 1 3 1 3         0 0 0 4 3 2         
  3 2 1 3 3 1         0 0 0 4 3 2         
  3 2 1 4 1 3         0 0 0 4 3 2         
  3 2 1 4 3 1         0 0 0 4 3 2         
  3 2 1 5 3 3         0 0 0 4 3 2         
  3 2 1 5 5 1         0 0 0 4 3 2         
  3 3 0 5 4 1         0 0 0 4 3 2         
  3 4 0 4 4 1         0 0 0 4 3 2         
  4 0 0 3 0 3         0 0 0 4 3 2         
  4 0 0 3 2 1         0 0 0 4 3 2         
  4 0 0 4 4 1         0 0 0 4 3 2         
  4 0 0 5 0 5         0 0 0 4 3 2         
  4 0 0 5 2 3         0 0 0 4 3 2         
  4 0 0 5 4 1         0 0 0 4 3 2         
  4 0 1 3 3 1         0 0 0 4 3 2         
  4 0 1 4 1 3         0 0 0 4 3 2         
  4 0 1 5 3 3         0 0 0 4 3 2         
  4 1 0 3 2 1         0 0 0 4 3 2         
  4 1 0 4 2 3         0 0 0 4 3 2         
  4 1 0 5 2 3         0 0 0 4 3 2         
  4 1 0 5 4 1         0 0 0 4 3 2         
  4 2 0 4 4 1         0 0 0 4 3 2         
  4 2 0 5 4 1         0 0 0 4 3 2         
  5 0 0 4 2 3         0 0 0 4 3 2         
  5 0 0 5 0 5         0 0 0 4 3 2         
  5 0 0 5 2 3         0 0 0 4 3 2         
  5 0 0 5 4 1         0 0 0 4 3 2         
  0 0 0 5 3 3         0 0 0 4 4 0         
  0 0 0 5 5 1         0 0 0 4 4 0         
  0 0 1 3 0 3         0 0 0 4 4 0         
  0 0 1 3 2 1         0 0 0 4 4 0         
  0 0 1 4 2 3         0 0 0 4 4 0         
  0 0 1 4 4 1         0 0 0 4 4 0         
  0 0 1 5 2 3         0 0 0 4 4 0         
  0 0 1 5 4 1         0 0 0 4 4 0         
  0 0 2 3 3 1         0 0 0 4 4 0         
  0 0 2 4 1 3         0 0 0 4 4 0         
  0 0 2 4 3 1         0 0 0 4 4 0         
  0 0 2 5 3 3         0 0 0 4 4 0         
  0 0 2 5 5 1         0 0 0 4 4 0         
  0 0 3 3 2 1         0 0 0 4 4 0         
  0 0 3 4 4 1         0 0 0 4 4 0         
  0 0 3 5 4 1         0 0 0 4 4 0         
  0 1 0 3 1 3         0 0 0 4 4 0         
  0 1 0 3 3 1         0 0 0 4 4 0         
  0 1 0 4 1 3         0 0 0 4 4 0         
  0 1 0 4 3 1         0 0 0 4 4 0         
  0 1 0 5 3 3         0 0 0 4 4 0         
  0 1 0 5 5 1         0 0 0 4 4 0         
  0 1 1 3 2 1         0 0 0 4 4 0         
  0 1 1 4 2 3         0 0 0 4 4 0         
  0 1 1 4 4 1         0 0 0 4 4 0         
  0 1 1 5 2 3         0 0 0 4 4 0         
  0 1 1 5 4 1         0 0 0 4 4 0         
  0 1 2 3 3 1         0 0 0 4 4 0         
  0 1 2 5 5 1         0 0 0 4 4 0         
  0 1 3 4 4 1         0 0 0 4 4 0         
  0 1 3 5 4 1         0 0 0 4 4 0         
  0 2 0 3 3 1         0 0 0 4 4 0         
  0 2 0 4 3 1         0 0 0 4 4 0         
  0 2 0 5 3 3         0 0 0 4 4 0         
  0 2 0 5 5 1         0 0 0 4 4 0         
  0 2 1 3 0 3         0 0 0 4 4 0         
  0 2 1 3 2 1         0 0 0 4 4 0         
  0 2 1 4 2 3         0 0 0 4 4 0         
  0 2 1 4 4 1         0 0 0 4 4 0         
  0 2 1 5 2 3         0 0 0 4 4 0         
  0 2 1 5 4 1         0 0 0 4 4 0         
  0 2 3 4 4 1         0 0 0 4 4 0         
  0 3 0 3 3 1         0 0 0 4 4 0         
  0 3 0 4 3 1         0 0 0 4 4 0         
  0 3 1 3 2 1         0 0 0 4 4 0         
  0 3 1 4 4 1         0 0 0 4 4 0         
  0 3 1 5 4 1         0 0 0 4 4 0         
  0 3 3 4 4 1         0 0 0 4 4 0         
  0 4 0 3 3 1         0 0 0 4 4 0         
  0 4 0 4 3 1         0 0 0 4 4 0         
  0 4 0 5 3 3         0 0 0 4 4 0         
  0 4 1 4 4 1         0 0 0 4 4 0         
  0 4 2 4 3 1         0 0 0 4 4 0         
  1 0 0 3 3 1         0 0 0 4 4 0         
  1 0 0 4 1 3         0 0 0 4 4 0         
  1 0 0 4 3 1         0 0 0 4 4 0         
  1 0 0 5 3 3         0 0 0 4 4 0         
  1 0 0 5 5 1         0 0 0 4 4 0         
  1 0 1 3 0 3         0 0 0 4 4 0         
  1 0 1 3 2 1         0 0 0 4 4 0         
  1 0 1 4 2 3         0 0 0 4 4 0         
  1 0 1 4 4 1         0 0 0 4 4 0         
  1 0 1 5 2 3         0 0 0 4 4 0         
  1 0 1 5 4 1         0 0 0 4 4 0         
  1 0 2 3 3 1         0 0 0 4 4 0         
  1 0 2 4 3 1         0 0 0 4 4 0         
  1 0 2 5 5 1         0 0 0 4 4 0         
  1 0 3 4 2 3         0 0 0 4 4 0         
  1 0 3 4 4 1         0 0 0 4 4 0         
  1 0 3 5 4 1         0 0 0 4 4 0         
  1 1 0 3 3 1         0 0 0 4 4 0         
  1 1 0 4 3 1         0 0 0 4 4 0         
  1 1 0 5 3 3         0 0 0 4 4 0         
  1 1 0 5 5 1         0 0 0 4 4 0         
  1 1 1 3 2 1         0 0 0 4 4 0         
  1 1 1 4 4 1         0 0 0 4 4 0         
  1 1 1 5 4 1         0 0 0 4 4 0         
  1 1 2 3 3 1         0 0 0 4 4 0         
  1 1 2 4 3 1         0 0 0 4 4 0         
  1 1 2 5 5 1         0 0 0 4 4 0         
  1 1 3 4 4 1         0 0 0 4 4 0         
  1 2 0 3 3 1         0 0 0 4 4 0         
  1 2 0 4 3 1         0 0 0 4 4 0         
  1 2 0 5 3 3         0 0 0 4 4 0         
  1 2 0 5 5 1         0 0 0 4 4 0         
  1 2 1 4 4 1         0 0 0 4 4 0         
  1 2 2 4 3 1         0 0 0 4 4 0         
  1 3 0 3 3 1         0 0 0 4 4 0         
  1 3 0 5 5 1         0 0 0 4 4 0         
  1 3 1 4 4 1         0 0 0 4 4 0         
  1 3 1 5 4 1         0 0 0 4 4 0         
  1 4 1 4 4 1         0 0 0 4 4 0         
  1 4 1 5 4 1         0 0 0 4 4 0         
  1 4 2 4 3 1         0 0 0 4 4 0         
  1 4 2 5 3 3         0 0 0 4 4 0         
  2 0 0 3 1 3         0 0 0 4 4 0         
  2 0 0 3 3 1         0 0 0 4 4 0         
  2 0 0 4 1 3         0 0 0 4 4 0         
  2 0 0 4 3 1         0 0 0 4 4 0         
  2 0 0 5 5 1         0 0 0 4 4 0         
  2 0 1 3 2 1         0 0 0 4 4 0         
  2 0 1 4 4 1         0 0 0 4 4 0         
  2 0 1 5 4 1         0 0 0 4 4 0         
  2 0 2 3 3 1         0 0 0 4 4 0         
  2 0 2 4 3 1         0 0 0 4 4 0         
  2 1 1 3 2 1         0 0 0 4 4 0         
  2 1 1 4 4 1         0 0 0 4 4 0         
  2 1 1 5 4 1         0 0 0 4 4 0         
  2 1 2 5 5 1         0 0 0 4 4 0         
  2 2 0 3 3 1         0 0 0 4 4 0         
  2 2 1 3 2 1         0 0 0 4 4 0         
  2 2 1 4 4 1         0 0 0 4 4 0         
  2 2 1 5 4 1         0 0 0 4 4 0         
  2 3 0 3 3 1         0 0 0 4 4 0         
  2 3 1 4 4 1         0 0 0 4 4 0         
  2 4 1 4 4 1         0 0 0 4 4 0         
  2 4 1 5 4 1         0 0 0 4 4 0         
  3 0 0 3 3 1         0 0 0 4 4 0         
  3 0 1 3 2 1         0 0 0 4 4 0         
  3 0 1 4 2 3         0 0 0 4 4 0         
  3 0 1 4 4 1         0 0 0 4 4 0         
  3 0 1 5 4 1         0 0 0 4 4 0         
  3 0 2 3 3 1         0 0 0 4 4 0         
  3 1 0 3 3 1         0 0 0 4 4 0         
  3 1 0 4 3 1         0 0 0 4 4 0         
  3 1 0 5 3 3         0 0 0 4 4 0         
  3 1 0 5 5 1         0 0 0 4 4 0         
  3 1 1 4 4 1         0 0 0 4 4 0         
  3 1 1 5 4 1         0 0 0 4 4 0         
  3 2 0 4 3 1         0 0 0 4 4 0         
  3 2 0 5 3 3         0 0 0 4 4 0         
  3 2 1 4 4 1         0 0 0 4 4 0         
  3 4 0 5 5 1         0 0 0 4 4 0         
  4 0 0 3 3 1         0 0 0 4 4 0         
  4 0 0 4 1 3         0 0 0 4 4 0         
  4 0 0 4 3 1         0 0 0 4 4 0         
  4 0 0 5 3 3         0 0 0 4 4 0         
  4 0 0 5 5 1         0 0 0 4 4 0         
  4 1 0 5 5 1         0 0 0 4 4 0         
  4 2 0 4 3 1         0 0 0 4 4 0         
  4 2 0 5 3 3         0 0 0 4 4 0         
  5 0 0 3 3 1         0 0 0 4 4 0         
  5 0 0 4 1 3         0 0 0 4 4 0         
  5 0 0 4 3 1         0 0 0 4 4 0         
  5 0 0 5 5 1         0 0 0 4 4 0         
  0 0 0 5 3 2         0 0 0 4 4 1         
  0 0 0 5 5 0         0 0 0 4 4 1         
  0 0 1 3 2 2         0 0 0 4 4 1         
  0 0 1 4 0 4         0 0 0 4 4 1         
  0 0 1 4 2 2         0 0 0 4 4 1         
  0 0 1 4 4 0         0 0 0 4 4 1         
  0 0 1 5 2 4         0 0 0 4 4 1         
  0 0 1 5 4 2         0 0 0 4 4 1         
  0 0 2 3 3 0         0 0 0 4 4 1         
  0 0 2 4 1 4         0 0 0 4 4 1         
  0 0 2 4 3 2         0 0 0 4 4 1         
  0 0 2 5 1 4         0 0 0 4 4 1         
  0 0 2 5 3 2         0 0 0 4 4 1         
  0 0 2 5 5 0         0 0 0 4 4 1         
  0 0 3 5 4 2         0 0 0 4 4 1         
  0 1 0 3 1 2         0 0 0 4 4 1         
  0 1 0 3 3 0         0 0 0 4 4 1         
  0 1 0 4 1 4         0 0 0 4 4 1         
  0 1 0 4 3 2         0 0 0 4 4 1         
  0 1 0 5 1 4         0 0 0 4 4 1         
  0 1 0 5 3 2         0 0 0 4 4 1         
  0 1 0 5 5 0         0 0 0 4 4 1         
  0 1 1 3 2 2         0 0 0 4 4 1         
  0 1 1 4 0 4         0 0 0 4 4 1         
  0 1 1 4 2 2         0 0 0 4 4 1         
  0 1 1 4 4 0         0 0 0 4 4 1         
  0 1 1 5 2 4         0 0 0 4 4 1         
  0 1 1 5 4 2         0 0 0 4 4 1         
  0 1 2 3 3 0         0 0 0 4 4 1         
  0 1 2 5 5 0         0 0 0 4 4 1         
  0 1 3 4 2 2         0 0 0 4 4 1         
  0 1 3 4 4 0         0 0 0 4 4 1         
  0 1 3 5 4 2         0 0 0 4 4 1         
  0 2 0 3 1 2         0 0 0 4 4 1         
  0 2 0 3 3 0         0 0 0 4 4 1         
  0 2 0 4 3 2         0 0 0 4 4 1         
  0 2 0 5 3 2         0 0 0 4 4 1         
  0 2 0 5 5 0         0 0 0 4 4 1         
  0 2 1 3 2 2         0 0 0 4 4 1         
  0 2 1 4 0 4         0 0 0 4 4 1         
  0 2 1 4 2 2         0 0 0 4 4 1         
  0 2 1 4 4 0         0 0 0 4 4 1         
  0 2 1 5 2 4         0 0 0 4 4 1         
  0 2 1 5 4 2         0 0 0 4 4 1         
  0 2 2 5 5 0         0 0 0 4 4 1         
  0 2 3 4 4 0         0 0 0 4 4 1         
  0 3 0 3 3 0         0 0 0 4 4 1         
  0 3 0 4 3 2         0 0 0 4 4 1         
  0 3 1 3 2 2         0 0 0 4 4 1         
  0 3 1 4 2 2         0 0 0 4 4 1         
  0 3 1 4 4 0         0 0 0 4 4 1         
  0 3 1 5 4 2         0 0 0 4 4 1         
  0 3 3 4 4 0         0 0 0 4 4 1         
  0 3 3 5 4 2         0 0 0 4 4 1         
  0 4 0 3 3 0         0 0 0 4 4 1         
  0 4 0 4 3 2         0 0 0 4 4 1         
  0 4 0 5 3 2         0 0 0 4 4 1         
  0 4 0 5 5 0         0 0 0 4 4 1         
  0 4 1 4 4 0         0 0 0 4 4 1         
  0 4 1 5 4 2         0 0 0 4 4 1         
  0 4 2 4 3 2         0 0 0 4 4 1         
  0 4 2 5 5 0         0 0 0 4 4 1         
  1 0 0 3 1 2         0 0 0 4 4 1         
  1 0 0 3 3 0         0 0 0 4 4 1         
  1 0 0 4 3 2         0 0 0 4 4 1         
  1 0 0 5 3 2         0 0 0 4 4 1         
  1 0 0 5 5 0         0 0 0 4 4 1         
  1 0 1 3 2 2         0 0 0 4 4 1         
  1 0 1 4 0 4         0 0 0 4 4 1         
  1 0 1 4 2 2         0 0 0 4 4 1         
  1 0 1 4 4 0         0 0 0 4 4 1         
  1 0 1 5 2 4         0 0 0 4 4 1         
  1 0 1 5 4 2         0 0 0 4 4 1         
  1 0 2 3 3 0         0 0 0 4 4 1         
  1 0 2 4 3 2         0 0 0 4 4 1         
  1 0 2 5 5 0         0 0 0 4 4 1         
  1 0 3 3 2 2         0 0 0 4 4 1         
  1 0 3 4 2 2         0 0 0 4 4 1         
  1 0 3 4 4 0         0 0 0 4 4 1         
  1 0 3 5 4 2         0 0 0 4 4 1         
  1 1 0 3 1 2         0 0 0 4 4 1         
  1 1 0 3 3 0         0 0 0 4 4 1         
  1 1 0 4 3 2         0 0 0 4 4 1         
  1 1 0 5 5 0         0 0 0 4 4 1         
  1 1 1 3 2 2         0 0 0 4 4 1         
  1 1 1 4 2 2         0 0 0 4 4 1         
  1 1 1 4 4 0         0 0 0 4 4 1         
  1 1 1 5 4 2         0 0 0 4 4 1         
  1 1 2 3 3 0         0 0 0 4 4 1         
  1 1 2 4 3 2         0 0 0 4 4 1         
  1 1 3 4 4 0         0 0 0 4 4 1         
  1 1 3 5 4 2         0 0 0 4 4 1         
  1 2 0 3 1 2         0 0 0 4 4 1         
  1 2 0 3 3 0         0 0 0 4 4 1         
  1 2 0 4 3 2         0 0 0 4 4 1         
  1 2 0 5 1 4         0 0 0 4 4 1         
  1 2 0 5 3 2         0 0 0 4 4 1         
  1 2 0 5 5 0         0 0 0 4 4 1         
  1 2 1 3 2 2         0 0 0 4 4 1         
  1 2 1 4 4 0         0 0 0 4 4 1         
  1 2 1 5 4 2         0 0 0 4 4 1         
  1 2 2 4 1 4         0 0 0 4 4 1         
  1 2 2 4 3 2         0 0 0 4 4 1         
  1 2 2 5 3 2         0 0 0 4 4 1         
  1 3 0 3 3 0         0 0 0 4 4 1         
  1 3 0 4 3 2         0 0 0 4 4 1         
  1 3 0 5 5 0         0 0 0 4 4 1         
  1 3 1 3 2 2         0 0 0 4 4 1         
  1 3 1 4 4 0         0 0 0 4 4 1         
  1 3 1 5 4 2         0 0 0 4 4 1         
  1 4 1 4 4 0         0 0 0 4 4 1         
  1 4 2 4 3 2         0 0 0 4 4 1         
  2 0 0 3 1 2         0 0 0 4 4 1         
  2 0 0 3 3 0         0 0 0 4 4 1         
  2 0 0 4 1 4         0 0 0 4 4 1         
  2 0 0 4 3 2         0 0 0 4 4 1         
  2 0 0 5 3 2         0 0 0 4 4 1         
  2 0 0 5 5 0         0 0 0 4 4 1         
  2 0 1 3 2 2         0 0 0 4 4 1         
  2 0 1 4 2 2         0 0 0 4 4 1         
  2 0 1 4 4 0         0 0 0 4 4 1         
  2 0 1 5 4 2         0 0 0 4 4 1         
  2 0 2 4 3 2         0 0 0 4 4 1         
  2 0 2 5 5 0         0 0 0 4 4 1         
  2 1 0 3 3 0         0 0 0 4 4 1         
  2 1 1 3 2 2         0 0 0 4 4 1         
  2 1 1 4 2 2         0 0 0 4 4 1         
  2 1 1 4 4 0         0 0 0 4 4 1         
  2 1 1 5 4 2         0 0 0 4 4 1         
  2 1 2 5 5 0         0 0 0 4 4 1         
  2 2 0 3 3 0         0 0 0 4 4 1         
  2 2 1 3 2 2         0 0 0 4 4 1         
  2 2 1 4 2 2         0 0 0 4 4 1         
  2 2 1 4 4 0         0 0 0 4 4 1         
  2 2 1 5 2 4         0 0 0 4 4 1         
  2 3 0 3 3 0         0 0 0 4 4 1         
  2 3 0 5 5 0         0 0 0 4 4 1         
  2 3 1 4 4 0         0 0 0 4 4 1         
  2 3 1 5 4 2         0 0 0 4 4 1         
  2 4 0 3 3 0         0 0 0 4 4 1         
  2 4 0 4 3 2         0 0 0 4 4 1         
  2 4 0 5 5 0         0 0 0 4 4 1         
  2 4 1 4 4 0         0 0 0 4 4 1         
  2 4 1 5 4 2         0 0 0 4 4 1         
  3 0 0 3 3 0         0 0 0 4 4 1         
  3 0 0 5 3 2         0 0 0 4 4 1         
  3 0 1 3 2 2         0 0 0 4 4 1         
  3 0 1 4 0 4         0 0 0 4 4 1         
  3 0 1 4 2 2         0 0 0 4 4 1         
  3 0 1 4 4 0         0 0 0 4 4 1         
  3 0 1 5 2 4         0 0 0 4 4 1         
  3 0 1 5 4 2         0 0 0 4 4 1         
  3 0 2 3 3 0         0 0 0 4 4 1         
  3 1 0 3 3 0         0 0 0 4 4 1         
  3 1 0 4 3 2         0 0 0 4 4 1         
  3 1 0 5 5 0         0 0 0 4 4 1         
  3 1 1 4 4 0         0 0 0 4 4 1         
  3 1 1 5 4 2         0 0 0 4 4 1         
  3 2 0 5 3 2         0 0 0 4 4 1         
  3 2 0 5 5 0         0 0 0 4 4 1         
  3 2 1 4 4 0         0 0 0 4 4 1         
  3 3 0 5 5 0         0 0 0 4 4 1         
  3 4 0 5 5 0         0 0 0 4 4 1         
  4 0 0 3 3 0         0 0 0 4 4 1         
  4 0 0 4 3 2         0 0 0 4 4 1         
  4 0 0 5 3 2         0 0 0 4 4 1         
  4 0 0 5 5 0         0 0 0 4 4 1         
  4 0 1 3 2 2         0 0 0 4 4 1         
  4 0 1 4 4 0         0 0 0 4 4 1         
  4 0 1 5 4 2         0 0 0 4 4 1         
  4 1 0 5 3 2         0 0 0 4 4 1         
  4 1 0 5 5 0         0 0 0 4 4 1         
  4 2 0 5 3 2         0 0 0 4 4 1         
  5 0 0 3 3 0         0 0 0 4 4 1         
  5 0 0 4 3 2         0 0 0 4 4 1         
  5 0 0 5 5 0         0 0 0 4 4 1         
  0 0 0 4 3 2         0 0 0 5 0 5         
  0 0 0 5 1 4         0 0 0 5 0 5         
  0 0 0 5 3 2         0 0 0 5 0 5         
  0 0 0 5 5 0         0 0 0 5 0 5         
  0 0 0 6 1 6         0 0 0 5 0 5         
  0 0 0 6 3 4         0 0 0 5 0 5         
  0 0 0 6 5 2         0 0 0 5 0 5         
  0 0 1 4 0 4         0 0 0 5 0 5         
  0 0 1 4 4 0         0 0 0 5 0 5         
  0 0 1 5 2 4         0 0 0 5 0 5         
  0 0 1 5 4 2         0 0 0 5 0 5         
  0 0 1 6 0 6         0 0 0 5 0 5         
  0 0 1 6 2 4         0 0 0 5 0 5         
  0 0 1 6 4 2         0 0 0 5 0 5         
  0 0 2 4 1 4         0 0 0 5 0 5         
  0 0 2 4 3 2         0 0 0 5 0 5         
  0 0 2 5 1 4         0 0 0 5 0 5         
  0 0 2 5 3 2         0 0 0 5 0 5         
  0 0 2 6 1 6         0 0 0 5 0 5         
  0 0 2 6 3 4         0 0 0 5 0 5         
  0 0 3 4 0 4         0 0 0 5 0 5         
  0 0 3 5 2 4         0 0 0 5 0 5         
  0 0 3 6 0 6         0 0 0 5 0 5         
  0 0 3 6 2 4         0 0 0 5 0 5         
  0 1 0 4 1 4         0 0 0 5 0 5         
  0 1 0 4 3 2         0 0 0 5 0 5         
  0 1 0 5 1 4         0 0 0 5 0 5         
  0 1 0 5 3 2         0 0 0 5 0 5         
  0 1 0 6 1 6         0 0 0 5 0 5         
  0 1 0 6 3 4         0 0 0 5 0 5         
  0 1 1 4 0 4         0 0 0 5 0 5         
  0 1 1 4 2 2         0 0 0 5 0 5         
  0 1 1 5 2 4         0 0 0 5 0 5         
  0 1 1 6 0 6         0 0 0 5 0 5         
  0 1 1 6 2 4         0 0 0 5 0 5         
  0 1 1 6 4 2         0 0 0 5 0 5         
  0 1 1 6 6 0         0 0 0 5 0 5         
  0 1 2 4 1 4         0 0 0 5 0 5         
  0 1 2 5 1 4         0 0 0 5 0 5         
  0 1 2 6 1 6         0 0 0 5 0 5         
  0 1 2 6 3 4         0 0 0 5 0 5         
  0 1 3 4 0 4         0 0 0 5 0 5         
  0 1 3 5 2 4         0 0 0 5 0 5         
  0 1 3 6 0 6         0 0 0 5 0 5         
  0 1 3 6 2 4         0 0 0 5 0 5         
  0 2 0 4 1 4         0 0 0 5 0 5         
  0 2 0 4 3 2         0 0 0 5 0 5         
  0 2 0 5 1 4         0 0 0 5 0 5         
  0 2 0 5 3 2         0 0 0 5 0 5         
  0 2 0 6 1 6         0 0 0 5 0 5         
  0 2 0 6 3 4         0 0 0 5 0 5         
  0 2 1 4 0 4         0 0 0 5 0 5         
  0 2 1 4 2 2         0 0 0 5 0 5         
  0 2 1 4 4 0         0 0 0 5 0 5         
  0 2 1 5 2 4         0 0 0 5 0 5         
  0 2 1 6 0 6         0 0 0 5 0 5         
  0 2 1 6 2 4         0 0 0 5 0 5         
  0 2 1 6 4 2         0 0 0 5 0 5         
  0 2 2 4 1 4         0 0 0 5 0 5         
  0 2 2 5 1 4         0 0 0 5 0 5         
  0 2 2 6 1 6         0 0 0 5 0 5         
  0 2 2 6 3 4         0 0 0 5 0 5         
  0 2 3 4 2 2         0 0 0 5 0 5         
  0 2 3 6 0 6         0 0 0 5 0 5         
  0 3 0 4 1 4         0 0 0 5 0 5         
  0 3 0 4 3 2         0 0 0 5 0 5         
  0 3 0 5 1 4         0 0 0 5 0 5         
  0 3 0 5 3 2         0 0 0 5 0 5         
  0 3 0 6 3 4         0 0 0 5 0 5         
  0 3 1 4 0 4         0 0 0 5 0 5         
  0 3 1 4 2 2         0 0 0 5 0 5         
  0 3 1 5 2 4         0 0 0 5 0 5         
  0 3 1 6 0 6         0 0 0 5 0 5         
  0 3 1 6 4 2         0 0 0 5 0 5         
  0 3 2 4 1 4         0 0 0 5 0 5         
  0 3 2 5 1 4         0 0 0 5 0 5         
  0 3 2 6 1 6         0 0 0 5 0 5         
  0 3 2 6 5 2         0 0 0 5 0 5         
  0 3 3 6 0 6         0 0 0 5 0 5         
  0 4 0 4 1 4         0 0 0 5 0 5         
  0 4 0 4 3 2         0 0 0 5 0 5         
  0 4 0 5 1 4         0 0 0 5 0 5         
  0 4 0 5 3 2         0 0 0 5 0 5         
  0 4 0 6 1 6         0 0 0 5 0 5         
  0 4 0 6 3 4         0 0 0 5 0 5         
  0 4 1 4 0 4         0 0 0 5 0 5         
  0 4 1 4 4 0         0 0 0 5 0 5         
  0 4 1 6 0 6         0 0 0 5 0 5         
  0 4 2 5 3 2         0 0 0 5 0 5         
  0 5 0 6 1 6         0 0 0 5 0 5         
  0 7 0 4 1 4         0 0 0 5 0 5         
  0 7 0 6 1 6         0 0 0 5 0 5         
  0 7 1 6 0 6         0 0 0 5 0 5         
  1 0 0 4 1 4         0 0 0 5 0 5         
  1 0 0 4 3 2         0 0 0 5 0 5         
  1 0 0 5 1 4         0 0 0 5 0 5         
  1 0 0 5 3 2         0 0 0 5 0 5         
  1 0 0 5 5 0         0 0 0 5 0 5         
  1 0 0 6 1 6         0 0 0 5 0 5         
  1 0 0 6 3 4         0 0 0 5 0 5         
  1 0 0 6 5 2         0 0 0 5 0 5         
  1 0 1 4 0 4         0 0 0 5 0 5         
  1 0 1 4 2 2         0 0 0 5 0 5         
  1 0 1 5 2 4         0 0 0 5 0 5         
  1 0 1 5 4 2         0 0 0 5 0 5         
  1 0 1 6 0 6         0 0 0 5 0 5         
  1 0 1 6 2 4         0 0 0 5 0 5         
  1 0 1 6 4 2         0 0 0 5 0 5         
  1 0 2 4 1 4         0 0 0 5 0 5         
  1 0 2 4 3 2         0 0 0 5 0 5         
  1 0 2 5 1 4         0 0 0 5 0 5         
  1 0 2 5 3 2         0 0 0 5 0 5         
  1 0 2 6 1 6         0 0 0 5 0 5         
  1 0 2 6 3 4         0 0 0 5 0 5         
  1 0 3 4 0 4         0 0 0 5 0 5         
  1 0 3 5 2 4         0 0 0 5 0 5         
  1 0 3 6 0 6         0 0 0 5 0 5         
  1 0 3 6 2 4         0 0 0 5 0 5         
  1 1 0 4 1 4         0 0 0 5 0 5         
  1 1 0 5 1 4         0 0 0 5 0 5         
  1 1 0 5 3 2         0 0 0 5 0 5         
  1 1 0 6 1 6         0 0 0 5 0 5         
  1 1 0 6 3 4         0 0 0 5 0 5         
  1 1 0 6 5 2         0 0 0 5 0 5         
  1 1 1 4 0 4         0 0 0 5 0 5         
  1 1 1 4 2 2         0 0 0 5 0 5         
  1 1 1 5 2 4         0 0 0 5 0 5         
  1 1 1 6 0 6         0 0 0 5 0 5         
  1 1 1 6 2 4         0 0 0 5 0 5         
  1 1 1 6 4 2         0 0 0 5 0 5         
  1 1 2 4 1 4         0 0 0 5 0 5         
  1 1 2 4 3 2         0 0 0 5 0 5         
  1 1 2 5 1 4         0 0 0 5 0 5         
  1 1 2 5 3 2         0 0 0 5 0 5         
  1 1 2 6 1 6         0 0 0 5 0 5         
  1 1 2 6 3 4         0 0 0 5 0 5         
  1 1 3 4 0 4         0 0 0 5 0 5         
  1 1 3 5 2 4         0 0 0 5 0 5         
  1 1 3 6 0 6         0 0 0 5 0 5         
  1 2 0 4 1 4         0 0 0 5 0 5         
  1 2 0 4 3 2         0 0 0 5 0 5         
  1 2 0 5 1 4         0 0 0 5 0 5         
  1 2 0 5 3 2         0 0 0 5 0 5         
  1 2 0 6 1 6         0 0 0 5 0 5         
  1 2 1 4 0 4         0 0 0 5 0 5         
  1 2 1 4 2 2         0 0 0 5 0 5         
  1 2 1 5 2 4         0 0 0 5 0 5         
  1 2 1 5 4 2         0 0 0 5 0 5         
  1 2 1 6 0 6         0 0 0 5 0 5         
  1 2 1 6 4 2         0 0 0 5 0 5         
  1 2 2 5 1 4         0 0 0 5 0 5         
  1 2 2 6 1 6         0 0 0 5 0 5         
  1 2 3 4 0 4         0 0 0 5 0 5         
  1 3 0 4 1 4         0 0 0 5 0 5         
  1 3 0 4 3 2         0 0 0 5 0 5         
  1 3 0 5 1 4         0 0 0 5 0 5         
  1 3 0 5 3 2         0 0 0 5 0 5         
  1 3 0 6 1 6         0 0 0 5 0 5         
  1 3 1 4 0 4         0 0 0 5 0 5         
  1 3 1 4 2 2         0 0 0 5 0 5         
  1 3 1 5 2 4         0 0 0 5 0 5         
  1 3 1 6 0 6         0 0 0 5 0 5         
  1 3 2 6 1 6         0 0 0 5 0 5         
  1 4 1 4 0 4         0 0 0 5 0 5         
  1 4 1 4 2 2         0 0 0 5 0 5         
  1 4 1 5 2 4         0 0 0 5 0 5         
  1 4 1 5 4 2         0 0 0 5 0 5         
  1 4 2 4 1 4         0 0 0 5 0 5         
  1 4 2 6 1 6         0 0 0 5 0 5         
  2 0 0 4 1 4         0 0 0 5 0 5         
  2 0 0 4 3 2         0 0 0 5 0 5         
  2 0 0 5 1 4         0 0 0 5 0 5         
  2 0 0 5 3 2         0 0 0 5 0 5         
  2 0 0 6 1 6         0 0 0 5 0 5         
  2 0 0 6 3 4         0 0 0 5 0 5         
  2 0 1 4 0 4         0 0 0 5 0 5         
  2 0 1 5 2 4         0 0 0 5 0 5         
  2 0 1 6 0 6         0 0 0 5 0 5         
  2 0 1 6 2 4         0 0 0 5 0 5         
  2 0 2 4 1 4         0 0 0 5 0 5         
  2 0 2 5 1 4         0 0 0 5 0 5         
  2 0 2 6 1 6         0 0 0 5 0 5         
  2 1 0 4 1 4         0 0 0 5 0 5         
  2 1 0 4 3 2         0 0 0 5 0 5         
  2 1 0 5 1 4         0 0 0 5 0 5         
  2 1 0 6 1 6         0 0 0 5 0 5         
  2 1 0 6 3 4         0 0 0 5 0 5         
  2 1 1 4 0 4         0 0 0 5 0 5         
  2 1 1 4 2 2         0 0 0 5 0 5         
  2 1 1 5 2 4         0 0 0 5 0 5         
  2 1 1 6 0 6         0 0 0 5 0 5         
  2 1 1 6 2 4         0 0 0 5 0 5         
  2 1 1 6 4 2         0 0 0 5 0 5         
  2 1 2 4 1 4         0 0 0 5 0 5         
  2 1 2 5 1 4         0 0 0 5 0 5         
  2 1 2 6 1 6         0 0 0 5 0 5         
  2 2 0 4 1 4         0 0 0 5 0 5         
  2 2 0 6 1 6         0 0 0 5 0 5         
  2 2 1 4 0 4         0 0 0 5 0 5         
  2 2 1 4 2 2         0 0 0 5 0 5         
  2 2 1 5 2 4         0 0 0 5 0 5         
  2 2 1 6 0 6         0 0 0 5 0 5         
  2 2 1 6 2 4         0 0 0 5 0 5         
  2 3 0 4 1 4         0 0 0 5 0 5         
  2 3 0 5 1 4         0 0 0 5 0 5         
  2 3 0 5 3 2         0 0 0 5 0 5         
  2 3 0 6 1 6         0 0 0 5 0 5         
  2 3 1 6 0 6         0 0 0 5 0 5         
  2 4 0 6 1 6         0 0 0 5 0 5         
  2 4 1 6 4 2         0 0 0 5 0 5         
  3 0 0 4 1 4         0 0 0 5 0 5         
  3 0 0 4 3 2         0 0 0 5 0 5         
  3 0 0 5 1 4         0 0 0 5 0 5         
  3 0 0 5 3 2         0 0 0 5 0 5         
  3 0 0 6 1 6         0 0 0 5 0 5         
  3 0 0 6 3 4         0 0 0 5 0 5         
  3 0 1 4 0 4         0 0 0 5 0 5         
  3 0 1 5 2 4         0 0 0 5 0 5         
  3 0 1 6 0 6         0 0 0 5 0 5         
  3 0 1 6 2 4         0 0 0 5 0 5         
  3 1 0 4 1 4         0 0 0 5 0 5         
  3 1 0 5 1 4         0 0 0 5 0 5         
  3 1 0 6 1 6         0 0 0 5 0 5         
  3 1 1 4 0 4         0 0 0 5 0 5         
  3 1 1 5 2 4         0 0 0 5 0 5         
  3 1 1 6 0 6         0 0 0 5 0 5         
  3 1 1 6 2 4         0 0 0 5 0 5         
  3 2 0 4 1 4         0 0 0 5 0 5         
  3 2 0 4 3 2         0 0 0 5 0 5         
  3 2 0 5 3 2         0 0 0 5 0 5         
  3 2 0 6 1 6         0 0 0 5 0 5         
  3 2 1 4 0 4         0 0 0 5 0 5         
  3 2 1 5 2 4         0 0 0 5 0 5         
  3 2 1 6 0 6         0 0 0 5 0 5         
  3 2 1 6 2 4         0 0 0 5 0 5         
  3 2 1 6 4 2         0 0 0 5 0 5         
  3 4 0 6 3 4         0 0 0 5 0 5         
  4 0 0 4 1 4         0 0 0 5 0 5         
  4 0 0 4 3 2         0 0 0 5 0 5         
  4 0 0 5 1 4         0 0 0 5 0 5         
  4 0 0 5 3 2         0 0 0 5 0 5         
  4 0 0 6 1 6         0 0 0 5 0 5         
  4 0 1 4 0 4         0 0 0 5 0 5         
  4 0 1 5 2 4         0 0 0 5 0 5         
  4 0 1 6 0 6         0 0 0 5 0 5         
  4 0 1 6 2 4         0 0 0 5 0 5         
  4 1 0 4 1 4         0 0 0 5 0 5         
  4 1 0 5 1 4         0 0 0 5 0 5         
  4 1 0 6 1 6         0 0 0 5 0 5         
  4 2 0 4 1 4         0 0 0 5 0 5         
  4 2 0 5 3 2         0 0 0 5 0 5         
  4 2 0 6 1 6         0 0 0 5 0 5         
  5 0 0 5 3 2         0 0 0 5 0 5         
  5 0 0 6 1 6         0 0 0 5 0 5         
  0 0 0 4 4 1         0 0 0 5 1 4         
  0 0 0 5 2 3         0 0 0 5 1 4         
  0 0 0 5 4 1         0 0 0 5 1 4         
  0 0 0 6 2 5         0 0 0 5 1 4         
  0 0 0 6 4 3         0 0 0 5 1 4         
  0 0 0 6 6 1         0 0 0 5 1 4         
  0 0 1 4 1 3         0 0 0 5 1 4         
  0 0 1 4 3 1         0 0 0 5 1 4         
  0 0 1 5 1 5         0 0 0 5 1 4         
  0 0 1 5 3 3         0 0 0 5 1 4         
  0 0 1 6 1 5         0 0 0 5 1 4         
  0 0 1 6 3 3         0 0 0 5 1 4         
  0 0 1 6 5 1         0 0 0 5 1 4         
  0 0 2 4 2 3         0 0 0 5 1 4         
  0 0 2 5 2 3         0 0 0 5 1 4         
  0 0 2 5 4 1         0 0 0 5 1 4         
  0 0 2 6 2 5         0 0 0 5 1 4         
  0 0 2 6 4 3         0 0 0 5 1 4         
  0 0 3 4 1 3         0 0 0 5 1 4         
  0 0 3 5 1 5         0 0 0 5 1 4         
  0 0 3 5 3 3         0 0 0 5 1 4         
  0 0 3 6 1 5         0 0 0 5 1 4         
  0 0 3 6 3 3         0 0 0 5 1 4         
  0 0 4 4 2 3         0 0 0 5 1 4         
  0 1 0 4 2 3         0 0 0 5 1 4         
  0 1 0 4 4 1         0 0 0 5 1 4         
  0 1 0 5 0 5         0 0 0 5 1 4         
  0 1 0 5 2 3         0 0 0 5 1 4         
  0 1 0 5 4 1         0 0 0 5 1 4         
  0 1 0 6 2 5         0 0 0 5 1 4         
  0 1 0 6 4 3         0 0 0 5 1 4         
  0 1 1 4 1 3         0 0 0 5 1 4         
  0 1 1 4 3 1         0 0 0 5 1 4         
  0 1 1 5 1 5         0 0 0 5 1 4         
  0 1 1 5 3 3         0 0 0 5 1 4         
  0 1 1 6 1 5         0 0 0 5 1 4         
  0 1 1 6 3 3         0 0 0 5 1 4         
  0 1 1 6 5 1         0 0 0 5 1 4         
  0 1 2 4 2 3         0 0 0 5 1 4         
  0 1 2 5 2 3         0 0 0 5 1 4         
  0 1 2 6 2 5         0 0 0 5 1 4         
  0 1 3 4 1 3         0 0 0 5 1 4         
  0 1 3 5 1 5         0 0 0 5 1 4         
  0 1 3 5 3 3         0 0 0 5 1 4         
  0 1 3 6 1 5         0 0 0 5 1 4         
  0 1 3 6 3 3         0 0 0 5 1 4         
  0 2 0 4 2 3         0 0 0 5 1 4         
  0 2 0 5 0 5         0 0 0 5 1 4         
  0 2 0 5 2 3         0 0 0 5 1 4         
  0 2 0 5 4 1         0 0 0 5 1 4         
  0 2 0 6 2 5         0 0 0 5 1 4         
  0 2 0 6 6 1         0 0 0 5 1 4         
  0 2 1 4 1 3         0 0 0 5 1 4         
  0 2 1 4 3 1         0 0 0 5 1 4         
  0 2 1 5 1 5         0 0 0 5 1 4         
  0 2 1 5 3 3         0 0 0 5 1 4         
  0 2 1 6 1 5         0 0 0 5 1 4         
  0 2 1 6 5 1         0 0 0 5 1 4         
  0 2 2 5 0 5         0 0 0 5 1 4         
  0 2 2 5 2 3         0 0 0 5 1 4         
  0 2 2 5 4 1         0 0 0 5 1 4         
  0 2 3 4 1 3         0 0 0 5 1 4         
  0 3 0 4 2 3         0 0 0 5 1 4         
  0 3 0 5 0 5         0 0 0 5 1 4         
  0 3 0 5 2 3         0 0 0 5 1 4         
  0 3 0 5 4 1         0 0 0 5 1 4         
  0 3 0 6 2 5         0 0 0 5 1 4         
  0 3 1 4 1 3         0 0 0 5 1 4         
  0 3 1 4 3 1         0 0 0 5 1 4         
  0 3 1 5 1 5         0 0 0 5 1 4         
  0 3 1 5 3 3         0 0 0 5 1 4         
  0 3 1 5 5 1         0 0 0 5 1 4         
  0 3 1 6 1 5         0 0 0 5 1 4         
  0 3 1 6 5 1         0 0 0 5 1 4         
  0 3 2 5 0 5         0 0 0 5 1 4         
  0 3 2 6 2 5         0 0 0 5 1 4         
  0 3 2 6 4 3         0 0 0 5 1 4         
  0 3 3 6 1 5         0 0 0 5 1 4         
  0 4 0 4 2 3         0 0 0 5 1 4         
  0 4 0 4 4 1         0 0 0 5 1 4         
  0 4 0 5 2 3         0 0 0 5 1 4         
  0 4 0 5 4 1         0 0 0 5 1 4         
  0 4 0 6 2 5         0 0 0 5 1 4         
  0 4 1 4 1 3         0 0 0 5 1 4         
  0 4 1 6 1 5         0 0 0 5 1 4         
  0 4 2 6 2 5         0 0 0 5 1 4         
  0 5 0 5 0 5         0 0 0 5 1 4         
  0 5 0 5 4 1         0 0 0 5 1 4         
  0 6 2 6 4 3         0 0 0 5 1 4         
  1 0 0 4 2 3         0 0 0 5 1 4         
  1 0 0 4 4 1         0 0 0 5 1 4         
  1 0 0 5 0 5         0 0 0 5 1 4         
  1 0 0 5 2 3         0 0 0 5 1 4         
  1 0 0 5 4 1         0 0 0 5 1 4         
  1 0 0 6 2 5         0 0 0 5 1 4         
  1 0 0 6 4 3         0 0 0 5 1 4         
  1 0 1 4 1 3         0 0 0 5 1 4         
  1 0 1 4 3 1         0 0 0 5 1 4         
  1 0 1 5 1 5         0 0 0 5 1 4         
  1 0 1 5 3 3         0 0 0 5 1 4         
  1 0 1 5 5 1         0 0 0 5 1 4         
  1 0 1 6 1 5         0 0 0 5 1 4         
  1 0 1 6 3 3         0 0 0 5 1 4         
  1 0 1 6 5 1         0 0 0 5 1 4         
  1 0 2 4 2 3         0 0 0 5 1 4         
  1 0 2 5 0 5         0 0 0 5 1 4         
  1 0 2 5 2 3         0 0 0 5 1 4         
  1 0 2 6 2 5         0 0 0 5 1 4         
  1 0 2 6 4 3         0 0 0 5 1 4         
  1 0 3 4 1 3         0 0 0 5 1 4         
  1 0 3 5 1 5         0 0 0 5 1 4         
  1 0 3 6 1 5         0 0 0 5 1 4         
  1 0 3 6 3 3         0 0 0 5 1 4         
  1 1 0 4 2 3         0 0 0 5 1 4         
  1 1 0 5 0 5         0 0 0 5 1 4         
  1 1 0 5 2 3         0 0 0 5 1 4         
  1 1 0 5 4 1         0 0 0 5 1 4         
  1 1 0 6 2 5         0 0 0 5 1 4         
  1 1 0 6 4 3         0 0 0 5 1 4         
  1 1 0 6 6 1         0 0 0 5 1 4         
  1 1 1 4 1 3         0 0 0 5 1 4         
  1 1 1 4 3 1         0 0 0 5 1 4         
  1 1 1 5 1 5         0 0 0 5 1 4         
  1 1 1 5 3 3         0 0 0 5 1 4         
  1 1 1 6 1 5         0 0 0 5 1 4         
  1 1 1 6 3 3         0 0 0 5 1 4         
  1 1 2 4 2 3         0 0 0 5 1 4         
  1 1 2 5 0 5         0 0 0 5 1 4         
  1 1 2 5 2 3         0 0 0 5 1 4         
  1 1 2 5 4 1         0 0 0 5 1 4         
  1 1 2 6 2 5         0 0 0 5 1 4         
  1 1 2 6 4 3         0 0 0 5 1 4         
  1 1 3 4 1 3         0 0 0 5 1 4         
  1 1 3 5 1 5         0 0 0 5 1 4         
  1 1 3 6 1 5         0 0 0 5 1 4         
  1 1 3 6 3 3         0 0 0 5 1 4         
  1 2 0 4 2 3         0 0 0 5 1 4         
  1 2 0 4 4 1         0 0 0 5 1 4         
  1 2 0 5 0 5         0 0 0 5 1 4         
  1 2 0 5 2 3         0 0 0 5 1 4         
  1 2 0 5 4 1         0 0 0 5 1 4         
  1 2 0 6 2 5         0 0 0 5 1 4         
  1 2 0 6 4 3         0 0 0 5 1 4         
  1 2 1 4 1 3         0 0 0 5 1 4         
  1 2 1 4 3 1         0 0 0 5 1 4         
  1 2 1 5 1 5         0 0 0 5 1 4         
  1 2 1 5 3 3         0 0 0 5 1 4         
  1 2 1 6 1 5         0 0 0 5 1 4         
  1 2 1 6 3 3         0 0 0 5 1 4         
  1 2 2 5 0 5         0 0 0 5 1 4         
  1 2 2 5 2 3         0 0 0 5 1 4         
  1 2 2 6 2 5         0 0 0 5 1 4         
  1 2 3 4 1 3         0 0 0 5 1 4         
  1 3 0 4 2 3         0 0 0 5 1 4         
  1 3 0 5 0 5         0 0 0 5 1 4         
  1 3 0 5 2 3         0 0 0 5 1 4         
  1 3 0 6 2 5         0 0 0 5 1 4         
  1 3 1 4 1 3         0 0 0 5 1 4         
  1 3 1 5 1 5         0 0 0 5 1 4         
  1 3 1 5 3 3         0 0 0 5 1 4         
  1 3 1 6 1 5         0 0 0 5 1 4         
  1 4 1 4 1 3         0 0 0 5 1 4         
  1 4 1 4 3 1         0 0 0 5 1 4         
  1 4 2 4 2 3         0 0 0 5 1 4         
  1 4 2 5 0 5         0 0 0 5 1 4         
  1 4 2 5 2 3         0 0 0 5 1 4         
  1 4 2 6 2 5         0 0 0 5 1 4         
  1 6 0 6 4 3         0 0 0 5 1 4         
  2 0 0 4 2 3         0 0 0 5 1 4         
  2 0 0 4 4 1         0 0 0 5 1 4         
  2 0 0 5 0 5         0 0 0 5 1 4         
  2 0 0 5 2 3         0 0 0 5 1 4         
  2 0 0 5 4 1         0 0 0 5 1 4         
  2 0 0 6 2 5         0 0 0 5 1 4         
  2 0 0 6 4 3         0 0 0 5 1 4         
  2 0 0 6 6 1         0 0 0 5 1 4         
  2 0 1 4 1 3         0 0 0 5 1 4         
  2 0 1 5 1 5         0 0 0 5 1 4         
  2 0 1 5 3 3         0 0 0 5 1 4         
  2 0 1 6 1 5         0 0 0 5 1 4         
  2 0 1 6 3 3         0 0 0 5 1 4         
  2 0 2 4 2 3         0 0 0 5 1 4         
  2 0 2 5 0 5         0 0 0 5 1 4         
  2 0 2 5 2 3         0 0 0 5 1 4         
  2 0 2 6 2 5         0 0 0 5 1 4         
  2 1 0 4 2 3         0 0 0 5 1 4         
  2 1 0 5 0 5         0 0 0 5 1 4         
  2 1 0 5 2 3         0 0 0 5 1 4         
  2 1 0 6 2 5         0 0 0 5 1 4         
  2 1 1 4 1 3         0 0 0 5 1 4         
  2 1 1 4 3 1         0 0 0 5 1 4         
  2 1 1 5 1 5         0 0 0 5 1 4         
  2 1 1 5 3 3         0 0 0 5 1 4         
  2 1 1 6 1 5         0 0 0 5 1 4         
  2 1 1 6 3 3         0 0 0 5 1 4         
  2 1 2 4 2 3         0 0 0 5 1 4         
  2 1 2 5 2 3         0 0 0 5 1 4         
  2 2 0 4 2 3         0 0 0 5 1 4         
  2 2 0 5 0 5         0 0 0 5 1 4         
  2 2 0 5 2 3         0 0 0 5 1 4         
  2 2 0 6 2 5         0 0 0 5 1 4         
  2 2 1 4 1 3         0 0 0 5 1 4         
  2 2 1 4 3 1         0 0 0 5 1 4         
  2 2 1 5 1 5         0 0 0 5 1 4         
  2 2 1 5 3 3         0 0 0 5 1 4         
  2 2 1 6 1 5         0 0 0 5 1 4         
  2 2 1 6 3 3         0 0 0 5 1 4         
  2 3 0 4 2 3         0 0 0 5 1 4         
  2 3 0 5 0 5         0 0 0 5 1 4         
  2 3 0 6 2 5         0 0 0 5 1 4         
  2 3 0 6 4 3         0 0 0 5 1 4         
  2 3 1 6 1 5         0 0 0 5 1 4         
  2 4 0 4 4 1         0 0 0 5 1 4         
  2 4 0 5 0 5         0 0 0 5 1 4         
  2 4 0 6 2 5         0 0 0 5 1 4         
  2 4 0 6 4 3         0 0 0 5 1 4         
  3 0 0 4 2 3         0 0 0 5 1 4         
  3 0 0 4 4 1         0 0 0 5 1 4         
  3 0 0 5 0 5         0 0 0 5 1 4         
  3 0 0 5 2 3         0 0 0 5 1 4         
  3 0 0 5 4 1         0 0 0 5 1 4         
  3 0 0 6 2 5         0 0 0 5 1 4         
  3 0 1 4 1 3         0 0 0 5 1 4         
  3 0 1 5 1 5         0 0 0 5 1 4         
  3 0 1 5 3 3         0 0 0 5 1 4         
  3 0 1 6 1 5         0 0 0 5 1 4         
  3 0 1 6 3 3         0 0 0 5 1 4         
  3 1 0 4 2 3         0 0 0 5 1 4         
  3 1 0 5 0 5         0 0 0 5 1 4         
  3 1 0 5 2 3         0 0 0 5 1 4         
  3 1 0 6 2 5         0 0 0 5 1 4         
  3 1 1 4 1 3         0 0 0 5 1 4         
  3 1 1 5 1 5         0 0 0 5 1 4         
  3 1 1 5 3 3         0 0 0 5 1 4         
  3 1 1 6 1 5         0 0 0 5 1 4         
  3 1 1 6 3 3         0 0 0 5 1 4         
  3 2 0 4 2 3         0 0 0 5 1 4         
  3 2 0 5 0 5         0 0 0 5 1 4         
  3 2 0 5 4 1         0 0 0 5 1 4         
  3 2 0 6 2 5         0 0 0 5 1 4         
  3 2 1 4 1 3         0 0 0 5 1 4         
  3 2 1 5 1 5         0 0 0 5 1 4         
  3 2 1 5 3 3         0 0 0 5 1 4         
  3 2 1 6 1 5         0 0 0 5 1 4         
  3 2 1 6 3 3         0 0 0 5 1 4         
  3 4 0 5 4 1         0 0 0 5 1 4         
  3 4 0 6 2 5         0 0 0 5 1 4         
  3 4 0 6 4 3         0 0 0 5 1 4         
  4 0 0 4 2 3         0 0 0 5 1 4         
  4 0 0 4 4 1         0 0 0 5 1 4         
  4 0 0 5 0 5         0 0 0 5 1 4         
  4 0 0 5 2 3         0 0 0 5 1 4         
  4 0 0 5 4 1         0 0 0 5 1 4         
  4 0 0 6 2 5         0 0 0 5 1 4         
  4 0 1 4 1 3         0 0 0 5 1 4         
  4 0 1 5 1 5         0 0 0 5 1 4         
  4 0 1 5 3 3         0 0 0 5 1 4         
  4 0 1 6 1 5         0 0 0 5 1 4         
  4 0 1 6 3 3         0 0 0 5 1 4         
  4 1 0 5 0 5         0 0 0 5 1 4         
  4 1 0 5 2 3         0 0 0 5 1 4         
  4 1 0 6 2 5         0 0 0 5 1 4         
  4 2 0 4 2 3         0 0 0 5 1 4         
  4 2 0 5 0 5         0 0 0 5 1 4         
  4 2 0 6 2 5         0 0 0 5 1 4         
  5 0 0 4 2 3         0 0 0 5 1 4         
  5 0 0 5 0 5         0 0 0 5 1 4         
  5 0 0 5 4 1         0 0 0 5 1 4         
  0 0 0 4 4 0         0 0 0 5 1 5         
  0 0 0 5 2 4         0 0 0 5 1 5         
  0 0 0 5 4 2         0 0 0 5 1 5         
  0 0 0 6 0 6         0 0 0 5 1 5         
  0 0 0 6 2 4         0 0 0 5 1 5         
  0 0 0 6 4 2         0 0 0 5 1 5         
  0 0 1 4 1 4         0 0 0 5 1 5         
  0 0 1 4 3 2         0 0 0 5 1 5         
  0 0 1 5 1 4         0 0 0 5 1 5         
  0 0 1 5 3 2         0 0 0 5 1 5         
  0 0 1 6 1 6         0 0 0 5 1 5         
  0 0 1 6 3 4         0 0 0 5 1 5         
  0 0 2 4 0 4         0 0 0 5 1 5         
  0 0 2 4 2 2         0 0 0 5 1 5         
  0 0 2 5 2 4         0 0 0 5 1 5         
  0 0 2 6 0 6         0 0 0 5 1 5         
  0 0 2 6 2 4         0 0 0 5 1 5         
  0 0 2 6 4 2         0 0 0 5 1 5         
  0 0 3 4 1 4         0 0 0 5 1 5         
  0 0 3 5 1 4         0 0 0 5 1 5         
  0 0 3 6 1 6         0 0 0 5 1 5         
  0 0 3 6 3 4         0 0 0 5 1 5         
  0 1 0 4 0 4         0 0 0 5 1 5         
  0 1 0 4 2 2         0 0 0 5 1 5         
  0 1 0 4 4 0         0 0 0 5 1 5         
  0 1 0 5 2 4         0 0 0 5 1 5         
  0 1 0 5 4 2         0 0 0 5 1 5         
  0 1 0 6 0 6         0 0 0 5 1 5         
  0 1 0 6 2 4         0 0 0 5 1 5         
  0 1 0 6 4 2         0 0 0 5 1 5         
  0 1 1 4 1 4         0 0 0 5 1 5         
  0 1 1 5 1 4         0 0 0 5 1 5         
  0 1 1 5 3 2         0 0 0 5 1 5         
  0 1 1 6 1 6         0 0 0 5 1 5         
  0 1 1 6 3 4         0 0 0 5 1 5         
  0 1 1 6 5 2         0 0 0 5 1 5         
  0 1 2 4 0 4         0 0 0 5 1 5         
  0 1 2 5 2 4         0 0 0 5 1 5         
  0 1 2 6 0 6         0 0 0 5 1 5         
  0 1 3 4 1 4         0 0 0 5 1 5         
  0 1 3 5 1 4         0 0 0 5 1 5         
  0 1 3 5 3 2         0 0 0 5 1 5         
  0 1 3 6 1 6         0 0 0 5 1 5         
  0 1 3 6 3 4         0 0 0 5 1 5         
  0 2 0 4 0 4         0 0 0 5 1 5         
  0 2 0 4 2 2         0 0 0 5 1 5         
  0 2 0 5 2 4         0 0 0 5 1 5         
  0 2 0 6 0 6         0 0 0 5 1 5         
  0 2 1 4 1 4         0 0 0 5 1 5         
  0 2 1 4 3 2         0 0 0 5 1 5         
  0 2 1 5 1 4         0 0 0 5 1 5         
  0 2 1 5 3 2         0 0 0 5 1 5         
  0 2 1 6 1 6         0 0 0 5 1 5         
  0 2 1 6 5 2         0 0 0 5 1 5         
  0 2 2 5 2 4         0 0 0 5 1 5         
  0 2 2 6 0 6         0 0 0 5 1 5         
  0 3 0 4 0 4         0 0 0 5 1 5         
  0 3 0 4 2 2         0 0 0 5 1 5         
  0 3 0 5 2 4         0 0 0 5 1 5         
  0 3 0 6 2 4         0 0 0 5 1 5         
  0 3 1 4 1 4         0 0 0 5 1 5         
  0 3 1 5 1 4         0 0 0 5 1 5         
  0 3 1 6 1 6         0 0 0 5 1 5         
  0 3 2 4 0 4         0 0 0 5 1 5         
  0 3 2 6 0 6         0 0 0 5 1 5         
  0 4 0 4 0 4         0 0 0 5 1 5         
  0 4 0 4 2 2         0 0 0 5 1 5         
  0 4 0 4 4 0         0 0 0 5 1 5         
  0 4 0 5 2 4         0 0 0 5 1 5         
  0 4 0 5 4 2         0 0 0 5 1 5         
  0 4 0 6 0 6         0 0 0 5 1 5         
  0 4 1 4 1 4         0 0 0 5 1 5         
  0 4 1 6 1 6         0 0 0 5 1 5         
  0 4 1 6 5 2         0 0 0 5 1 5         
  1 0 0 4 0 4         0 0 0 5 1 5         
  1 0 0 4 2 2         0 0 0 5 1 5         
  1 0 0 5 2 4         0 0 0 5 1 5         
  1 0 0 5 4 2         0 0 0 5 1 5         
  1 0 0 6 0 6         0 0 0 5 1 5         
  1 0 0 6 2 4         0 0 0 5 1 5         
  1 0 0 6 4 2         0 0 0 5 1 5         
  1 0 1 4 1 4         0 0 0 5 1 5         
  1 0 1 4 3 2         0 0 0 5 1 5         
  1 0 1 5 1 4         0 0 0 5 1 5         
  1 0 1 5 3 2         0 0 0 5 1 5         
  1 0 1 6 1 6         0 0 0 5 1 5         
  1 0 1 6 3 4         0 0 0 5 1 5         
  1 0 2 5 2 4         0 0 0 5 1 5         
  1 0 2 6 0 6         0 0 0 5 1 5         
  1 0 2 6 2 4         0 0 0 5 1 5         
  1 0 3 4 1 4         0 0 0 5 1 5         
  1 0 3 6 1 6         0 0 0 5 1 5         
  1 1 0 4 0 4         0 0 0 5 1 5         
  1 1 0 4 2 2         0 0 0 5 1 5         
  1 1 0 5 2 4         0 0 0 5 1 5         
  1 1 0 5 4 2         0 0 0 5 1 5         
  1 1 0 6 0 6         0 0 0 5 1 5         
  1 1 0 6 2 4         0 0 0 5 1 5         
  1 1 0 6 4 2         0 0 0 5 1 5         
  1 1 1 4 1 4         0 0 0 5 1 5         
  1 1 1 5 1 4         0 0 0 5 1 5         
  1 1 1 5 3 2         0 0 0 5 1 5         
  1 1 1 6 1 6         0 0 0 5 1 5         
  1 1 1 6 3 4         0 0 0 5 1 5         
  1 1 2 4 0 4         0 0 0 5 1 5         
  1 1 2 4 2 2         0 0 0 5 1 5         
  1 1 2 5 2 4         0 0 0 5 1 5         
  1 1 2 6 0 6         0 0 0 5 1 5         
  1 1 2 6 2 4         0 0 0 5 1 5         
  1 1 2 6 4 2         0 0 0 5 1 5         
  1 1 3 4 1 4         0 0 0 5 1 5         
  1 1 3 5 1 4         0 0 0 5 1 5         
  1 1 3 6 1 6         0 0 0 5 1 5         
  1 2 0 4 0 4         0 0 0 5 1 5         
  1 2 0 4 2 2         0 0 0 5 1 5         
  1 2 0 5 2 4         0 0 0 5 1 5         
  1 2 0 5 4 2         0 0 0 5 1 5         
  1 2 0 6 0 6         0 0 0 5 1 5         
  1 2 1 4 1 4         0 0 0 5 1 5         
  1 2 1 5 1 4         0 0 0 5 1 5         
  1 2 1 6 1 6         0 0 0 5 1 5         
  1 2 2 4 0 4         0 0 0 5 1 5         
  1 2 2 4 2 2         0 0 0 5 1 5         
  1 2 2 5 2 4         0 0 0 5 1 5         
  1 2 2 6 0 6         0 0 0 5 1 5         
  1 3 0 4 0 4         0 0 0 5 1 5         
  1 3 0 4 2 2         0 0 0 5 1 5         
  1 3 0 5 2 4         0 0 0 5 1 5         
  1 3 0 6 0 6         0 0 0 5 1 5         
  1 3 1 4 1 4         0 0 0 5 1 5         
  1 3 1 5 1 4         0 0 0 5 1 5         
  1 3 1 5 3 2         0 0 0 5 1 5         
  1 3 1 6 1 6         0 0 0 5 1 5         
  1 3 1 6 3 4         0 0 0 5 1 5         
  1 4 1 6 5 2         0 0 0 5 1 5         
  2 0 0 4 0 4         0 0 0 5 1 5         
  2 0 0 4 2 2         0 0 0 5 1 5         
  2 0 0 5 2 4         0 0 0 5 1 5         
  2 0 0 5 4 2         0 0 0 5 1 5         
  2 0 0 6 0 6         0 0 0 5 1 5         
  2 0 0 6 2 4         0 0 0 5 1 5         
  2 0 0 6 4 2         0 0 0 5 1 5         
  2 0 1 4 1 4         0 0 0 5 1 5         
  2 0 1 5 1 4         0 0 0 5 1 5         
  2 0 1 5 3 2         0 0 0 5 1 5         
  2 0 1 6 1 6         0 0 0 5 1 5         
  2 0 1 6 3 4         0 0 0 5 1 5         
  2 0 2 4 0 4         0 0 0 5 1 5         
  2 0 2 4 2 2         0 0 0 5 1 5         
  2 0 2 5 2 4         0 0 0 5 1 5         
  2 1 0 4 0 4         0 0 0 5 1 5         
  2 1 0 4 2 2         0 0 0 5 1 5         
  2 1 0 6 0 6         0 0 0 5 1 5         
  2 1 1 4 1 4         0 0 0 5 1 5         
  2 1 1 5 1 4         0 0 0 5 1 5         
  2 1 1 5 3 2         0 0 0 5 1 5         
  2 1 1 6 1 6         0 0 0 5 1 5         
  2 1 1 6 3 4         0 0 0 5 1 5         
  2 1 2 4 0 4         0 0 0 5 1 5         
  2 1 2 4 2 2         0 0 0 5 1 5         
  2 1 2 5 2 4         0 0 0 5 1 5         
  2 2 0 4 0 4         0 0 0 5 1 5         
  2 2 0 4 2 2         0 0 0 5 1 5         
  2 2 1 4 1 4         0 0 0 5 1 5         
  2 2 1 4 3 2         0 0 0 5 1 5         
  2 2 1 5 1 4         0 0 0 5 1 5         
  2 2 1 6 1 6         0 0 0 5 1 5         
  2 2 1 6 3 4         0 0 0 5 1 5         
  2 3 0 4 0 4         0 0 0 5 1 5         
  2 3 0 4 2 2         0 0 0 5 1 5         
  2 3 0 6 0 6         0 0 0 5 1 5         
  2 3 1 4 3 2         0 0 0 5 1 5         
  2 4 1 4 3 2         0 0 0 5 1 5         
  3 0 0 4 0 4         0 0 0 5 1 5         
  3 0 0 4 2 2         0 0 0 5 1 5         
  3 0 0 5 2 4         0 0 0 5 1 5         
  3 0 0 6 0 6         0 0 0 5 1 5         
  3 0 1 4 1 4         0 0 0 5 1 5         
  3 0 1 5 1 4         0 0 0 5 1 5         
  3 0 1 5 3 2         0 0 0 5 1 5         
  3 0 1 6 1 6         0 0 0 5 1 5         
  3 0 1 6 3 4         0 0 0 5 1 5         
  3 1 0 4 0 4         0 0 0 5 1 5         
  3 1 0 6 2 4         0 0 0 5 1 5         
  3 1 1 4 1 4         0 0 0 5 1 5         
  3 1 1 6 1 6         0 0 0 5 1 5         
  3 1 1 6 3 4         0 0 0 5 1 5         
  3 2 0 4 0 4         0 0 0 5 1 5         
  3 2 0 4 2 2         0 0 0 5 1 5         
  3 2 0 5 2 4         0 0 0 5 1 5         
  3 2 0 6 2 4         0 0 0 5 1 5         
  3 2 1 4 1 4         0 0 0 5 1 5         
  3 2 1 6 1 6         0 0 0 5 1 5         
  3 2 1 6 3 4         0 0 0 5 1 5         
  4 0 0 4 0 4         0 0 0 5 1 5         
  4 0 0 4 2 2         0 0 0 5 1 5         
  4 0 0 5 2 4         0 0 0 5 1 5         
  4 0 0 6 0 6         0 0 0 5 1 5         
  4 0 0 6 2 4         0 0 0 5 1 5         
  4 0 1 4 1 4         0 0 0 5 1 5         
  4 0 1 5 1 4         0 0 0 5 1 5         
  4 0 1 6 1 6         0 0 0 5 1 5         
  4 1 0 6 0 6         0 0 0 5 1 5         
  4 1 0 6 2 4         0 0 0 5 1 5         
  4 2 0 4 0 4         0 0 0 5 1 5         
  4 2 0 6 0 6         0 0 0 5 1 5         
  5 0 0 4 0 4         0 0 0 5 1 5         
  5 0 0 6 0 6         0 0 0 5 1 5         
  0 0 0 5 3 2         0 0 0 5 2 3         
  0 0 0 5 5 0         0 0 0 5 2 3         
  0 0 0 6 1 6         0 0 0 5 2 3         
  0 0 0 6 3 4         0 0 0 5 2 3         
  0 0 0 6 5 2         0 0 0 5 2 3         
  0 0 1 4 0 4         0 0 0 5 2 3         
  0 0 1 4 2 2         0 0 0 5 2 3         
  0 0 1 5 2 4         0 0 0 5 2 3         
  0 0 1 5 4 2         0 0 0 5 2 3         
  0 0 1 6 0 6         0 0 0 5 2 3         
  0 0 1 6 2 4         0 0 0 5 2 3         
  0 0 1 6 4 2         0 0 0 5 2 3         
  0 0 2 4 1 4         0 0 0 5 2 3         
  0 0 2 4 3 2         0 0 0 5 2 3         
  0 0 2 5 1 4         0 0 0 5 2 3         
  0 0 2 5 3 2         0 0 0 5 2 3         
  0 0 2 6 1 6         0 0 0 5 2 3         
  0 0 2 6 3 4         0 0 0 5 2 3         
  0 0 2 6 5 2         0 0 0 5 2 3         
  0 0 3 4 2 2         0 0 0 5 2 3         
  0 0 3 5 2 4         0 0 0 5 2 3         
  0 0 3 6 2 4         0 0 0 5 2 3         
  0 0 3 6 4 2         0 0 0 5 2 3         
  0 1 0 4 1 4         0 0 0 5 2 3         
  0 1 0 4 3 2         0 0 0 5 2 3         
  0 1 0 5 1 4         0 0 0 5 2 3         
  0 1 0 5 3 2         0 0 0 5 2 3         
  0 1 0 5 5 0         0 0 0 5 2 3         
  0 1 0 6 1 6         0 0 0 5 2 3         
  0 1 0 6 3 4         0 0 0 5 2 3         
  0 1 0 6 5 2         0 0 0 5 2 3         
  0 1 1 4 0 4         0 0 0 5 2 3         
  0 1 1 4 2 2         0 0 0 5 2 3         
  0 1 1 4 4 0         0 0 0 5 2 3         
  0 1 1 5 2 4         0 0 0 5 2 3         
  0 1 1 5 4 2         0 0 0 5 2 3         
  0 1 1 6 0 6         0 0 0 5 2 3         
  0 1 1 6 2 4         0 0 0 5 2 3         
  0 1 1 6 4 2         0 0 0 5 2 3         
  0 1 1 6 6 0         0 0 0 5 2 3         
  0 1 2 4 1 4         0 0 0 5 2 3         
  0 1 2 4 3 2         0 0 0 5 2 3         
  0 1 2 5 1 4         0 0 0 5 2 3         
  0 1 2 5 3 2         0 0 0 5 2 3         
  0 1 2 6 1 6         0 0 0 5 2 3         
  0 1 2 6 3 4         0 0 0 5 2 3         
  0 1 3 4 2 2         0 0 0 5 2 3         
  0 1 3 5 2 4         0 0 0 5 2 3         
  0 1 3 5 4 2         0 0 0 5 2 3         
  0 1 3 6 2 4         0 0 0 5 2 3         
  0 1 3 6 4 2         0 0 0 5 2 3         
  0 2 0 4 1 4         0 0 0 5 2 3         
  0 2 0 4 3 2         0 0 0 5 2 3         
  0 2 0 5 1 4         0 0 0 5 2 3         
  0 2 0 5 3 2         0 0 0 5 2 3         
  0 2 0 5 5 0         0 0 0 5 2 3         
  0 2 0 6 1 6         0 0 0 5 2 3         
  0 2 0 6 3 4         0 0 0 5 2 3         
  0 2 1 4 0 4         0 0 0 5 2 3         
  0 2 1 4 2 2         0 0 0 5 2 3         
  0 2 1 4 4 0         0 0 0 5 2 3         
  0 2 1 5 2 4         0 0 0 5 2 3         
  0 2 1 5 4 2         0 0 0 5 2 3         
  0 2 1 6 0 6         0 0 0 5 2 3         
  0 2 1 6 2 4         0 0 0 5 2 3         
  0 2 1 6 4 2         0 0 0 5 2 3         
  0 2 1 6 6 0         0 0 0 5 2 3         
  0 2 2 5 1 4         0 0 0 5 2 3         
  0 2 2 6 1 6         0 0 0 5 2 3         
  0 2 2 6 3 4         0 0 0 5 2 3         
  0 2 3 4 2 2         0 0 0 5 2 3         
  0 2 3 4 4 0         0 0 0 5 2 3         
  0 3 0 4 1 4         0 0 0 5 2 3         
  0 3 0 4 3 2         0 0 0 5 2 3         
  0 3 0 5 1 4         0 0 0 5 2 3         
  0 3 0 5 3 2         0 0 0 5 2 3         
  0 3 0 5 5 0         0 0 0 5 2 3         
  0 3 0 6 3 4         0 0 0 5 2 3         
  0 3 1 4 0 4         0 0 0 5 2 3         
  0 3 1 4 2 2         0 0 0 5 2 3         
  0 3 1 5 2 4         0 0 0 5 2 3         
  0 3 1 5 4 2         0 0 0 5 2 3         
  0 3 1 6 2 4         0 0 0 5 2 3         
  0 3 2 5 5 0         0 0 0 5 2 3         
  0 3 2 6 1 6         0 0 0 5 2 3         
  0 3 2 6 3 4         0 0 0 5 2 3         
  0 3 2 6 5 2         0 0 0 5 2 3         
  0 3 3 6 2 4         0 0 0 5 2 3         
  0 4 0 4 1 4         0 0 0 5 2 3         
  0 4 0 4 3 2         0 0 0 5 2 3         
  0 4 0 5 1 4         0 0 0 5 2 3         
  0 4 0 5 3 2         0 0 0 5 2 3         
  0 4 0 5 5 0         0 0 0 5 2 3         
  0 4 0 6 1 6         0 0 0 5 2 3         
  0 4 1 4 2 2         0 0 0 5 2 3         
  0 4 1 6 2 4         0 0 0 5 2 3         
  0 4 2 5 3 2         0 0 0 5 2 3         
  0 5 0 5 3 2         0 0 0 5 2 3         
  0 7 1 6 0 6         0 0 0 5 2 3         
  1 0 0 4 1 4         0 0 0 5 2 3         
  1 0 0 4 3 2         0 0 0 5 2 3         
  1 0 0 5 1 4         0 0 0 5 2 3         
  1 0 0 5 3 2         0 0 0 5 2 3         
  1 0 0 5 5 0         0 0 0 5 2 3         
  1 0 0 6 1 6         0 0 0 5 2 3         
  1 0 0 6 3 4         0 0 0 5 2 3         
  1 0 0 6 5 2         0 0 0 5 2 3         
  1 0 1 4 0 4         0 0 0 5 2 3         
  1 0 1 4 2 2         0 0 0 5 2 3         
  1 0 1 5 2 4         0 0 0 5 2 3         
  1 0 1 5 4 2         0 0 0 5 2 3         
  1 0 1 6 0 6         0 0 0 5 2 3         
  1 0 1 6 2 4         0 0 0 5 2 3         
  1 0 1 6 4 2         0 0 0 5 2 3         
  1 0 2 4 1 4         0 0 0 5 2 3         
  1 0 2 4 3 2         0 0 0 5 2 3         
  1 0 2 5 1 4         0 0 0 5 2 3         
  1 0 2 5 3 2         0 0 0 5 2 3         
  1 0 2 6 3 4         0 0 0 5 2 3         
  1 0 2 6 5 2         0 0 0 5 2 3         
  1 0 3 4 0 4         0 0 0 5 2 3         
  1 0 3 4 2 2         0 0 0 5 2 3         
  1 0 3 6 2 4         0 0 0 5 2 3         
  1 1 0 4 1 4         0 0 0 5 2 3         
  1 1 0 4 3 2         0 0 0 5 2 3         
  1 1 0 5 1 4         0 0 0 5 2 3         
  1 1 0 5 3 2         0 0 0 5 2 3         
  1 1 0 5 5 0         0 0 0 5 2 3         
  1 1 0 6 1 6         0 0 0 5 2 3         
  1 1 0 6 3 4         0 0 0 5 2 3         
  1 1 0 6 5 2         0 0 0 5 2 3         
  1 1 1 4 0 4         0 0 0 5 2 3         
  1 1 1 4 2 2         0 0 0 5 2 3         
  1 1 1 5 2 4         0 0 0 5 2 3         
  1 1 1 5 4 2         0 0 0 5 2 3         
  1 1 1 6 0 6         0 0 0 5 2 3         
  1 1 1 6 2 4         0 0 0 5 2 3         
  1 1 1 6 4 2         0 0 0 5 2 3         
  1 1 2 4 1 4         0 0 0 5 2 3         
  1 1 2 4 3 2         0 0 0 5 2 3         
  1 1 2 5 1 4         0 0 0 5 2 3         
  1 1 2 5 3 2         0 0 0 5 2 3         
  1 1 2 6 3 4         0 0 0 5 2 3         
  1 1 2 6 5 2         0 0 0 5 2 3         
  1 1 3 4 0 4         0 0 0 5 2 3         
  1 1 3 4 2 2         0 0 0 5 2 3         
  1 1 3 5 2 4         0 0 0 5 2 3         
  1 1 3 6 2 4         0 0 0 5 2 3         
  1 2 0 4 1 4         0 0 0 5 2 3         
  1 2 0 4 3 2         0 0 0 5 2 3         
  1 2 0 5 1 4         0 0 0 5 2 3         
  1 2 0 5 3 2         0 0 0 5 2 3         
  1 2 0 5 5 0         0 0 0 5 2 3         
  1 2 0 6 3 4         0 0 0 5 2 3         
  1 2 1 4 0 4         0 0 0 5 2 3         
  1 2 1 4 2 2         0 0 0 5 2 3         
  1 2 1 5 2 4         0 0 0 5 2 3         
  1 2 1 5 4 2         0 0 0 5 2 3         
  1 2 1 6 0 6         0 0 0 5 2 3         
  1 2 1 6 2 4         0 0 0 5 2 3         
  1 2 1 6 6 0         0 0 0 5 2 3         
  1 2 2 4 1 4         0 0 0 5 2 3         
  1 2 2 5 1 4         0 0 0 5 2 3         
  1 2 2 5 3 2         0 0 0 5 2 3         
  1 3 0 4 1 4         0 0 0 5 2 3         
  1 3 0 4 3 2         0 0 0 5 2 3         
  1 3 0 5 1 4         0 0 0 5 2 3         
  1 3 0 5 3 2         0 0 0 5 2 3         
  1 3 0 6 5 2         0 0 0 5 2 3         
  1 3 1 4 0 4         0 0 0 5 2 3         
  1 3 1 4 2 2         0 0 0 5 2 3         
  1 3 1 5 2 4         0 0 0 5 2 3         
  1 3 1 5 4 2         0 0 0 5 2 3         
  1 3 1 6 2 4         0 0 0 5 2 3         
  1 3 1 6 4 2         0 0 0 5 2 3         
  1 3 2 6 5 2         0 0 0 5 2 3         
  1 4 1 4 4 0         0 0 0 5 2 3         
  1 4 1 5 2 4         0 0 0 5 2 3         
  1 4 1 5 4 2         0 0 0 5 2 3         
  1 4 1 6 2 4         0 0 0 5 2 3         
  1 4 1 6 4 2         0 0 0 5 2 3         
  1 4 2 5 1 4         0 0 0 5 2 3         
  1 4 2 6 1 6         0 0 0 5 2 3         
  1 4 2 6 3 4         0 0 0 5 2 3         
  1 5 1 6 4 2         0 0 0 5 2 3         
  2 0 0 4 1 4         0 0 0 5 2 3         
  2 0 0 4 3 2         0 0 0 5 2 3         
  2 0 0 5 1 4         0 0 0 5 2 3         
  2 0 0 5 3 2         0 0 0 5 2 3         
  2 0 0 5 5 0         0 0 0 5 2 3         
  2 0 0 6 3 4         0 0 0 5 2 3         
  2 0 0 6 5 2         0 0 0 5 2 3         
  2 0 1 4 0 4         0 0 0 5 2 3         
  2 0 1 4 2 2         0 0 0 5 2 3         
  2 0 1 5 2 4         0 0 0 5 2 3         
  2 0 1 5 4 2         0 0 0 5 2 3         
  2 0 1 6 0 6         0 0 0 5 2 3         
  2 0 1 6 2 4         0 0 0 5 2 3         
  2 0 1 6 4 2         0 0 0 5 2 3         
  2 0 2 4 3 2         0 0 0 5 2 3         
  2 0 2 5 1 4         0 0 0 5 2 3         
  2 0 2 5 3 2         0 0 0 5 2 3         
  2 1 0 4 1 4         0 0 0 5 2 3         
  2 1 0 4 3 2         0 0 0 5 2 3         
  2 1 0 5 1 4         0 0 0 5 2 3         
  2 1 0 5 3 2         0 0 0 5 2 3         
  2 1 0 6 3 4         0 0 0 5 2 3         
  2 1 1 4 0 4         0 0 0 5 2 3         
  2 1 1 4 2 2         0 0 0 5 2 3         
  2 1 1 5 2 4         0 0 0 5 2 3         
  2 1 1 6 0 6         0 0 0 5 2 3         
  2 1 1 6 2 4         0 0 0 5 2 3         
  2 1 1 6 4 2         0 0 0 5 2 3         
  2 1 2 4 3 2         0 0 0 5 2 3         
  2 1 2 5 1 4         0 0 0 5 2 3         
  2 2 0 4 1 4         0 0 0 5 2 3         
  2 2 0 4 3 2         0 0 0 5 2 3         
  2 2 0 5 1 4         0 0 0 5 2 3         
  2 2 0 5 3 2         0 0 0 5 2 3         
  2 2 1 4 0 4         0 0 0 5 2 3         
  2 2 1 4 2 2         0 0 0 5 2 3         
  2 2 1 4 4 0         0 0 0 5 2 3         
  2 2 1 5 2 4         0 0 0 5 2 3         
  2 2 1 5 4 2         0 0 0 5 2 3         
  2 2 1 6 0 6         0 0 0 5 2 3         
  2 2 1 6 2 4         0 0 0 5 2 3         
  2 2 1 6 4 2         0 0 0 5 2 3         
  2 3 0 4 3 2         0 0 0 5 2 3         
  2 3 0 5 1 4         0 0 0 5 2 3         
  2 3 0 5 3 2         0 0 0 5 2 3         
  2 3 1 6 4 2         0 0 0 5 2 3         
  2 4 0 5 1 4         0 0 0 5 2 3         
  2 4 0 6 3 4         0 0 0 5 2 3         
  2 4 0 6 5 2         0 0 0 5 2 3         
  2 4 1 6 4 2         0 0 0 5 2 3         
  3 0 0 4 1 4         0 0 0 5 2 3         
  3 0 0 4 3 2         0 0 0 5 2 3         
  3 0 0 5 1 4         0 0 0 5 2 3         
  3 0 0 6 3 4         0 0 0 5 2 3         
  3 0 1 4 0 4         0 0 0 5 2 3         
  3 0 1 4 2 2         0 0 0 5 2 3         
  3 0 1 5 2 4         0 0 0 5 2 3         
  3 0 1 5 4 2         0 0 0 5 2 3         
  3 0 1 6 0 6         0 0 0 5 2 3         
  3 0 1 6 2 4         0 0 0 5 2 3         
  3 0 1 6 4 2         0 0 0 5 2 3         
  3 1 0 4 1 4         0 0 0 5 2 3         
  3 1 0 4 3 2         0 0 0 5 2 3         
  3 1 0 5 1 4         0 0 0 5 2 3         
  3 1 0 6 3 4         0 0 0 5 2 3         
  3 1 1 4 0 4         0 0 0 5 2 3         
  3 1 1 4 2 2         0 0 0 5 2 3         
  3 1 1 5 2 4         0 0 0 5 2 3         
  3 1 1 6 2 4         0 0 0 5 2 3         
  3 1 1 6 4 2         0 0 0 5 2 3         
  3 2 0 4 1 4         0 0 0 5 2 3         
  3 2 0 4 3 2         0 0 0 5 2 3         
  3 2 0 5 1 4         0 0 0 5 2 3         
  3 2 0 5 3 2         0 0 0 5 2 3         
  3 2 0 5 5 0         0 0 0 5 2 3         
  3 2 0 6 1 6         0 0 0 5 2 3         
  3 2 0 6 3 4         0 0 0 5 2 3         
  3 2 0 6 5 2         0 0 0 5 2 3         
  3 2 1 4 0 4         0 0 0 5 2 3         
  3 2 1 4 2 2         0 0 0 5 2 3         
  3 2 1 5 2 4         0 0 0 5 2 3         
  3 2 1 6 2 4         0 0 0 5 2 3         
  3 2 1 6 4 2         0 0 0 5 2 3         
  4 0 0 4 1 4         0 0 0 5 2 3         
  4 0 0 4 3 2         0 0 0 5 2 3         
  4 0 0 5 1 4         0 0 0 5 2 3         
  4 0 0 5 3 2         0 0 0 5 2 3         
  4 0 0 5 5 0         0 0 0 5 2 3         
  4 0 0 6 3 4         0 0 0 5 2 3         
  4 0 1 4 2 2         0 0 0 5 2 3         
  4 0 1 5 2 4         0 0 0 5 2 3         
  4 0 1 6 0 6         0 0 0 5 2 3         
  4 0 1 6 2 4         0 0 0 5 2 3         
  4 1 0 5 1 4         0 0 0 5 2 3         
  4 1 0 5 3 2         0 0 0 5 2 3         
  4 1 0 6 3 4         0 0 0 5 2 3         
  4 2 0 5 1 4         0 0 0 5 2 3         
  4 2 0 5 3 2         0 0 0 5 2 3         
  4 2 0 6 3 4         0 0 0 5 2 3         
  5 0 0 4 3 2         0 0 0 5 2 3         
  5 0 0 5 1 4         0 0 0 5 2 3         
  5 0 0 5 5 0         0 0 0 5 2 3         
  0 0 0 5 3 3         0 0 0 5 2 4         
  0 0 0 6 1 5         0 0 0 5 2 4         
  0 0 0 6 3 3         0 0 0 5 2 4         
  0 0 0 6 5 1         0 0 0 5 2 4         
  0 0 1 4 2 3         0 0 0 5 2 4         
  0 0 1 5 0 5         0 0 0 5 2 4         
  0 0 1 5 2 3         0 0 0 5 2 4         
  0 0 1 5 4 1         0 0 0 5 2 4         
  0 0 1 6 2 5         0 0 0 5 2 4         
  0 0 1 6 4 3         0 0 0 5 2 4         
  0 0 2 4 1 3         0 0 0 5 2 4         
  0 0 2 4 3 1         0 0 0 5 2 4         
  0 0 2 5 1 5         0 0 0 5 2 4         
  0 0 2 5 3 3         0 0 0 5 2 4         
  0 0 2 6 1 5         0 0 0 5 2 4         
  0 0 2 6 3 3         0 0 0 5 2 4         
  0 0 2 6 5 1         0 0 0 5 2 4         
  0 0 3 4 2 3         0 0 0 5 2 4         
  0 0 3 5 0 5         0 0 0 5 2 4         
  0 0 3 5 2 3         0 0 0 5 2 4         
  0 0 3 6 2 5         0 0 0 5 2 4         
  0 0 3 6 4 3         0 0 0 5 2 4         
  0 1 0 4 1 3         0 0 0 5 2 4         
  0 1 0 4 3 1         0 0 0 5 2 4         
  0 1 0 5 1 5         0 0 0 5 2 4         
  0 1 0 5 3 3         0 0 0 5 2 4         
  0 1 0 5 5 1         0 0 0 5 2 4         
  0 1 0 6 1 5         0 0 0 5 2 4         
  0 1 0 6 3 3         0 0 0 5 2 4         
  0 1 0 6 5 1         0 0 0 5 2 4         
  0 1 1 4 2 3         0 0 0 5 2 4         
  0 1 1 4 4 1         0 0 0 5 2 4         
  0 1 1 5 0 5         0 0 0 5 2 4         
  0 1 1 5 2 3         0 0 0 5 2 4         
  0 1 1 5 4 1         0 0 0 5 2 4         
  0 1 1 6 2 5         0 0 0 5 2 4         
  0 1 1 6 4 3         0 0 0 5 2 4         
  0 1 1 6 6 1         0 0 0 5 2 4         
  0 1 2 4 1 3         0 0 0 5 2 4         
  0 1 2 4 3 1         0 0 0 5 2 4         
  0 1 2 5 3 3         0 0 0 5 2 4         
  0 1 2 6 1 5         0 0 0 5 2 4         
  0 1 2 6 3 3         0 0 0 5 2 4         
  0 1 3 4 2 3         0 0 0 5 2 4         
  0 1 3 5 0 5         0 0 0 5 2 4         
  0 1 3 5 2 3         0 0 0 5 2 4         
  0 1 3 6 2 5         0 0 0 5 2 4         
  0 1 3 6 4 3         0 0 0 5 2 4         
  0 2 0 4 1 3         0 0 0 5 2 4         
  0 2 0 4 3 1         0 0 0 5 2 4         
  0 2 0 5 1 5         0 0 0 5 2 4         
  0 2 0 5 3 3         0 0 0 5 2 4         
  0 2 0 6 1 5         0 0 0 5 2 4         
  0 2 0 6 3 3         0 0 0 5 2 4         
  0 2 1 4 2 3         0 0 0 5 2 4         
  0 2 1 4 4 1         0 0 0 5 2 4         
  0 2 1 5 0 5         0 0 0 5 2 4         
  0 2 1 5 2 3         0 0 0 5 2 4         
  0 2 1 5 4 1         0 0 0 5 2 4         
  0 2 1 6 2 5         0 0 0 5 2 4         
  0 2 3 4 2 3         0 0 0 5 2 4         
  0 2 3 6 4 3         0 0 0 5 2 4         
  0 3 0 4 1 3         0 0 0 5 2 4         
  0 3 0 4 3 1         0 0 0 5 2 4         
  0 3 0 5 1 5         0 0 0 5 2 4         
  0 3 0 5 3 3         0 0 0 5 2 4         
  0 3 0 6 3 3         0 0 0 5 2 4         
  0 3 1 4 2 3         0 0 0 5 2 4         
  0 3 1 5 0 5         0 0 0 5 2 4         
  0 3 1 5 2 3         0 0 0 5 2 4         
  0 3 1 5 4 1         0 0 0 5 2 4         
  0 3 1 6 2 5         0 0 0 5 2 4         
  0 3 3 6 2 5         0 0 0 5 2 4         
  0 3 3 6 4 3         0 0 0 5 2 4         
  0 4 0 4 1 3         0 0 0 5 2 4         
  0 4 0 4 3 1         0 0 0 5 2 4         
  0 4 0 5 1 5         0 0 0 5 2 4         
  0 4 0 5 3 3         0 0 0 5 2 4         
  0 4 0 6 1 5         0 0 0 5 2 4         
  0 4 0 6 3 3         0 0 0 5 2 4         
  0 4 1 4 2 3         0 0 0 5 2 4         
  0 4 1 6 2 5         0 0 0 5 2 4         
  0 4 2 4 3 1         0 0 0 5 2 4         
  0 4 2 6 3 3         0 0 0 5 2 4         
  0 6 0 5 1 5         0 0 0 5 2 4         
  0 6 1 4 4 1         0 0 0 5 2 4         
  0 7 1 5 0 5         0 0 0 5 2 4         
  1 0 0 4 1 3         0 0 0 5 2 4         
  1 0 0 4 3 1         0 0 0 5 2 4         
  1 0 0 5 1 5         0 0 0 5 2 4         
  1 0 0 5 3 3         0 0 0 5 2 4         
  1 0 0 5 5 1         0 0 0 5 2 4         
  1 0 0 6 1 5         0 0 0 5 2 4         
  1 0 0 6 3 3         0 0 0 5 2 4         
  1 0 0 6 5 1         0 0 0 5 2 4         
  1 0 1 4 2 3         0 0 0 5 2 4         
  1 0 1 5 0 5         0 0 0 5 2 4         
  1 0 1 5 2 3         0 0 0 5 2 4         
  1 0 1 5 4 1         0 0 0 5 2 4         
  1 0 1 6 2 5         0 0 0 5 2 4         
  1 0 1 6 4 3         0 0 0 5 2 4         
  1 0 2 4 1 3         0 0 0 5 2 4         
  1 0 2 4 3 1         0 0 0 5 2 4         
  1 0 2 5 1 5         0 0 0 5 2 4         
  1 0 2 5 3 3         0 0 0 5 2 4         
  1 0 2 6 1 5         0 0 0 5 2 4         
  1 0 2 6 3 3         0 0 0 5 2 4         
  1 0 3 4 2 3         0 0 0 5 2 4         
  1 0 3 5 0 5         0 0 0 5 2 4         
  1 1 0 4 1 3         0 0 0 5 2 4         
  1 1 0 4 3 1         0 0 0 5 2 4         
  1 1 0 5 1 5         0 0 0 5 2 4         
  1 1 0 5 3 3         0 0 0 5 2 4         
  1 1 0 5 5 1         0 0 0 5 2 4         
  1 1 0 6 1 5         0 0 0 5 2 4         
  1 1 0 6 3 3         0 0 0 5 2 4         
  1 1 0 6 5 1         0 0 0 5 2 4         
  1 1 1 4 2 3         0 0 0 5 2 4         
  1 1 1 5 0 5         0 0 0 5 2 4         
  1 1 1 5 2 3         0 0 0 5 2 4         
  1 1 1 6 2 5         0 0 0 5 2 4         
  1 1 1 6 4 3         0 0 0 5 2 4         
  1 1 2 4 1 3         0 0 0 5 2 4         
  1 1 2 4 3 1         0 0 0 5 2 4         
  1 1 2 5 3 3         0 0 0 5 2 4         
  1 1 2 6 1 5         0 0 0 5 2 4         
  1 1 2 6 3 3         0 0 0 5 2 4         
  1 1 2 6 5 1         0 0 0 5 2 4         
  1 1 3 4 2 3         0 0 0 5 2 4         
  1 1 3 5 0 5         0 0 0 5 2 4         
  1 1 3 6 2 5         0 0 0 5 2 4         
  1 2 0 4 1 3         0 0 0 5 2 4         
  1 2 0 4 3 1         0 0 0 5 2 4         
  1 2 0 5 1 5         0 0 0 5 2 4         
  1 2 0 5 3 3         0 0 0 5 2 4         
  1 2 0 6 1 5         0 0 0 5 2 4         
  1 2 1 4 2 3         0 0 0 5 2 4         
  1 2 1 5 0 5         0 0 0 5 2 4         
  1 2 1 5 2 3         0 0 0 5 2 4         
  1 2 1 6 2 5         0 0 0 5 2 4         
  1 2 2 5 1 5         0 0 0 5 2 4         
  1 2 2 6 1 5         0 0 0 5 2 4         
  1 2 3 4 2 3         0 0 0 5 2 4         
  1 3 0 4 1 3         0 0 0 5 2 4         
  1 3 0 4 3 1         0 0 0 5 2 4         
  1 3 0 5 1 5         0 0 0 5 2 4         
  1 3 0 5 3 3         0 0 0 5 2 4         
  1 3 0 6 1 5         0 0 0 5 2 4         
  1 3 0 6 3 3         0 0 0 5 2 4         
  1 3 1 4 2 3         0 0 0 5 2 4         
  1 3 1 5 0 5         0 0 0 5 2 4         
  1 3 1 5 2 3         0 0 0 5 2 4         
  1 3 1 5 4 1         0 0 0 5 2 4         
  1 3 1 6 2 5         0 0 0 5 2 4         
  1 3 1 6 4 3         0 0 0 5 2 4         
  1 4 1 4 2 3         0 0 0 5 2 4         
  1 4 1 4 4 1         0 0 0 5 2 4         
  1 4 1 5 2 3         0 0 0 5 2 4         
  1 4 1 6 4 3         0 0 0 5 2 4         
  1 4 2 5 3 3         0 0 0 5 2 4         
  1 4 2 6 1 5         0 0 0 5 2 4         
  1 4 2 6 3 3         0 0 0 5 2 4         
  2 0 0 4 1 3         0 0 0 5 2 4         
  2 0 0 4 3 1         0 0 0 5 2 4         
  2 0 0 5 1 5         0 0 0 5 2 4         
  2 0 0 5 3 3         0 0 0 5 2 4         
  2 0 0 5 5 1         0 0 0 5 2 4         
  2 0 0 6 1 5         0 0 0 5 2 4         
  2 0 0 6 3 3         0 0 0 5 2 4         
  2 0 0 6 5 1         0 0 0 5 2 4         
  2 0 1 4 2 3         0 0 0 5 2 4         
  2 0 1 5 0 5         0 0 0 5 2 4         
  2 0 1 5 2 3         0 0 0 5 2 4         
  2 0 1 6 2 5         0 0 0 5 2 4         
  2 0 1 6 4 3         0 0 0 5 2 4         
  2 0 2 4 1 3         0 0 0 5 2 4         
  2 0 2 5 1 5         0 0 0 5 2 4         
  2 0 2 6 3 3         0 0 0 5 2 4         
  2 1 0 4 1 3         0 0 0 5 2 4         
  2 1 0 5 1 5         0 0 0 5 2 4         
  2 1 0 5 3 3         0 0 0 5 2 4         
  2 1 0 6 1 5         0 0 0 5 2 4         
  2 1 0 6 3 3         0 0 0 5 2 4         
  2 1 1 4 2 3         0 0 0 5 2 4         
  2 1 1 5 0 5         0 0 0 5 2 4         
  2 1 1 5 2 3         0 0 0 5 2 4         
  2 1 1 5 4 1         0 0 0 5 2 4         
  2 1 1 6 2 5         0 0 0 5 2 4         
  2 1 1 6 4 3         0 0 0 5 2 4         
  2 1 2 4 3 1         0 0 0 5 2 4         
  2 2 0 4 1 3         0 0 0 5 2 4         
  2 2 0 4 3 1         0 0 0 5 2 4         
  2 2 1 4 2 3         0 0 0 5 2 4         
  2 2 1 4 4 1         0 0 0 5 2 4         
  2 2 1 5 0 5         0 0 0 5 2 4         
  2 2 1 5 2 3         0 0 0 5 2 4         
  2 2 1 6 2 5         0 0 0 5 2 4         
  2 2 1 6 4 3         0 0 0 5 2 4         
  2 3 0 4 1 3         0 0 0 5 2 4         
  2 3 0 4 3 1         0 0 0 5 2 4         
  2 3 0 5 1 5         0 0 0 5 2 4         
  2 3 1 6 2 5         0 0 0 5 2 4         
  2 4 0 6 1 5         0 0 0 5 2 4         
  2 4 1 5 4 1         0 0 0 5 2 4         
  3 0 0 4 1 3         0 0 0 5 2 4         
  3 0 0 4 3 1         0 0 0 5 2 4         
  3 0 0 5 1 5         0 0 0 5 2 4         
  3 0 0 5 3 3         0 0 0 5 2 4         
  3 0 1 4 2 3         0 0 0 5 2 4         
  3 0 1 5 0 5         0 0 0 5 2 4         
  3 0 1 5 2 3         0 0 0 5 2 4         
  3 0 1 6 2 5         0 0 0 5 2 4         
  3 0 1 6 4 3         0 0 0 5 2 4         
  3 1 0 4 3 1         0 0 0 5 2 4         
  3 1 0 6 1 5         0 0 0 5 2 4         
  3 1 1 4 2 3         0 0 0 5 2 4         
  3 1 1 5 0 5         0 0 0 5 2 4         
  3 1 1 5 2 3         0 0 0 5 2 4         
  3 1 1 6 2 5         0 0 0 5 2 4         
  3 1 1 6 4 3         0 0 0 5 2 4         
  3 2 0 4 1 3         0 0 0 5 2 4         
  3 2 0 4 3 1         0 0 0 5 2 4         
  3 2 0 5 1 5         0 0 0 5 2 4         
  3 2 0 5 3 3         0 0 0 5 2 4         
  3 2 0 6 3 3         0 0 0 5 2 4         
  3 2 1 4 2 3         0 0 0 5 2 4         
  3 2 1 5 2 3         0 0 0 5 2 4         
  3 2 1 6 2 5         0 0 0 5 2 4         
  3 2 1 6 4 3         0 0 0 5 2 4         
  3 4 0 6 1 5         0 0 0 5 2 4         
  3 4 0 6 3 3         0 0 0 5 2 4         
  4 0 0 4 1 3         0 0 0 5 2 4         
  4 0 0 4 3 1         0 0 0 5 2 4         
  4 0 0 5 3 3         0 0 0 5 2 4         
  4 0 1 4 2 3         0 0 0 5 2 4         
  4 0 1 5 0 5         0 0 0 5 2 4         
  4 0 1 5 2 3         0 0 0 5 2 4         
  4 0 1 6 2 5         0 0 0 5 2 4         
  4 1 0 6 1 5         0 0 0 5 2 4         
  4 1 0 6 3 3         0 0 0 5 2 4         
  4 2 0 4 1 3         0 0 0 5 2 4         
  4 2 0 4 3 1         0 0 0 5 2 4         
  4 2 0 5 1 5         0 0 0 5 2 4         
  5 0 0 4 1 3         0 0 0 5 2 4         
  5 0 0 6 1 5         0 0 0 5 2 4         
  0 0 0 5 4 1         0 0 0 5 3 2         
  0 0 0 6 2 5         0 0 0 5 3 2         
  0 0 0 6 4 3         0 0 0 5 3 2         
  0 0 0 6 6 1         0 0 0 5 3 2         
  0 0 1 4 1 3         0 0 0 5 3 2         
  0 0 1 4 3 1         0 0 0 5 3 2         
  0 0 1 5 1 5         0 0 0 5 3 2         
  0 0 1 5 3 3         0 0 0 5 3 2         
  0 0 1 5 5 1         0 0 0 5 3 2         
  0 0 1 6 1 5         0 0 0 5 3 2         
  0 0 1 6 3 3         0 0 0 5 3 2         
  0 0 1 6 5 1         0 0 0 5 3 2         
  0 0 2 4 2 3         0 0 0 5 3 2         
  0 0 2 4 4 1         0 0 0 5 3 2         
  0 0 2 5 0 5         0 0 0 5 3 2         
  0 0 2 5 2 3         0 0 0 5 3 2         
  0 0 2 5 4 1         0 0 0 5 3 2         
  0 0 2 6 2 5         0 0 0 5 3 2         
  0 0 2 6 4 3         0 0 0 5 3 2         
  0 0 3 4 1 3         0 0 0 5 3 2         
  0 0 3 4 3 1         0 0 0 5 3 2         
  0 0 3 5 1 5         0 0 0 5 3 2         
  0 0 3 5 3 3         0 0 0 5 3 2         
  0 0 3 6 1 5         0 0 0 5 3 2         
  0 0 3 6 3 3         0 0 0 5 3 2         
  0 0 3 6 5 1         0 0 0 5 3 2         
  0 1 0 4 2 3         0 0 0 5 3 2         
  0 1 0 4 4 1         0 0 0 5 3 2         
  0 1 0 5 0 5         0 0 0 5 3 2         
  0 1 0 5 2 3         0 0 0 5 3 2         
  0 1 0 5 4 1         0 0 0 5 3 2         
  0 1 0 6 2 5         0 0 0 5 3 2         
  0 1 0 6 4 3         0 0 0 5 3 2         
  0 1 0 6 6 1         0 0 0 5 3 2         
  0 1 1 4 1 3         0 0 0 5 3 2         
  0 1 1 4 3 1         0 0 0 5 3 2         
  0 1 1 5 1 5         0 0 0 5 3 2         
  0 1 1 5 3 3         0 0 0 5 3 2         
  0 1 1 5 5 1         0 0 0 5 3 2         
  0 1 1 6 1 5         0 0 0 5 3 2         
  0 1 1 6 3 3         0 0 0 5 3 2         
  0 1 1 6 5 1         0 0 0 5 3 2         
  0 1 2 4 2 3         0 0 0 5 3 2         
  0 1 2 5 0 5         0 0 0 5 3 2         
  0 1 2 5 2 3         0 0 0 5 3 2         
  0 1 2 5 4 1         0 0 0 5 3 2         
  0 1 2 6 2 5         0 0 0 5 3 2         
  0 1 2 6 4 3         0 0 0 5 3 2         
  0 1 3 4 1 3         0 0 0 5 3 2         
  0 1 3 4 3 1         0 0 0 5 3 2         
  0 1 3 5 3 3         0 0 0 5 3 2         
  0 1 3 6 3 3         0 0 0 5 3 2         
  0 1 3 6 5 1         0 0 0 5 3 2         
  0 2 0 4 2 3         0 0 0 5 3 2         
  0 2 0 4 4 1         0 0 0 5 3 2         
  0 2 0 5 0 5         0 0 0 5 3 2         
  0 2 0 5 2 3         0 0 0 5 3 2         
  0 2 0 5 4 1         0 0 0 5 3 2         
  0 2 0 6 2 5         0 0 0 5 3 2         
  0 2 0 6 4 3         0 0 0 5 3 2         
  0 2 0 6 6 1         0 0 0 5 3 2         
  0 2 1 4 1 3         0 0 0 5 3 2         
  0 2 1 4 3 1         0 0 0 5 3 2         
  0 2 1 5 1 5         0 0 0 5 3 2         
  0 2 1 5 3 3         0 0 0 5 3 2         
  0 2 1 5 5 1         0 0 0 5 3 2         
  0 2 1 6 1 5         0 0 0 5 3 2         
  0 2 1 6 3 3         0 0 0 5 3 2         
  0 2 2 4 4 1         0 0 0 5 3 2         
  0 2 2 5 4 1         0 0 0 5 3 2         
  0 2 2 6 4 3         0 0 0 5 3 2         
  0 3 0 4 2 3         0 0 0 5 3 2         
  0 3 0 4 4 1         0 0 0 5 3 2         
  0 3 0 5 2 3         0 0 0 5 3 2         
  0 3 0 5 4 1         0 0 0 5 3 2         
  0 3 0 6 4 3         0 0 0 5 3 2         
  0 3 1 4 1 3         0 0 0 5 3 2         
  0 3 1 4 3 1         0 0 0 5 3 2         
  0 3 1 5 3 3         0 0 0 5 3 2         
  0 3 1 5 5 1         0 0 0 5 3 2         
  0 3 1 6 3 3         0 0 0 5 3 2         
  0 3 1 6 5 1         0 0 0 5 3 2         
  0 3 2 4 2 3         0 0 0 5 3 2         
  0 3 2 5 2 3         0 0 0 5 3 2         
  0 3 2 5 4 1         0 0 0 5 3 2         
  0 3 2 6 4 3         0 0 0 5 3 2         
  0 3 3 5 3 3         0 0 0 5 3 2         
  0 3 3 6 3 3         0 0 0 5 3 2         
  0 4 0 4 2 3         0 0 0 5 3 2         
  0 4 0 4 4 1         0 0 0 5 3 2         
  0 4 0 5 0 5         0 0 0 5 3 2         
  0 4 0 5 2 3         0 0 0 5 3 2         
  0 4 0 5 4 1         0 0 0 5 3 2         
  0 4 0 6 2 5         0 0 0 5 3 2         
  0 4 0 6 4 3         0 0 0 5 3 2         
  0 4 1 4 3 1         0 0 0 5 3 2         
  0 4 1 5 3 3         0 0 0 5 3 2         
  0 4 1 6 3 3         0 0 0 5 3 2         
  0 4 1 6 5 1         0 0 0 5 3 2         
  0 4 2 6 4 3         0 0 0 5 3 2         
  0 4 3 4 1 3         0 0 0 5 3 2         
  0 4 3 6 1 5         0 0 0 5 3 2         
  0 6 1 6 1 5         0 0 0 5 3 2         
  0 6 2 5 4 1         0 0 0 5 3 2         
  1 0 0 4 2 3         0 0 0 5 3 2         
  1 0 0 4 4 1         0 0 0 5 3 2         
  1 0 0 5 0 5         0 0 0 5 3 2         
  1 0 0 5 2 3         0 0 0 5 3 2         
  1 0 0 5 4 1         0 0 0 5 3 2         
  1 0 0 6 4 3         0 0 0 5 3 2         
  1 0 0 6 6 1         0 0 0 5 3 2         
  1 0 1 4 1 3         0 0 0 5 3 2         
  1 0 1 4 3 1         0 0 0 5 3 2         
  1 0 1 5 1 5         0 0 0 5 3 2         
  1 0 1 5 3 3         0 0 0 5 3 2         
  1 0 1 5 5 1         0 0 0 5 3 2         
  1 0 1 6 1 5         0 0 0 5 3 2         
  1 0 1 6 3 3         0 0 0 5 3 2         
  1 0 1 6 5 1         0 0 0 5 3 2         
  1 0 2 4 2 3         0 0 0 5 3 2         
  1 0 2 4 4 1         0 0 0 5 3 2         
  1 0 2 5 2 3         0 0 0 5 3 2         
  1 0 2 5 4 1         0 0 0 5 3 2         
  1 0 2 6 4 3         0 0 0 5 3 2         
  1 0 3 4 1 3         0 0 0 5 3 2         
  1 0 3 4 3 1         0 0 0 5 3 2         
  1 0 3 5 3 3         0 0 0 5 3 2         
  1 0 3 6 3 3         0 0 0 5 3 2         
  1 1 0 4 2 3         0 0 0 5 3 2         
  1 1 0 5 0 5         0 0 0 5 3 2         
  1 1 0 5 2 3         0 0 0 5 3 2         
  1 1 0 5 4 1         0 0 0 5 3 2         
  1 1 0 6 2 5         0 0 0 5 3 2         
  1 1 0 6 4 3         0 0 0 5 3 2         
  1 1 0 6 6 1         0 0 0 5 3 2         
  1 1 1 4 1 3         0 0 0 5 3 2         
  1 1 1 4 3 1         0 0 0 5 3 2         
  1 1 1 5 1 5         0 0 0 5 3 2         
  1 1 1 5 3 3         0 0 0 5 3 2         
  1 1 1 6 1 5         0 0 0 5 3 2         
  1 1 1 6 3 3         0 0 0 5 3 2         
  1 1 1 6 5 1         0 0 0 5 3 2         
  1 1 2 4 2 3         0 0 0 5 3 2         
  1 1 2 4 4 1         0 0 0 5 3 2         
  1 1 2 5 2 3         0 0 0 5 3 2         
  1 1 2 5 4 1         0 0 0 5 3 2         
  1 1 2 6 4 3         0 0 0 5 3 2         
  1 1 3 4 3 1         0 0 0 5 3 2         
  1 1 3 5 3 3         0 0 0 5 3 2         
  1 1 3 6 3 3         0 0 0 5 3 2         
  1 2 0 4 2 3         0 0 0 5 3 2         
  1 2 0 4 4 1         0 0 0 5 3 2         
  1 2 0 5 0 5         0 0 0 5 3 2         
  1 2 0 5 2 3         0 0 0 5 3 2         
  1 2 0 5 4 1         0 0 0 5 3 2         
  1 2 0 6 2 5         0 0 0 5 3 2         
  1 2 1 4 1 3         0 0 0 5 3 2         
  1 2 1 4 3 1         0 0 0 5 3 2         
  1 2 1 5 1 5         0 0 0 5 3 2         
  1 2 1 5 3 3         0 0 0 5 3 2         
  1 2 1 6 1 5         0 0 0 5 3 2         
  1 2 1 6 3 3         0 0 0 5 3 2         
  1 2 2 5 2 3         0 0 0 5 3 2         
  1 2 2 5 4 1         0 0 0 5 3 2         
  1 2 3 4 3 1         0 0 0 5 3 2         
  1 3 0 4 2 3         0 0 0 5 3 2         
  1 3 0 4 4 1         0 0 0 5 3 2         
  1 3 0 5 2 3         0 0 0 5 3 2         
  1 3 0 5 4 1         0 0 0 5 3 2         
  1 3 0 6 4 3         0 0 0 5 3 2         
  1 3 1 4 1 3         0 0 0 5 3 2         
  1 3 1 4 3 1         0 0 0 5 3 2         
  1 3 1 5 3 3         0 0 0 5 3 2         
  1 3 1 6 3 3         0 0 0 5 3 2         
  1 3 1 6 5 1         0 0 0 5 3 2         
  1 3 2 6 4 3         0 0 0 5 3 2         
  1 4 1 4 3 1         0 0 0 5 3 2         
  1 4 1 5 3 3         0 0 0 5 3 2         
  1 4 1 5 5 1         0 0 0 5 3 2         
  1 4 1 6 3 3         0 0 0 5 3 2         
  1 4 1 6 5 1         0 0 0 5 3 2         
  1 4 2 4 4 1         0 0 0 5 3 2         
  1 4 2 5 2 3         0 0 0 5 3 2         
  1 4 2 6 2 5         0 0 0 5 3 2         
  1 9 0 6 2 5         0 0 0 5 3 2         
  2 0 0 4 2 3         0 0 0 5 3 2         
  2 0 0 4 4 1         0 0 0 5 3 2         
  2 0 0 5 0 5         0 0 0 5 3 2         
  2 0 0 5 2 3         0 0 0 5 3 2         
  2 0 0 5 4 1         0 0 0 5 3 2         
  2 0 0 6 2 5         0 0 0 5 3 2         
  2 0 0 6 4 3         0 0 0 5 3 2         
  2 0 0 6 6 1         0 0 0 5 3 2         
  2 0 1 4 1 3         0 0 0 5 3 2         
  2 0 1 4 3 1         0 0 0 5 3 2         
  2 0 1 5 1 5         0 0 0 5 3 2         
  2 0 1 5 3 3         0 0 0 5 3 2         
  2 0 1 6 1 5         0 0 0 5 3 2         
  2 0 1 6 3 3         0 0 0 5 3 2         
  2 0 1 6 5 1         0 0 0 5 3 2         
  2 0 2 4 2 3         0 0 0 5 3 2         
  2 0 2 4 4 1         0 0 0 5 3 2         
  2 0 2 5 0 5         0 0 0 5 3 2         
  2 0 2 5 2 3         0 0 0 5 3 2         
  2 0 2 5 4 1         0 0 0 5 3 2         
  2 1 0 4 2 3         0 0 0 5 3 2         
  2 1 0 4 4 1         0 0 0 5 3 2         
  2 1 0 5 4 1         0 0 0 5 3 2         
  2 1 0 6 4 3         0 0 0 5 3 2         
  2 1 1 4 1 3         0 0 0 5 3 2         
  2 1 1 4 3 1         0 0 0 5 3 2         
  2 1 1 5 1 5         0 0 0 5 3 2         
  2 1 1 5 3 3         0 0 0 5 3 2         
  2 1 1 6 1 5         0 0 0 5 3 2         
  2 1 1 6 3 3         0 0 0 5 3 2         
  2 1 1 6 5 1         0 0 0 5 3 2         
  2 1 2 5 2 3         0 0 0 5 3 2         
  2 1 2 6 4 3         0 0 0 5 3 2         
  2 2 0 4 2 3         0 0 0 5 3 2         
  2 2 0 4 4 1         0 0 0 5 3 2         
  2 2 0 5 4 1         0 0 0 5 3 2         
  2 2 1 4 1 3         0 0 0 5 3 2         
  2 2 1 4 3 1         0 0 0 5 3 2         
  2 2 1 5 1 5         0 0 0 5 3 2         
  2 2 1 5 3 3         0 0 0 5 3 2         
  2 2 1 6 3 3         0 0 0 5 3 2         
  2 2 1 6 5 1         0 0 0 5 3 2         
  2 3 0 4 2 3         0 0 0 5 3 2         
  2 3 0 5 2 3         0 0 0 5 3 2         
  2 3 0 5 4 1         0 0 0 5 3 2         
  2 3 1 4 3 1         0 0 0 5 3 2         
  2 3 1 5 3 3         0 0 0 5 3 2         
  2 3 1 6 3 3         0 0 0 5 3 2         
  2 4 0 5 2 3         0 0 0 5 3 2         
  2 4 0 6 2 5         0 0 0 5 3 2         
  2 4 0 6 4 3         0 0 0 5 3 2         
  2 4 1 4 3 1         0 0 0 5 3 2         
  2 4 1 5 3 3         0 0 0 5 3 2         
  3 0 0 4 2 3         0 0 0 5 3 2         
  3 0 0 4 4 1         0 0 0 5 3 2         
  3 0 0 5 2 3         0 0 0 5 3 2         
  3 0 0 5 4 1         0 0 0 5 3 2         
  3 0 0 6 4 3         0 0 0 5 3 2         
  3 0 1 4 1 3         0 0 0 5 3 2         
  3 0 1 4 3 1         0 0 0 5 3 2         
  3 0 1 5 3 3         0 0 0 5 3 2         
  3 0 1 6 3 3         0 0 0 5 3 2         
  3 0 1 6 5 1         0 0 0 5 3 2         
  3 1 0 4 2 3         0 0 0 5 3 2         
  3 1 0 4 4 1         0 0 0 5 3 2         
  3 1 0 5 2 3         0 0 0 5 3 2         
  3 1 0 6 4 3         0 0 0 5 3 2         
  3 1 1 4 3 1         0 0 0 5 3 2         
  3 1 1 5 3 3         0 0 0 5 3 2         
  3 1 1 6 3 3         0 0 0 5 3 2         
  3 1 1 6 5 1         0 0 0 5 3 2         
  3 2 0 4 2 3         0 0 0 5 3 2         
  3 2 0 4 4 1         0 0 0 5 3 2         
  3 2 0 5 0 5         0 0 0 5 3 2         
  3 2 0 5 4 1         0 0 0 5 3 2         
  3 2 0 6 2 5         0 0 0 5 3 2         
  3 2 0 6 4 3         0 0 0 5 3 2         
  3 2 1 4 1 3         0 0 0 5 3 2         
  3 2 1 4 3 1         0 0 0 5 3 2         
  3 2 1 5 3 3         0 0 0 5 3 2         
  3 2 1 6 3 3         0 0 0 5 3 2         
  3 4 0 4 4 1         0 0 0 5 3 2         
  3 4 0 5 4 1         0 0 0 5 3 2         
  3 4 0 6 2 5         0 0 0 5 3 2         
  3 4 0 6 4 3         0 0 0 5 3 2         
  4 0 0 4 2 3         0 0 0 5 3 2         
  4 0 0 4 4 1         0 0 0 5 3 2         
  4 0 0 5 0 5         0 0 0 5 3 2         
  4 0 0 5 4 1         0 0 0 5 3 2         
  4 0 0 6 2 5         0 0 0 5 3 2         
  4 0 0 6 4 3         0 0 0 5 3 2         
  4 0 1 4 1 3         0 0 0 5 3 2         
  4 0 1 5 1 5         0 0 0 5 3 2         
  4 0 1 5 3 3         0 0 0 5 3 2         
  4 0 1 6 3 3         0 0 0 5 3 2         
  4 0 1 6 5 1         0 0 0 5 3 2         
  4 1 0 5 2 3         0 0 0 5 3 2         
  4 1 0 6 2 5         0 0 0 5 3 2         
  4 1 0 6 4 3         0 0 0 5 3 2         
  4 2 0 5 4 1         0 0 0 5 3 2         
  4 2 0 6 4 3         0 0 0 5 3 2         
  5 0 0 5 0 5         0 0 0 5 3 2         
  5 0 0 5 2 3         0 0 0 5 3 2         
  5 0 0 6 4 3         0 0 0 5 3 2         
  0 0 0 5 4 2         0 0 0 5 3 3         
  0 0 0 6 2 4         0 0 0 5 3 3         
  0 0 0 6 4 2         0 0 0 5 3 3         
  0 0 0 6 6 0         0 0 0 5 3 3         
  0 0 1 4 1 4         0 0 0 5 3 3         
  0 0 1 4 3 2         0 0 0 5 3 3         
  0 0 1 5 1 4         0 0 0 5 3 3         
  0 0 1 5 3 2         0 0 0 5 3 3         
  0 0 1 5 5 0         0 0 0 5 3 3         
  0 0 1 6 1 6         0 0 0 5 3 3         
  0 0 1 6 3 4         0 0 0 5 3 3         
  0 0 1 6 5 2         0 0 0 5 3 3         
  0 0 2 4 0 4         0 0 0 5 3 3         
  0 0 2 4 4 0         0 0 0 5 3 3         
  0 0 2 5 4 2         0 0 0 5 3 3         
  0 0 2 6 0 6         0 0 0 5 3 3         
  0 0 2 6 4 2         0 0 0 5 3 3         
  0 0 3 4 3 2         0 0 0 5 3 3         
  0 0 3 5 1 4         0 0 0 5 3 3         
  0 0 3 5 3 2         0 0 0 5 3 3         
  0 0 3 6 1 6         0 0 0 5 3 3         
  0 0 3 6 3 4         0 0 0 5 3 3         
  0 1 0 4 0 4         0 0 0 5 3 3         
  0 1 0 4 2 2         0 0 0 5 3 3         
  0 1 0 4 4 0         0 0 0 5 3 3         
  0 1 0 5 2 4         0 0 0 5 3 3         
  0 1 0 5 4 2         0 0 0 5 3 3         
  0 1 0 6 0 6         0 0 0 5 3 3         
  0 1 0 6 2 4         0 0 0 5 3 3         
  0 1 0 6 4 2         0 0 0 5 3 3         
  0 1 0 6 6 0         0 0 0 5 3 3         
  0 1 1 4 1 4         0 0 0 5 3 3         
  0 1 1 4 3 2         0 0 0 5 3 3         
  0 1 1 5 1 4         0 0 0 5 3 3         
  0 1 1 5 3 2         0 0 0 5 3 3         
  0 1 1 5 5 0         0 0 0 5 3 3         
  0 1 1 6 3 4         0 0 0 5 3 3         
  0 1 1 6 5 2         0 0 0 5 3 3         
  0 1 2 4 2 2         0 0 0 5 3 3         
  0 1 2 5 4 2         0 0 0 5 3 3         
  0 1 2 6 4 2         0 0 0 5 3 3         
  0 1 3 4 3 2         0 0 0 5 3 3         
  0 1 3 5 1 4         0 0 0 5 3 3         
  0 1 3 5 3 2         0 0 0 5 3 3         
  0 1 3 6 3 4         0 0 0 5 3 3         
  0 1 3 6 5 2         0 0 0 5 3 3         
  0 2 0 4 0 4         0 0 0 5 3 3         
  0 2 0 4 2 2         0 0 0 5 3 3         
  0 2 0 4 4 0         0 0 0 5 3 3         
  0 2 0 5 2 4         0 0 0 5 3 3         
  0 2 0 5 4 2         0 0 0 5 3 3         
  0 2 0 6 2 4         0 0 0 5 3 3         
  0 2 0 6 4 2         0 0 0 5 3 3         
  0 2 0 6 6 0         0 0 0 5 3 3         
  0 2 1 4 1 4         0 0 0 5 3 3         
  0 2 1 4 3 2         0 0 0 5 3 3         
  0 2 1 5 1 4         0 0 0 5 3 3         
  0 2 1 5 3 2         0 0 0 5 3 3         
  0 2 1 5 5 0         0 0 0 5 3 3         
  0 2 1 6 1 6         0 0 0 5 3 3         
  0 2 1 6 3 4         0 0 0 5 3 3         
  0 2 1 6 5 2         0 0 0 5 3 3         
  0 2 2 4 4 0         0 0 0 5 3 3         
  0 2 2 5 4 2         0 0 0 5 3 3         
  0 2 3 4 3 2         0 0 0 5 3 3         
  0 2 3 5 3 2         0 0 0 5 3 3         
  0 3 0 4 2 2         0 0 0 5 3 3         
  0 3 0 4 4 0         0 0 0 5 3 3         
  0 3 0 5 2 4         0 0 0 5 3 3         
  0 3 0 5 4 2         0 0 0 5 3 3         
  0 3 0 6 4 2         0 0 0 5 3 3         
  0 3 1 4 3 2         0 0 0 5 3 3         
  0 3 1 5 1 4         0 0 0 5 3 3         
  0 3 1 5 3 2         0 0 0 5 3 3         
  0 3 1 5 5 0         0 0 0 5 3 3         
  0 3 1 6 3 4         0 0 0 5 3 3         
  0 3 1 6 5 2         0 0 0 5 3 3         
  0 3 2 4 2 2         0 0 0 5 3 3         
  0 3 3 6 3 4         0 0 0 5 3 3         
  0 4 0 4 2 2         0 0 0 5 3 3         
  0 4 0 4 4 0         0 0 0 5 3 3         
  0 4 0 5 4 2         0 0 0 5 3 3         
  0 4 0 6 2 4         0 0 0 5 3 3         
  0 4 1 4 3 2         0 0 0 5 3 3         
  0 4 1 6 3 4         0 0 0 5 3 3         
  0 4 3 4 1 4         0 0 0 5 3 3         
  0 6 2 6 4 2         0 0 0 5 3 3         
  1 0 0 4 0 4         0 0 0 5 3 3         
  1 0 0 4 2 2         0 0 0 5 3 3         
  1 0 0 4 4 0         0 0 0 5 3 3         
  1 0 0 5 2 4         0 0 0 5 3 3         
  1 0 0 5 4 2         0 0 0 5 3 3         
  1 0 0 6 2 4         0 0 0 5 3 3         
  1 0 0 6 4 2         0 0 0 5 3 3         
  1 0 1 4 1 4         0 0 0 5 3 3         
  1 0 1 4 3 2         0 0 0 5 3 3         
  1 0 1 5 1 4         0 0 0 5 3 3         
  1 0 1 5 3 2         0 0 0 5 3 3         
  1 0 1 6 1 6         0 0 0 5 3 3         
  1 0 1 6 3 4         0 0 0 5 3 3         
  1 0 1 6 5 2         0 0 0 5 3 3         
  1 0 2 4 2 2         0 0 0 5 3 3         
  1 0 2 5 2 4         0 0 0 5 3 3         
  1 0 2 5 4 2         0 0 0 5 3 3         
  1 0 2 6 2 4         0 0 0 5 3 3         
  1 0 2 6 4 2         0 0 0 5 3 3         
  1 0 3 4 1 4         0 0 0 5 3 3         
  1 0 3 6 3 4         0 0 0 5 3 3         
  1 1 0 4 0 4         0 0 0 5 3 3         
  1 1 0 4 2 2         0 0 0 5 3 3         
  1 1 0 4 4 0         0 0 0 5 3 3         
  1 1 0 5 2 4         0 0 0 5 3 3         
  1 1 0 5 4 2         0 0 0 5 3 3         
  1 1 0 6 2 4         0 0 0 5 3 3         
  1 1 0 6 4 2         0 0 0 5 3 3         
  1 1 0 6 6 0         0 0 0 5 3 3         
  1 1 1 4 1 4         0 0 0 5 3 3         
  1 1 1 4 3 2         0 0 0 5 3 3         
  1 1 1 5 1 4         0 0 0 5 3 3         
  1 1 1 5 3 2         0 0 0 5 3 3         
  1 1 1 6 3 4         0 0 0 5 3 3         
  1 1 1 6 5 2         0 0 0 5 3 3         
  1 1 2 4 2 2         0 0 0 5 3 3         
  1 1 2 4 4 0         0 0 0 5 3 3         
  1 1 2 5 4 2         0 0 0 5 3 3         
  1 1 2 6 2 4         0 0 0 5 3 3         
  1 1 2 6 4 2         0 0 0 5 3 3         
  1 1 3 4 3 2         0 0 0 5 3 3         
  1 1 3 5 1 4         0 0 0 5 3 3         
  1 1 3 5 3 2         0 0 0 5 3 3         
  1 1 3 6 3 4         0 0 0 5 3 3         
  1 2 0 4 0 4         0 0 0 5 3 3         
  1 2 0 4 2 2         0 0 0 5 3 3         
  1 2 0 4 4 0         0 0 0 5 3 3         
  1 2 0 5 2 4         0 0 0 5 3 3         
  1 2 0 5 4 2         0 0 0 5 3 3         
  1 2 0 6 2 4         0 0 0 5 3 3         
  1 2 0 6 4 2         0 0 0 5 3 3         
  1 2 1 4 1 4         0 0 0 5 3 3         
  1 2 1 4 3 2         0 0 0 5 3 3         
  1 2 1 5 1 4         0 0 0 5 3 3         
  1 2 1 5 3 2         0 0 0 5 3 3         
  1 2 1 6 3 4         0 0 0 5 3 3         
  1 2 2 6 0 6         0 0 0 5 3 3         
  1 3 0 4 0 4         0 0 0 5 3 3         
  1 3 0 4 2 2         0 0 0 5 3 3         
  1 3 0 5 2 4         0 0 0 5 3 3         
  1 3 0 5 4 2         0 0 0 5 3 3         
  1 3 1 4 3 2         0 0 0 5 3 3         
  1 3 1 5 3 2         0 0 0 5 3 3         
  1 3 1 6 3 4         0 0 0 5 3 3         
  1 4 1 4 3 2         0 0 0 5 3 3         
  1 4 1 5 3 2         0 0 0 5 3 3         
  1 4 1 6 5 2         0 0 0 5 3 3         
  1 4 2 4 4 0         0 0 0 5 3 3         
  1 4 2 5 2 4         0 0 0 5 3 3         
  1 4 2 6 2 4         0 0 0 5 3 3         
  1 4 2 6 4 2         0 0 0 5 3 3         
  2 0 0 4 0 4         0 0 0 5 3 3         
  2 0 0 4 2 2         0 0 0 5 3 3         
  2 0 0 4 4 0         0 0 0 5 3 3         
  2 0 0 5 2 4         0 0 0 5 3 3         
  2 0 0 5 4 2         0 0 0 5 3 3         
  2 0 0 6 2 4         0 0 0 5 3 3         
  2 0 0 6 4 2         0 0 0 5 3 3         
  2 0 0 6 6 0         0 0 0 5 3 3         
  2 0 1 4 1 4         0 0 0 5 3 3         
  2 0 1 4 3 2         0 0 0 5 3 3         
  2 0 1 5 1 4         0 0 0 5 3 3         
  2 0 1 5 3 2         0 0 0 5 3 3         
  2 0 1 6 1 6         0 0 0 5 3 3         
  2 0 1 6 3 4         0 0 0 5 3 3         
  2 0 2 4 2 2         0 0 0 5 3 3         
  2 0 2 4 4 0         0 0 0 5 3 3         
  2 0 2 5 2 4         0 0 0 5 3 3         
  2 0 2 5 4 2         0 0 0 5 3 3         
  2 0 2 6 0 6         0 0 0 5 3 3         
  2 0 2 6 4 2         0 0 0 5 3 3         
  2 1 0 4 2 2         0 0 0 5 3 3         
  2 1 0 4 4 0         0 0 0 5 3 3         
  2 1 0 5 2 4         0 0 0 5 3 3         
  2 1 0 5 4 2         0 0 0 5 3 3         
  2 1 0 6 4 2         0 0 0 5 3 3         
  2 1 1 4 1 4         0 0 0 5 3 3         
  2 1 1 4 3 2         0 0 0 5 3 3         
  2 1 1 5 3 2         0 0 0 5 3 3         
  2 1 1 6 3 4         0 0 0 5 3 3         
  2 1 1 6 5 2         0 0 0 5 3 3         
  2 1 2 5 2 4         0 0 0 5 3 3         
  2 1 2 6 4 2         0 0 0 5 3 3         
  2 2 0 4 2 2         0 0 0 5 3 3         
  2 2 0 5 4 2         0 0 0 5 3 3         
  2 2 1 4 1 4         0 0 0 5 3 3         
  2 2 1 4 3 2         0 0 0 5 3 3         
  2 2 1 5 1 4         0 0 0 5 3 3         
  2 2 1 5 3 2         0 0 0 5 3 3         
  2 2 1 6 3 4         0 0 0 5 3 3         
  2 2 1 6 5 2         0 0 0 5 3 3         
  2 3 0 4 2 2         0 0 0 5 3 3         
  2 3 0 5 2 4         0 0 0 5 3 3         
  2 3 0 5 4 2         0 0 0 5 3 3         
  2 4 0 6 4 2         0 0 0 5 3 3         
  3 0 0 4 0 4         0 0 0 5 3 3         
  3 0 0 4 4 0         0 0 0 5 3 3         
  3 0 0 5 2 4         0 0 0 5 3 3         
  3 0 0 5 4 2         0 0 0 5 3 3         
  3 0 0 6 2 4         0 0 0 5 3 3         
  3 0 0 6 4 2         0 0 0 5 3 3         
  3 0 1 4 1 4         0 0 0 5 3 3         
  3 0 1 4 3 2         0 0 0 5 3 3         
  3 0 1 5 1 4         0 0 0 5 3 3         
  3 0 1 5 3 2         0 0 0 5 3 3         
  3 0 1 6 3 4         0 0 0 5 3 3         
  3 0 1 6 5 2         0 0 0 5 3 3         
  3 1 0 5 2 4         0 0 0 5 3 3         
  3 1 0 6 4 2         0 0 0 5 3 3         
  3 1 0 6 6 0         0 0 0 5 3 3         
  3 1 1 4 3 2         0 0 0 5 3 3         
  3 1 1 5 3 2         0 0 0 5 3 3         
  3 1 1 6 3 4         0 0 0 5 3 3         
  3 1 1 6 5 2         0 0 0 5 3 3         
  3 2 0 4 4 0         0 0 0 5 3 3         
  3 2 0 5 2 4         0 0 0 5 3 3         
  3 2 0 5 4 2         0 0 0 5 3 3         
  3 2 0 6 2 4         0 0 0 5 3 3         
  3 2 1 5 1 4         0 0 0 5 3 3         
  3 2 1 5 3 2         0 0 0 5 3 3         
  3 2 1 6 3 4         0 0 0 5 3 3         
  3 4 0 4 4 0         0 0 0 5 3 3         
  3 4 0 5 4 2         0 0 0 5 3 3         
  3 4 0 6 4 2         0 0 0 5 3 3         
  4 0 0 4 0 4         0 0 0 5 3 3         
  4 0 0 4 2 2         0 0 0 5 3 3         
  4 0 0 4 4 0         0 0 0 5 3 3         
  4 0 0 5 2 4         0 0 0 5 3 3         
  4 0 0 6 2 4         0 0 0 5 3 3         
  4 0 0 6 4 2         0 0 0 5 3 3         
  4 0 1 4 3 2         0 0 0 5 3 3         
  4 0 1 5 1 4         0 0 0 5 3 3         
  4 0 1 5 3 2         0 0 0 5 3 3         
  4 0 1 6 3 4         0 0 0 5 3 3         
  4 1 0 5 2 4         0 0 0 5 3 3         
  4 1 0 6 2 4         0 0 0 5 3 3         
  4 1 0 6 4 2         0 0 0 5 3 3         
  5 0 0 5 2 4         0 0 0 5 3 3         
  0 0 0 5 5 0         0 0 0 5 4 1         
  0 0 0 6 3 4         0 0 0 5 4 1         
  0 0 0 6 5 2         0 0 0 5 4 1         
  0 0 1 4 0 4         0 0 0 5 4 1         
  0 0 1 4 2 2         0 0 0 5 4 1         
  0 0 1 4 4 0         0 0 0 5 4 1         
  0 0 1 5 2 4         0 0 0 5 4 1         
  0 0 1 5 4 2         0 0 0 5 4 1         
  0 0 1 6 0 6         0 0 0 5 4 1         
  0 0 1 6 2 4         0 0 0 5 4 1         
  0 0 1 6 4 2         0 0 0 5 4 1         
  0 0 1 6 6 0         0 0 0 5 4 1         
  0 0 2 4 3 2         0 0 0 5 4 1         
  0 0 2 5 1 4         0 0 0 5 4 1         
  0 0 2 5 3 2         0 0 0 5 4 1         
  0 0 2 5 5 0         0 0 0 5 4 1         
  0 0 2 6 3 4         0 0 0 5 4 1         
  0 0 2 6 5 2         0 0 0 5 4 1         
  0 0 3 4 4 0         0 0 0 5 4 1         
  0 0 3 5 2 4         0 0 0 5 4 1         
  0 0 3 5 4 2         0 0 0 5 4 1         
  0 0 3 6 4 2         0 0 0 5 4 1         
  0 0 4 4 1 4         0 0 0 5 4 1         
  0 1 0 4 1 4         0 0 0 5 4 1         
  0 1 0 4 3 2         0 0 0 5 4 1         
  0 1 0 5 1 4         0 0 0 5 4 1         
  0 1 0 5 3 2         0 0 0 5 4 1         
  0 1 0 5 5 0         0 0 0 5 4 1         
  0 1 0 6 1 6         0 0 0 5 4 1         
  0 1 0 6 3 4         0 0 0 5 4 1         
  0 1 0 6 5 2         0 0 0 5 4 1         
  0 1 1 4 0 4         0 0 0 5 4 1         
  0 1 1 4 2 2         0 0 0 5 4 1         
  0 1 1 4 4 0         0 0 0 5 4 1         
  0 1 1 5 2 4         0 0 0 5 4 1         
  0 1 1 5 4 2         0 0 0 5 4 1         
  0 1 1 6 2 4         0 0 0 5 4 1         
  0 1 1 6 4 2         0 0 0 5 4 1         
  0 1 1 6 6 0         0 0 0 5 4 1         
  0 1 2 4 3 2         0 0 0 5 4 1         
  0 1 2 5 5 0         0 0 0 5 4 1         
  0 1 2 6 5 2         0 0 0 5 4 1         
  0 1 3 4 4 0         0 0 0 5 4 1         
  0 1 3 5 4 2         0 0 0 5 4 1         
  0 1 3 6 4 2         0 0 0 5 4 1         
  0 1 3 6 6 0         0 0 0 5 4 1         
  0 2 0 4 3 2         0 0 0 5 4 1         
  0 2 0 5 3 2         0 0 0 5 4 1         
  0 2 0 5 5 0         0 0 0 5 4 1         
  0 2 0 6 3 4         0 0 0 5 4 1         
  0 2 0 6 5 2         0 0 0 5 4 1         
  0 2 1 4 0 4         0 0 0 5 4 1         
  0 2 1 4 2 2         0 0 0 5 4 1         
  0 2 1 4 4 0         0 0 0 5 4 1         
  0 2 1 5 2 4         0 0 0 5 4 1         
  0 2 1 5 4 2         0 0 0 5 4 1         
  0 2 1 6 2 4         0 0 0 5 4 1         
  0 2 1 6 4 2         0 0 0 5 4 1         
  0 2 1 6 6 0         0 0 0 5 4 1         
  0 2 2 5 5 0         0 0 0 5 4 1         
  0 2 2 6 5 2         0 0 0 5 4 1         
  0 2 3 4 4 0         0 0 0 5 4 1         
  0 2 3 5 4 2         0 0 0 5 4 1         
  0 3 0 4 3 2         0 0 0 5 4 1         
  0 3 0 5 3 2         0 0 0 5 4 1         
  0 3 0 5 5 0         0 0 0 5 4 1         
  0 3 0 6 5 2         0 0 0 5 4 1         
  0 3 1 4 2 2         0 0 0 5 4 1         
  0 3 1 4 4 0         0 0 0 5 4 1         
  0 3 1 5 4 2         0 0 0 5 4 1         
  0 3 1 6 4 2         0 0 0 5 4 1         
  0 3 2 4 3 2         0 0 0 5 4 1         
  0 3 3 5 4 2         0 0 0 5 4 1         
  0 3 3 6 4 2         0 0 0 5 4 1         
  0 4 0 4 3 2         0 0 0 5 4 1         
  0 4 0 5 5 0         0 0 0 5 4 1         
  0 4 0 6 3 4         0 0 0 5 4 1         
  0 4 0 6 5 2         0 0 0 5 4 1         
  0 4 1 4 4 0         0 0 0 5 4 1         
  0 4 1 5 4 2         0 0 0 5 4 1         
  0 4 2 4 3 2         0 0 0 5 4 1         
  0 4 2 5 3 2         0 0 0 5 4 1         
  0 4 2 6 3 4         0 0 0 5 4 1         
  0 5 2 6 5 2         0 0 0 5 4 1         
  1 0 0 4 1 4         0 0 0 5 4 1         
  1 0 0 4 3 2         0 0 0 5 4 1         
  1 0 0 5 3 2         0 0 0 5 4 1         
  1 0 0 5 5 0         0 0 0 5 4 1         
  1 0 0 6 5 2         0 0 0 5 4 1         
  1 0 1 4 0 4         0 0 0 5 4 1         
  1 0 1 4 2 2         0 0 0 5 4 1         
  1 0 1 4 4 0         0 0 0 5 4 1         
  1 0 1 5 2 4         0 0 0 5 4 1         
  1 0 1 5 4 2         0 0 0 5 4 1         
  1 0 1 6 0 6         0 0 0 5 4 1         
  1 0 1 6 2 4         0 0 0 5 4 1         
  1 0 1 6 4 2         0 0 0 5 4 1         
  1 0 1 6 6 0         0 0 0 5 4 1         
  1 0 2 5 3 2         0 0 0 5 4 1         
  1 0 2 5 5 0         0 0 0 5 4 1         
  1 0 2 6 5 2         0 0 0 5 4 1         
  1 0 3 4 2 2         0 0 0 5 4 1         
  1 0 3 4 4 0         0 0 0 5 4 1         
  1 0 3 5 2 4         0 0 0 5 4 1         
  1 0 3 6 4 2         0 0 0 5 4 1         
  1 1 0 4 1 4         0 0 0 5 4 1         
  1 1 0 4 3 2         0 0 0 5 4 1         
  1 1 0 5 1 4         0 0 0 5 4 1         
  1 1 0 5 3 2         0 0 0 5 4 1         
  1 1 0 5 5 0         0 0 0 5 4 1         
  1 1 0 6 5 2         0 0 0 5 4 1         
  1 1 1 4 0 4         0 0 0 5 4 1         
  1 1 1 4 2 2         0 0 0 5 4 1         
  1 1 1 4 4 0         0 0 0 5 4 1         
  1 1 1 5 2 4         0 0 0 5 4 1         
  1 1 1 5 4 2         0 0 0 5 4 1         
  1 1 1 6 4 2         0 0 0 5 4 1         
  1 1 2 4 3 2         0 0 0 5 4 1         
  1 1 2 5 3 2         0 0 0 5 4 1         
  1 1 2 5 5 0         0 0 0 5 4 1         
  1 1 3 4 4 0         0 0 0 5 4 1         
  1 1 3 5 4 2         0 0 0 5 4 1         
  1 1 3 6 4 2         0 0 0 5 4 1         
  1 2 0 4 1 4         0 0 0 5 4 1         
  1 2 0 4 3 2         0 0 0 5 4 1         
  1 2 0 5 3 2         0 0 0 5 4 1         
  1 2 0 5 5 0         0 0 0 5 4 1         
  1 2 0 6 3 4         0 0 0 5 4 1         
  1 2 0 6 5 2         0 0 0 5 4 1         
  1 2 1 4 2 2         0 0 0 5 4 1         
  1 2 1 4 4 0         0 0 0 5 4 1         
  1 2 1 5 4 2         0 0 0 5 4 1         
  1 2 1 6 4 2         0 0 0 5 4 1         
  1 2 1 6 6 0         0 0 0 5 4 1         
  1 2 2 4 1 4         0 0 0 5 4 1         
  1 2 2 5 3 2         0 0 0 5 4 1         
  1 2 2 5 5 0         0 0 0 5 4 1         
  1 2 2 6 3 4         0 0 0 5 4 1         
  1 3 0 4 3 2         0 0 0 5 4 1         
  1 3 0 5 3 2         0 0 0 5 4 1         
  1 3 0 5 5 0         0 0 0 5 4 1         
  1 3 0 6 5 2         0 0 0 5 4 1         
  1 3 1 4 4 0         0 0 0 5 4 1         
  1 3 1 5 4 2         0 0 0 5 4 1         
  1 3 1 6 4 2         0 0 0 5 4 1         
  1 3 1 6 6 0         0 0 0 5 4 1         
  1 3 2 5 3 2         0 0 0 5 4 1         
  1 4 1 4 4 0         0 0 0 5 4 1         
  1 4 1 5 4 2         0 0 0 5 4 1         
  1 4 2 6 3 4         0 0 0 5 4 1         
  2 0 0 4 1 4         0 0 0 5 4 1         
  2 0 0 4 3 2         0 0 0 5 4 1         
  2 0 0 5 1 4         0 0 0 5 4 1         
  2 0 0 5 3 2         0 0 0 5 4 1         
  2 0 0 5 5 0         0 0 0 5 4 1         
  2 0 0 6 3 4         0 0 0 5 4 1         
  2 0 0 6 5 2         0 0 0 5 4 1         
  2 0 1 4 2 2         0 0 0 5 4 1         
  2 0 1 4 4 0         0 0 0 5 4 1         
  2 0 1 5 4 2         0 0 0 5 4 1         
  2 0 1 6 2 4         0 0 0 5 4 1         
  2 0 1 6 4 2         0 0 0 5 4 1         
  2 0 1 6 6 0         0 0 0 5 4 1         
  2 0 2 4 3 2         0 0 0 5 4 1         
  2 0 2 5 3 2         0 0 0 5 4 1         
  2 0 2 5 5 0         0 0 0 5 4 1         
  2 0 2 6 5 2         0 0 0 5 4 1         
  2 1 0 4 3 2         0 0 0 5 4 1         
  2 1 0 5 5 0         0 0 0 5 4 1         
  2 1 1 4 0 4         0 0 0 5 4 1         
  2 1 1 4 2 2         0 0 0 5 4 1         
  2 1 1 4 4 0         0 0 0 5 4 1         
  2 1 1 5 4 2         0 0 0 5 4 1         
  2 1 1 6 4 2         0 0 0 5 4 1         
  2 1 2 6 5 2         0 0 0 5 4 1         
  2 2 0 4 3 2         0 0 0 5 4 1         
  2 2 1 4 2 2         0 0 0 5 4 1         
  2 2 1 4 4 0         0 0 0 5 4 1         
  2 2 1 5 4 2         0 0 0 5 4 1         
  2 2 1 6 4 2         0 0 0 5 4 1         
  2 2 1 6 6 0         0 0 0 5 4 1         
  2 3 0 4 3 2         0 0 0 5 4 1         
  2 3 0 5 5 0         0 0 0 5 4 1         
  2 3 1 5 4 2         0 0 0 5 4 1         
  2 3 1 6 4 2         0 0 0 5 4 1         
  2 3 1 6 6 0         0 0 0 5 4 1         
  2 4 0 5 3 2         0 0 0 5 4 1         
  2 4 0 6 5 2         0 0 0 5 4 1         
  2 4 1 4 4 0         0 0 0 5 4 1         
  3 0 0 4 3 2         0 0 0 5 4 1         
  3 0 0 5 3 2         0 0 0 5 4 1         
  3 0 0 5 5 0         0 0 0 5 4 1         
  3 0 0 6 3 4         0 0 0 5 4 1         
  3 0 1 4 0 4         0 0 0 5 4 1         
  3 0 1 4 2 2         0 0 0 5 4 1         
  3 0 1 4 4 0         0 0 0 5 4 1         
  3 0 1 5 4 2         0 0 0 5 4 1         
  3 0 1 6 0 6         0 0 0 5 4 1         
  3 0 1 6 2 4         0 0 0 5 4 1         
  3 0 1 6 4 2         0 0 0 5 4 1         
  3 1 0 5 3 2         0 0 0 5 4 1         
  3 1 0 6 5 2         0 0 0 5 4 1         
  3 1 1 4 4 0         0 0 0 5 4 1         
  3 1 1 5 4 2         0 0 0 5 4 1         
  3 1 1 6 4 2         0 0 0 5 4 1         
  3 2 0 4 3 2         0 0 0 5 4 1         
  3 2 0 5 1 4         0 0 0 5 4 1         
  3 2 0 5 3 2         0 0 0 5 4 1         
  3 2 0 5 5 0         0 0 0 5 4 1         
  3 2 0 6 3 4         0 0 0 5 4 1         
  3 2 0 6 5 2         0 0 0 5 4 1         
  3 2 1 4 4 0         0 0 0 5 4 1         
  3 2 1 5 4 2         0 0 0 5 4 1         
  3 2 1 6 4 2         0 0 0 5 4 1         
  3 4 0 5 5 0         0 0 0 5 4 1         
  3 4 0 6 5 2         0 0 0 5 4 1         
  4 0 0 4 3 2         0 0 0 5 4 1         
  4 0 0 5 3 2         0 0 0 5 4 1         
  4 0 0 5 5 0         0 0 0 5 4 1         
  4 0 0 6 3 4         0 0 0 5 4 1         
  4 0 0 6 5 2         0 0 0 5 4 1         
  4 0 1 4 2 2         0 0 0 5 4 1         
  4 0 1 4 4 0         0 0 0 5 4 1         
  4 0 1 5 4 2         0 0 0 5 4 1         
  4 0 1 6 4 2         0 0 0 5 4 1         
  4 0 1 6 6 0         0 0 0 5 4 1         
  4 1 0 5 3 2         0 0 0 5 4 1         
  4 1 0 6 3 4         0 0 0 5 4 1         
  4 1 0 6 5 2         0 0 0 5 4 1         
  4 2 0 5 3 2         0 0 0 5 4 1         
  4 2 0 6 3 4         0 0 0 5 4 1         
  5 0 0 5 3 2         0 0 0 5 4 1         
  5 0 0 5 5 0         0 0 0 5 4 1         
  5 0 0 6 5 2         0 0 0 5 4 1         
  0 0 0 5 5 1         0 0 0 5 4 2         
  0 0 0 6 3 3         0 0 0 5 4 2         
  0 0 0 6 5 1         0 0 0 5 4 2         
  0 0 1 4 2 3         0 0 0 5 4 2         
  0 0 1 4 4 1         0 0 0 5 4 2         
  0 0 1 5 0 5         0 0 0 5 4 2         
  0 0 1 5 2 3         0 0 0 5 4 2         
  0 0 1 5 4 1         0 0 0 5 4 2         
  0 0 1 6 2 5         0 0 0 5 4 2         
  0 0 1 6 4 3         0 0 0 5 4 2         
  0 0 1 6 6 1         0 0 0 5 4 2         
  0 0 2 4 1 3         0 0 0 5 4 2         
  0 0 2 4 3 1         0 0 0 5 4 2         
  0 0 2 5 3 3         0 0 0 5 4 2         
  0 0 2 5 5 1         0 0 0 5 4 2         
  0 0 2 6 1 5         0 0 0 5 4 2         
  0 0 2 6 3 3         0 0 0 5 4 2         
  0 0 2 6 5 1         0 0 0 5 4 2         
  0 0 3 4 4 1         0 0 0 5 4 2         
  0 0 3 5 2 3         0 0 0 5 4 2         
  0 0 3 5 4 1         0 0 0 5 4 2         
  0 0 3 6 4 3         0 0 0 5 4 2         
  0 1 0 4 1 3         0 0 0 5 4 2         
  0 1 0 4 3 1         0 0 0 5 4 2         
  0 1 0 5 1 5         0 0 0 5 4 2         
  0 1 0 5 3 3         0 0 0 5 4 2         
  0 1 0 5 5 1         0 0 0 5 4 2         
  0 1 0 6 1 5         0 0 0 5 4 2         
  0 1 0 6 3 3         0 0 0 5 4 2         
  0 1 0 6 5 1         0 0 0 5 4 2         
  0 1 1 4 2 3         0 0 0 5 4 2         
  0 1 1 4 4 1         0 0 0 5 4 2         
  0 1 1 5 2 3         0 0 0 5 4 2         
  0 1 1 5 4 1         0 0 0 5 4 2         
  0 1 1 6 2 5         0 0 0 5 4 2         
  0 1 1 6 4 3         0 0 0 5 4 2         
  0 1 1 6 6 1         0 0 0 5 4 2         
  0 1 2 4 3 1         0 0 0 5 4 2         
  0 1 2 5 5 1         0 0 0 5 4 2         
  0 1 2 6 5 1         0 0 0 5 4 2         
  0 1 3 4 4 1         0 0 0 5 4 2         
  0 1 3 5 4 1         0 0 0 5 4 2         
  0 1 3 6 4 3         0 0 0 5 4 2         
  0 2 0 4 3 1         0 0 0 5 4 2         
  0 2 0 5 3 3         0 0 0 5 4 2         
  0 2 0 5 5 1         0 0 0 5 4 2         
  0 2 0 6 3 3         0 0 0 5 4 2         
  0 2 0 6 5 1         0 0 0 5 4 2         
  0 2 1 4 2 3         0 0 0 5 4 2         
  0 2 1 4 4 1         0 0 0 5 4 2         
  0 2 1 5 0 5         0 0 0 5 4 2         
  0 2 1 5 2 3         0 0 0 5 4 2         
  0 2 1 5 4 1         0 0 0 5 4 2         
  0 2 1 6 2 5         0 0 0 5 4 2         
  0 2 1 6 4 3         0 0 0 5 4 2         
  0 2 3 5 2 3         0 0 0 5 4 2         
  0 2 3 5 4 1         0 0 0 5 4 2         
  0 3 0 4 3 1         0 0 0 5 4 2         
  0 3 0 5 3 3         0 0 0 5 4 2         
  0 3 1 4 2 3         0 0 0 5 4 2         
  0 3 1 4 4 1         0 0 0 5 4 2         
  0 3 1 5 4 1         0 0 0 5 4 2         
  0 3 1 6 4 3         0 0 0 5 4 2         
  0 3 2 4 3 1         0 0 0 5 4 2         
  0 4 0 4 3 1         0 0 0 5 4 2         
  0 4 0 5 5 1         0 0 0 5 4 2         
  0 4 0 6 3 3         0 0 0 5 4 2         
  0 4 0 6 5 1         0 0 0 5 4 2         
  0 4 1 5 4 1         0 0 0 5 4 2         
  0 4 1 6 4 3         0 0 0 5 4 2         
  0 4 2 5 3 3         0 0 0 5 4 2         
  1 0 0 4 1 3         0 0 0 5 4 2         
  1 0 0 4 3 1         0 0 0 5 4 2         
  1 0 0 5 1 5         0 0 0 5 4 2         
  1 0 0 5 3 3         0 0 0 5 4 2         
  1 0 0 5 5 1         0 0 0 5 4 2         
  1 0 0 6 3 3         0 0 0 5 4 2         
  1 0 0 6 5 1         0 0 0 5 4 2         
  1 0 1 4 2 3         0 0 0 5 4 2         
  1 0 1 4 4 1         0 0 0 5 4 2         
  1 0 1 5 0 5         0 0 0 5 4 2         
  1 0 1 5 2 3         0 0 0 5 4 2         
  1 0 1 5 4 1         0 0 0 5 4 2         
  1 0 1 6 2 5         0 0 0 5 4 2         
  1 0 1 6 4 3         0 0 0 5 4 2         
  1 0 1 6 6 1         0 0 0 5 4 2         
  1 0 2 4 3 1         0 0 0 5 4 2         
  1 0 2 5 3 3         0 0 0 5 4 2         
  1 0 2 5 5 1         0 0 0 5 4 2         
  1 0 2 6 5 1         0 0 0 5 4 2         
  1 0 3 4 2 3         0 0 0 5 4 2         
  1 0 3 4 4 1         0 0 0 5 4 2         
  1 0 3 5 0 5         0 0 0 5 4 2         
  1 0 3 6 4 3         0 0 0 5 4 2         
  1 1 0 4 1 3         0 0 0 5 4 2         
  1 1 0 4 3 1         0 0 0 5 4 2         
  1 1 0 5 3 3         0 0 0 5 4 2         
  1 1 0 5 5 1         0 0 0 5 4 2         
  1 1 0 6 3 3         0 0 0 5 4 2         
  1 1 0 6 5 1         0 0 0 5 4 2         
  1 1 1 4 2 3         0 0 0 5 4 2         
  1 1 1 4 4 1         0 0 0 5 4 2         
  1 1 1 5 2 3         0 0 0 5 4 2         
  1 1 1 5 4 1         0 0 0 5 4 2         
  1 1 1 6 4 3         0 0 0 5 4 2         
  1 1 2 4 3 1         0 0 0 5 4 2         
  1 1 2 5 5 1         0 0 0 5 4 2         
  1 1 3 4 4 1         0 0 0 5 4 2         
  1 1 3 5 4 1         0 0 0 5 4 2         
  1 1 3 6 4 3         0 0 0 5 4 2         
  1 2 0 4 1 3         0 0 0 5 4 2         
  1 2 0 4 3 1         0 0 0 5 4 2         
  1 2 0 5 3 3         0 0 0 5 4 2         
  1 2 0 5 5 1         0 0 0 5 4 2         
  1 2 0 6 5 1         0 0 0 5 4 2         
  1 2 1 4 4 1         0 0 0 5 4 2         
  1 2 1 5 2 3         0 0 0 5 4 2         
  1 2 1 5 4 1         0 0 0 5 4 2         
  1 2 1 6 4 3         0 0 0 5 4 2         
  1 2 2 4 3 1         0 0 0 5 4 2         
  1 2 2 5 5 1         0 0 0 5 4 2         
  1 2 2 6 1 5         0 0 0 5 4 2         
  1 2 2 6 3 3         0 0 0 5 4 2         
  1 3 0 4 3 1         0 0 0 5 4 2         
  1 3 0 5 3 3         0 0 0 5 4 2         
  1 3 0 6 5 1         0 0 0 5 4 2         
  1 3 1 4 4 1         0 0 0 5 4 2         
  1 3 1 5 4 1         0 0 0 5 4 2         
  1 3 1 6 6 1         0 0 0 5 4 2         
  1 4 1 4 4 1         0 0 0 5 4 2         
  1 4 1 5 4 1         0 0 0 5 4 2         
  1 4 1 6 4 3         0 0 0 5 4 2         
  1 4 1 6 6 1         0 0 0 5 4 2         
  1 4 2 5 3 3         0 0 0 5 4 2         
  2 0 0 4 1 3         0 0 0 5 4 2         
  2 0 0 4 3 1         0 0 0 5 4 2         
  2 0 0 5 3 3         0 0 0 5 4 2         
  2 0 0 5 5 1         0 0 0 5 4 2         
  2 0 0 6 3 3         0 0 0 5 4 2         
  2 0 0 6 5 1         0 0 0 5 4 2         
  2 0 1 4 4 1         0 0 0 5 4 2         
  2 0 1 5 2 3         0 0 0 5 4 2         
  2 0 1 5 4 1         0 0 0 5 4 2         
  2 0 1 6 4 3         0 0 0 5 4 2         
  2 0 2 5 3 3         0 0 0 5 4 2         
  2 0 2 5 5 1         0 0 0 5 4 2         
  2 1 0 4 3 1         0 0 0 5 4 2         
  2 1 0 5 5 1         0 0 0 5 4 2         
  2 1 1 4 4 1         0 0 0 5 4 2         
  2 1 1 5 2 3         0 0 0 5 4 2         
  2 1 1 5 4 1         0 0 0 5 4 2         
  2 1 1 6 4 3         0 0 0 5 4 2         
  2 1 2 6 5 1         0 0 0 5 4 2         
  2 2 0 4 3 1         0 0 0 5 4 2         
  2 2 0 5 5 1         0 0 0 5 4 2         
  2 2 1 4 2 3         0 0 0 5 4 2         
  2 2 1 4 4 1         0 0 0 5 4 2         
  2 2 1 6 2 5         0 0 0 5 4 2         
  2 2 1 6 4 3         0 0 0 5 4 2         
  2 2 1 6 6 1         0 0 0 5 4 2         
  2 3 0 4 3 1         0 0 0 5 4 2         
  2 4 0 5 3 3         0 0 0 5 4 2         
  2 4 0 6 5 1         0 0 0 5 4 2         
  2 4 1 5 4 1         0 0 0 5 4 2         
  3 0 0 4 3 1         0 0 0 5 4 2         
  3 0 0 5 5 1         0 0 0 5 4 2         
  3 0 0 6 3 3         0 0 0 5 4 2         
  3 0 1 4 2 3         0 0 0 5 4 2         
  3 0 1 4 4 1         0 0 0 5 4 2         
  3 0 1 5 4 1         0 0 0 5 4 2         
  3 0 1 6 2 5         0 0 0 5 4 2         
  3 0 1 6 4 3         0 0 0 5 4 2         
  3 0 2 5 1 5         0 0 0 5 4 2         
  3 1 0 5 3 3         0 0 0 5 4 2         
  3 1 0 6 3 3         0 0 0 5 4 2         
  3 1 0 6 5 1         0 0 0 5 4 2         
  3 1 1 4 4 1         0 0 0 5 4 2         
  3 1 1 5 4 1         0 0 0 5 4 2         
  3 1 1 6 4 3         0 0 0 5 4 2         
  3 2 0 4 3 1         0 0 0 5 4 2         
  3 2 0 5 3 3         0 0 0 5 4 2         
  3 2 0 6 3 3         0 0 0 5 4 2         
  3 2 1 4 4 1         0 0 0 5 4 2         
  3 2 1 6 4 3         0 0 0 5 4 2         
  4 0 0 4 3 1         0 0 0 5 4 2         
  4 0 0 5 3 3         0 0 0 5 4 2         
  4 0 0 5 5 1         0 0 0 5 4 2         
  4 0 0 6 3 3         0 0 0 5 4 2         
  4 0 1 4 4 1         0 0 0 5 4 2         
  4 0 1 5 4 1         0 0 0 5 4 2         
  4 1 0 6 5 1         0 0 0 5 4 2         
  4 2 0 5 3 3         0 0 0 5 4 2         
  4 2 0 6 3 3         0 0 0 5 4 2         
  5 0 0 4 3 1         0 0 0 5 4 2         
  5 0 0 5 3 3         0 0 0 5 4 2         
  5 0 0 6 5 1         0 0 0 5 4 2         
  0 0 0 6 4 3         0 0 0 5 5 0         
  0 0 0 6 6 1         0 0 0 5 5 0         
  0 0 1 4 3 1         0 0 0 5 5 0         
  0 0 1 5 3 3         0 0 0 5 5 0         
  0 0 1 5 5 1         0 0 0 5 5 0         
  0 0 1 6 3 3         0 0 0 5 5 0         
  0 0 1 6 5 1         0 0 0 5 5 0         
  0 0 2 4 4 1         0 0 0 5 5 0         
  0 0 2 5 2 3         0 0 0 5 5 0         
  0 0 2 5 4 1         0 0 0 5 5 0         
  0 0 2 6 4 3         0 0 0 5 5 0         
  0 0 2 6 6 1         0 0 0 5 5 0         
  0 0 3 4 3 1         0 0 0 5 5 0         
  0 0 3 5 5 1         0 0 0 5 5 0         
  0 0 3 6 5 1         0 0 0 5 5 0         
  0 1 0 4 2 3         0 0 0 5 5 0         
  0 1 0 4 4 1         0 0 0 5 5 0         
  0 1 0 5 2 3         0 0 0 5 5 0         
  0 1 0 5 4 1         0 0 0 5 5 0         
  0 1 0 6 4 3         0 0 0 5 5 0         
  0 1 0 6 6 1         0 0 0 5 5 0         
  0 1 1 4 3 1         0 0 0 5 5 0         
  0 1 1 5 3 3         0 0 0 5 5 0         
  0 1 1 5 5 1         0 0 0 5 5 0         
  0 1 1 6 5 1         0 0 0 5 5 0         
  0 1 2 4 4 1         0 0 0 5 5 0         
  0 1 2 5 0 5         0 0 0 5 5 0         
  0 1 2 5 4 1         0 0 0 5 5 0         
  0 1 2 6 6 1         0 0 0 5 5 0         
  0 1 3 5 5 1         0 0 0 5 5 0         
  0 1 3 6 5 1         0 0 0 5 5 0         
  0 2 0 4 4 1         0 0 0 5 5 0         
  0 2 0 5 4 1         0 0 0 5 5 0         
  0 2 0 6 4 3         0 0 0 5 5 0         
  0 2 0 6 6 1         0 0 0 5 5 0         
  0 2 1 4 1 3         0 0 0 5 5 0         
  0 2 1 4 3 1         0 0 0 5 5 0         
  0 2 1 5 3 3         0 0 0 5 5 0         
  0 2 1 5 5 1         0 0 0 5 5 0         
  0 2 1 6 5 1         0 0 0 5 5 0         
  0 2 2 4 4 1         0 0 0 5 5 0         
  0 2 2 5 4 1         0 0 0 5 5 0         
  0 2 2 6 4 3         0 0 0 5 5 0         
  0 2 2 6 6 1         0 0 0 5 5 0         
  0 2 3 5 5 1         0 0 0 5 5 0         
  0 3 0 4 4 1         0 0 0 5 5 0         
  0 3 0 5 4 1         0 0 0 5 5 0         
  0 3 0 6 6 1         0 0 0 5 5 0         
  0 3 1 5 3 3         0 0 0 5 5 0         
  0 3 1 5 5 1         0 0 0 5 5 0         
  0 3 1 6 5 1         0 0 0 5 5 0         
  0 3 2 4 4 1         0 0 0 5 5 0         
  0 3 2 5 4 1         0 0 0 5 5 0         
  0 3 2 6 4 3         0 0 0 5 5 0         
  0 3 2 6 6 1         0 0 0 5 5 0         
  0 4 0 4 4 1         0 0 0 5 5 0         
  0 4 0 6 4 3         0 0 0 5 5 0         
  0 4 1 5 5 1         0 0 0 5 5 0         
  0 4 2 5 4 1         0 0 0 5 5 0         
  0 5 2 6 6 1         0 0 0 5 5 0         
  1 0 0 4 2 3         0 0 0 5 5 0         
  1 0 0 4 4 1         0 0 0 5 5 0         
  1 0 0 5 4 1         0 0 0 5 5 0         
  1 0 0 6 6 1         0 0 0 5 5 0         
  1 0 1 4 1 3         0 0 0 5 5 0         
  1 0 1 4 3 1         0 0 0 5 5 0         
  1 0 1 5 1 5         0 0 0 5 5 0         
  1 0 1 5 3 3         0 0 0 5 5 0         
  1 0 1 5 5 1         0 0 0 5 5 0         
  1 0 1 6 1 5         0 0 0 5 5 0         
  1 0 1 6 3 3         0 0 0 5 5 0         
  1 0 1 6 5 1         0 0 0 5 5 0         
  1 0 2 4 4 1         0 0 0 5 5 0         
  1 0 2 5 4 1         0 0 0 5 5 0         
  1 0 2 6 6 1         0 0 0 5 5 0         
  1 0 3 5 3 3         0 0 0 5 5 0         
  1 0 3 5 5 1         0 0 0 5 5 0         
  1 0 3 6 5 1         0 0 0 5 5 0         
  1 1 0 4 4 1         0 0 0 5 5 0         
  1 1 0 5 4 1         0 0 0 5 5 0         
  1 1 0 6 6 1         0 0 0 5 5 0         
  1 1 1 4 3 1         0 0 0 5 5 0         
  1 1 1 5 3 3         0 0 0 5 5 0         
  1 1 1 5 5 1         0 0 0 5 5 0         
  1 1 1 6 5 1         0 0 0 5 5 0         
  1 1 2 4 4 1         0 0 0 5 5 0         
  1 1 2 6 6 1         0 0 0 5 5 0         
  1 1 3 5 5 1         0 0 0 5 5 0         
  1 1 3 6 5 1         0 0 0 5 5 0         
  1 2 0 4 4 1         0 0 0 5 5 0         
  1 2 0 5 4 1         0 0 0 5 5 0         
  1 2 0 6 6 1         0 0 0 5 5 0         
  1 2 1 5 5 1         0 0 0 5 5 0         
  1 2 1 6 5 1         0 0 0 5 5 0         
  1 2 2 4 4 1         0 0 0 5 5 0         
  1 3 0 4 4 1         0 0 0 5 5 0         
  1 3 0 5 4 1         0 0 0 5 5 0         
  1 3 0 6 6 1         0 0 0 5 5 0         
  1 3 1 5 5 1         0 0 0 5 5 0         
  1 3 1 6 5 1         0 0 0 5 5 0         
  1 4 1 5 5 1         0 0 0 5 5 0         
  1 4 2 4 4 1         0 0 0 5 5 0         
  1 4 2 6 6 1         0 0 0 5 5 0         
  2 0 0 4 2 3         0 0 0 5 5 0         
  2 0 0 4 4 1         0 0 0 5 5 0         
  2 0 0 5 4 1         0 0 0 5 5 0         
  2 0 0 6 6 1         0 0 0 5 5 0         
  2 0 1 4 3 1         0 0 0 5 5 0         
  2 0 1 5 3 3         0 0 0 5 5 0         
  2 0 1 5 5 1         0 0 0 5 5 0         
  2 0 1 6 5 1         0 0 0 5 5 0         
  2 0 2 5 4 1         0 0 0 5 5 0         
  2 1 1 4 3 1         0 0 0 5 5 0         
  2 1 1 5 3 3         0 0 0 5 5 0         
  2 1 1 5 5 1         0 0 0 5 5 0         
  2 1 1 6 5 1         0 0 0 5 5 0         
  2 2 0 4 4 1         0 0 0 5 5 0         
  2 2 1 4 3 1         0 0 0 5 5 0         
  2 2 1 5 5 1         0 0 0 5 5 0         
  2 2 1 6 5 1         0 0 0 5 5 0         
  2 3 0 4 4 1         0 0 0 5 5 0         
  2 3 1 5 5 1         0 0 0 5 5 0         
  2 3 1 6 5 1         0 0 0 5 5 0         
  2 4 0 5 4 1         0 0 0 5 5 0         
  2 4 0 6 6 1         0 0 0 5 5 0         
  2 4 1 5 5 1         0 0 0 5 5 0         
  2 4 1 6 5 1         0 0 0 5 5 0         
  3 0 0 4 4 1         0 0 0 5 5 0         
  3 0 1 4 3 1         0 0 0 5 5 0         
  3 0 1 5 5 1         0 0 0 5 5 0         
  3 0 1 6 5 1         0 0 0 5 5 0         
  3 1 0 4 4 1         0 0 0 5 5 0         
  3 1 0 5 4 1         0 0 0 5 5 0         
  3 1 0 6 6 1         0 0 0 5 5 0         
  3 1 1 5 5 1         0 0 0 5 5 0         
  3 1 1 6 5 1         0 0 0 5 5 0         
  3 2 0 5 4 1         0 0 0 5 5 0         
  3 2 0 6 4 3         0 0 0 5 5 0         
  3 2 1 5 5 1         0 0 0 5 5 0         
  4 0 0 5 2 3         0 0 0 5 5 0         
  4 0 0 5 4 1         0 0 0 5 5 0         
  4 0 0 6 4 3         0 0 0 5 5 0         
  4 0 0 6 6 1         0 0 0 5 5 0         
  4 0 1 6 5 1         0 0 0 5 5 0         
  4 1 0 6 6 1         0 0 0 5 5 0         
  5 0 0 5 4 1         0 0 0 5 5 0         
  5 0 0 6 6 1         0 0 0 5 5 0         
  0 0 0 6 4 2         0 0 0 5 5 1         
  0 0 0 6 6 0         0 0 0 5 5 1         
  0 0 1 4 3 2         0 0 0 5 5 1         
  0 0 1 5 1 4         0 0 0 5 5 1         
  0 0 1 5 3 2         0 0 0 5 5 1         
  0 0 1 5 5 0         0 0 0 5 5 1         
  0 0 1 6 3 4         0 0 0 5 5 1         
  0 0 1 6 5 2         0 0 0 5 5 1         
  0 0 2 4 0 4         0 0 0 5 5 1         
  0 0 2 4 4 0         0 0 0 5 5 1         
  0 0 2 5 4 2         0 0 0 5 5 1         
  0 0 2 6 4 2         0 0 0 5 5 1         
  0 0 2 6 6 0         0 0 0 5 5 1         
  0 0 3 5 5 0         0 0 0 5 5 1         
  0 0 3 6 5 2         0 0 0 5 5 1         
  0 1 0 4 2 2         0 0 0 5 5 1         
  0 1 0 4 4 0         0 0 0 5 5 1         
  0 1 0 5 4 2         0 0 0 5 5 1         
  0 1 0 6 4 2         0 0 0 5 5 1         
  0 1 0 6 6 0         0 0 0 5 5 1         
  0 1 1 4 3 2         0 0 0 5 5 1         
  0 1 1 5 3 2         0 0 0 5 5 1         
  0 1 1 5 5 0         0 0 0 5 5 1         
  0 1 1 6 5 2         0 0 0 5 5 1         
  0 1 2 4 4 0         0 0 0 5 5 1         
  0 1 2 6 6 0         0 0 0 5 5 1         
  0 1 3 5 5 0         0 0 0 5 5 1         
  0 1 3 6 5 2         0 0 0 5 5 1         
  0 2 0 4 4 0         0 0 0 5 5 1         
  0 2 0 5 4 2         0 0 0 5 5 1         
  0 2 1 4 3 2         0 0 0 5 5 1         
  0 2 1 5 1 4         0 0 0 5 5 1         
  0 2 1 5 3 2         0 0 0 5 5 1         
  0 2 1 5 5 0         0 0 0 5 5 1         
  0 2 1 6 5 2         0 0 0 5 5 1         
  0 2 2 5 4 2         0 0 0 5 5 1         
  0 2 2 6 6 0         0 0 0 5 5 1         
  0 2 3 5 5 0         0 0 0 5 5 1         
  0 3 0 4 4 0         0 0 0 5 5 1         
  0 3 0 6 6 0         0 0 0 5 5 1         
  0 3 1 5 5 0         0 0 0 5 5 1         
  0 3 2 6 6 0         0 0 0 5 5 1         
  0 4 0 4 4 0         0 0 0 5 5 1         
  0 4 0 6 4 2         0 0 0 5 5 1         
  0 4 1 5 5 0         0 0 0 5 5 1         
  0 4 2 5 4 2         0 0 0 5 5 1         
  0 4 3 5 3 2         0 0 0 5 5 1         
  0 5 2 6 6 0         0 0 0 5 5 1         
  1 0 0 4 4 0         0 0 0 5 5 1         
  1 0 0 5 4 2         0 0 0 5 5 1         
  1 0 0 6 6 0         0 0 0 5 5 1         
  1 0 1 4 1 4         0 0 0 5 5 1         
  1 0 1 4 3 2         0 0 0 5 5 1         
  1 0 1 5 1 4         0 0 0 5 5 1         
  1 0 1 5 3 2         0 0 0 5 5 1         
  1 0 1 5 5 0         0 0 0 5 5 1         
  1 0 1 6 3 4         0 0 0 5 5 1         
  1 0 1 6 5 2         0 0 0 5 5 1         
  1 0 2 4 4 0         0 0 0 5 5 1         
  1 0 3 5 3 2         0 0 0 5 5 1         
  1 0 3 5 5 0         0 0 0 5 5 1         
  1 1 0 4 4 0         0 0 0 5 5 1         
  1 1 0 5 4 2         0 0 0 5 5 1         
  1 1 0 6 6 0         0 0 0 5 5 1         
  1 1 1 4 3 2         0 0 0 5 5 1         
  1 1 1 5 5 0         0 0 0 5 5 1         
  1 1 1 6 5 2         0 0 0 5 5 1         
  1 1 2 4 4 0         0 0 0 5 5 1         
  1 1 2 6 6 0         0 0 0 5 5 1         
  1 1 3 5 5 0         0 0 0 5 5 1         
  1 1 3 6 5 2         0 0 0 5 5 1         
  1 2 0 4 4 0         0 0 0 5 5 1         
  1 2 0 5 4 2         0 0 0 5 5 1         
  1 2 0 6 6 0         0 0 0 5 5 1         
  1 2 1 5 5 0         0 0 0 5 5 1         
  1 2 1 6 5 2         0 0 0 5 5 1         
  1 2 2 4 4 0         0 0 0 5 5 1         
  1 3 0 4 4 0         0 0 0 5 5 1         
  1 3 0 6 6 0         0 0 0 5 5 1         
  1 3 1 5 5 0         0 0 0 5 5 1         
  1 4 1 5 5 0         0 0 0 5 5 1         
  1 4 2 4 4 0         0 0 0 5 5 1         
  1 4 2 6 6 0         0 0 0 5 5 1         
  2 0 0 4 2 2         0 0 0 5 5 1         
  2 0 0 4 4 0         0 0 0 5 5 1         
  2 0 0 5 2 4         0 0 0 5 5 1         
  2 0 0 5 4 2         0 0 0 5 5 1         
  2 0 0 6 6 0         0 0 0 5 5 1         
  2 0 1 4 3 2         0 0 0 5 5 1         
  2 0 1 5 3 2         0 0 0 5 5 1         
  2 0 1 5 5 0         0 0 0 5 5 1         
  2 0 1 6 5 2         0 0 0 5 5 1         
  2 1 0 4 4 0         0 0 0 5 5 1         
  2 1 1 5 5 0         0 0 0 5 5 1         
  2 1 1 6 5 2         0 0 0 5 5 1         
  2 2 1 5 5 0         0 0 0 5 5 1         
  2 2 1 6 5 2         0 0 0 5 5 1         
  2 3 0 4 4 0         0 0 0 5 5 1         
  2 3 1 5 5 0         0 0 0 5 5 1         
  2 3 1 6 5 2         0 0 0 5 5 1         
  2 4 0 5 4 2         0 0 0 5 5 1         
  2 4 0 6 6 0         0 0 0 5 5 1         
  2 4 1 5 5 0         0 0 0 5 5 1         
  3 0 0 4 4 0         0 0 0 5 5 1         
  3 0 1 4 3 2         0 0 0 5 5 1         
  3 0 1 5 5 0         0 0 0 5 5 1         
  3 0 1 6 5 2         0 0 0 5 5 1         
  3 1 0 5 4 2         0 0 0 5 5 1         
  3 1 1 5 5 0         0 0 0 5 5 1         
  3 1 1 6 5 2         0 0 0 5 5 1         
  3 2 0 5 4 2         0 0 0 5 5 1         
  3 2 0 6 4 2         0 0 0 5 5 1         
  3 2 1 5 5 0         0 0 0 5 5 1         
  4 0 0 5 4 2         0 0 0 5 5 1         
  4 0 0 6 4 2         0 0 0 5 5 1         
  4 0 0 6 6 0         0 0 0 5 5 1         
  4 0 1 6 5 2         0 0 0 5 5 1         
  4 1 0 6 6 0         0 0 0 5 5 1         
  5 0 0 5 4 2         0 0 0 5 5 1         
  5 0 0 6 6 0         0 0 0 5 5 1         
  0 0 0 6 1 5         0 0 0 6 0 6         
  0 0 0 6 3 3         0 0 0 6 0 6         
  0 0 0 6 5 1         0 0 0 6 0 6         
  0 0 0 7 1 7         0 0 0 6 0 6         
  0 0 0 7 3 5         0 0 0 6 0 6         
  0 0 0 7 5 3         0 0 0 6 0 6         
  0 0 1 5 0 5         0 0 0 6 0 6         
  0 0 1 6 2 5         0 0 0 6 0 6         
  0 0 1 7 0 7         0 0 0 6 0 6         
  0 0 1 7 2 5         0 0 0 6 0 6         
  0 0 1 7 4 3         0 0 0 6 0 6         
  0 0 2 5 1 5         0 0 0 6 0 6         
  0 0 2 5 3 3         0 0 0 6 0 6         
  0 0 2 6 1 5         0 0 0 6 0 6         
  0 0 2 6 3 3         0 0 0 6 0 6         
  0 0 2 7 1 7         0 0 0 6 0 6         
  0 0 2 7 3 5         0 0 0 6 0 6         
  0 0 3 5 0 5         0 0 0 6 0 6         
  0 0 3 6 2 5         0 0 0 6 0 6         
  0 0 3 7 0 7         0 0 0 6 0 6         
  0 0 3 7 2 5         0 0 0 6 0 6         
  0 1 0 5 1 5         0 0 0 6 0 6         
  0 1 0 5 3 3         0 0 0 6 0 6         
  0 1 0 6 1 5         0 0 0 6 0 6         
  0 1 0 6 3 3         0 0 0 6 0 6         
  0 1 0 7 1 7         0 0 0 6 0 6         
  0 1 0 7 3 5         0 0 0 6 0 6         
  0 1 1 5 0 5         0 0 0 6 0 6         
  0 1 1 5 2 3         0 0 0 6 0 6         
  0 1 1 6 2 5         0 0 0 6 0 6         
  0 1 1 6 4 3         0 0 0 6 0 6         
  0 1 1 7 0 7         0 0 0 6 0 6         
  0 1 1 7 2 5         0 0 0 6 0 6         
  0 1 1 7 4 3         0 0 0 6 0 6         
  0 1 1 7 6 1         0 0 0 6 0 6         
  0 1 2 5 1 5         0 0 0 6 0 6         
  0 1 2 6 1 5         0 0 0 6 0 6         
  0 1 3 5 0 5         0 0 0 6 0 6         
  0 1 3 6 2 5         0 0 0 6 0 6         
  0 1 3 7 0 7         0 0 0 6 0 6         
  0 1 3 7 2 5         0 0 0 6 0 6         
  0 2 0 5 1 5         0 0 0 6 0 6         
  0 2 0 5 3 3         0 0 0 6 0 6         
  0 2 0 6 1 5         0 0 0 6 0 6         
  0 2 0 6 3 3         0 0 0 6 0 6         
  0 2 0 7 1 7         0 0 0 6 0 6         
  0 2 0 7 3 5         0 0 0 6 0 6         
  0 2 1 5 0 5         0 0 0 6 0 6         
  0 2 1 5 2 3         0 0 0 6 0 6         
  0 2 1 5 4 1         0 0 0 6 0 6         
  0 2 1 6 2 5         0 0 0 6 0 6         
  0 2 1 7 0 7         0 0 0 6 0 6         
  0 2 1 7 4 3         0 0 0 6 0 6         
  0 2 2 7 1 7         0 0 0 6 0 6         
  0 2 3 5 0 5         0 0 0 6 0 6         
  0 3 0 5 1 5         0 0 0 6 0 6         
  0 3 0 5 3 3         0 0 0 6 0 6         
  0 3 0 6 1 5         0 0 0 6 0 6         
  0 3 1 5 0 5         0 0 0 6 0 6         
  0 3 1 5 4 1         0 0 0 6 0 6         
  0 3 1 6 2 5         0 0 0 6 0 6         
  0 3 1 7 0 7         0 0 0 6 0 6         
  0 3 2 7 1 7         0 0 0 6 0 6         
  0 3 3 7 0 7         0 0 0 6 0 6         
  0 4 0 5 1 5         0 0 0 6 0 6         
  0 4 0 5 3 3         0 0 0 6 0 6         
  0 4 0 6 1 5         0 0 0 6 0 6         
  0 4 0 6 3 3         0 0 0 6 0 6         
  0 4 0 7 1 7         0 0 0 6 0 6         
  0 4 1 5 0 5         0 0 0 6 0 6         
  0 4 1 7 0 7         0 0 0 6 0 6         
  1 0 0 5 1 5         0 0 0 6 0 6         
  1 0 0 5 3 3         0 0 0 6 0 6         
  1 0 0 6 1 5         0 0 0 6 0 6         
  1 0 0 6 3 3         0 0 0 6 0 6         
  1 0 0 7 1 7         0 0 0 6 0 6         
  1 0 0 7 3 5         0 0 0 6 0 6         
  1 0 0 7 5 3         0 0 0 6 0 6         
  1 0 1 5 0 5         0 0 0 6 0 6         
  1 0 1 5 2 3         0 0 0 6 0 6         
  1 0 1 6 2 5         0 0 0 6 0 6         
  1 0 1 6 4 3         0 0 0 6 0 6         
  1 0 1 7 0 7         0 0 0 6 0 6         
  1 0 1 7 2 5         0 0 0 6 0 6         
  1 0 1 7 4 3         0 0 0 6 0 6         
  1 0 2 5 1 5         0 0 0 6 0 6         
  1 0 2 5 3 3         0 0 0 6 0 6         
  1 0 2 6 1 5         0 0 0 6 0 6         
  1 0 2 7 1 7         0 0 0 6 0 6         
  1 0 2 7 3 5         0 0 0 6 0 6         
  1 0 3 5 0 5         0 0 0 6 0 6         
  1 0 3 7 0 7         0 0 0 6 0 6         
  1 1 0 5 1 5         0 0 0 6 0 6         
  1 1 0 6 1 5         0 0 0 6 0 6         
  1 1 0 6 3 3         0 0 0 6 0 6         
  1 1 0 7 1 7         0 0 0 6 0 6         
  1 1 0 7 3 5         0 0 0 6 0 6         
  1 1 0 7 5 3         0 0 0 6 0 6         
  1 1 1 5 0 5         0 0 0 6 0 6         
  1 1 1 6 2 5         0 0 0 6 0 6         
  1 1 1 7 0 7         0 0 0 6 0 6         
  1 1 1 7 2 5         0 0 0 6 0 6         
  1 1 2 6 1 5         0 0 0 6 0 6         
  1 1 2 6 3 3         0 0 0 6 0 6         
  1 1 2 7 1 7         0 0 0 6 0 6         
  1 1 2 7 3 5         0 0 0 6 0 6         
  1 1 3 5 0 5         0 0 0 6 0 6         
  1 1 3 7 0 7         0 0 0 6 0 6         
  1 2 0 5 1 5         0 0 0 6 0 6         
  1 2 0 5 3 3         0 0 0 6 0 6         
  1 2 0 6 1 5         0 0 0 6 0 6         
  1 2 0 7 1 7         0 0 0 6 0 6         
  1 2 1 5 0 5         0 0 0 6 0 6         
  1 2 1 5 2 3         0 0 0 6 0 6         
  1 2 1 6 2 5         0 0 0 6 0 6         
  1 2 1 7 0 7         0 0 0 6 0 6         
  1 2 2 5 1 5         0 0 0 6 0 6         
  1 2 2 7 1 7         0 0 0 6 0 6         
  1 2 3 5 0 5         0 0 0 6 0 6         
  1 3 0 5 1 5         0 0 0 6 0 6         
  1 3 0 5 3 3         0 0 0 6 0 6         
  1 3 0 6 1 5         0 0 0 6 0 6         
  1 3 0 6 3 3         0 0 0 6 0 6         
  1 3 0 7 1 7         0 0 0 6 0 6         
  1 3 0 7 5 3         0 0 0 6 0 6         
  1 3 1 5 0 5         0 0 0 6 0 6         
  1 3 1 5 2 3         0 0 0 6 0 6         
  1 3 1 6 4 3         0 0 0 6 0 6         
  1 3 1 7 0 7         0 0 0 6 0 6         
  1 3 1 7 2 5         0 0 0 6 0 6         
  1 4 1 5 0 5         0 0 0 6 0 6         
  1 4 1 5 2 3         0 0 0 6 0 6         
  2 0 0 5 1 5         0 0 0 6 0 6         
  2 0 0 5 3 3         0 0 0 6 0 6         
  2 0 0 6 1 5         0 0 0 6 0 6         
  2 0 0 6 3 3         0 0 0 6 0 6         
  2 0 0 7 1 7         0 0 0 6 0 6         
  2 0 0 7 3 5         0 0 0 6 0 6         
  2 0 0 7 5 3         0 0 0 6 0 6         
  2 0 1 5 0 5         0 0 0 6 0 6         
  2 0 1 6 2 5         0 0 0 6 0 6         
  2 0 1 7 0 7         0 0 0 6 0 6         
  2 0 1 7 2 5         0 0 0 6 0 6         
  2 0 2 5 1 5         0 0 0 6 0 6         
  2 1 0 5 1 5         0 0 0 6 0 6         
  2 1 0 6 1 5         0 0 0 6 0 6         
  2 1 0 7 1 7         0 0 0 6 0 6         
  2 1 0 7 3 5         0 0 0 6 0 6         
  2 1 1 5 0 5         0 0 0 6 0 6         
  2 1 1 6 2 5         0 0 0 6 0 6         
  2 1 2 5 1 5         0 0 0 6 0 6         
  2 2 0 5 1 5         0 0 0 6 0 6         
  2 2 0 6 1 5         0 0 0 6 0 6         
  2 2 1 5 0 5         0 0 0 6 0 6         
  2 2 1 5 2 3         0 0 0 6 0 6         
  2 2 1 6 2 5         0 0 0 6 0 6         
  2 2 1 7 0 7         0 0 0 6 0 6         
  2 2 1 7 2 5         0 0 0 6 0 6         
  2 3 0 5 1 5         0 0 0 6 0 6         
  2 3 0 6 1 5         0 0 0 6 0 6         
  2 3 0 7 1 7         0 0 0 6 0 6         
  2 3 0 7 3 5         0 0 0 6 0 6         
  2 4 0 7 1 7         0 0 0 6 0 6         
  2 4 1 7 2 5         0 0 0 6 0 6         
  3 0 0 5 1 5         0 0 0 6 0 6         
  3 0 0 5 3 3         0 0 0 6 0 6         
  3 0 0 6 1 5         0 0 0 6 0 6         
  3 0 0 6 3 3         0 0 0 6 0 6         
  3 0 0 7 1 7         0 0 0 6 0 6         
  3 0 1 5 0 5         0 0 0 6 0 6         
  3 0 1 6 2 5         0 0 0 6 0 6         
  3 0 1 7 0 7         0 0 0 6 0 6         
  3 0 1 7 2 5         0 0 0 6 0 6         
  3 1 0 5 1 5         0 0 0 6 0 6         
  3 1 0 6 1 5         0 0 0 6 0 6         
  3 1 1 5 0 5         0 0 0 6 0 6         
  3 1 1 6 2 5         0 0 0 6 0 6         
  3 1 1 7 0 7         0 0 0 6 0 6         
  3 1 1 7 2 5         0 0 0 6 0 6         
  3 2 0 6 3 3         0 0 0 6 0 6         
  3 2 0 7 1 7         0 0 0 6 0 6         
  3 2 0 7 3 5         0 0 0 6 0 6         
  3 2 1 5 0 5         0 0 0 6 0 6         
  3 2 1 6 2 5         0 0 0 6 0 6         
  3 4 0 7 1 7         0 0 0 6 0 6         
  3 4 0 7 3 5         0 0 0 6 0 6         
  4 0 0 6 1 5         0 0 0 6 0 6         
  4 0 0 7 1 7         0 0 0 6 0 6         
  4 0 1 5 0 5         0 0 0 6 0 6         
  4 0 1 7 0 7         0 0 0 6 0 6         
  4 0 1 7 2 5         0 0 0 6 0 6         
  4 1 0 5 1 5         0 0 0 6 0 6         
  4 1 0 7 1 7         0 0 0 6 0 6         
  4 2 0 5 1 5         0 0 0 6 0 6         
  4 2 0 7 1 7         0 0 0 6 0 6         
  5 0 0 5 1 5         0 0 0 6 0 6         
  5 0 0 7 1 7         0 0 0 6 0 6         
  0 0 0 6 2 4         0 0 0 6 1 5         
  0 0 0 6 4 2         0 0 0 6 1 5         
  0 0 0 6 6 0         0 0 0 6 1 5         
  0 0 0 7 2 6         0 0 0 6 1 5         
  0 0 0 7 4 4         0 0 0 6 1 5         
  0 0 1 5 1 4         0 0 0 6 1 5         
  0 0 1 5 3 2         0 0 0 6 1 5         
  0 0 1 6 1 6         0 0 0 6 1 5         
  0 0 1 6 3 4         0 0 0 6 1 5         
  0 0 1 7 1 6         0 0 0 6 1 5         
  0 0 1 7 3 4         0 0 0 6 1 5         
  0 0 1 7 5 2         0 0 0 6 1 5         
  0 0 2 5 2 4         0 0 0 6 1 5         
  0 0 2 6 2 4         0 0 0 6 1 5         
  0 0 2 6 4 2         0 0 0 6 1 5         
  0 0 2 7 2 6         0 0 0 6 1 5         
  0 0 2 7 4 4         0 0 0 6 1 5         
  0 0 3 5 1 4         0 0 0 6 1 5         
  0 0 3 6 1 6         0 0 0 6 1 5         
  0 0 3 6 3 4         0 0 0 6 1 5         
  0 0 3 7 1 6         0 0 0 6 1 5         
  0 0 3 7 3 4         0 0 0 6 1 5         
  0 1 0 5 2 4         0 0 0 6 1 5         
  0 1 0 5 4 2         0 0 0 6 1 5         
  0 1 0 6 0 6         0 0 0 6 1 5         
  0 1 0 6 2 4         0 0 0 6 1 5         
  0 1 0 6 4 2         0 0 0 6 1 5         
  0 1 0 7 2 6         0 0 0 6 1 5         
  0 1 0 7 4 4         0 0 0 6 1 5         
  0 1 1 5 1 4         0 0 0 6 1 5         
  0 1 1 5 3 2         0 0 0 6 1 5         
  0 1 1 6 1 6         0 0 0 6 1 5         
  0 1 1 6 3 4         0 0 0 6 1 5         
  0 1 1 6 5 2         0 0 0 6 1 5         
  0 1 1 7 1 6         0 0 0 6 1 5         
  0 1 1 7 3 4         0 0 0 6 1 5         
  0 1 1 7 5 2         0 0 0 6 1 5         
  0 1 2 5 2 4         0 0 0 6 1 5         
  0 1 2 6 0 6         0 0 0 6 1 5         
  0 1 2 6 2 4         0 0 0 6 1 5         
  0 1 3 5 1 4         0 0 0 6 1 5         
  0 1 3 6 1 6         0 0 0 6 1 5         
  0 1 3 7 1 6         0 0 0 6 1 5         
  0 1 3 7 3 4         0 0 0 6 1 5         
  0 2 0 5 2 4         0 0 0 6 1 5         
  0 2 0 6 0 6         0 0 0 6 1 5         
  0 2 0 6 2 4         0 0 0 6 1 5         
  0 2 0 6 4 2         0 0 0 6 1 5         
  0 2 0 7 2 6         0 0 0 6 1 5         
  0 2 0 7 4 4         0 0 0 6 1 5         
  0 2 1 5 1 4         0 0 0 6 1 5         
  0 2 1 5 3 2         0 0 0 6 1 5         
  0 2 1 6 1 6         0 0 0 6 1 5         
  0 2 1 6 3 4         0 0 0 6 1 5         
  0 2 1 6 5 2         0 0 0 6 1 5         
  0 2 1 7 1 6         0 0 0 6 1 5         
  0 2 1 7 5 2         0 0 0 6 1 5         
  0 3 0 5 2 4         0 0 0 6 1 5         
  0 3 0 6 2 4         0 0 0 6 1 5         
  0 3 0 6 4 2         0 0 0 6 1 5         
  0 3 1 5 1 4         0 0 0 6 1 5         
  0 3 1 5 3 2         0 0 0 6 1 5         
  0 3 1 6 1 6         0 0 0 6 1 5         
  0 3 1 6 3 4         0 0 0 6 1 5         
  0 3 1 6 5 2         0 0 0 6 1 5         
  0 3 1 7 1 6         0 0 0 6 1 5         
  0 3 2 7 2 6         0 0 0 6 1 5         
  0 4 0 5 2 4         0 0 0 6 1 5         
  0 4 0 5 4 2         0 0 0 6 1 5         
  0 4 0 6 0 6         0 0 0 6 1 5         
  0 4 0 6 2 4         0 0 0 6 1 5         
  0 4 0 6 4 2         0 0 0 6 1 5         
  0 4 0 7 2 6         0 0 0 6 1 5         
  0 4 1 5 1 4         0 0 0 6 1 5         
  1 0 0 5 2 4         0 0 0 6 1 5         
  1 0 0 6 0 6         0 0 0 6 1 5         
  1 0 0 6 2 4         0 0 0 6 1 5         
  1 0 0 6 4 2         0 0 0 6 1 5         
  1 0 0 7 2 6         0 0 0 6 1 5         
  1 0 0 7 4 4         0 0 0 6 1 5         
  1 0 1 5 1 4         0 0 0 6 1 5         
  1 0 1 5 3 2         0 0 0 6 1 5         
  1 0 1 6 1 6         0 0 0 6 1 5         
  1 0 1 6 3 4         0 0 0 6 1 5         
  1 0 1 6 5 2         0 0 0 6 1 5         
  1 0 1 7 1 6         0 0 0 6 1 5         
  1 0 1 7 3 4         0 0 0 6 1 5         
  1 0 1 7 5 2         0 0 0 6 1 5         
  1 0 2 5 2 4         0 0 0 6 1 5         
  1 0 2 6 0 6         0 0 0 6 1 5         
  1 0 2 6 2 4         0 0 0 6 1 5         
  1 0 2 6 4 2         0 0 0 6 1 5         
  1 0 2 7 2 6         0 0 0 6 1 5         
  1 0 2 7 4 4         0 0 0 6 1 5         
  1 0 3 5 1 4         0 0 0 6 1 5         
  1 0 3 7 1 6         0 0 0 6 1 5         
  1 1 0 5 2 4         0 0 0 6 1 5         
  1 1 0 5 4 2         0 0 0 6 1 5         
  1 1 0 6 0 6         0 0 0 6 1 5         
  1 1 0 6 2 4         0 0 0 6 1 5         
  1 1 0 6 4 2         0 0 0 6 1 5         
  1 1 0 7 2 6         0 0 0 6 1 5         
  1 1 0 7 4 4         0 0 0 6 1 5         
  1 1 0 7 6 2         0 0 0 6 1 5         
  1 1 1 5 1 4         0 0 0 6 1 5         
  1 1 1 5 3 2         0 0 0 6 1 5         
  1 1 1 6 1 6         0 0 0 6 1 5         
  1 1 1 6 3 4         0 0 0 6 1 5         
  1 1 1 7 1 6         0 0 0 6 1 5         
  1 1 1 7 3 4         0 0 0 6 1 5         
  1 1 2 5 2 4         0 0 0 6 1 5         
  1 1 2 6 2 4         0 0 0 6 1 5         
  1 1 2 7 2 6         0 0 0 6 1 5         
  1 1 2 7 4 4         0 0 0 6 1 5         
  1 1 3 5 1 4         0 0 0 6 1 5         
  1 1 3 6 1 6         0 0 0 6 1 5         
  1 1 3 7 1 6         0 0 0 6 1 5         
  1 2 0 5 2 4         0 0 0 6 1 5         
  1 2 0 5 4 2         0 0 0 6 1 5         
  1 2 0 6 0 6         0 0 0 6 1 5         
  1 2 0 6 2 4         0 0 0 6 1 5         
  1 2 0 7 2 6         0 0 0 6 1 5         
  1 2 1 5 1 4         0 0 0 6 1 5         
  1 2 1 5 3 2         0 0 0 6 1 5         
  1 2 1 6 1 6         0 0 0 6 1 5         
  1 2 1 6 3 4         0 0 0 6 1 5         
  1 2 1 7 1 6         0 0 0 6 1 5         
  1 2 2 6 2 4         0 0 0 6 1 5         
  1 2 2 7 2 6         0 0 0 6 1 5         
  1 3 0 5 2 4         0 0 0 6 1 5         
  1 3 0 6 0 6         0 0 0 6 1 5         
  1 3 0 6 2 4         0 0 0 6 1 5         
  1 3 0 7 2 6         0 0 0 6 1 5         
  1 3 1 5 1 4         0 0 0 6 1 5         
  1 3 1 6 3 4         0 0 0 6 1 5         
  1 3 1 7 1 6         0 0 0 6 1 5         
  1 4 1 5 1 4         0 0 0 6 1 5         
  1 4 1 5 3 2         0 0 0 6 1 5         
  1 4 2 5 2 4         0 0 0 6 1 5         
  2 0 0 5 2 4         0 0 0 6 1 5         
  2 0 0 6 0 6         0 0 0 6 1 5         
  2 0 0 6 2 4         0 0 0 6 1 5         
  2 0 0 6 4 2         0 0 0 6 1 5         
  2 0 0 7 2 6         0 0 0 6 1 5         
  2 0 0 7 4 4         0 0 0 6 1 5         
  2 0 0 7 6 2         0 0 0 6 1 5         
  2 0 1 5 1 4         0 0 0 6 1 5         
  2 0 1 6 1 6         0 0 0 6 1 5         
  2 0 1 7 1 6         0 0 0 6 1 5         
  2 0 1 7 3 4         0 0 0 6 1 5         
  2 0 2 5 2 4         0 0 0 6 1 5         
  2 1 0 6 0 6         0 0 0 6 1 5         
  2 1 0 6 2 4         0 0 0 6 1 5         
  2 1 0 7 2 6         0 0 0 6 1 5         
  2 1 1 5 1 4         0 0 0 6 1 5         
  2 1 1 5 3 2         0 0 0 6 1 5         
  2 1 1 6 1 6         0 0 0 6 1 5         
  2 1 1 6 3 4         0 0 0 6 1 5         
  2 1 1 7 1 6         0 0 0 6 1 5         
  2 1 1 7 3 4         0 0 0 6 1 5         
  2 2 0 6 2 4         0 0 0 6 1 5         
  2 2 1 5 1 4         0 0 0 6 1 5         
  2 2 1 5 3 2         0 0 0 6 1 5         
  2 2 1 6 1 6         0 0 0 6 1 5         
  2 2 1 7 1 6         0 0 0 6 1 5         
  2 2 1 7 3 4         0 0 0 6 1 5         
  2 2 2 5 2 4         0 0 0 6 1 5         
  2 3 0 6 0 6         0 0 0 6 1 5         
  2 3 0 6 2 4         0 0 0 6 1 5         
  2 3 0 7 2 6         0 0 0 6 1 5         
  2 4 0 6 0 6         0 0 0 6 1 5         
  2 4 0 7 2 6         0 0 0 6 1 5         
  3 0 0 5 2 4         0 0 0 6 1 5         
  3 0 0 6 0 6         0 0 0 6 1 5         
  3 0 0 6 2 4         0 0 0 6 1 5         
  3 0 0 7 2 6         0 0 0 6 1 5         
  3 0 1 5 1 4         0 0 0 6 1 5         
  3 0 1 6 1 6         0 0 0 6 1 5         
  3 0 1 6 3 4         0 0 0 6 1 5         
  3 0 1 6 5 2         0 0 0 6 1 5         
  3 0 1 7 1 6         0 0 0 6 1 5         
  3 0 1 7 3 4         0 0 0 6 1 5         
  3 1 0 5 2 4         0 0 0 6 1 5         
  3 1 0 6 2 4         0 0 0 6 1 5         
  3 1 0 7 2 6         0 0 0 6 1 5         
  3 1 1 5 1 4         0 0 0 6 1 5         
  3 1 1 6 3 4         0 0 0 6 1 5         
  3 1 1 7 1 6         0 0 0 6 1 5         
  3 1 1 7 3 4         0 0 0 6 1 5         
  3 2 0 5 2 4         0 0 0 6 1 5         
  3 2 0 6 0 6         0 0 0 6 1 5         
  3 2 1 5 1 4         0 0 0 6 1 5         
  3 2 1 6 3 4         0 0 0 6 1 5         
  3 2 1 7 1 6         0 0 0 6 1 5         
  3 2 1 7 3 4         0 0 0 6 1 5         
  3 4 0 7 2 6         0 0 0 6 1 5         
  4 0 0 5 2 4         0 0 0 6 1 5         
  4 0 0 5 4 2         0 0 0 6 1 5         
  4 0 0 6 0 6         0 0 0 6 1 5         
  4 0 0 6 4 2         0 0 0 6 1 5         
  4 0 0 7 2 6         0 0 0 6 1 5         
  4 0 1 5 1 4         0 0 0 6 1 5         
  4 0 1 6 1 6         0 0 0 6 1 5         
  4 0 1 6 3 4         0 0 0 6 1 5         
  4 2 0 7 2 6         0 0 0 6 1 5         
  5 0 0 5 2 4         0 0 0 6 1 5         
  5 0 0 6 0 6         0 0 0 6 1 5         
  0 0 0 6 2 5         0 0 0 6 1 6         
  0 0 0 6 4 3         0 0 0 6 1 6         
  0 0 0 6 6 1         0 0 0 6 1 6         
  0 0 0 7 0 7         0 0 0 6 1 6         
  0 0 0 7 2 5         0 0 0 6 1 6         
  0 0 0 7 4 3         0 0 0 6 1 6         
  0 0 1 5 1 5         0 0 0 6 1 6         
  0 0 1 6 1 5         0 0 0 6 1 6         
  0 0 1 6 3 3         0 0 0 6 1 6         
  0 0 1 7 1 7         0 0 0 6 1 6         
  0 0 1 7 3 5         0 0 0 6 1 6         
  0 0 1 7 5 3         0 0 0 6 1 6         
  0 0 2 5 0 5         0 0 0 6 1 6         
  0 0 2 6 2 5         0 0 0 6 1 6         
  0 0 2 7 0 7         0 0 0 6 1 6         
  0 0 2 7 2 5         0 0 0 6 1 6         
  0 0 2 7 4 3         0 0 0 6 1 6         
  0 0 3 5 1 5         0 0 0 6 1 6         
  0 0 3 6 1 5         0 0 0 6 1 6         
  0 0 3 7 1 7         0 0 0 6 1 6         
  0 0 3 7 3 5         0 0 0 6 1 6         
  0 1 0 5 0 5         0 0 0 6 1 6         
  0 1 0 5 2 3         0 0 0 6 1 6         
  0 1 0 5 4 1         0 0 0 6 1 6         
  0 1 0 6 2 5         0 0 0 6 1 6         
  0 1 0 6 4 3         0 0 0 6 1 6         
  0 1 0 7 0 7         0 0 0 6 1 6         
  0 1 0 7 2 5         0 0 0 6 1 6         
  0 1 0 7 4 3         0 0 0 6 1 6         
  0 1 1 5 1 5         0 0 0 6 1 6         
  0 1 1 5 3 3         0 0 0 6 1 6         
  0 1 1 6 1 5         0 0 0 6 1 6         
  0 1 1 6 3 3         0 0 0 6 1 6         
  0 1 1 6 5 1         0 0 0 6 1 6         
  0 1 1 7 1 7         0 0 0 6 1 6         
  0 1 1 7 3 5         0 0 0 6 1 6         
  0 1 1 7 5 3         0 0 0 6 1 6         
  0 1 2 5 0 5         0 0 0 6 1 6         
  0 1 2 6 2 5         0 0 0 6 1 6         
  0 1 2 7 0 7         0 0 0 6 1 6         
  0 1 2 7 2 5         0 0 0 6 1 6         
  0 1 3 5 1 5         0 0 0 6 1 6         
  0 1 3 6 1 5         0 0 0 6 1 6         
  0 1 3 7 1 7         0 0 0 6 1 6         
  0 1 3 7 3 5         0 0 0 6 1 6         
  0 2 0 5 0 5         0 0 0 6 1 6         
  0 2 0 5 2 3         0 0 0 6 1 6         
  0 2 0 5 4 1         0 0 0 6 1 6         
  0 2 0 6 2 5         0 0 0 6 1 6         
  0 2 0 6 4 3         0 0 0 6 1 6         
  0 2 0 7 0 7         0 0 0 6 1 6         
  0 2 0 7 2 5         0 0 0 6 1 6         
  0 2 0 7 6 1         0 0 0 6 1 6         
  0 2 1 5 1 5         0 0 0 6 1 6         
  0 2 1 5 3 3         0 0 0 6 1 6         
  0 2 1 6 1 5         0 0 0 6 1 6         
  0 2 1 6 3 3         0 0 0 6 1 6         
  0 2 1 7 1 7         0 0 0 6 1 6         
  0 2 1 7 5 3         0 0 0 6 1 6         
  0 2 2 5 0 5         0 0 0 6 1 6         
  0 2 2 6 2 5         0 0 0 6 1 6         
  0 2 2 7 0 7         0 0 0 6 1 6         
  0 2 3 6 1 5         0 0 0 6 1 6         
  0 3 0 5 0 5         0 0 0 6 1 6         
  0 3 0 5 2 3         0 0 0 6 1 6         
  0 3 0 6 2 5         0 0 0 6 1 6         
  0 3 0 7 4 3         0 0 0 6 1 6         
  0 3 1 5 1 5         0 0 0 6 1 6         
  0 3 1 5 3 3         0 0 0 6 1 6         
  0 3 1 5 5 1         0 0 0 6 1 6         
  0 3 1 6 1 5         0 0 0 6 1 6         
  0 3 1 7 1 7         0 0 0 6 1 6         
  0 3 2 5 0 5         0 0 0 6 1 6         
  0 3 2 5 2 3         0 0 0 6 1 6         
  0 3 2 7 0 7         0 0 0 6 1 6         
  0 3 3 7 1 7         0 0 0 6 1 6         
  0 3 3 7 3 5         0 0 0 6 1 6         
  0 4 0 5 0 5         0 0 0 6 1 6         
  0 4 0 5 2 3         0 0 0 6 1 6         
  0 4 0 5 4 1         0 0 0 6 1 6         
  0 4 0 6 2 5         0 0 0 6 1 6         
  0 4 0 6 4 3         0 0 0 6 1 6         
  0 4 0 7 0 7         0 0 0 6 1 6         
  0 4 0 7 4 3         0 0 0 6 1 6         
  0 4 1 5 1 5         0 0 0 6 1 6         
  0 4 1 7 1 7         0 0 0 6 1 6         
  0 4 2 7 0 7         0 0 0 6 1 6         
  0 5 0 5 4 1         0 0 0 6 1 6         
  0 9 0 5 0 5         0 0 0 6 1 6         
  0 9 0 7 0 7         0 0 0 6 1 6         
  0 10 0 7 0 7        0 0 0 6 1 6         
  1 0 0 5 0 5         0 0 0 6 1 6         
  1 0 0 5 2 3         0 0 0 6 1 6         
  1 0 0 5 4 1         0 0 0 6 1 6         
  1 0 0 6 2 5         0 0 0 6 1 6         
  1 0 0 6 4 3         0 0 0 6 1 6         
  1 0 0 7 0 7         0 0 0 6 1 6         
  1 0 0 7 2 5         0 0 0 6 1 6         
  1 0 0 7 4 3         0 0 0 6 1 6         
  1 0 1 5 1 5         0 0 0 6 1 6         
  1 0 1 5 3 3         0 0 0 6 1 6         
  1 0 1 6 1 5         0 0 0 6 1 6         
  1 0 1 6 3 3         0 0 0 6 1 6         
  1 0 1 6 5 1         0 0 0 6 1 6         
  1 0 1 7 1 7         0 0 0 6 1 6         
  1 0 1 7 3 5         0 0 0 6 1 6         
  1 0 1 7 5 3         0 0 0 6 1 6         
  1 0 2 5 0 5         0 0 0 6 1 6         
  1 0 2 5 2 3         0 0 0 6 1 6         
  1 0 2 6 2 5         0 0 0 6 1 6         
  1 0 2 7 0 7         0 0 0 6 1 6         
  1 0 2 7 2 5         0 0 0 6 1 6         
  1 0 3 5 1 5         0 0 0 6 1 6         
  1 0 3 7 1 7         0 0 0 6 1 6         
  1 1 0 5 0 5         0 0 0 6 1 6         
  1 1 0 5 2 3         0 0 0 6 1 6         
  1 1 0 5 4 1         0 0 0 6 1 6         
  1 1 0 6 2 5         0 0 0 6 1 6         
  1 1 0 6 4 3         0 0 0 6 1 6         
  1 1 0 7 0 7         0 0 0 6 1 6         
  1 1 0 7 2 5         0 0 0 6 1 6         
  1 1 0 7 4 3         0 0 0 6 1 6         
  1 1 0 7 6 1         0 0 0 6 1 6         
  1 1 1 5 1 5         0 0 0 6 1 6         
  1 1 1 5 3 3         0 0 0 6 1 6         
  1 1 1 6 1 5         0 0 0 6 1 6         
  1 1 1 6 3 3         0 0 0 6 1 6         
  1 1 1 7 1 7         0 0 0 6 1 6         
  1 1 1 7 3 5         0 0 0 6 1 6         
  1 1 2 5 0 5         0 0 0 6 1 6         
  1 1 2 5 2 3         0 0 0 6 1 6         
  1 1 2 6 2 5         0 0 0 6 1 6         
  1 1 2 7 0 7         0 0 0 6 1 6         
  1 1 2 7 2 5         0 0 0 6 1 6         
  1 1 2 7 4 3         0 0 0 6 1 6         
  1 1 3 5 1 5         0 0 0 6 1 6         
  1 1 3 6 1 5         0 0 0 6 1 6         
  1 1 3 7 1 7         0 0 0 6 1 6         
  1 2 0 5 0 5         0 0 0 6 1 6         
  1 2 0 5 2 3         0 0 0 6 1 6         
  1 2 0 6 2 5         0 0 0 6 1 6         
  1 2 0 6 4 3         0 0 0 6 1 6         
  1 2 0 7 0 7         0 0 0 6 1 6         
  1 2 1 5 1 5         0 0 0 6 1 6         
  1 2 1 6 1 5         0 0 0 6 1 6         
  1 2 1 6 3 3         0 0 0 6 1 6         
  1 2 1 7 1 7         0 0 0 6 1 6         
  1 2 2 5 0 5         0 0 0 6 1 6         
  1 2 2 5 2 3         0 0 0 6 1 6         
  1 2 2 6 2 5         0 0 0 6 1 6         
  1 2 2 7 0 7         0 0 0 6 1 6         
  1 2 2 7 4 3         0 0 0 6 1 6         
  1 2 3 5 1 5         0 0 0 6 1 6         
  1 3 0 5 0 5         0 0 0 6 1 6         
  1 3 0 5 2 3         0 0 0 6 1 6         
  1 3 0 6 2 5         0 0 0 6 1 6         
  1 3 0 7 0 7         0 0 0 6 1 6         
  1 3 1 5 1 5         0 0 0 6 1 6         
  1 3 1 5 3 3         0 0 0 6 1 6         
  1 3 1 6 1 5         0 0 0 6 1 6         
  1 3 1 7 1 7         0 0 0 6 1 6         
  1 3 1 7 3 5         0 0 0 6 1 6         
  1 4 1 5 1 5         0 0 0 6 1 6         
  1 4 1 6 1 5         0 0 0 6 1 6         
  1 4 1 6 3 3         0 0 0 6 1 6         
  1 4 1 7 3 5         0 0 0 6 1 6         
  1 4 2 5 0 5         0 0 0 6 1 6         
  1 4 2 7 0 7         0 0 0 6 1 6         
  1 5 1 7 3 5         0 0 0 6 1 6         
  2 0 0 5 0 5         0 0 0 6 1 6         
  2 0 0 5 2 3         0 0 0 6 1 6         
  2 0 0 5 4 1         0 0 0 6 1 6         
  2 0 0 6 2 5         0 0 0 6 1 6         
  2 0 0 6 4 3         0 0 0 6 1 6         
  2 0 0 7 0 7         0 0 0 6 1 6         
  2 0 0 7 2 5         0 0 0 6 1 6         
  2 0 0 7 4 3         0 0 0 6 1 6         
  2 0 1 5 1 5         0 0 0 6 1 6         
  2 0 1 6 1 5         0 0 0 6 1 6         
  2 0 1 7 1 7         0 0 0 6 1 6         
  2 0 1 7 3 5         0 0 0 6 1 6         
  2 0 2 5 0 5         0 0 0 6 1 6         
  2 0 2 7 0 7         0 0 0 6 1 6         
  2 1 0 5 0 5         0 0 0 6 1 6         
  2 1 0 5 2 3         0 0 0 6 1 6         
  2 1 0 7 0 7         0 0 0 6 1 6         
  2 1 1 5 1 5         0 0 0 6 1 6         
  2 1 1 6 1 5         0 0 0 6 1 6         
  2 1 1 6 3 3         0 0 0 6 1 6         
  2 1 1 7 1 7         0 0 0 6 1 6         
  2 1 1 7 3 5         0 0 0 6 1 6         
  2 1 1 7 5 3         0 0 0 6 1 6         
  2 1 2 5 0 5         0 0 0 6 1 6         
  2 1 2 6 2 5         0 0 0 6 1 6         
  2 2 0 5 0 5         0 0 0 6 1 6         
  2 2 0 6 2 5         0 0 0 6 1 6         
  2 2 1 5 1 5         0 0 0 6 1 6         
  2 2 1 5 3 3         0 0 0 6 1 6         
  2 2 1 6 1 5         0 0 0 6 1 6         
  2 2 1 6 3 3         0 0 0 6 1 6         
  2 2 1 7 1 7         0 0 0 6 1 6         
  2 2 1 7 3 5         0 0 0 6 1 6         
  2 2 2 5 0 5         0 0 0 6 1 6         
  2 3 0 5 0 5         0 0 0 6 1 6         
  2 3 0 5 2 3         0 0 0 6 1 6         
  2 3 0 6 2 5         0 0 0 6 1 6         
  2 3 0 7 0 7         0 0 0 6 1 6         
  2 3 0 7 4 3         0 0 0 6 1 6         
  2 3 1 5 3 3         0 0 0 6 1 6         
  2 4 0 7 0 7         0 0 0 6 1 6         
  3 0 0 5 0 5         0 0 0 6 1 6         
  3 0 0 5 2 3         0 0 0 6 1 6         
  3 0 0 6 2 5         0 0 0 6 1 6         
  3 0 0 7 0 7         0 0 0 6 1 6         
  3 0 1 5 1 5         0 0 0 6 1 6         
  3 0 1 5 3 3         0 0 0 6 1 6         
  3 0 1 6 1 5         0 0 0 6 1 6         
  3 0 1 7 1 7         0 0 0 6 1 6         
  3 0 1 7 3 5         0 0 0 6 1 6         
  3 1 0 5 0 5         0 0 0 6 1 6         
  3 1 0 7 2 5         0 0 0 6 1 6         
  3 1 0 7 6 1         0 0 0 6 1 6         
  3 1 1 5 1 5         0 0 0 6 1 6         
  3 1 1 6 1 5         0 0 0 6 1 6         
  3 1 1 7 1 7         0 0 0 6 1 6         
  3 1 1 7 3 5         0 0 0 6 1 6         
  3 2 0 5 0 5         0 0 0 6 1 6         
  3 2 0 7 2 5         0 0 0 6 1 6         
  3 2 1 5 1 5         0 0 0 6 1 6         
  3 2 1 6 1 5         0 0 0 6 1 6         
  3 2 1 7 1 7         0 0 0 6 1 6         
  3 2 1 7 3 5         0 0 0 6 1 6         
  3 3 0 7 2 5         0 0 0 6 1 6         
  3 3 0 7 4 3         0 0 0 6 1 6         
  3 4 0 7 2 5         0 0 0 6 1 6         
  4 0 0 5 0 5         0 0 0 6 1 6         
  4 0 0 6 2 5         0 0 0 6 1 6         
  4 0 0 6 4 3         0 0 0 6 1 6         
  4 0 0 7 0 7         0 0 0 6 1 6         
  4 0 0 7 2 5         0 0 0 6 1 6         
  4 0 1 5 1 5         0 0 0 6 1 6         
  4 0 1 6 1 5         0 0 0 6 1 6         
  4 0 1 7 1 7         0 0 0 6 1 6         
  4 1 0 7 0 7         0 0 0 6 1 6         
  4 2 0 5 0 5         0 0 0 6 1 6         
  4 2 0 7 0 7         0 0 0 6 1 6         
  5 0 0 5 0 5         0 0 0 6 1 6         
  5 0 0 7 0 7         0 0 0 6 1 6         
  0 0 0 5 5 1         0 0 0 6 2 4         
  0 0 0 6 3 3         0 0 0 6 2 4         
  0 0 0 6 5 1         0 0 0 6 2 4         
  0 0 0 7 3 5         0 0 0 6 2 4         
  0 0 1 5 0 5         0 0 0 6 2 4         
  0 0 1 5 2 3         0 0 0 6 2 4         
  0 0 1 6 2 5         0 0 0 6 2 4         
  0 0 1 6 4 3         0 0 0 6 2 4         
  0 0 1 7 2 5         0 0 0 6 2 4         
  0 0 1 7 4 3         0 0 0 6 2 4         
  0 0 2 5 1 5         0 0 0 6 2 4         
  0 0 2 6 1 5         0 0 0 6 2 4         
  0 0 2 6 3 3         0 0 0 6 2 4         
  0 0 2 7 1 7         0 0 0 6 2 4         
  0 0 2 7 3 5         0 0 0 6 2 4         
  0 0 2 7 5 3         0 0 0 6 2 4         
  0 0 3 5 2 3         0 0 0 6 2 4         
  0 0 3 6 2 5         0 0 0 6 2 4         
  0 0 3 7 2 5         0 0 0 6 2 4         
  0 0 3 7 4 3         0 0 0 6 2 4         
  0 1 0 5 1 5         0 0 0 6 2 4         
  0 1 0 5 3 3         0 0 0 6 2 4         
  0 1 0 5 5 1         0 0 0 6 2 4         
  0 1 0 6 1 5         0 0 0 6 2 4         
  0 1 0 6 3 3         0 0 0 6 2 4         
  0 1 0 6 5 1         0 0 0 6 2 4         
  0 1 0 7 1 7         0 0 0 6 2 4         
  0 1 0 7 3 5         0 0 0 6 2 4         
  0 1 0 7 5 3         0 0 0 6 2 4         
  0 1 1 5 0 5         0 0 0 6 2 4         
  0 1 1 5 2 3         0 0 0 6 2 4         
  0 1 1 5 4 1         0 0 0 6 2 4         
  0 1 1 6 2 5         0 0 0 6 2 4         
  0 1 1 6 4 3         0 0 0 6 2 4         
  0 1 1 7 0 7         0 0 0 6 2 4         
  0 1 1 7 2 5         0 0 0 6 2 4         
  0 1 1 7 4 3         0 0 0 6 2 4         
  0 1 1 7 6 1         0 0 0 6 2 4         
  0 1 2 5 1 5         0 0 0 6 2 4         
  0 1 2 5 3 3         0 0 0 6 2 4         
  0 1 2 6 3 3         0 0 0 6 2 4         
  0 1 2 7 1 7         0 0 0 6 2 4         
  0 1 2 7 3 5         0 0 0 6 2 4         
  0 1 3 5 2 3         0 0 0 6 2 4         
  0 1 3 6 2 5         0 0 0 6 2 4         
  0 1 3 7 2 5         0 0 0 6 2 4         
  0 1 3 7 4 3         0 0 0 6 2 4         
  0 2 0 5 1 5         0 0 0 6 2 4         
  0 2 0 5 3 3         0 0 0 6 2 4         
  0 2 0 6 1 5         0 0 0 6 2 4         
  0 2 0 6 3 3         0 0 0 6 2 4         
  0 2 0 7 1 7         0 0 0 6 2 4         
  0 2 0 7 3 5         0 0 0 6 2 4         
  0 2 1 5 0 5         0 0 0 6 2 4         
  0 2 1 5 2 3         0 0 0 6 2 4         
  0 2 1 5 4 1         0 0 0 6 2 4         
  0 2 1 6 2 5         0 0 0 6 2 4         
  0 2 1 6 4 3         0 0 0 6 2 4         
  0 2 1 6 6 1         0 0 0 6 2 4         
  0 2 1 7 0 7         0 0 0 6 2 4         
  0 2 1 7 2 5         0 0 0 6 2 4         
  0 2 3 5 2 3         0 0 0 6 2 4         
  0 2 3 6 4 3         0 0 0 6 2 4         
  0 2 3 7 0 7         0 0 0 6 2 4         
  0 3 0 5 3 3         0 0 0 6 2 4         
  0 3 0 6 1 5         0 0 0 6 2 4         
  0 3 0 6 3 3         0 0 0 6 2 4         
  0 3 1 5 0 5         0 0 0 6 2 4         
  0 3 1 5 2 3         0 0 0 6 2 4         
  0 3 1 6 2 5         0 0 0 6 2 4         
  0 3 1 7 2 5         0 0 0 6 2 4         
  0 3 3 7 2 5         0 0 0 6 2 4         
  0 4 0 5 3 3         0 0 0 6 2 4         
  0 4 0 6 1 5         0 0 0 6 2 4         
  0 4 0 6 3 3         0 0 0 6 2 4         
  0 4 0 6 5 1         0 0 0 6 2 4         
  0 4 0 7 1 7         0 0 0 6 2 4         
  0 4 0 7 3 5         0 0 0 6 2 4         
  0 4 2 5 3 3         0 0 0 6 2 4         
  0 6 0 5 1 5         0 0 0 6 2 4         
  1 0 0 5 1 5         0 0 0 6 2 4         
  1 0 0 5 3 3         0 0 0 6 2 4         
  1 0 0 5 5 1         0 0 0 6 2 4         
  1 0 0 6 1 5         0 0 0 6 2 4         
  1 0 0 6 3 3         0 0 0 6 2 4         
  1 0 0 6 5 1         0 0 0 6 2 4         
  1 0 0 7 3 5         0 0 0 6 2 4         
  1 0 0 7 5 3         0 0 0 6 2 4         
  1 0 1 5 0 5         0 0 0 6 2 4         
  1 0 1 5 2 3         0 0 0 6 2 4         
  1 0 1 6 2 5         0 0 0 6 2 4         
  1 0 1 6 4 3         0 0 0 6 2 4         
  1 0 1 7 0 7         0 0 0 6 2 4         
  1 0 1 7 2 5         0 0 0 6 2 4         
  1 0 1 7 4 3         0 0 0 6 2 4         
  1 0 2 5 3 3         0 0 0 6 2 4         
  1 0 2 6 1 5         0 0 0 6 2 4         
  1 0 2 6 3 3         0 0 0 6 2 4         
  1 0 2 7 3 5         0 0 0 6 2 4         
  1 0 3 5 0 5         0 0 0 6 2 4         
  1 0 3 5 2 3         0 0 0 6 2 4         
  1 0 3 7 2 5         0 0 0 6 2 4         
  1 1 0 5 1 5         0 0 0 6 2 4         
  1 1 0 5 3 3         0 0 0 6 2 4         
  1 1 0 6 1 5         0 0 0 6 2 4         
  1 1 0 6 3 3         0 0 0 6 2 4         
  1 1 0 6 5 1         0 0 0 6 2 4         
  1 1 0 7 3 5         0 0 0 6 2 4         
  1 1 0 7 5 3         0 0 0 6 2 4         
  1 1 1 5 0 5         0 0 0 6 2 4         
  1 1 1 5 2 3         0 0 0 6 2 4         
  1 1 1 6 2 5         0 0 0 6 2 4         
  1 1 1 6 4 3         0 0 0 6 2 4         
  1 1 1 7 2 5         0 0 0 6 2 4         
  1 1 1 7 4 3         0 0 0 6 2 4         
  1 1 2 5 1 5         0 0 0 6 2 4         
  1 1 2 6 1 5         0 0 0 6 2 4         
  1 1 2 6 3 3         0 0 0 6 2 4         
  1 1 2 6 5 1         0 0 0 6 2 4         
  1 1 2 7 3 5         0 0 0 6 2 4         
  1 1 2 7 5 3         0 0 0 6 2 4         
  1 1 3 5 2 3         0 0 0 6 2 4         
  1 1 3 6 2 5         0 0 0 6 2 4         
  1 1 3 7 2 5         0 0 0 6 2 4         
  1 2 0 5 1 5         0 0 0 6 2 4         
  1 2 0 5 3 3         0 0 0 6 2 4         
  1 2 0 5 5 1         0 0 0 6 2 4         
  1 2 0 6 1 5         0 0 0 6 2 4         
  1 2 0 6 3 3         0 0 0 6 2 4         
  1 2 0 7 3 5         0 0 0 6 2 4         
  1 2 0 7 5 3         0 0 0 6 2 4         
  1 2 1 5 0 5         0 0 0 6 2 4         
  1 2 1 5 2 3         0 0 0 6 2 4         
  1 2 1 6 2 5         0 0 0 6 2 4         
  1 2 1 7 2 5         0 0 0 6 2 4         
  1 2 2 5 1 5         0 0 0 6 2 4         
  1 2 2 6 1 5         0 0 0 6 2 4         
  1 2 2 6 3 3         0 0 0 6 2 4         
  1 2 2 7 3 5         0 0 0 6 2 4         
  1 3 0 5 1 5         0 0 0 6 2 4         
  1 3 0 5 3 3         0 0 0 6 2 4         
  1 3 0 5 5 1         0 0 0 6 2 4         
  1 3 0 6 1 5         0 0 0 6 2 4         
  1 3 0 6 3 3         0 0 0 6 2 4         
  1 3 0 7 3 5         0 0 0 6 2 4         
  1 3 1 5 2 3         0 0 0 6 2 4         
  1 3 1 6 2 5         0 0 0 6 2 4         
  1 3 1 6 4 3         0 0 0 6 2 4         
  1 3 1 7 2 5         0 0 0 6 2 4         
  1 4 1 5 2 3         0 0 0 6 2 4         
  1 4 2 5 3 3         0 0 0 6 2 4         
  1 4 2 6 1 5         0 0 0 6 2 4         
  1 4 2 7 3 5         0 0 0 6 2 4         
  2 0 0 5 1 5         0 0 0 6 2 4         
  2 0 0 5 3 3         0 0 0 6 2 4         
  2 0 0 6 1 5         0 0 0 6 2 4         
  2 0 0 6 3 3         0 0 0 6 2 4         
  2 0 0 6 5 1         0 0 0 6 2 4         
  2 0 0 7 1 7         0 0 0 6 2 4         
  2 0 0 7 3 5         0 0 0 6 2 4         
  2 0 0 7 5 3         0 0 0 6 2 4         
  2 0 1 5 0 5         0 0 0 6 2 4         
  2 0 1 5 2 3         0 0 0 6 2 4         
  2 0 1 6 2 5         0 0 0 6 2 4         
  2 0 1 7 2 5         0 0 0 6 2 4         
  2 0 1 7 4 3         0 0 0 6 2 4         
  2 0 2 6 1 5         0 0 0 6 2 4         
  2 1 0 5 3 3         0 0 0 6 2 4         
  2 1 0 6 1 5         0 0 0 6 2 4         
  2 1 0 7 3 5         0 0 0 6 2 4         
  2 1 1 5 0 5         0 0 0 6 2 4         
  2 1 1 5 2 3         0 0 0 6 2 4         
  2 1 1 6 4 3         0 0 0 6 2 4         
  2 1 1 7 2 5         0 0 0 6 2 4         
  2 1 1 7 4 3         0 0 0 6 2 4         
  2 2 0 5 3 3         0 0 0 6 2 4         
  2 2 0 7 3 5         0 0 0 6 2 4         
  2 2 1 5 0 5         0 0 0 6 2 4         
  2 2 1 5 2 3         0 0 0 6 2 4         
  2 2 1 6 2 5         0 0 0 6 2 4         
  2 2 1 6 4 3         0 0 0 6 2 4         
  2 2 1 7 2 5         0 0 0 6 2 4         
  2 2 1 7 4 3         0 0 0 6 2 4         
  2 3 0 5 3 3         0 0 0 6 2 4         
  2 3 0 6 1 5         0 0 0 6 2 4         
  2 3 1 7 4 3         0 0 0 6 2 4         
  2 4 0 6 1 5         0 0 0 6 2 4         
  2 4 0 7 3 5         0 0 0 6 2 4         
  2 4 0 7 5 3         0 0 0 6 2 4         
  2 4 1 7 4 3         0 0 0 6 2 4         
  3 0 0 5 1 5         0 0 0 6 2 4         
  3 0 0 5 3 3         0 0 0 6 2 4         
  3 0 0 6 1 5         0 0 0 6 2 4         
  3 0 0 6 3 3         0 0 0 6 2 4         
  3 0 0 7 3 5         0 0 0 6 2 4         
  3 0 1 5 0 5         0 0 0 6 2 4         
  3 0 1 5 2 3         0 0 0 6 2 4         
  3 0 1 5 4 1         0 0 0 6 2 4         
  3 0 1 6 2 5         0 0 0 6 2 4         
  3 0 1 6 4 3         0 0 0 6 2 4         
  3 0 1 7 2 5         0 0 0 6 2 4         
  3 0 1 7 4 3         0 0 0 6 2 4         
  3 1 0 5 3 3         0 0 0 6 2 4         
  3 1 0 6 1 5         0 0 0 6 2 4         
  3 1 0 7 3 5         0 0 0 6 2 4         
  3 1 1 5 2 3         0 0 0 6 2 4         
  3 1 1 6 2 5         0 0 0 6 2 4         
  3 1 1 7 2 5         0 0 0 6 2 4         
  3 1 1 7 4 3         0 0 0 6 2 4         
  3 2 0 5 3 3         0 0 0 6 2 4         
  3 2 0 6 1 5         0 0 0 6 2 4         
  3 2 0 6 3 3         0 0 0 6 2 4         
  3 2 0 7 1 7         0 0 0 6 2 4         
  3 2 0 7 3 5         0 0 0 6 2 4         
  3 2 1 5 2 3         0 0 0 6 2 4         
  3 2 1 7 2 5         0 0 0 6 2 4         
  4 0 0 5 1 5         0 0 0 6 2 4         
  4 0 0 5 3 3         0 0 0 6 2 4         
  4 0 0 6 1 5         0 0 0 6 2 4         
  4 0 0 6 5 1         0 0 0 6 2 4         
  4 0 0 7 3 5         0 0 0 6 2 4         
  4 0 1 5 2 3         0 0 0 6 2 4         
  4 0 1 7 2 5         0 0 0 6 2 4         
  4 0 1 7 4 3         0 0 0 6 2 4         
  5 0 0 5 3 3         0 0 0 6 2 4         
  5 0 0 5 5 1         0 0 0 6 2 4         
  5 0 0 6 1 5         0 0 0 6 2 4         
  0 0 0 5 5 0         0 0 0 6 2 5         
  0 0 0 6 3 4         0 0 0 6 2 5         
  0 0 0 6 5 2         0 0 0 6 2 5         
  0 0 0 7 1 6         0 0 0 6 2 5         
  0 0 0 7 3 4         0 0 0 6 2 5         
  0 0 0 7 5 2         0 0 0 6 2 5         
  0 0 1 5 2 4         0 0 0 6 2 5         
  0 0 1 6 0 6         0 0 0 6 2 5         
  0 0 1 6 2 4         0 0 0 6 2 5         
  0 0 1 6 4 2         0 0 0 6 2 5         
  0 0 1 6 6 0         0 0 0 6 2 5         
  0 0 1 7 2 6         0 0 0 6 2 5         
  0 0 1 7 4 4         0 0 0 6 2 5         
  0 0 2 5 1 4         0 0 0 6 2 5         
  0 0 2 6 1 6         0 0 0 6 2 5         
  0 0 2 6 3 4         0 0 0 6 2 5         
  0 0 2 7 1 6         0 0 0 6 2 5         
  0 0 2 7 3 4         0 0 0 6 2 5         
  0 0 2 7 5 2         0 0 0 6 2 5         
  0 0 3 5 2 4         0 0 0 6 2 5         
  0 0 3 6 0 6         0 0 0 6 2 5         
  0 0 3 6 2 4         0 0 0 6 2 5         
  0 0 3 7 2 6         0 0 0 6 2 5         
  0 0 3 7 4 4         0 0 0 6 2 5         
  0 1 0 5 1 4         0 0 0 6 2 5         
  0 1 0 5 3 2         0 0 0 6 2 5         
  0 1 0 6 1 6         0 0 0 6 2 5         
  0 1 0 6 3 4         0 0 0 6 2 5         
  0 1 0 6 5 2         0 0 0 6 2 5         
  0 1 0 7 1 6         0 0 0 6 2 5         
  0 1 0 7 3 4         0 0 0 6 2 5         
  0 1 0 7 5 2         0 0 0 6 2 5         
  0 1 1 5 2 4         0 0 0 6 2 5         
  0 1 1 6 0 6         0 0 0 6 2 5         
  0 1 1 6 2 4         0 0 0 6 2 5         
  0 1 1 6 4 2         0 0 0 6 2 5         
  0 1 1 7 2 6         0 0 0 6 2 5         
  0 1 1 7 4 4         0 0 0 6 2 5         
  0 1 1 7 6 2         0 0 0 6 2 5         
  0 1 2 5 1 4         0 0 0 6 2 5         
  0 1 2 5 3 2         0 0 0 6 2 5         
  0 1 2 6 3 4         0 0 0 6 2 5         
  0 1 2 7 1 6         0 0 0 6 2 5         
  0 1 2 7 3 4         0 0 0 6 2 5         
  0 1 3 5 2 4         0 0 0 6 2 5         
  0 1 3 6 0 6         0 0 0 6 2 5         
  0 1 3 7 2 6         0 0 0 6 2 5         
  0 1 3 7 4 4         0 0 0 6 2 5         
  0 2 0 5 1 4         0 0 0 6 2 5         
  0 2 0 5 3 2         0 0 0 6 2 5         
  0 2 0 6 1 6         0 0 0 6 2 5         
  0 2 0 6 3 4         0 0 0 6 2 5         
  0 2 0 6 5 2         0 0 0 6 2 5         
  0 2 0 7 1 6         0 0 0 6 2 5         
  0 2 0 7 3 4         0 0 0 6 2 5         
  0 2 1 5 2 4         0 0 0 6 2 5         
  0 2 1 5 4 2         0 0 0 6 2 5         
  0 2 1 6 0 6         0 0 0 6 2 5         
  0 2 1 6 2 4         0 0 0 6 2 5         
  0 2 1 7 2 6         0 0 0 6 2 5         
  0 2 1 7 4 4         0 0 0 6 2 5         
  0 2 2 6 3 4         0 0 0 6 2 5         
  0 2 2 7 1 6         0 0 0 6 2 5         
  0 2 2 7 3 4         0 0 0 6 2 5         
  0 2 3 5 2 4         0 0 0 6 2 5         
  0 2 3 5 4 2         0 0 0 6 2 5         
  0 3 0 5 1 4         0 0 0 6 2 5         
  0 3 0 5 3 2         0 0 0 6 2 5         
  0 3 0 6 1 6         0 0 0 6 2 5         
  0 3 0 6 3 4         0 0 0 6 2 5         
  0 3 1 5 2 4         0 0 0 6 2 5         
  0 3 1 6 0 6         0 0 0 6 2 5         
  0 3 1 6 2 4         0 0 0 6 2 5         
  0 3 1 7 2 6         0 0 0 6 2 5         
  0 3 1 7 4 4         0 0 0 6 2 5         
  0 3 2 5 1 4         0 0 0 6 2 5         
  0 3 2 6 5 2         0 0 0 6 2 5         
  0 3 2 7 1 6         0 0 0 6 2 5         
  0 3 2 7 3 4         0 0 0 6 2 5         
  0 3 3 7 2 6         0 0 0 6 2 5         
  0 3 3 7 4 4         0 0 0 6 2 5         
  0 4 0 5 1 4         0 0 0 6 2 5         
  0 4 0 5 3 2         0 0 0 6 2 5         
  0 4 0 6 1 6         0 0 0 6 2 5         
  0 4 0 6 3 4         0 0 0 6 2 5         
  0 4 0 7 1 6         0 0 0 6 2 5         
  0 4 0 7 5 2         0 0 0 6 2 5         
  0 4 1 5 2 4         0 0 0 6 2 5         
  0 4 1 7 2 6         0 0 0 6 2 5         
  0 4 1 7 4 4         0 0 0 6 2 5         
  0 4 2 5 3 2         0 0 0 6 2 5         
  0 4 2 7 3 4         0 0 0 6 2 5         
  0 4 3 7 2 6         0 0 0 6 2 5         
  0 5 0 5 3 2         0 0 0 6 2 5         
  0 5 0 5 5 0         0 0 0 6 2 5         
  0 5 0 6 3 4         0 0 0 6 2 5         
  0 5 1 7 4 4         0 0 0 6 2 5         
  0 6 1 5 4 2         0 0 0 6 2 5         
  1 0 0 5 1 4         0 0 0 6 2 5         
  1 0 0 5 3 2         0 0 0 6 2 5         
  1 0 0 6 1 6         0 0 0 6 2 5         
  1 0 0 6 3 4         0 0 0 6 2 5         
  1 0 0 6 5 2         0 0 0 6 2 5         
  1 0 0 7 1 6         0 0 0 6 2 5         
  1 0 0 7 3 4         0 0 0 6 2 5         
  1 0 0 7 5 2         0 0 0 6 2 5         
  1 0 1 5 2 4         0 0 0 6 2 5         
  1 0 1 5 4 2         0 0 0 6 2 5         
  1 0 1 6 0 6         0 0 0 6 2 5         
  1 0 1 6 2 4         0 0 0 6 2 5         
  1 0 1 6 4 2         0 0 0 6 2 5         
  1 0 1 7 2 6         0 0 0 6 2 5         
  1 0 1 7 4 4         0 0 0 6 2 5         
  1 0 2 5 1 4         0 0 0 6 2 5         
  1 0 2 5 3 2         0 0 0 6 2 5         
  1 0 2 6 1 6         0 0 0 6 2 5         
  1 0 2 6 3 4         0 0 0 6 2 5         
  1 0 2 7 1 6         0 0 0 6 2 5         
  1 0 3 5 2 4         0 0 0 6 2 5         
  1 0 3 6 0 6         0 0 0 6 2 5         
  1 0 3 7 2 6         0 0 0 6 2 5         
  1 1 0 5 1 4         0 0 0 6 2 5         
  1 1 0 5 3 2         0 0 0 6 2 5         
  1 1 0 6 1 6         0 0 0 6 2 5         
  1 1 0 6 3 4         0 0 0 6 2 5         
  1 1 0 6 5 2         0 0 0 6 2 5         
  1 1 0 7 1 6         0 0 0 6 2 5         
  1 1 0 7 3 4         0 0 0 6 2 5         
  1 1 0 7 5 2         0 0 0 6 2 5         
  1 1 0 7 7 0         0 0 0 6 2 5         
  1 1 1 5 2 4         0 0 0 6 2 5         
  1 1 1 6 0 6         0 0 0 6 2 5         
  1 1 1 6 2 4         0 0 0 6 2 5         
  1 1 1 6 4 2         0 0 0 6 2 5         
  1 1 1 7 2 6         0 0 0 6 2 5         
  1 1 1 7 4 4         0 0 0 6 2 5         
  1 1 2 5 1 4         0 0 0 6 2 5         
  1 1 2 5 3 2         0 0 0 6 2 5         
  1 1 2 6 1 6         0 0 0 6 2 5         
  1 1 2 6 3 4         0 0 0 6 2 5         
  1 1 2 6 5 2         0 0 0 6 2 5         
  1 1 2 7 1 6         0 0 0 6 2 5         
  1 1 2 7 5 2         0 0 0 6 2 5         
  1 1 3 5 2 4         0 0 0 6 2 5         
  1 1 3 6 0 6         0 0 0 6 2 5         
  1 1 3 6 2 4         0 0 0 6 2 5         
  1 1 3 7 2 6         0 0 0 6 2 5         
  1 2 0 5 1 4         0 0 0 6 2 5         
  1 2 0 5 3 2         0 0 0 6 2 5         
  1 2 0 6 1 6         0 0 0 6 2 5         
  1 2 0 6 3 4         0 0 0 6 2 5         
  1 2 0 6 5 2         0 0 0 6 2 5         
  1 2 0 7 1 6         0 0 0 6 2 5         
  1 2 1 5 2 4         0 0 0 6 2 5         
  1 2 1 5 4 2         0 0 0 6 2 5         
  1 2 1 6 2 4         0 0 0 6 2 5         
  1 2 1 6 4 2         0 0 0 6 2 5         
  1 2 1 6 6 0         0 0 0 6 2 5         
  1 2 1 7 2 6         0 0 0 6 2 5         
  1 2 1 7 4 4         0 0 0 6 2 5         
  1 2 2 5 1 4         0 0 0 6 2 5         
  1 2 2 6 3 4         0 0 0 6 2 5         
  1 2 2 7 1 6         0 0 0 6 2 5         
  1 2 3 5 2 4         0 0 0 6 2 5         
  1 3 0 5 1 4         0 0 0 6 2 5         
  1 3 0 5 3 2         0 0 0 6 2 5         
  1 3 0 6 1 6         0 0 0 6 2 5         
  1 3 0 6 3 4         0 0 0 6 2 5         
  1 3 1 5 2 4         0 0 0 6 2 5         
  1 3 1 5 4 2         0 0 0 6 2 5         
  1 3 1 6 0 6         0 0 0 6 2 5         
  1 3 1 6 2 4         0 0 0 6 2 5         
  1 3 1 7 2 6         0 0 0 6 2 5         
  1 3 1 7 4 4         0 0 0 6 2 5         
  1 3 2 6 5 2         0 0 0 6 2 5         
  1 4 1 5 2 4         0 0 0 6 2 5         
  1 4 1 5 4 2         0 0 0 6 2 5         
  1 4 1 6 2 4         0 0 0 6 2 5         
  1 4 1 6 4 2         0 0 0 6 2 5         
  1 4 2 5 1 4         0 0 0 6 2 5         
  1 4 2 6 1 6         0 0 0 6 2 5         
  1 4 2 7 1 6         0 0 0 6 2 5         
  1 4 2 7 3 4         0 0 0 6 2 5         
  2 0 0 5 1 4         0 0 0 6 2 5         
  2 0 0 5 3 2         0 0 0 6 2 5         
  2 0 0 6 1 6         0 0 0 6 2 5         
  2 0 0 6 3 4         0 0 0 6 2 5         
  2 0 0 6 5 2         0 0 0 6 2 5         
  2 0 0 7 1 6         0 0 0 6 2 5         
  2 0 0 7 3 4         0 0 0 6 2 5         
  2 0 0 7 5 2         0 0 0 6 2 5         
  2 0 1 5 2 4         0 0 0 6 2 5         
  2 0 1 6 0 6         0 0 0 6 2 5         
  2 0 1 6 2 4         0 0 0 6 2 5         
  2 0 1 6 4 2         0 0 0 6 2 5         
  2 0 1 7 2 6         0 0 0 6 2 5         
  2 0 1 7 4 4         0 0 0 6 2 5         
  2 0 2 5 1 4         0 0 0 6 2 5         
  2 0 2 5 3 2         0 0 0 6 2 5         
  2 0 2 6 1 6         0 0 0 6 2 5         
  2 0 2 6 3 4         0 0 0 6 2 5         
  2 0 2 7 1 6         0 0 0 6 2 5         
  2 0 2 7 3 4         0 0 0 6 2 5         
  2 1 0 5 1 4         0 0 0 6 2 5         
  2 1 0 5 3 2         0 0 0 6 2 5         
  2 1 0 6 1 6         0 0 0 6 2 5         
  2 1 0 6 3 4         0 0 0 6 2 5         
  2 1 0 7 1 6         0 0 0 6 2 5         
  2 1 0 7 3 4         0 0 0 6 2 5         
  2 1 0 7 5 2         0 0 0 6 2 5         
  2 1 1 5 2 4         0 0 0 6 2 5         
  2 1 1 6 0 6         0 0 0 6 2 5         
  2 1 1 6 2 4         0 0 0 6 2 5         
  2 1 1 6 4 2         0 0 0 6 2 5         
  2 1 1 7 4 4         0 0 0 6 2 5         
  2 1 2 5 1 4         0 0 0 6 2 5         
  2 1 2 5 3 2         0 0 0 6 2 5         
  2 1 2 6 3 4         0 0 0 6 2 5         
  2 1 2 7 3 4         0 0 0 6 2 5         
  2 2 0 5 1 4         0 0 0 6 2 5         
  2 2 0 5 3 2         0 0 0 6 2 5         
  2 2 0 6 3 4         0 0 0 6 2 5         
  2 2 1 5 2 4         0 0 0 6 2 5         
  2 2 1 5 4 2         0 0 0 6 2 5         
  2 2 1 6 0 6         0 0 0 6 2 5         
  2 2 1 7 2 6         0 0 0 6 2 5         
  2 2 1 7 4 4         0 0 0 6 2 5         
  2 3 0 5 1 4         0 0 0 6 2 5         
  2 3 0 5 3 2         0 0 0 6 2 5         
  2 3 0 6 1 6         0 0 0 6 2 5         
  2 3 0 6 3 4         0 0 0 6 2 5         
  2 3 0 7 5 2         0 0 0 6 2 5         
  2 3 1 7 2 6         0 0 0 6 2 5         
  2 4 0 6 1 6         0 0 0 6 2 5         
  2 4 0 7 1 6         0 0 0 6 2 5         
  2 4 0 7 3 4         0 0 0 6 2 5         
  2 4 1 6 4 2         0 0 0 6 2 5         
  3 0 0 5 1 4         0 0 0 6 2 5         
  3 0 0 5 3 2         0 0 0 6 2 5         
  3 0 0 6 1 6         0 0 0 6 2 5         
  3 0 0 6 3 4         0 0 0 6 2 5         
  3 0 0 7 3 4         0 0 0 6 2 5         
  3 0 1 5 2 4         0 0 0 6 2 5         
  3 0 1 6 0 6         0 0 0 6 2 5         
  3 0 1 6 2 4         0 0 0 6 2 5         
  3 0 1 6 4 2         0 0 0 6 2 5         
  3 0 1 7 2 6         0 0 0 6 2 5         
  3 0 1 7 4 4         0 0 0 6 2 5         
  3 1 0 5 3 2         0 0 0 6 2 5         
  3 1 0 7 3 4         0 0 0 6 2 5         
  3 1 1 5 2 4         0 0 0 6 2 5         
  3 1 1 6 0 6         0 0 0 6 2 5         
  3 1 1 6 2 4         0 0 0 6 2 5         
  3 1 1 7 2 6         0 0 0 6 2 5         
  3 1 1 7 4 4         0 0 0 6 2 5         
  3 2 0 5 1 4         0 0 0 6 2 5         
  3 2 0 5 3 2         0 0 0 6 2 5         
  3 2 0 6 1 6         0 0 0 6 2 5         
  3 2 0 6 3 4         0 0 0 6 2 5         
  3 2 0 7 1 6         0 0 0 6 2 5         
  3 2 0 7 3 4         0 0 0 6 2 5         
  3 2 1 5 2 4         0 0 0 6 2 5         
  3 2 1 6 2 4         0 0 0 6 2 5         
  3 2 1 7 2 6         0 0 0 6 2 5         
  3 2 1 7 4 4         0 0 0 6 2 5         
  3 3 0 7 3 4         0 0 0 6 2 5         
  3 4 0 7 3 4         0 0 0 6 2 5         
  4 0 0 5 1 4         0 0 0 6 2 5         
  4 0 0 5 3 2         0 0 0 6 2 5         
  4 0 0 6 1 6         0 0 0 6 2 5         
  4 0 0 6 3 4         0 0 0 6 2 5         
  4 0 0 7 1 6         0 0 0 6 2 5         
  4 0 0 7 3 4         0 0 0 6 2 5         
  4 0 1 5 2 4         0 0 0 6 2 5         
  4 0 1 6 0 6         0 0 0 6 2 5         
  4 0 1 6 2 4         0 0 0 6 2 5         
  4 0 1 7 2 6         0 0 0 6 2 5         
  4 1 0 6 1 6         0 0 0 6 2 5         
  4 1 0 7 1 6         0 0 0 6 2 5         
  4 1 0 7 3 4         0 0 0 6 2 5         
  4 2 0 5 1 4         0 0 0 6 2 5         
  4 2 0 5 3 2         0 0 0 6 2 5         
  4 2 0 6 1 6         0 0 0 6 2 5         
  5 0 0 5 1 4         0 0 0 6 2 5         
  5 0 0 5 3 2         0 0 0 6 2 5         
  5 0 0 7 1 6         0 0 0 6 2 5         
  0 0 0 6 4 2         0 0 0 6 3 3         
  0 0 0 6 6 0         0 0 0 6 3 3         
  0 0 0 7 2 6         0 0 0 6 3 3         
  0 0 0 7 4 4         0 0 0 6 3 3         
  0 0 0 7 6 2         0 0 0 6 3 3         
  0 0 1 5 1 4         0 0 0 6 3 3         
  0 0 1 5 3 2         0 0 0 6 3 3         
  0 0 1 6 1 6         0 0 0 6 3 3         
  0 0 1 6 3 4         0 0 0 6 3 3         
  0 0 1 6 5 2         0 0 0 6 3 3         
  0 0 1 7 3 4         0 0 0 6 3 3         
  0 0 1 7 5 2         0 0 0 6 3 3         
  0 0 2 5 2 4         0 0 0 6 3 3         
  0 0 2 6 0 6         0 0 0 6 3 3         
  0 0 2 6 2 4         0 0 0 6 3 3         
  0 0 2 6 4 2         0 0 0 6 3 3         
  0 0 2 7 2 6         0 0 0 6 3 3         
  0 0 2 7 4 4         0 0 0 6 3 3         
  0 0 3 5 3 2         0 0 0 6 3 3         
  0 0 3 6 3 4         0 0 0 6 3 3         
  0 0 3 7 3 4         0 0 0 6 3 3         
  0 1 0 5 2 4         0 0 0 6 3 3         
  0 1 0 5 4 2         0 0 0 6 3 3         
  0 1 0 6 0 6         0 0 0 6 3 3         
  0 1 0 6 2 4         0 0 0 6 3 3         
  0 1 0 6 4 2         0 0 0 6 3 3         
  0 1 0 7 2 6         0 0 0 6 3 3         
  0 1 0 7 4 4         0 0 0 6 3 3         
  0 1 0 7 6 2         0 0 0 6 3 3         
  0 1 1 5 1 4         0 0 0 6 3 3         
  0 1 1 5 3 2         0 0 0 6 3 3         
  0 1 1 6 1 6         0 0 0 6 3 3         
  0 1 1 6 3 4         0 0 0 6 3 3         
  0 1 1 6 5 2         0 0 0 6 3 3         
  0 1 1 7 1 6         0 0 0 6 3 3         
  0 1 1 7 3 4         0 0 0 6 3 3         
  0 1 1 7 5 2         0 0 0 6 3 3         
  0 1 1 7 7 0         0 0 0 6 3 3         
  0 1 2 5 2 4         0 0 0 6 3 3         
  0 1 2 6 4 2         0 0 0 6 3 3         
  0 1 2 7 4 4         0 0 0 6 3 3         
  0 1 3 5 3 2         0 0 0 6 3 3         
  0 1 3 7 3 4         0 0 0 6 3 3         
  0 1 3 7 5 2         0 0 0 6 3 3         
  0 2 0 5 2 4         0 0 0 6 3 3         
  0 2 0 5 4 2         0 0 0 6 3 3         
  0 2 0 6 0 6         0 0 0 6 3 3         
  0 2 0 6 2 4         0 0 0 6 3 3         
  0 2 0 6 4 2         0 0 0 6 3 3         
  0 2 0 6 6 0         0 0 0 6 3 3         
  0 2 0 7 2 6         0 0 0 6 3 3         
  0 2 0 7 4 4         0 0 0 6 3 3         
  0 2 0 7 6 2         0 0 0 6 3 3         
  0 2 1 5 1 4         0 0 0 6 3 3         
  0 2 1 5 3 2         0 0 0 6 3 3         
  0 2 1 5 5 0         0 0 0 6 3 3         
  0 2 1 6 1 6         0 0 0 6 3 3         
  0 2 1 6 3 4         0 0 0 6 3 3         
  0 2 1 6 5 2         0 0 0 6 3 3         
  0 2 1 7 1 6         0 0 0 6 3 3         
  0 2 1 7 3 4         0 0 0 6 3 3         
  0 2 1 7 5 2         0 0 0 6 3 3         
  0 2 2 5 4 2         0 0 0 6 3 3         
  0 2 2 6 4 2         0 0 0 6 3 3         
  0 2 3 7 1 6         0 0 0 6 3 3         
  0 3 0 5 2 4         0 0 0 6 3 3         
  0 3 0 5 4 2         0 0 0 6 3 3         
  0 3 0 6 2 4         0 0 0 6 3 3         
  0 3 0 6 4 2         0 0 0 6 3 3         
  0 3 0 7 4 4         0 0 0 6 3 3         
  0 3 1 5 1 4         0 0 0 6 3 3         
  0 3 1 5 3 2         0 0 0 6 3 3         
  0 3 1 5 5 0         0 0 0 6 3 3         
  0 3 1 6 3 4         0 0 0 6 3 3         
  0 3 1 6 5 2         0 0 0 6 3 3         
  0 3 1 7 3 4         0 0 0 6 3 3         
  0 3 1 7 5 2         0 0 0 6 3 3         
  0 3 2 7 4 4         0 0 0 6 3 3         
  0 4 0 5 2 4         0 0 0 6 3 3         
  0 4 0 5 4 2         0 0 0 6 3 3         
  0 4 0 6 0 6         0 0 0 6 3 3         
  0 4 0 6 2 4         0 0 0 6 3 3         
  0 4 0 6 4 2         0 0 0 6 3 3         
  0 4 0 7 2 6         0 0 0 6 3 3         
  0 6 2 6 4 2         0 0 0 6 3 3         
  1 0 0 5 2 4         0 0 0 6 3 3         
  1 0 0 5 4 2         0 0 0 6 3 3         
  1 0 0 6 0 6         0 0 0 6 3 3         
  1 0 0 6 2 4         0 0 0 6 3 3         
  1 0 0 6 4 2         0 0 0 6 3 3         
  1 0 0 7 4 4         0 0 0 6 3 3         
  1 0 0 7 6 2         0 0 0 6 3 3         
  1 0 1 5 1 4         0 0 0 6 3 3         
  1 0 1 5 3 2         0 0 0 6 3 3         
  1 0 1 5 5 0         0 0 0 6 3 3         
  1 0 1 6 1 6         0 0 0 6 3 3         
  1 0 1 6 3 4         0 0 0 6 3 3         
  1 0 1 6 5 2         0 0 0 6 3 3         
  1 0 1 7 1 6         0 0 0 6 3 3         
  1 0 1 7 3 4         0 0 0 6 3 3         
  1 0 1 7 5 2         0 0 0 6 3 3         
  1 0 2 5 2 4         0 0 0 6 3 3         
  1 0 2 5 4 2         0 0 0 6 3 3         
  1 0 2 6 2 4         0 0 0 6 3 3         
  1 0 2 6 4 2         0 0 0 6 3 3         
  1 0 3 5 3 2         0 0 0 6 3 3         
  1 0 3 7 3 4         0 0 0 6 3 3         
  1 1 0 5 2 4         0 0 0 6 3 3         
  1 1 0 5 4 2         0 0 0 6 3 3         
  1 1 0 6 0 6         0 0 0 6 3 3         
  1 1 0 6 2 4         0 0 0 6 3 3         
  1 1 0 6 4 2         0 0 0 6 3 3         
  1 1 0 7 4 4         0 0 0 6 3 3         
  1 1 0 7 6 2         0 0 0 6 3 3         
  1 1 1 5 1 4         0 0 0 6 3 3         
  1 1 1 5 3 2         0 0 0 6 3 3         
  1 1 1 6 1 6         0 0 0 6 3 3         
  1 1 1 6 3 4         0 0 0 6 3 3         
  1 1 1 7 3 4         0 0 0 6 3 3         
  1 1 1 7 5 2         0 0 0 6 3 3         
  1 1 2 5 2 4         0 0 0 6 3 3         
  1 1 2 6 2 4         0 0 0 6 3 3         
  1 1 2 7 4 4         0 0 0 6 3 3         
  1 1 3 5 3 2         0 0 0 6 3 3         
  1 1 3 6 3 4         0 0 0 6 3 3         
  1 1 3 7 3 4         0 0 0 6 3 3         
  1 2 0 5 2 4         0 0 0 6 3 3         
  1 2 0 5 4 2         0 0 0 6 3 3         
  1 2 0 6 0 6         0 0 0 6 3 3         
  1 2 0 6 2 4         0 0 0 6 3 3         
  1 2 0 6 4 2         0 0 0 6 3 3         
  1 2 0 7 4 4         0 0 0 6 3 3         
  1 2 1 5 1 4         0 0 0 6 3 3         
  1 2 1 5 3 2         0 0 0 6 3 3         
  1 2 1 6 3 4         0 0 0 6 3 3         
  1 2 1 7 3 4         0 0 0 6 3 3         
  1 2 2 6 4 2         0 0 0 6 3 3         
  1 2 2 7 2 6         0 0 0 6 3 3         
  1 3 0 5 2 4         0 0 0 6 3 3         
  1 3 0 6 2 4         0 0 0 6 3 3         
  1 3 0 6 4 2         0 0 0 6 3 3         
  1 3 1 5 3 2         0 0 0 6 3 3         
  1 3 1 6 3 4         0 0 0 6 3 3         
  1 3 1 7 3 4         0 0 0 6 3 3         
  1 3 1 7 5 2         0 0 0 6 3 3         
  1 4 1 5 3 2         0 0 0 6 3 3         
  1 4 2 6 2 4         0 0 0 6 3 3         
  2 0 0 5 2 4         0 0 0 6 3 3         
  2 0 0 5 4 2         0 0 0 6 3 3         
  2 0 0 6 0 6         0 0 0 6 3 3         
  2 0 0 6 2 4         0 0 0 6 3 3         
  2 0 0 6 4 2         0 0 0 6 3 3         
  2 0 0 6 6 0         0 0 0 6 3 3         
  2 0 0 7 4 4         0 0 0 6 3 3         
  2 0 0 7 6 2         0 0 0 6 3 3         
  2 0 1 5 1 4         0 0 0 6 3 3         
  2 0 1 5 3 2         0 0 0 6 3 3         
  2 0 1 6 3 4         0 0 0 6 3 3         
  2 0 1 7 1 6         0 0 0 6 3 3         
  2 0 1 7 3 4         0 0 0 6 3 3         
  2 0 2 5 2 4         0 0 0 6 3 3         
  2 0 2 6 2 4         0 0 0 6 3 3         
  2 0 2 6 4 2         0 0 0 6 3 3         
  2 1 0 5 2 4         0 0 0 6 3 3         
  2 1 0 6 4 2         0 0 0 6 3 3         
  2 1 0 7 4 4         0 0 0 6 3 3         
  2 1 1 5 1 4         0 0 0 6 3 3         
  2 1 1 5 3 2         0 0 0 6 3 3         
  2 1 1 6 3 4         0 0 0 6 3 3         
  2 1 1 7 3 4         0 0 0 6 3 3         
  2 1 1 7 5 2         0 0 0 6 3 3         
  2 2 0 5 2 4         0 0 0 6 3 3         
  2 2 0 5 4 2         0 0 0 6 3 3         
  2 2 1 5 1 4         0 0 0 6 3 3         
  2 2 1 5 3 2         0 0 0 6 3 3         
  2 2 1 6 3 4         0 0 0 6 3 3         
  2 2 1 7 1 6         0 0 0 6 3 3         
  2 2 1 7 3 4         0 0 0 6 3 3         
  2 2 1 7 5 2         0 0 0 6 3 3         
  2 3 0 5 2 4         0 0 0 6 3 3         
  2 3 0 5 4 2         0 0 0 6 3 3         
  2 3 0 6 2 4         0 0 0 6 3 3         
  2 3 0 7 4 4         0 0 0 6 3 3         
  3 0 0 5 4 2         0 0 0 6 3 3         
  3 0 0 6 2 4         0 0 0 6 3 3         
  3 0 0 6 4 2         0 0 0 6 3 3         
  3 0 0 7 4 4         0 0 0 6 3 3         
  3 0 1 5 1 4         0 0 0 6 3 3         
  3 0 1 5 3 2         0 0 0 6 3 3         
  3 0 1 6 3 4         0 0 0 6 3 3         
  3 0 1 7 3 4         0 0 0 6 3 3         
  3 1 0 5 2 4         0 0 0 6 3 3         
  3 1 0 6 2 4         0 0 0 6 3 3         
  3 1 0 7 4 4         0 0 0 6 3 3         
  3 1 1 5 3 2         0 0 0 6 3 3         
  3 1 1 6 3 4         0 0 0 6 3 3         
  3 1 1 7 3 4         0 0 0 6 3 3         
  3 1 1 7 5 2         0 0 0 6 3 3         
  3 2 0 5 4 2         0 0 0 6 3 3         
  3 2 0 6 2 4         0 0 0 6 3 3         
  3 2 1 5 3 2         0 0 0 6 3 3         
  3 2 1 6 3 4         0 0 0 6 3 3         
  3 2 1 7 3 4         0 0 0 6 3 3         
  3 4 0 5 4 2         0 0 0 6 3 3         
  3 4 0 6 4 2         0 0 0 6 3 3         
  4 0 0 5 2 4         0 0 0 6 3 3         
  4 0 0 5 4 2         0 0 0 6 3 3         
  4 0 0 6 2 4         0 0 0 6 3 3         
  4 0 0 6 4 2         0 0 0 6 3 3         
  4 0 0 7 2 6         0 0 0 6 3 3         
  4 0 0 7 4 4         0 0 0 6 3 3         
  4 0 1 5 3 2         0 0 0 6 3 3         
  4 0 1 6 3 4         0 0 0 6 3 3         
  4 0 1 7 3 4         0 0 0 6 3 3         
  4 1 0 7 4 4         0 0 0 6 3 3         
  5 0 0 5 4 2         0 0 0 6 3 3         
  0 0 0 6 4 3         0 0 0 6 3 4         
  0 0 0 6 6 1         0 0 0 6 3 4         
  0 0 0 7 2 5         0 0 0 6 3 4         
  0 0 0 7 4 3         0 0 0 6 3 4         
  0 0 0 7 6 1         0 0 0 6 3 4         
  0 0 1 5 1 5         0 0 0 6 3 4         
  0 0 1 5 3 3         0 0 0 6 3 4         
  0 0 1 6 1 5         0 0 0 6 3 4         
  0 0 1 6 3 3         0 0 0 6 3 4         
  0 0 1 6 5 1         0 0 0 6 3 4         
  0 0 1 7 3 5         0 0 0 6 3 4         
  0 0 1 7 5 3         0 0 0 6 3 4         
  0 0 2 5 0 5         0 0 0 6 3 4         
  0 0 2 5 2 3         0 0 0 6 3 4         
  0 0 2 5 4 1         0 0 0 6 3 4         
  0 0 2 6 2 5         0 0 0 6 3 4         
  0 0 2 6 4 3         0 0 0 6 3 4         
  0 0 2 7 0 7         0 0 0 6 3 4         
  0 0 2 7 4 3         0 0 0 6 3 4         
  0 0 2 7 6 1         0 0 0 6 3 4         
  0 0 3 5 3 3         0 0 0 6 3 4         
  0 0 3 6 1 5         0 0 0 6 3 4         
  0 0 3 6 3 3         0 0 0 6 3 4         
  0 0 3 7 3 5         0 0 0 6 3 4         
  0 0 3 7 5 3         0 0 0 6 3 4         
  0 1 0 5 0 5         0 0 0 6 3 4         
  0 1 0 5 2 3         0 0 0 6 3 4         
  0 1 0 5 4 1         0 0 0 6 3 4         
  0 1 0 6 2 5         0 0 0 6 3 4         
  0 1 0 6 4 3         0 0 0 6 3 4         
  0 1 0 7 0 7         0 0 0 6 3 4         
  0 1 0 7 2 5         0 0 0 6 3 4         
  0 1 0 7 4 3         0 0 0 6 3 4         
  0 1 0 7 6 1         0 0 0 6 3 4         
  0 1 1 5 1 5         0 0 0 6 3 4         
  0 1 1 5 3 3         0 0 0 6 3 4         
  0 1 1 5 5 1         0 0 0 6 3 4         
  0 1 1 6 1 5         0 0 0 6 3 4         
  0 1 1 6 3 3         0 0 0 6 3 4         
  0 1 1 6 5 1         0 0 0 6 3 4         
  0 1 1 7 1 7         0 0 0 6 3 4         
  0 1 1 7 3 5         0 0 0 6 3 4         
  0 1 1 7 5 3         0 0 0 6 3 4         
  0 1 1 7 7 1         0 0 0 6 3 4         
  0 1 2 5 0 5         0 0 0 6 3 4         
  0 1 2 5 2 3         0 0 0 6 3 4         
  0 1 2 6 4 3         0 0 0 6 3 4         
  0 1 2 7 4 3         0 0 0 6 3 4         
  0 1 3 5 1 5         0 0 0 6 3 4         
  0 1 3 5 3 3         0 0 0 6 3 4         
  0 1 3 6 1 5         0 0 0 6 3 4         
  0 1 3 6 3 3         0 0 0 6 3 4         
  0 1 3 7 3 5         0 0 0 6 3 4         
  0 1 3 7 5 3         0 0 0 6 3 4         
  0 2 0 5 0 5         0 0 0 6 3 4         
  0 2 0 5 2 3         0 0 0 6 3 4         
  0 2 0 5 4 1         0 0 0 6 3 4         
  0 2 0 6 2 5         0 0 0 6 3 4         
  0 2 0 6 4 3         0 0 0 6 3 4         
  0 2 0 6 6 1         0 0 0 6 3 4         
  0 2 0 7 2 5         0 0 0 6 3 4         
  0 2 0 7 4 3         0 0 0 6 3 4         
  0 2 1 5 1 5         0 0 0 6 3 4         
  0 2 1 5 3 3         0 0 0 6 3 4         
  0 2 1 5 5 1         0 0 0 6 3 4         
  0 2 1 6 1 5         0 0 0 6 3 4         
  0 2 1 6 3 3         0 0 0 6 3 4         
  0 2 1 6 5 1         0 0 0 6 3 4         
  0 2 1 7 1 7         0 0 0 6 3 4         
  0 2 1 7 3 5         0 0 0 6 3 4         
  0 2 1 7 5 3         0 0 0 6 3 4         
  0 2 2 5 4 1         0 0 0 6 3 4         
  0 2 2 6 4 3         0 0 0 6 3 4         
  0 2 3 5 1 5         0 0 0 6 3 4         
  0 2 3 5 3 3         0 0 0 6 3 4         
  0 2 3 6 1 5         0 0 0 6 3 4         
  0 2 3 6 3 3         0 0 0 6 3 4         
  0 3 0 5 2 3         0 0 0 6 3 4         
  0 3 0 5 4 1         0 0 0 6 3 4         
  0 3 0 6 2 5         0 0 0 6 3 4         
  0 3 0 6 4 3         0 0 0 6 3 4         
  0 3 0 7 4 3         0 0 0 6 3 4         
  0 3 1 5 1 5         0 0 0 6 3 4         
  0 3 1 5 3 3         0 0 0 6 3 4         
  0 3 1 5 5 1         0 0 0 6 3 4         
  0 3 1 6 1 5         0 0 0 6 3 4         
  0 3 1 6 3 3         0 0 0 6 3 4         
  0 3 1 6 5 1         0 0 0 6 3 4         
  0 3 1 7 3 5         0 0 0 6 3 4         
  0 3 1 7 5 3         0 0 0 6 3 4         
  0 3 3 7 3 5         0 0 0 6 3 4         
  0 4 0 5 2 3         0 0 0 6 3 4         
  0 4 0 5 4 1         0 0 0 6 3 4         
  0 4 0 6 2 5         0 0 0 6 3 4         
  0 4 0 6 4 3         0 0 0 6 3 4         
  0 4 0 7 2 5         0 0 0 6 3 4         
  0 4 1 5 3 3         0 0 0 6 3 4         
  0 4 1 6 3 3         0 0 0 6 3 4         
  0 4 1 7 3 5         0 0 0 6 3 4         
  0 4 2 5 4 1         0 0 0 6 3 4         
  0 4 2 7 4 3         0 0 0 6 3 4         
  0 5 0 5 4 1         0 0 0 6 3 4         
  0 5 0 6 4 3         0 0 0 6 3 4         
  0 6 1 6 5 1         0 0 0 6 3 4         
  0 6 2 7 4 3         0 0 0 6 3 4         
  0 8 0 7 6 1         0 0 0 6 3 4         
  0 10 0 7 0 7        0 0 0 6 3 4         
  1 0 0 5 0 5         0 0 0 6 3 4         
  1 0 0 5 2 3         0 0 0 6 3 4         
  1 0 0 5 4 1         0 0 0 6 3 4         
  1 0 0 6 2 5         0 0 0 6 3 4         
  1 0 0 6 6 1         0 0 0 6 3 4         
  1 0 0 7 0 7         0 0 0 6 3 4         
  1 0 0 7 2 5         0 0 0 6 3 4         
  1 0 0 7 4 3         0 0 0 6 3 4         
  1 0 0 7 6 1         0 0 0 6 3 4         
  1 0 1 5 1 5         0 0 0 6 3 4         
  1 0 1 5 3 3         0 0 0 6 3 4         
  1 0 1 5 5 1         0 0 0 6 3 4         
  1 0 1 6 1 5         0 0 0 6 3 4         
  1 0 1 6 3 3         0 0 0 6 3 4         
  1 0 1 6 5 1         0 0 0 6 3 4         
  1 0 1 7 1 7         0 0 0 6 3 4         
  1 0 1 7 3 5         0 0 0 6 3 4         
  1 0 1 7 5 3         0 0 0 6 3 4         
  1 0 2 5 2 3         0 0 0 6 3 4         
  1 0 2 5 4 1         0 0 0 6 3 4         
  1 0 2 6 2 5         0 0 0 6 3 4         
  1 0 2 6 4 3         0 0 0 6 3 4         
  1 0 2 7 2 5         0 0 0 6 3 4         
  1 0 2 7 4 3         0 0 0 6 3 4         
  1 0 2 7 6 1         0 0 0 6 3 4         
  1 0 3 5 3 3         0 0 0 6 3 4         
  1 0 3 6 3 3         0 0 0 6 3 4         
  1 0 3 7 3 5         0 0 0 6 3 4         
  1 1 0 5 0 5         0 0 0 6 3 4         
  1 1 0 5 2 3         0 0 0 6 3 4         
  1 1 0 5 4 1         0 0 0 6 3 4         
  1 1 0 6 2 5         0 0 0 6 3 4         
  1 1 0 6 4 3         0 0 0 6 3 4         
  1 1 0 6 6 1         0 0 0 6 3 4         
  1 1 0 7 2 5         0 0 0 6 3 4         
  1 1 0 7 4 3         0 0 0 6 3 4         
  1 1 0 7 6 1         0 0 0 6 3 4         
  1 1 1 5 1 5         0 0 0 6 3 4         
  1 1 1 5 3 3         0 0 0 6 3 4         
  1 1 1 6 1 5         0 0 0 6 3 4         
  1 1 1 6 3 3         0 0 0 6 3 4         
  1 1 1 6 5 1         0 0 0 6 3 4         
  1 1 1 7 3 5         0 0 0 6 3 4         
  1 1 1 7 5 3         0 0 0 6 3 4         
  1 1 2 5 2 3         0 0 0 6 3 4         
  1 1 2 5 4 1         0 0 0 6 3 4         
  1 1 2 6 4 3         0 0 0 6 3 4         
  1 1 2 7 0 7         0 0 0 6 3 4         
  1 1 2 7 2 5         0 0 0 6 3 4         
  1 1 2 7 4 3         0 0 0 6 3 4         
  1 1 3 5 3 3         0 0 0 6 3 4         
  1 1 3 6 1 5         0 0 0 6 3 4         
  1 1 3 6 3 3         0 0 0 6 3 4         
  1 1 3 7 3 5         0 0 0 6 3 4         
  1 2 0 5 0 5         0 0 0 6 3 4         
  1 2 0 5 2 3         0 0 0 6 3 4         
  1 2 0 5 4 1         0 0 0 6 3 4         
  1 2 0 6 2 5         0 0 0 6 3 4         
  1 2 0 6 4 3         0 0 0 6 3 4         
  1 2 0 7 2 5         0 0 0 6 3 4         
  1 2 1 5 1 5         0 0 0 6 3 4         
  1 2 1 5 3 3         0 0 0 6 3 4         
  1 2 1 6 1 5         0 0 0 6 3 4         
  1 2 1 6 3 3         0 0 0 6 3 4         
  1 2 1 7 3 5         0 0 0 6 3 4         
  1 2 1 7 5 3         0 0 0 6 3 4         
  1 2 2 6 4 3         0 0 0 6 3 4         
  1 2 2 7 2 5         0 0 0 6 3 4         
  1 3 0 5 2 3         0 0 0 6 3 4         
  1 3 0 5 4 1         0 0 0 6 3 4         
  1 3 0 6 2 5         0 0 0 6 3 4         
  1 3 0 6 4 3         0 0 0 6 3 4         
  1 3 1 5 3 3         0 0 0 6 3 4         
  1 3 1 6 1 5         0 0 0 6 3 4         
  1 3 1 6 3 3         0 0 0 6 3 4         
  1 3 1 7 3 5         0 0 0 6 3 4         
  1 3 1 7 5 3         0 0 0 6 3 4         
  1 4 1 5 3 3         0 0 0 6 3 4         
  1 4 1 6 3 3         0 0 0 6 3 4         
  1 4 2 5 2 3         0 0 0 6 3 4         
  1 4 2 6 2 5         0 0 0 6 3 4         
  1 4 2 7 2 5         0 0 0 6 3 4         
  1 6 0 6 4 3         0 0 0 6 3 4         
  1 9 0 5 2 3         0 0 0 6 3 4         
  2 0 0 5 0 5         0 0 0 6 3 4         
  2 0 0 5 2 3         0 0 0 6 3 4         
  2 0 0 5 4 1         0 0 0 6 3 4         
  2 0 0 6 2 5         0 0 0 6 3 4         
  2 0 0 6 4 3         0 0 0 6 3 4         
  2 0 0 6 6 1         0 0 0 6 3 4         
  2 0 0 7 2 5         0 0 0 6 3 4         
  2 0 0 7 4 3         0 0 0 6 3 4         
  2 0 0 7 6 1         0 0 0 6 3 4         
  2 0 1 5 1 5         0 0 0 6 3 4         
  2 0 1 5 3 3         0 0 0 6 3 4         
  2 0 1 6 1 5         0 0 0 6 3 4         
  2 0 1 6 3 3         0 0 0 6 3 4         
  2 0 1 7 3 5         0 0 0 6 3 4         
  2 0 1 7 5 3         0 0 0 6 3 4         
  2 0 2 5 4 1         0 0 0 6 3 4         
  2 0 2 6 2 5         0 0 0 6 3 4         
  2 0 2 6 4 3         0 0 0 6 3 4         
  2 0 2 7 4 3         0 0 0 6 3 4         
  2 1 0 5 0 5         0 0 0 6 3 4         
  2 1 0 5 2 3         0 0 0 6 3 4         
  2 1 0 5 4 1         0 0 0 6 3 4         
  2 1 0 6 2 5         0 0 0 6 3 4         
  2 1 0 6 4 3         0 0 0 6 3 4         
  2 1 0 7 4 3         0 0 0 6 3 4         
  2 1 1 5 1 5         0 0 0 6 3 4         
  2 1 1 5 3 3         0 0 0 6 3 4         
  2 1 1 6 1 5         0 0 0 6 3 4         
  2 1 1 6 3 3         0 0 0 6 3 4         
  2 1 1 7 3 5         0 0 0 6 3 4         
  2 1 1 7 5 3         0 0 0 6 3 4         
  2 1 2 7 4 3         0 0 0 6 3 4         
  2 2 0 5 2 3         0 0 0 6 3 4         
  2 2 0 5 4 1         0 0 0 6 3 4         
  2 2 0 6 2 5         0 0 0 6 3 4         
  2 2 0 6 4 3         0 0 0 6 3 4         
  2 2 1 5 1 5         0 0 0 6 3 4         
  2 2 1 5 3 3         0 0 0 6 3 4         
  2 2 1 5 5 1         0 0 0 6 3 4         
  2 2 1 6 1 5         0 0 0 6 3 4         
  2 2 1 6 3 3         0 0 0 6 3 4         
  2 2 1 7 3 5         0 0 0 6 3 4         
  2 2 1 7 5 3         0 0 0 6 3 4         
  2 3 0 5 2 3         0 0 0 6 3 4         
  2 3 0 5 4 1         0 0 0 6 3 4         
  2 3 0 6 2 5         0 0 0 6 3 4         
  2 3 1 7 5 3         0 0 0 6 3 4         
  2 4 0 5 4 1         0 0 0 6 3 4         
  2 4 0 6 2 5         0 0 0 6 3 4         
  2 4 0 6 4 3         0 0 0 6 3 4         
  2 4 0 7 4 3         0 0 0 6 3 4         
  2 4 1 7 3 5         0 0 0 6 3 4         
  2 6 0 7 6 1         0 0 0 6 3 4         
  3 0 0 5 0 5         0 0 0 6 3 4         
  3 0 0 5 2 3         0 0 0 6 3 4         
  3 0 0 5 4 1         0 0 0 6 3 4         
  3 0 0 6 2 5         0 0 0 6 3 4         
  3 0 0 7 0 7         0 0 0 6 3 4         
  3 0 0 7 2 5         0 0 0 6 3 4         
  3 0 0 7 4 3         0 0 0 6 3 4         
  3 0 1 5 1 5         0 0 0 6 3 4         
  3 0 1 5 3 3         0 0 0 6 3 4         
  3 0 1 5 5 1         0 0 0 6 3 4         
  3 0 1 6 3 3         0 0 0 6 3 4         
  3 0 1 7 3 5         0 0 0 6 3 4         
  3 1 0 5 4 1         0 0 0 6 3 4         
  3 1 0 6 2 5         0 0 0 6 3 4         
  3 1 0 7 2 5         0 0 0 6 3 4         
  3 1 0 7 4 3         0 0 0 6 3 4         
  3 1 0 7 6 1         0 0 0 6 3 4         
  3 1 1 5 3 3         0 0 0 6 3 4         
  3 1 1 6 3 3         0 0 0 6 3 4         
  3 1 1 7 3 5         0 0 0 6 3 4         
  3 1 1 7 5 3         0 0 0 6 3 4         
  3 2 0 5 2 3         0 0 0 6 3 4         
  3 2 0 5 4 1         0 0 0 6 3 4         
  3 2 0 6 2 5         0 0 0 6 3 4         
  3 2 1 5 3 3         0 0 0 6 3 4         
  3 2 1 6 1 5         0 0 0 6 3 4         
  3 2 1 6 3 3         0 0 0 6 3 4         
  3 2 1 7 3 5         0 0 0 6 3 4         
  3 3 0 7 4 3         0 0 0 6 3 4         
  3 4 0 5 4 1         0 0 0 6 3 4         
  3 4 0 6 2 5         0 0 0 6 3 4         
  3 4 0 6 4 3         0 0 0 6 3 4         
  4 0 0 5 0 5         0 0 0 6 3 4         
  4 0 0 5 2 3         0 0 0 6 3 4         
  4 0 0 5 4 1         0 0 0 6 3 4         
  4 0 0 6 2 5         0 0 0 6 3 4         
  4 0 0 6 4 3         0 0 0 6 3 4         
  4 0 0 7 2 5         0 0 0 6 3 4         
  4 0 0 7 4 3         0 0 0 6 3 4         
  4 0 1 5 3 3         0 0 0 6 3 4         
  4 0 1 6 3 3         0 0 0 6 3 4         
  4 0 1 6 5 1         0 0 0 6 3 4         
  4 0 1 7 3 5         0 0 0 6 3 4         
  4 0 1 7 5 3         0 0 0 6 3 4         
  4 1 0 6 2 5         0 0 0 6 3 4         
  4 1 0 7 2 5         0 0 0 6 3 4         
  4 1 0 7 4 3         0 0 0 6 3 4         
  4 2 0 5 4 1         0 0 0 6 3 4         
  4 2 0 6 2 5         0 0 0 6 3 4         
  4 2 0 7 2 5         0 0 0 6 3 4         
  5 0 0 5 2 3         0 0 0 6 3 4         
  5 0 0 5 4 1         0 0 0 6 3 4         
  5 0 0 7 4 3         0 0 0 6 3 4         
  0 0 0 6 5 1         0 0 0 6 4 2         
  0 0 0 7 3 5         0 0 0 6 4 2         
  0 0 0 7 5 3         0 0 0 6 4 2         
  0 0 0 7 7 1         0 0 0 6 4 2         
  0 0 1 5 2 3         0 0 0 6 4 2         
  0 0 1 5 4 1         0 0 0 6 4 2         
  0 0 1 6 2 5         0 0 0 6 4 2         
  0 0 1 6 4 3         0 0 0 6 4 2         
  0 0 1 7 2 5         0 0 0 6 4 2         
  0 0 1 7 4 3         0 0 0 6 4 2         
  0 0 1 7 6 1         0 0 0 6 4 2         
  0 0 2 5 3 3         0 0 0 6 4 2         
  0 0 2 6 1 5         0 0 0 6 4 2         
  0 0 2 6 3 3         0 0 0 6 4 2         
  0 0 2 6 5 1         0 0 0 6 4 2         
  0 0 2 7 3 5         0 0 0 6 4 2         
  0 0 2 7 5 3         0 0 0 6 4 2         
  0 0 3 5 4 1         0 0 0 6 4 2         
  0 0 3 6 2 5         0 0 0 6 4 2         
  0 0 3 6 4 3         0 0 0 6 4 2         
  0 0 3 7 4 3         0 0 0 6 4 2         
  0 1 0 5 1 5         0 0 0 6 4 2         
  0 1 0 5 3 3         0 0 0 6 4 2         
  0 1 0 5 5 1         0 0 0 6 4 2         
  0 1 0 6 1 5         0 0 0 6 4 2         
  0 1 0 6 3 3         0 0 0 6 4 2         
  0 1 0 6 5 1         0 0 0 6 4 2         
  0 1 0 7 1 7         0 0 0 6 4 2         
  0 1 0 7 3 5         0 0 0 6 4 2         
  0 1 0 7 5 3         0 0 0 6 4 2         
  0 1 1 5 0 5         0 0 0 6 4 2         
  0 1 1 5 2 3         0 0 0 6 4 2         
  0 1 1 5 4 1         0 0 0 6 4 2         
  0 1 1 6 2 5         0 0 0 6 4 2         
  0 1 1 6 4 3         0 0 0 6 4 2         
  0 1 1 6 6 1         0 0 0 6 4 2         
  0 1 1 7 4 3         0 0 0 6 4 2         
  0 1 1 7 6 1         0 0 0 6 4 2         
  0 1 2 6 5 1         0 0 0 6 4 2         
  0 1 2 7 5 3         0 0 0 6 4 2         
  0 1 3 6 4 3         0 0 0 6 4 2         
  0 1 3 7 4 3         0 0 0 6 4 2         
  0 1 3 7 6 1         0 0 0 6 4 2         
  0 2 0 5 3 3         0 0 0 6 4 2         
  0 2 0 5 5 1         0 0 0 6 4 2         
  0 2 0 6 3 3         0 0 0 6 4 2         
  0 2 0 6 5 1         0 0 0 6 4 2         
  0 2 0 7 3 5         0 0 0 6 4 2         
  0 2 0 7 5 3         0 0 0 6 4 2         
  0 2 1 5 0 5         0 0 0 6 4 2         
  0 2 1 5 2 3         0 0 0 6 4 2         
  0 2 1 5 4 1         0 0 0 6 4 2         
  0 2 1 6 2 5         0 0 0 6 4 2         
  0 2 1 6 4 3         0 0 0 6 4 2         
  0 2 1 6 6 1         0 0 0 6 4 2         
  0 2 1 7 2 5         0 0 0 6 4 2         
  0 2 1 7 4 3         0 0 0 6 4 2         
  0 2 1 7 6 1         0 0 0 6 4 2         
  0 2 3 5 4 1         0 0 0 6 4 2         
  0 3 0 5 3 3         0 0 0 6 4 2         
  0 3 0 6 3 3         0 0 0 6 4 2         
  0 3 0 6 5 1         0 0 0 6 4 2         
  0 3 1 5 2 3         0 0 0 6 4 2         
  0 3 1 5 4 1         0 0 0 6 4 2         
  0 3 1 6 4 3         0 0 0 6 4 2         
  0 3 1 7 4 3         0 0 0 6 4 2         
  0 3 2 5 3 3         0 0 0 6 4 2         
  0 4 0 5 3 3         0 0 0 6 4 2         
  0 4 0 5 5 1         0 0 0 6 4 2         
  0 4 0 6 5 1         0 0 0 6 4 2         
  0 4 0 7 3 5         0 0 0 6 4 2         
  0 4 2 5 3 3         0 0 0 6 4 2         
  0 7 1 5 2 3         0 0 0 6 4 2         
  1 0 0 5 3 3         0 0 0 6 4 2         
  1 0 0 5 5 1         0 0 0 6 4 2         
  1 0 0 6 1 5         0 0 0 6 4 2         
  1 0 0 6 3 3         0 0 0 6 4 2         
  1 0 0 6 5 1         0 0 0 6 4 2         
  1 0 0 7 5 3         0 0 0 6 4 2         
  1 0 1 5 0 5         0 0 0 6 4 2         
  1 0 1 5 2 3         0 0 0 6 4 2         
  1 0 1 5 4 1         0 0 0 6 4 2         
  1 0 1 6 2 5         0 0 0 6 4 2         
  1 0 1 6 4 3         0 0 0 6 4 2         
  1 0 1 6 6 1         0 0 0 6 4 2         
  1 0 1 7 0 7         0 0 0 6 4 2         
  1 0 1 7 2 5         0 0 0 6 4 2         
  1 0 1 7 4 3         0 0 0 6 4 2         
  1 0 1 7 6 1         0 0 0 6 4 2         
  1 0 2 6 5 1         0 0 0 6 4 2         
  1 0 2 7 5 3         0 0 0 6 4 2         
  1 0 3 5 2 3         0 0 0 6 4 2         
  1 0 3 6 4 3         0 0 0 6 4 2         
  1 1 0 5 3 3         0 0 0 6 4 2         
  1 1 0 5 5 1         0 0 0 6 4 2         
  1 1 0 6 3 3         0 0 0 6 4 2         
  1 1 0 6 5 1         0 0 0 6 4 2         
  1 1 0 7 3 5         0 0 0 6 4 2         
  1 1 0 7 7 1         0 0 0 6 4 2         
  1 1 1 5 2 3         0 0 0 6 4 2         
  1 1 1 5 4 1         0 0 0 6 4 2         
  1 1 1 6 2 5         0 0 0 6 4 2         
  1 1 1 6 4 3         0 0 0 6 4 2         
  1 1 1 7 4 3         0 0 0 6 4 2         
  1 1 2 5 3 3         0 0 0 6 4 2         
  1 1 2 5 5 1         0 0 0 6 4 2         
  1 1 2 6 3 3         0 0 0 6 4 2         
  1 1 2 6 5 1         0 0 0 6 4 2         
  1 1 3 6 4 3         0 0 0 6 4 2         
  1 1 3 7 4 3         0 0 0 6 4 2         
  1 2 0 5 3 3         0 0 0 6 4 2         
  1 2 0 5 5 1         0 0 0 6 4 2         
  1 2 0 6 3 3         0 0 0 6 4 2         
  1 2 0 6 5 1         0 0 0 6 4 2         
  1 2 0 7 1 7         0 0 0 6 4 2         
  1 2 1 5 2 3         0 0 0 6 4 2         
  1 2 1 5 4 1         0 0 0 6 4 2         
  1 2 1 6 4 3         0 0 0 6 4 2         
  1 2 1 7 4 3         0 0 0 6 4 2         
  1 2 2 7 3 5         0 0 0 6 4 2         
  1 3 0 5 3 3         0 0 0 6 4 2         
  1 3 0 6 3 3         0 0 0 6 4 2         
  1 3 1 5 4 1         0 0 0 6 4 2         
  1 3 1 6 4 3         0 0 0 6 4 2         
  1 3 1 7 4 3         0 0 0 6 4 2         
  1 3 1 7 6 1         0 0 0 6 4 2         
  2 0 0 5 1 5         0 0 0 6 4 2         
  2 0 0 5 3 3         0 0 0 6 4 2         
  2 0 0 5 5 1         0 0 0 6 4 2         
  2 0 0 6 1 5         0 0 0 6 4 2         
  2 0 0 6 3 3         0 0 0 6 4 2         
  2 0 0 6 5 1         0 0 0 6 4 2         
  2 0 0 7 3 5         0 0 0 6 4 2         
  2 0 0 7 5 3         0 0 0 6 4 2         
  2 0 0 7 7 1         0 0 0 6 4 2         
  2 0 1 5 2 3         0 0 0 6 4 2         
  2 0 1 5 4 1         0 0 0 6 4 2         
  2 0 1 6 4 3         0 0 0 6 4 2         
  2 0 1 7 4 3         0 0 0 6 4 2         
  2 0 2 5 5 1         0 0 0 6 4 2         
  2 0 2 6 3 3         0 0 0 6 4 2         
  2 1 0 5 5 1         0 0 0 6 4 2         
  2 1 0 6 5 1         0 0 0 6 4 2         
  2 1 1 5 2 3         0 0 0 6 4 2         
  2 1 1 6 4 3         0 0 0 6 4 2         
  2 1 1 7 4 3         0 0 0 6 4 2         
  2 1 2 7 3 5         0 0 0 6 4 2         
  2 2 1 5 2 3         0 0 0 6 4 2         
  2 2 1 5 4 1         0 0 0 6 4 2         
  2 2 1 6 4 3         0 0 0 6 4 2         
  2 2 1 7 4 3         0 0 0 6 4 2         
  2 2 1 7 6 1         0 0 0 6 4 2         
  2 3 0 5 3 3         0 0 0 6 4 2         
  2 4 0 6 3 3         0 0 0 6 4 2         
  2 4 0 6 5 1         0 0 0 6 4 2         
  2 4 0 7 5 3         0 0 0 6 4 2         
  2 4 1 6 4 3         0 0 0 6 4 2         
  3 0 0 5 3 3         0 0 0 6 4 2         
  3 0 0 5 5 1         0 0 0 6 4 2         
  3 0 0 6 5 1         0 0 0 6 4 2         
  3 0 1 5 0 5         0 0 0 6 4 2         
  3 0 1 5 2 3         0 0 0 6 4 2         
  3 0 1 5 4 1         0 0 0 6 4 2         
  3 0 1 6 4 3         0 0 0 6 4 2         
  3 0 1 7 4 3         0 0 0 6 4 2         
  3 1 0 6 3 3         0 0 0 6 4 2         
  3 1 0 7 5 3         0 0 0 6 4 2         
  3 1 1 5 4 1         0 0 0 6 4 2         
  3 1 1 6 4 3         0 0 0 6 4 2         
  3 1 1 7 4 3         0 0 0 6 4 2         
  3 2 0 5 5 1         0 0 0 6 4 2         
  3 2 0 6 3 3         0 0 0 6 4 2         
  3 2 0 7 5 3         0 0 0 6 4 2         
  3 2 1 6 4 3         0 0 0 6 4 2         
  4 0 0 5 3 3         0 0 0 6 4 2         
  4 0 0 6 3 3         0 0 0 6 4 2         
  4 0 0 6 5 1         0 0 0 6 4 2         
  4 0 0 7 3 5         0 0 0 6 4 2         
  4 0 0 7 5 3         0 0 0 6 4 2         
  4 0 1 7 4 3         0 0 0 6 4 2         
  4 1 0 7 5 3         0 0 0 6 4 2         
  4 2 0 5 3 3         0 0 0 6 4 2         
  4 2 0 6 3 3         0 0 0 6 4 2         
  5 0 0 5 5 1         0 0 0 6 4 2         
  5 0 0 7 5 3         0 0 0 6 4 2         
  0 0 0 6 5 2         0 0 0 6 4 3         
  0 0 0 7 3 4         0 0 0 6 4 3         
  0 0 0 7 5 2         0 0 0 6 4 3         
  0 0 0 7 7 0         0 0 0 6 4 3         
  0 0 1 5 2 4         0 0 0 6 4 3         
  0 0 1 5 4 2         0 0 0 6 4 3         
  0 0 1 6 0 6         0 0 0 6 4 3         
  0 0 1 6 2 4         0 0 0 6 4 3         
  0 0 1 6 4 2         0 0 0 6 4 3         
  0 0 1 6 6 0         0 0 0 6 4 3         
  0 0 1 7 2 6         0 0 0 6 4 3         
  0 0 1 7 4 4         0 0 0 6 4 3         
  0 0 1 7 6 2         0 0 0 6 4 3         
  0 0 2 5 1 4         0 0 0 6 4 3         
  0 0 2 5 3 2         0 0 0 6 4 3         
  0 0 2 6 3 4         0 0 0 6 4 3         
  0 0 2 6 5 2         0 0 0 6 4 3         
  0 0 2 7 1 6         0 0 0 6 4 3         
  0 0 2 7 3 4         0 0 0 6 4 3         
  0 0 2 7 5 2         0 0 0 6 4 3         
  0 0 3 5 2 4         0 0 0 6 4 3         
  0 0 3 5 4 2         0 0 0 6 4 3         
  0 0 3 6 2 4         0 0 0 6 4 3         
  0 0 3 6 4 2         0 0 0 6 4 3         
  0 0 3 7 4 4         0 0 0 6 4 3         
  0 1 0 5 1 4         0 0 0 6 4 3         
  0 1 0 5 3 2         0 0 0 6 4 3         
  0 1 0 5 5 0         0 0 0 6 4 3         
  0 1 0 6 1 6         0 0 0 6 4 3         
  0 1 0 6 3 4         0 0 0 6 4 3         
  0 1 0 6 5 2         0 0 0 6 4 3         
  0 1 0 7 1 6         0 0 0 6 4 3         
  0 1 0 7 3 4         0 0 0 6 4 3         
  0 1 0 7 5 2         0 0 0 6 4 3         
  0 1 1 5 2 4         0 0 0 6 4 3         
  0 1 1 5 4 2         0 0 0 6 4 3         
  0 1 1 6 2 4         0 0 0 6 4 3         
  0 1 1 6 4 2         0 0 0 6 4 3         
  0 1 1 6 6 0         0 0 0 6 4 3         
  0 1 1 7 4 4         0 0 0 6 4 3         
  0 1 1 7 6 2         0 0 0 6 4 3         
  0 1 2 5 3 2         0 0 0 6 4 3         
  0 1 2 6 5 2         0 0 0 6 4 3         
  0 1 2 7 5 2         0 0 0 6 4 3         
  0 1 3 5 4 2         0 0 0 6 4 3         
  0 1 3 6 2 4         0 0 0 6 4 3         
  0 1 3 6 4 2         0 0 0 6 4 3         
  0 1 3 7 4 4         0 0 0 6 4 3         
  0 1 3 7 6 2         0 0 0 6 4 3         
  0 1 4 7 1 6         0 0 0 6 4 3         
  0 2 0 5 1 4         0 0 0 6 4 3         
  0 2 0 5 3 2         0 0 0 6 4 3         
  0 2 0 5 5 0         0 0 0 6 4 3         
  0 2 0 6 3 4         0 0 0 6 4 3         
  0 2 0 6 5 2         0 0 0 6 4 3         
  0 2 0 7 3 4         0 0 0 6 4 3         
  0 2 0 7 5 2         0 0 0 6 4 3         
  0 2 1 5 2 4         0 0 0 6 4 3         
  0 2 1 5 4 2         0 0 0 6 4 3         
  0 2 1 6 0 6         0 0 0 6 4 3         
  0 2 1 6 2 4         0 0 0 6 4 3         
  0 2 1 6 4 2         0 0 0 6 4 3         
  0 2 1 6 6 0         0 0 0 6 4 3         
  0 2 1 7 4 4         0 0 0 6 4 3         
  0 2 1 7 6 2         0 0 0 6 4 3         
  0 2 3 6 2 4         0 0 0 6 4 3         
  0 2 3 6 4 2         0 0 0 6 4 3         
  0 3 0 5 3 2         0 0 0 6 4 3         
  0 3 0 5 5 0         0 0 0 6 4 3         
  0 3 0 6 3 4         0 0 0 6 4 3         
  0 3 0 6 5 2         0 0 0 6 4 3         
  0 3 0 7 5 2         0 0 0 6 4 3         
  0 3 1 5 2 4         0 0 0 6 4 3         
  0 3 1 5 4 2         0 0 0 6 4 3         
  0 3 1 6 2 4         0 0 0 6 4 3         
  0 3 1 6 4 2         0 0 0 6 4 3         
  0 3 1 7 4 4         0 0 0 6 4 3         
  0 3 2 5 3 2         0 0 0 6 4 3         
  0 3 2 6 5 2         0 0 0 6 4 3         
  0 3 3 6 4 2         0 0 0 6 4 3         
  0 3 3 7 4 4         0 0 0 6 4 3         
  0 4 0 5 3 2         0 0 0 6 4 3         
  0 4 0 5 5 0         0 0 0 6 4 3         
  0 4 0 6 5 2         0 0 0 6 4 3         
  0 4 0 7 3 4         0 0 0 6 4 3         
  0 4 1 5 4 2         0 0 0 6 4 3         
  0 4 1 6 4 2         0 0 0 6 4 3         
  0 4 1 7 4 4         0 0 0 6 4 3         
  0 4 2 5 3 2         0 0 0 6 4 3         
  0 4 2 6 3 4         0 0 0 6 4 3         
  0 4 2 6 5 2         0 0 0 6 4 3         
  0 4 3 7 2 6         0 0 0 6 4 3         
  0 5 0 6 5 2         0 0 0 6 4 3         
  1 0 0 5 1 4         0 0 0 6 4 3         
  1 0 0 5 3 2         0 0 0 6 4 3         
  1 0 0 5 5 0         0 0 0 6 4 3         
  1 0 0 6 1 6         0 0 0 6 4 3         
  1 0 0 6 3 4         0 0 0 6 4 3         
  1 0 0 6 5 2         0 0 0 6 4 3         
  1 0 0 7 1 6         0 0 0 6 4 3         
  1 0 0 7 5 2         0 0 0 6 4 3         
  1 0 0 7 7 0         0 0 0 6 4 3         
  1 0 1 5 2 4         0 0 0 6 4 3         
  1 0 1 5 4 2         0 0 0 6 4 3         
  1 0 1 6 0 6         0 0 0 6 4 3         
  1 0 1 6 2 4         0 0 0 6 4 3         
  1 0 1 6 4 2         0 0 0 6 4 3         
  1 0 1 6 6 0         0 0 0 6 4 3         
  1 0 1 7 2 6         0 0 0 6 4 3         
  1 0 1 7 4 4         0 0 0 6 4 3         
  1 0 1 7 6 2         0 0 0 6 4 3         
  1 0 2 5 3 2         0 0 0 6 4 3         
  1 0 2 5 5 0         0 0 0 6 4 3         
  1 0 2 6 5 2         0 0 0 6 4 3         
  1 0 2 7 5 2         0 0 0 6 4 3         
  1 0 3 5 2 4         0 0 0 6 4 3         
  1 0 3 5 4 2         0 0 0 6 4 3         
  1 0 3 6 4 2         0 0 0 6 4 3         
  1 0 3 7 4 4         0 0 0 6 4 3         
  1 1 0 5 1 4         0 0 0 6 4 3         
  1 1 0 5 3 2         0 0 0 6 4 3         
  1 1 0 5 5 0         0 0 0 6 4 3         
  1 1 0 6 3 4         0 0 0 6 4 3         
  1 1 0 6 5 2         0 0 0 6 4 3         
  1 1 0 7 3 4         0 0 0 6 4 3         
  1 1 0 7 5 2         0 0 0 6 4 3         
  1 1 0 7 7 0         0 0 0 6 4 3         
  1 1 1 5 2 4         0 0 0 6 4 3         
  1 1 1 5 4 2         0 0 0 6 4 3         
  1 1 1 6 2 4         0 0 0 6 4 3         
  1 1 1 6 4 2         0 0 0 6 4 3         
  1 1 1 7 4 4         0 0 0 6 4 3         
  1 1 2 5 3 2         0 0 0 6 4 3         
  1 1 2 5 5 0         0 0 0 6 4 3         
  1 1 2 6 5 2         0 0 0 6 4 3         
  1 1 3 5 4 2         0 0 0 6 4 3         
  1 1 3 6 4 2         0 0 0 6 4 3         
  1 1 3 7 4 4         0 0 0 6 4 3         
  1 2 0 5 1 4         0 0 0 6 4 3         
  1 2 0 5 3 2         0 0 0 6 4 3         
  1 2 0 5 5 0         0 0 0 6 4 3         
  1 2 0 6 1 6         0 0 0 6 4 3         
  1 2 0 6 3 4         0 0 0 6 4 3         
  1 2 0 6 5 2         0 0 0 6 4 3         
  1 2 0 7 3 4         0 0 0 6 4 3         
  1 2 0 7 7 0         0 0 0 6 4 3         
  1 2 1 5 2 4         0 0 0 6 4 3         
  1 2 1 5 4 2         0 0 0 6 4 3         
  1 2 1 6 2 4         0 0 0 6 4 3         
  1 2 1 6 4 2         0 0 0 6 4 3         
  1 2 1 7 4 4         0 0 0 6 4 3         
  1 2 1 7 6 2         0 0 0 6 4 3         
  1 2 2 6 3 4         0 0 0 6 4 3         
  1 2 2 6 5 2         0 0 0 6 4 3         
  1 2 2 7 1 6         0 0 0 6 4 3         
  1 3 0 5 3 2         0 0 0 6 4 3         
  1 3 0 6 3 4         0 0 0 6 4 3         
  1 3 1 5 4 2         0 0 0 6 4 3         
  1 3 1 6 4 2         0 0 0 6 4 3         
  1 3 1 7 4 4         0 0 0 6 4 3         
  1 3 1 7 6 2         0 0 0 6 4 3         
  1 4 1 6 4 2         0 0 0 6 4 3
[truncated: 648,139 more chars]
