# Supplementary material for: All paths lead to hubs in the spectroscopic networks of water isotopologues H216O and H218O
Source: Commun Chem. 2024 Feb 16;7:34. doi: 10.1038/s42004-024-01103-8 (PMC10873357; doi:10.1038/s42004-024-01103-8)
Supplement: Supplementary file 2 — Supplementary Data 1 [file 42004_2024_1103_MOESM2_ESM.zip › SupplementaryData1/H218O/table_S7.txt]

%%%%%%%%%%%%%%%%%%%%%%%%%%%%%%%%%%%%%%%%%%%%%%%%%%%%%%%%%%%%%%%%%%%%%%%%%%%%%%%%%%%%%%%%%%%%%%%%%%%%%%%%%%%%%%%%%%%%%%%%%%
%
% Degree distribution of the H2O-18 network specified in table_S6.txt
%
%%%%%%%%%%%%%%%%%%%%%%%%%%%%%%%%%%%%%%%%%%%%%%%%%%%%%%%%%%%%%%%%%%%%%%%%%%%%%%%%%%%%%%%%%%%%%%%%%%%%%%%%%%%%%%%%%%%%%%%%%%
%
% Notes:
%       (a) state (six columns) : rovibrational label (v_1, v_2, v_3, J, K_a, and K_c) 
%                                 of an individual state
%       (b) degree              : degree of an individual node/state
%
%%%%%%%%%%%%%%%%%%%%%%%%%%%%%%%%%%%%%%%%%%%%%%%%%%%%%%%%%%%%%%%%%%%%%%%%%%%%%%%%%%%%%%%%%%%%%%%%%%%%%%%%%%%%%%%%%%%%%%%%%%

  state         degree
  0 0 0 6 3 4      301
  0 0 0 5 3 2      293
  0 0 0 5 2 3      290
  0 0 0 4 2 3      290
  0 0 0 6 2 5      289
  0 0 0 4 3 2      274
  0 0 0 5 1 4      270
  0 0 0 7 2 5      266
  0 0 0 6 4 3      258
  0 0 0 4 1 4      255
  0 0 0 5 0 5      255
  0 0 0 7 3 4      251
  0 0 0 6 1 6      250
  0 0 0 5 3 3      249
  0 0 0 7 1 6      249
  0 0 0 5 2 4      248
  0 0 0 4 2 2      243
  0 0 0 3 2 1      240
  0 0 0 5 4 1      238
  0 0 0 7 4 3      238
  0 0 0 3 0 3      235
  0 0 0 6 2 4      231
  0 0 0 8 3 6      229
  0 0 0 8 2 7      226
  0 0 0 4 3 1      225
  0 0 0 7 0 7      223
  0 0 0 3 1 2      222
  0 0 0 6 3 3      220
  0 0 0 3 1 3      213
  0 0 0 8 4 5      213
  0 0 0 7 2 6      212
  0 0 0 4 1 3      211
  0 0 0 5 1 5      210
  0 0 0 7 3 5      209
  0 0 0 6 1 5      209
  0 0 0 4 0 4      209
  0 0 0 8 1 8      202
  0 0 0 3 2 2      201
  0 0 0 9 2 7      200
  0 0 0 5 4 2      200
  0 0 0 3 3 0      198
  0 0 0 6 0 6      198
  0 0 0 2 1 2      194
  0 0 0 7 4 4      190
  0 0 0 6 4 2      190
  0 0 0 6 5 2      189
  0 0 0 9 1 8      188
  0 0 0 7 5 2      187
  0 0 0 8 1 7      184
  0 0 0 4 4 1      181
  0 0 0 8 5 4      180
  0 0 0 2 2 1      179
  0 0 0 8 2 6      176
  0 0 0 7 1 7      171
  0 0 0 9 3 6      170
  0 0 0 9 0 9      169
  0 0 0 3 3 1      168
  0 0 0 2 0 2      167
  0 0 0 8 3 5      164
  0 0 0 2 1 1      158
  0 0 0 8 0 8      156
  0 0 0 2 2 0      154
  0 0 0 10 2 9     153
  0 0 0 5 5 0      153
  0 0 0 9 4 5      152
  0 0 0 8 4 4      152
  0 0 0 6 5 1      151
  0 0 0 4 4 0      150
  --- hub limit ------
  0 0 0 9 5 4      148
  0 0 0 7 6 1      147
  0 0 0 10 3 8     147
  0 0 0 7 5 3      145
  0 0 0 8 6 3      142
  0 0 0 9 2 8      142
  0 0 0 10 4 7     138
  0 0 0 10 1 10    137
  0 0 0 1 0 1      131
  0 0 0 6 6 1      126
  0 0 0 8 5 3      125
  0 0 0 5 5 1      125
  0 0 0 9 3 7      122
  0 0 0 1 1 1      121
  0 0 0 9 4 6      119
  0 0 0 9 1 9      118
  0 0 0 11 0 11    118
  0 0 0 11 1 10    117
  0 0 0 7 6 2      116
  0 0 0 9 6 3      114
  0 0 0 11 2 9     113
  0 0 0 10 5 6     111
  0 0 0 10 0 10    109
  0 0 0 1 1 0      108
  0 0 0 9 5 5      105
  0 0 0 6 6 0      105
  0 0 0 8 6 2      105
  0 0 0 10 1 9     105
  0 0 0 10 2 8     103
  0 0 0 8 7 2       97
  0 0 0 10 3 7      94
  0 0 0 10 6 5      90
  0 0 0 11 1 11     88
  0 0 0 11 3 8      86
  0 0 0 12 3 10     84
  0 0 0 11 2 10     83
  0 0 0 10 5 5      83
  0 0 0 10 4 6      83
  0 0 0 9 7 2       82
  0 0 0 8 7 1       82
  0 0 0 7 7 0       82
  0 0 0 11 3 9      82
  0 0 0 9 6 4       82
  0 0 0 11 4 7      82
  0 0 0 12 1 12     81
  0 0 0 12 2 11     80
  0 0 0 11 5 6      76
  0 0 0 13 1 12     69
  0 0 0 10 7 4      67
  0 0 0 12 0 12     67
  0 0 0 11 4 8      66
  0 0 0 12 4 9      66
  0 0 0 11 6 5      66
  0 0 0 12 1 11     62
  0 1 0 4 1 4       62
  0 0 0 13 0 13     62
  0 0 0 11 5 7      61
  0 0 0 7 7 1       60
  0 0 0 10 6 4      59
  0 1 0 6 2 5       58
  0 1 0 3 0 3       58
  0 1 0 5 2 3       58
  0 1 0 4 2 3       57
  0 0 0 9 7 3       57
  0 0 0 9 8 1       56
  0 1 0 5 1 4       55
  0 1 0 6 3 4       55
  0 1 0 3 2 1       54
  0 1 0 3 1 2       53
  0 0 0 0 0 0       53
  0 0 0 13 2 11     53
  0 1 0 5 3 2       52
  0 1 0 6 1 6       52
  0 0 0 12 5 8      52
  0 1 0 5 0 5       52
  0 0 0 8 8 1       51
  0 0 0 11 7 4      51
  0 1 0 4 3 2       51
  0 0 0 13 1 13     51
  0 0 0 12 3 9      50
  0 0 0 12 2 10     50
  0 1 0 2 1 2       48
  0 0 0 12 6 7      46
  0 0 0 9 8 2       45
  0 1 0 5 1 5       45
  0 0 0 14 2 13     45
  0 1 0 7 1 6       44
  0 1 0 2 2 1       44
  0 0 0 14 1 14     43
  0 0 0 10 8 3      43
  0 0 0 8 8 0       42
  0 0 0 10 7 3      42
  0 0 0 11 6 6      42
  0 1 0 7 0 7       42
  0 0 0 13 3 10     42
  0 1 0 5 2 4       41
  0 1 0 8 2 7       40
  0 1 0 5 4 1       40
  0 1 0 7 2 5       40
  0 1 0 4 1 3       40
  0 0 0 12 4 8      40
  0 1 0 3 2 2       40
  0 1 0 6 4 3       39
  0 1 0 3 1 3       39
  0 1 0 4 0 4       39
  0 1 0 3 3 0       39
  0 0 0 13 2 12     39
  0 1 0 8 1 8       38
  0 1 0 5 3 3       38
  0 1 0 4 2 2       38
  0 0 0 13 3 11     38
  0 1 0 7 3 4       38
  0 1 0 4 4 1       37
  0 1 0 6 2 4       37
  0 0 0 12 5 7      37
  0 0 0 10 8 2      36
  0 0 0 11 7 5      36
  0 0 0 13 4 9      36
  0 0 0 11 8 3      36
  0 1 0 7 1 7       35
  0 1 0 1 0 1       35
  0 1 0 2 1 1       35
  0 1 0 2 0 2       35
  0 1 0 8 3 6       35
  0 1 0 4 3 1       34
  0 0 0 13 5 8      33
  0 1 0 2 2 0       33
  0 1 0 7 2 6       33
  0 1 0 3 3 1       33
  0 0 0 14 4 11     32
  0 0 0 10 9 2      32
  0 1 0 6 0 6       32
  0 0 0 14 0 14     31
  0 0 0 12 6 6      31
  0 1 0 7 4 3       31
  0 0 0 15 0 15     31
  0 1 0 1 1 0       31
  0 1 0 5 4 2       31
  0 0 0 14 3 12     31
  0 0 0 13 6 7      30
  0 1 0 7 3 5       30
  0 1 0 9 3 6       30
  0 1 0 9 0 9       30
  0 1 0 6 1 5       30
  0 0 0 13 4 10     30
  0 1 0 6 4 2       30
  0 1 0 6 3 3       30
  0 1 0 6 5 2       30
  0 0 0 12 7 6      30
  0 0 0 14 1 13     29
  0 0 0 9 9 0       29
  0 1 0 7 5 2       29
  0 1 0 8 4 5       29
  0 1 0 8 0 8       29
  0 0 0 15 1 14     28
  0 0 0 9 9 1       28
  0 1 0 9 1 8       28
  0 1 0 8 5 4       27
  0 1 0 1 1 1       27
  0 1 0 9 2 7       26
  0 0 0 14 2 12     26
  0 1 0 5 5 0       26
  0 0 0 10 9 1      26
  0 0 0 13 5 9      26
  0 0 0 12 7 5      26
  0 0 0 14 5 10     25
  0 1 0 8 2 6       25
  0 1 0 5 5 1       25
  0 1 0 4 4 0       25
  0 1 0 11 1 10     25
  0 1 0 8 1 7       24
  0 0 0 15 2 13     24
  0 1 0 10 2 9      24
  0 1 0 8 4 4       23
  0 0 0 11 9 2      23
  0 0 0 12 8 5      23
  0 0 0 11 8 4      22
  0 1 0 7 4 4       21
  0 0 0 13 6 8      21
  0 0 0 13 7 6      21
  0 1 0 8 3 5       21
  0 1 0 9 1 9       21
  0 0 0 15 1 15     21
  0 1 0 9 4 5       21
  0 1 0 10 1 10     21
  0 0 0 14 3 11     21
  0 1 0 7 5 3       20
  0 1 0 9 3 7       20
  0 1 0 9 4 6       20
  0 1 0 8 5 3       20
  0 0 0 14 6 9      20
  0 1 0 9 2 8       20
  0 0 0 15 3 12     19
  0 1 0 7 6 1       19
  0 1 0 10 3 8      19
  0 1 0 6 5 1       19
  0 0 0 11 9 3      19
  0 0 0 16 2 15     18
  0 1 0 9 5 4       17
  0 0 0 15 2 14     17
  0 0 0 16 1 16     17
  0 1 0 9 5 5       17
  0 1 0 6 6 1       17
  0 1 0 7 6 2       16
  0 0 0 12 9 4      16
  0 2 0 5 3 3       16
  0 1 0 10 2 8      16
  0 0 0 14 4 10     16
  0 1 0 10 4 7      16
  0 2 0 5 4 1       16
  0 1 0 8 6 3       16
  0 1 0 11 2 9      15
  0 1 0 6 6 0       15
  0 1 0 10 5 6      15
  0 0 0 12 8 4      15
  0 1 0 10 0 10     15
  0 2 0 4 3 2       15
  0 2 0 4 2 3       15
  0 2 0 6 3 4       15
  0 2 1 6 2 4       15
  0 1 0 10 3 7      14
  0 2 0 6 5 2       14
  0 2 0 5 0 5       14
  0 0 0 13 8 5      14
  0 0 0 17 0 17     14
  0 0 0 13 7 7      14
  0 2 0 6 4 3       14
  1 0 0 6 4 3       13
  0 0 0 16 0 16     13
  0 2 0 8 3 6       13
  0 2 1 7 3 5       13
  0 2 0 7 3 5       13
  0 0 0 14 7 8      13
  0 1 0 8 6 2       13
  0 1 0 12 1 12     13
  0 0 0 15 4 11     13
  0 0 0 15 3 13     13
  0 2 0 5 3 2       13
  0 2 1 6 5 2       13
  0 2 0 5 2 3       13
  0 2 0 8 4 5       13
  0 1 0 10 5 5      13
  0 1 0 11 0 11     13
  0 1 0 9 6 3       13
  0 1 0 10 1 9      13
  0 1 0 10 4 6      13
  0 1 0 11 3 8      13
  0 2 0 6 6 1       12
  0 0 1 6 1 5       12
  0 1 1 6 4 3       12
  0 2 1 5 4 1       12
  0 1 1 6 1 5       12
  0 1 0 11 4 7      12
  1 0 0 4 2 3       12
  0 2 0 3 3 0       12
  0 2 1 8 5 3       12
  0 1 0 12 5 8      12
  0 1 0 11 4 8      12
  0 2 0 6 1 6       12
  0 2 0 4 1 4       12
  0 2 0 7 3 4       12
  0 2 1 4 3 1       12
  0 2 1 9 3 7       12
  0 2 1 7 5 3       12
  0 2 1 5 3 3       12
  0 2 1 6 4 2       12
  0 2 0 5 1 4       12
  0 2 0 6 3 3       12
  0 2 0 7 4 4       12
  0 2 0 8 2 7       12
  0 1 0 11 3 9      12
  0 2 1 6 1 5       12
  0 0 0 11 10 1     12
  0 1 1 6 3 3       12
  0 2 0 4 2 2       12
  1 0 0 8 4 5       12
  0 2 0 6 2 5       12
  0 1 0 8 7 2       11
  0 0 2 7 1 6       11
  0 2 0 5 5 0       11
  1 1 1 4 3 1       11
  0 2 0 7 2 6       11
  0 0 0 10 10 0     11
  1 0 1 8 1 7       11
  1 0 1 7 2 5       11
  0 1 1 5 1 4       11
  0 2 0 3 2 1       11
  0 3 1 6 2 4       11
  0 3 1 7 2 6       11
  1 1 1 4 1 3       11
  0 2 1 8 2 6       11
  0 2 1 9 4 6       11
  0 2 1 7 4 4       11
  0 2 1 7 3 4       11
  0 2 1 7 2 5       11
  0 1 1 6 3 4       11
  0 2 1 6 3 3       11
  0 2 1 7 1 6       11
  0 2 1 5 4 2       11
  0 1 1 6 4 2       11
  0 1 1 7 4 3       11
  0 1 1 7 4 4       11
  0 1 1 8 4 4       11
  0 2 1 5 3 2       11
  0 2 1 8 5 4       11
  0 3 1 5 3 3       11
  0 1 1 8 4 5       11
  0 1 1 6 5 1       11
  0 0 1 6 4 2       11
  0 1 1 9 4 6       11
  0 1 1 7 5 3       11
  0 2 1 5 2 4       11
  0 1 1 7 3 5       11
  0 2 1 4 2 2       11
  0 1 0 12 4 9      11
  0 1 0 11 5 6      11
  0 1 1 5 2 4       11
  0 2 1 6 5 1       11
  0 1 1 5 3 3       11
  0 1 0 10 6 5      11
  0 1 0 9 6 4       11
  1 0 0 5 2 3       11
  0 1 1 8 3 5       11
  0 1 1 8 2 6       11
  1 0 1 8 3 5       11
  1 1 1 4 2 2       11
  0 0 1 7 3 5       11
  0 1 0 12 2 11     11
  0 2 0 4 3 1       11
  0 1 0 11 2 10     11
  1 1 1 5 3 3       11
  0 0 0 11 10 2     11
  0 1 1 4 2 2       11
  0 2 0 7 0 7       11
  1 0 1 9 3 7       11
  0 2 1 8 4 4       10
  0 2 1 10 1 9      10
  1 0 1 11 4 8      10
  0 2 0 3 0 3       10
  1 0 1 7 5 3       10
  0 2 0 8 3 5       10
  2 0 0 6 3 4       10
  1 0 1 10 2 8      10
  0 0 1 6 3 4       10
  0 1 1 6 2 4       10
  0 0 1 6 2 4       10
  0 0 1 6 3 3       10
  0 2 0 6 2 4       10
  0 1 0 10 6 4      10
  0 0 1 7 2 6       10
  0 0 1 8 2 6       10
  0 0 0 13 9 4      10
  0 0 0 14 6 8      10
  0 0 0 17 1 16     10
  0 2 0 3 1 3       10
  0 0 1 8 1 7       10
  0 0 1 4 3 2       10
  0 1 0 9 7 2       10
  0 1 0 10 7 4      10
  0 2 1 4 0 4       10
  1 0 0 6 1 6       10
  1 1 1 5 2 4       10
  0 2 0 3 2 2       10
  0 2 1 4 4 0       10
  0 1 0 11 1 11     10
  1 0 0 7 2 5       10
  0 2 0 4 0 4       10
  0 2 1 5 1 4       10
  0 2 0 5 1 5       10
  0 0 1 5 1 5       10
  0 2 1 4 1 3       10
  0 2 1 4 3 2       10
  1 0 1 6 3 4       10
  1 0 1 7 5 2       10
  0 2 0 9 4 5       10
  0 1 1 4 1 4       10
  0 1 1 6 5 2       10
  0 2 0 5 2 4       10
  0 1 0 11 5 7      10
  0 2 1 5 2 3       10
  0 1 1 4 0 4       10
  0 2 1 8 6 2       10
  0 2 1 7 1 7       10
  0 1 1 5 1 5       10
  2 0 0 8 4 5       10
  0 0 1 5 3 3       10
  0 1 1 9 3 7       10
  1 0 1 8 5 3       10
  1 0 1 8 3 6       10
  0 0 2 7 3 5       10
  0 2 0 4 4 1       10
  0 3 1 3 2 1       10
  1 0 0 6 3 4       10
  1 0 0 5 3 2       10
  0 2 1 8 4 5       10
  0 1 1 3 2 2       10
  1 0 1 7 4 4       10
  1 3 0 4 2 3       10
  0 2 0 6 4 2       10
  0 2 0 7 2 5       10
  1 0 1 8 4 4       10
  1 0 0 7 5 2       10
  1 0 1 6 3 3       10
  0 2 1 6 0 6       10
  0 1 1 5 3 2       10
  2 0 0 8 3 6       10
  0 0 1 6 2 5       10
  0 2 1 7 2 6       10
  1 0 0 6 2 5       10
  0 2 0 7 4 3       10
  0 1 1 5 4 1       10
  0 1 0 7 7 0       10
  1 1 0 8 4 5       10
  0 0 2 6 3 4       10
  0 3 0 4 3 2       10
  0 0 0 13 8 6      10
  0 1 1 7 3 4       10
  0 2 0 7 1 6       10
  0 0 1 5 3 2       10
  0 3 1 3 1 3       10
  0 2 0 3 1 2       10
  2 0 0 10 4 7      10
  1 1 1 7 3 5       10
  0 0 0 10 10 1     10
  0 1 0 12 3 10     10
  0 2 1 9 5 5       10
  0 2 0 5 4 2       10
  1 1 1 7 5 3       10
  0 3 1 6 3 3       10
  0 0 1 8 4 4       10
  0 3 1 3 2 2       10
  0 3 1 7 3 5       10
  0 0 0 14 5 9      10
  1 0 0 4 3 2       10
  0 0 1 7 3 4       10
  0 0 0 15 4 12     10
  0 0 1 6 0 6       10
  1 1 0 7 4 3       10
  1 0 1 9 4 6       10
  0 2 1 10 5 5      10
  0 2 1 5 1 5       10
  0 0 2 7 5 2       10
  1 0 0 5 3 3       10
  0 0 2 6 1 5       10
  0 0 1 5 1 4       10
  1 1 1 6 4 2       10
  2 1 0 4 3 2        9
  1 0 0 6 5 2        9
  2 0 0 8 1 7        9
  0 1 0 12 2 10      9
  0 3 1 5 3 2        9
  0 3 1 5 2 4        9
  0 1 0 9 7 3        9
  0 3 1 4 1 3        9
  0 3 1 4 2 2        9
  0 0 2 8 3 6        9
  0 0 0 17 1 17      9
  0 1 1 9 4 5        9
  0 1 1 10 4 6       9
  0 3 1 4 2 3        9
  0 2 1 7 5 2        9
  0 1 1 8 5 3        9
  2 0 0 7 5 2        9
  0 0 0 12 9 3       9
  1 0 1 9 2 7        9
  0 1 1 7 2 5        9
  1 1 0 6 4 3        9
  0 1 1 5 2 3        9
  1 0 0 5 0 5        9
  0 1 0 13 0 13      9
  0 1 1 4 3 2        9
  2 0 0 5 4 1        9
  0 1 0 13 1 12      9
  0 3 1 6 4 2        9
  0 3 1 5 4 1        9
  0 1 0 13 2 12      9
  0 0 1 4 3 1        9
  1 0 0 7 1 6        9
  1 2 0 6 1 6        9
  0 1 1 7 0 7        9
  0 0 0 12 10 3      9
  0 2 0 2 2 1        9
  1 0 1 6 5 1        9
  0 1 1 3 2 1        9
  0 0 0 15 5 10      9
  0 0 1 3 2 1        9
  0 0 0 14 7 7       9
  0 2 0 2 1 2        9
  0 2 0 8 1 8        9
  0 2 1 7 4 3        9
  0 2 1 8 3 6        9
  0 1 1 4 1 3        9
  0 2 1 9 1 8        9
  1 0 0 5 1 4        9
  1 0 0 3 1 2        9
  0 2 1 10 2 8       9
  1 0 0 3 2 1        9
  0 1 2 5 0 5        9
  1 0 1 8 1 8        9
  0 0 0 16 3 14      9
  0 0 1 4 2 3        9
  1 0 1 7 0 7        9
  0 1 0 11 6 5       9
  0 0 1 5 2 4        9
  0 1 1 4 3 1        9
  0 0 1 4 0 4        9
  1 0 1 8 6 2        9
  0 2 0 8 4 4        9
  2 0 0 7 3 5        9
  1 3 0 4 1 4        9
  0 3 0 3 2 2        9
  0 2 0 8 1 7        9
  0 0 1 7 4 4        9
  0 0 1 6 1 6        9
  0 0 1 5 4 2        9
  0 2 0 9 3 6        9
  1 0 1 6 2 4        9
  1 0 1 7 2 6        9
  1 2 0 6 3 4        9
  0 2 1 6 4 3        9
  1 0 0 5 4 1        9
  1 0 0 4 1 4        9
  0 2 1 3 0 3        9
  1 0 0 4 2 2        9
  0 2 1 4 1 4        9
  1 0 1 8 2 6        9
  0 2 1 3 2 1        9
  0 2 1 6 1 6        9
  0 2 1 7 0 7        9
  0 2 1 6 2 5        9
  1 2 0 5 3 3        9
  0 0 2 5 1 4        9
  0 2 1 8 1 8        9
  1 0 0 4 1 3        9
  0 2 1 8 0 8        9
  1 1 1 7 2 6        9
  0 0 2 7 4 3        9
  0 2 1 9 1 9        9
  1 0 1 11 3 9       9
  1 1 1 5 1 5        9
  0 0 1 4 2 2        9
  3 0 1 7 3 5        9
  0 2 1 8 1 7        9
  0 0 2 6 4 3        9
  0 1 1 7 6 2        9
  0 2 0 3 3 1        9
  0 0 1 9 5 4        9
  0 0 1 8 6 2        9
  0 0 1 9 5 5        9
  1 0 1 6 4 3        9
  0 2 0 2 2 0        9
  0 2 1 9 2 8        9
  1 0 1 6 4 2        9
  1 0 1 5 1 5        9
  0 2 1 8 3 5        9
  1 0 1 5 2 4        9
  1 0 1 6 0 6        9
  2 0 0 10 5 6       9
  0 1 0 0 0 0        9
  0 0 1 8 3 5        9
  0 0 1 9 4 6        9
  1 0 1 7 1 7        9
  1 0 1 6 1 5        9
  0 0 2 7 1 7        9
  2 0 0 9 6 3        9
  0 2 0 8 2 6        9
  1 1 1 6 2 4        9
  0 0 1 9 3 7        9
  1 0 0 5 2 4        9
  0 2 1 10 3 8       9
  0 0 1 5 2 3        9
  0 2 0 7 6 2        9
  1 1 1 5 1 4        9
  0 2 0 7 6 1        9
  1 1 1 8 2 6        9
  1 0 1 9 5 5        9
  0 2 1 9 4 5        9
  1 0 1 5 2 3        9
  1 0 1 10 4 6       9
  0 2 0 6 5 1        9
  0 2 0 7 5 2        9
  1 1 1 3 2 1        9
  0 3 1 6 1 5        9
  0 0 0 15 6 10      8
  0 2 1 6 6 1        8
  0 1 1 9 2 8        8
  1 3 0 3 2 2        8
  1 3 0 3 2 1        8
  1 2 1 4 2 2        8
  1 1 1 6 5 1        8
  0 3 1 2 1 1        8
  1 1 1 6 1 5        8
  0 5 0 5 4 1        8
  1 3 0 5 1 5        8
  1 1 0 4 2 2        8
  2 1 1 6 3 3        8
  0 1 1 9 5 5        8
  0 3 1 3 0 3        8
  0 2 1 7 6 2        8
  0 2 1 7 6 1        8
  2 1 1 6 4 2        8
  0 3 1 9 3 7        8
  1 1 1 2 1 1        8
  0 3 1 3 1 2        8
  0 3 1 4 1 4        8
  0 0 1 3 2 2        8
  0 3 1 4 3 1        8
  0 1 1 7 5 2        8
  4 0 0 6 4 3        8
  0 3 1 4 0 4        8
  2 0 0 6 6 1        8
  1 1 0 9 6 3        8
  0 3 1 5 0 5        8
  1 0 0 6 5 1        8
  0 1 1 8 3 6        8
  0 3 1 6 0 6        8
  2 0 0 8 3 5        8
  1 1 0 5 3 2        8
  1 1 0 8 5 4        8
  0 1 1 8 2 7        8
  0 3 1 5 2 3        8
  0 1 1 9 3 6        8
  1 1 0 7 5 2        8
  0 3 1 6 2 5        8
  1 1 0 6 5 2        8
  1 1 0 6 5 1        8
  1 1 0 7 4 4        8
  0 3 1 7 1 7        8
  1 1 1 3 2 2        8
  0 1 1 2 0 2        8
  0 3 1 7 0 7        8
  1 0 1 8 5 4        8
  1 1 0 5 4 2        8
  2 0 0 10 6 5       8
  1 0 1 9 4 5        8
  0 1 0 10 7 3       8
  1 1 1 5 4 2        8
  0 3 1 6 4 3        8
  1 2 0 10 5 6       8
  0 1 1 3 1 3        8
  0 3 1 8 0 8        8
  0 0 2 10 3 8       8
  0 1 1 10 3 8       8
  0 1 1 10 6 4       8
  1 1 1 8 3 5        8
  1 2 0 3 2 1        8
  0 1 1 10 5 5       8
  0 3 1 8 1 7        8
  1 0 1 5 3 3        8
  1 1 1 5 0 5        8
  0 1 1 3 0 3        8
  0 1 1 9 5 4        8
  1 0 1 12 2 10      8
  0 0 0 16 1 15      8
  2 0 0 10 3 8       8
  0 1 1 8 6 2        8
  1 0 1 4 1 3        8
  1 3 0 5 3 3        8
  0 1 1 8 5 4        8
  1 1 0 4 1 4        8
  0 2 1 10 3 7       8
  1 2 0 3 1 2        8
  1 0 0 5 5 0        8
  1 0 0 5 1 5        8
  0 1 1 7 1 7        8
  0 2 1 9 0 9        8
  0 3 1 6 5 1        8
  0 1 0 12 0 12      8
  0 0 0 12 10 2      8
  0 0 2 5 2 3        8
  0 2 1 6 3 4        8
  2 0 0 8 4 4        8
  2 0 0 9 4 5        8
  2 0 0 4 1 4        8
  0 0 2 9 3 7        8
  0 2 1 2 0 2        8
  1 1 0 3 1 2        8
  0 1 1 8 0 8        8
  2 0 0 7 2 5        8
  0 0 1 3 1 2        8
  2 0 0 12 4 9       8
  2 0 0 7 4 4        8
  1 2 0 4 2 3        8
  0 3 1 5 1 5        8
  1 0 1 10 1 9       8
  0 0 2 4 3 2        8
  0 1 1 6 0 6        8
  0 0 2 4 2 3        8
  1 0 1 5 4 2        8
  0 0 2 4 0 4        8
  0 0 1 3 1 3        8
  1 2 0 4 3 2        8
  0 2 0 4 4 0        8
  0 0 1 3 0 3        8
  0 2 1 4 2 3        8
  1 1 0 3 3 0        8
  0 2 1 5 0 5        8
  0 1 0 8 7 1        8
  0 0 0 16 2 14      8
  0 2 1 3 3 1        8
  1 0 0 6 4 2        8
  0 2 1 3 2 2        8
  2 0 0 8 6 3        8
  0 2 1 2 2 0        8
  1 1 0 3 3 1        8
  1 1 0 5 2 3        8
  0 2 1 3 1 3        8
  2 0 0 9 5 5        8
  1 1 0 4 3 2        8
  0 1 1 4 4 0        8
  2 0 0 9 5 4        8
  0 2 1 6 6 0        8
  1 1 1 6 3 4        8
  0 1 0 12 6 7       8
  1 0 1 5 1 4        8
  0 3 0 3 2 1        8
  1 2 0 7 3 4        8
  1 2 0 6 4 3        8
  1 0 1 8 0 8        8
  0 0 1 5 4 1        8
  1 2 0 6 2 5        8
  1 0 0 4 4 1        8
  1 0 0 5 5 1        8
  1 0 0 6 3 3        8
  1 0 0 5 4 2        8
  0 3 0 5 2 3        8
  1 0 1 11 1 10      8
  1 0 0 7 3 5        8
  0 3 0 4 2 3        8
  2 0 0 5 4 2        8
  0 0 2 8 2 7        8
  0 4 0 6 4 3        8
  1 0 0 6 6 1        8
  0 2 0 6 0 6        8
  0 0 1 7 1 6        8
  1 1 1 7 1 6        8
  0 0 1 7 0 7        8
  1 0 0 7 0 7        8
  2 0 0 4 2 2        8
  1 0 0 8 2 7        8
  0 0 1 7 1 7        8
  0 1 0 11 6 6       8
  0 0 1 7 5 3        8
  1 0 0 3 3 0        8
  2 0 0 9 4 6        8
  0 0 1 8 0 8        8
  1 1 1 4 3 2        8
  1 1 1 4 2 3        8
  0 3 0 7 4 3        8
  1 0 0 4 0 4        8
  1 3 0 5 2 3        8
  1 3 0 6 2 5        8
  0 2 0 9 1 8        8
  1 0 1 10 3 8       8
  1 0 0 2 1 2        8
  0 2 0 4 1 3        8
  0 0 1 10 5 5       8
  1 1 1 3 1 3        8
  1 1 1 6 2 5        8
  1 0 0 8 1 8        8
  0 0 1 4 1 3        8
  0 2 0 7 1 7        8
  1 0 1 9 6 4        8
  1 0 1 6 2 5        8
  0 0 0 15 7 8       8
  1 3 0 6 3 4        8
  1 1 1 4 0 4        8
  1 0 1 7 3 4        8
  2 0 0 7 1 6        8
  0 0 1 9 2 8        8
  0 0 1 8 5 3        8
  1 0 0 8 5 4        8
  0 0 2 6 4 2        8
  1 0 1 5 3 2        8
  1 1 1 5 3 2        8
  1 1 1 8 1 7        8
  0 0 1 8 5 4        8
  0 0 1 9 1 9        8
  2 0 0 7 3 4        8
  1 0 0 7 5 3        8
  0 0 1 7 5 2        8
  3 0 1 6 3 4        8
  0 0 2 5 3 3        8
  0 1 1 7 2 6        8
  0 0 1 7 4 3        8
  2 0 0 5 2 4        8
  0 2 1 9 2 7        8
  0 2 0 9 3 7        8
  0 2 0 10 4 7       8
  1 0 1 7 1 6        8
  0 0 2 7 2 5        8
  0 0 2 8 0 8        8
  1 0 0 3 1 3        8
  0 0 2 8 1 8        8
  0 2 0 10 3 8       8
  3 0 1 6 0 6        8
  0 0 1 11 4 8       8
  1 0 0 7 4 4        8
  2 0 0 6 5 1        8
  2 0 0 6 5 2        8
  0 1 1 5 4 2        8
  0 0 1 10 2 8       8
  0 0 1 8 3 6        8
  1 1 0 5 4 1        8
  0 2 0 8 6 3        8
  0 0 1 10 3 8       8
  0 3 1 5 5 1        8
  0 0 1 9 2 7        8
  2 0 0 6 4 3        8
  1 3 0 3 1 3        8
  2 0 0 7 6 1        8
  1 1 1 6 0 6        8
  1 0 1 7 4 3        8
  0 0 1 9 6 3        8
  0 1 1 4 2 3        8
  2 0 0 7 4 3        8
  0 0 1 9 1 8        8
  0 2 0 8 5 4        8
  1 3 0 4 3 2        8
  0 0 2 6 0 6        8
  0 3 1 2 1 2        8
  0 1 1 7 1 6        8
  0 1 1 8 1 7        8
  0 0 1 8 2 7        8
  0 3 0 2 1 2        8
  1 3 0 3 1 2        7
  1 1 1 3 0 3        7
  0 0 2 8 6 3        7
  2 0 0 11 2 9       7
  1 0 1 9 1 8        7
  1 0 1 10 5 6       7
  2 1 1 6 2 4        7
  1 0 1 10 5 5       7
  1 1 0 9 2 7        7
  3 0 0 6 3 4        7
  1 1 1 9 4 6        7
  1 1 1 8 3 6        7
  0 0 2 9 5 4        7
  2 0 0 10 2 8       7
  1 0 1 9 5 4        7
  1 1 0 10 5 6       7
  0 1 1 10 1 9       7
  1 1 0 8 6 3        7
  1 1 0 9 5 5        7
  1 1 1 7 2 5        7
  0 3 1 9 4 6        7
  1 1 0 9 5 4        7
  2 0 0 7 6 2        7
  0 1 1 10 3 7       7
  1 1 1 8 2 7        7
  0 1 1 10 2 8       7
  1 1 0 9 4 5        7
  1 1 0 7 5 3        7
  1 1 0 8 3 6        7
  1 1 0 8 4 4        7
  1 0 1 10 4 7       7
  0 1 1 9 2 7        7
  0 0 2 8 5 4        7
  0 4 0 4 3 2        7
  1 1 0 6 4 2        7
  1 1 1 7 4 4        7
  2 1 0 3 2 2        7
  1 0 1 12 4 8       7
  1 0 1 11 4 7       7
  1 1 1 4 1 4        7
  0 0 1 10 5 6       7
  2 1 1 4 2 2        7
  2 0 1 5 3 3        7
  2 0 1 5 3 2        7
  0 0 2 7 5 3        7
  0 3 1 7 4 3        7
  0 0 1 7 6 2        7
  2 0 1 6 2 4        7
  1 1 0 6 3 3        7
  2 0 1 7 2 6        7
  1 1 0 5 3 3        7
  2 0 0 11 5 7       7
  1 0 1 11 3 8       7
  1 3 1 7 4 4        7
  0 1 1 10 7 3       7
  0 1 1 11 5 7       7
  1 0 1 9 3 6        7
  1 1 1 6 1 6        7
  0 1 1 11 3 8       7
  0 1 1 11 4 8       7
  0 3 1 7 5 3        7
  2 1 0 6 1 6        7
  0 0 2 8 4 5        7
  2 0 0 8 7 2        7
  0 0 2 9 2 7        7
  2 0 0 9 6 4        7
  0 1 1 9 6 3        7
  0 4 0 5 3 3        7
  0 1 1 9 6 4        7
  0 1 1 10 4 7       7
  1 0 1 4 2 2        7
  1 0 1 5 0 5        7
  1 2 0 2 1 2        7
  0 1 1 7 7 0        7
  1 0 1 4 0 4        7
  0 4 0 7 4 3        7
  1 0 1 4 1 4        7
  0 1 1 7 6 1        7
  0 2 1 10 0 10      7
  0 2 1 8 2 7        7
  0 1 1 6 6 0        7
  0 1 1 6 6 1        7
  0 0 2 5 3 2        7
  0 0 2 6 2 5        7
  1 2 0 3 0 3        7
  1 2 0 8 3 6        7
  0 0 2 7 4 4        7
  1 1 1 7 1 7        7
  0 0 2 5 0 5        7
  1 2 0 8 5 4        7
  1 1 1 6 3 3        7
  1 0 1 4 3 1        7
  0 0 2 4 1 4        7
  0 2 1 3 3 0        7
  0 2 1 3 1 2        7
  2 0 0 8 6 2        7
  0 2 1 2 1 1        7
  1 2 0 7 4 4        7
  0 2 1 5 5 1        7
  0 0 2 4 4 1        7
  2 0 0 9 3 7        7
  2 0 1 7 3 5        7
  1 0 1 6 1 6        7
  1 2 0 7 0 7        7
  1 2 0 6 5 2        7
  1 0 1 12 3 9       7
  1 2 0 5 4 1        7
  1 2 0 9 2 7        7
  1 2 0 5 3 2        7
  1 2 0 7 2 5        7
  1 1 0 8 7 2        7
  1 0 3 4 2 2        7
  0 2 1 13 3 11      7
  1 2 1 5 4 2        7
  0 1 1 8 7 1        7
  1 2 0 8 1 8        7
  1 1 0 6 6 1        7
  0 2 1 10 4 6       7
  0 0 0 18 1 18      7
  1 0 1 10 0 10      7
  1 2 0 5 1 4        7
  0 2 1 10 4 7       7
  4 0 0 5 3 2        7
  1 2 0 9 2 8        7
  2 0 0 9 1 9        7
  1 0 1 8 7 1        7
  0 2 1 9 5 4        7
  0 3 1 5 1 4        7
  0 3 1 6 1 6        7
  2 2 1 6 3 3        7
  0 3 1 5 4 2        7
  2 0 0 6 6 0        7
  1 0 1 7 3 5        7
  0 3 1 2 0 2        7
  1 2 1 6 1 5        7
  2 0 0 5 5 0        7
  3 2 0 5 3 2        7
  4 0 0 7 3 4        7
  2 0 0 4 4 1        7
  2 0 0 6 2 5        7
  1 0 1 9 2 8        7
  2 0 0 5 3 2        7
  2 0 0 4 3 2        7
  0 0 0 14 8 7       7
  3 2 0 5 4 1        7
  0 0 0 16 4 13      7
  0 1 0 11 7 4       7
  0 1 0 12 1 11      7
  2 0 0 6 2 4        7
  0 1 0 8 8 1        7
  0 1 0 9 8 1        7
  0 1 0 9 8 2        7
  0 0 0 11 11 0      7
  0 0 0 11 11 1      7
  2 0 0 4 2 3        7
  2 0 0 5 2 3        7
  1 2 1 5 2 3        7
  2 0 0 8 2 7        7
  3 0 1 8 2 6        7
  3 2 0 6 3 3        7
  0 1 0 11 7 5       7
  2 0 0 9 0 9        7
  0 1 0 13 5 8       7
  3 2 0 6 3 4        7
  0 3 1 7 2 5        7
  0 1 2 3 2 1        7
  1 0 1 8 2 7        7
  1 0 1 5 4 1        7
  2 0 0 7 0 7        7
  2 0 0 7 1 7        7
  2 0 0 6 3 3        7
  2 0 0 6 1 6        7
  2 0 0 5 3 3        7
  3 0 1 8 3 5        7
  1 0 1 4 3 2        7
  1 0 1 7 6 1        7
  1 0 1 7 6 2        7
  3 2 0 7 5 3        7
  3 2 0 7 3 5        7
  1 0 1 10 2 9       7
  1 0 1 6 5 2        7
  3 0 1 8 4 4        7
  0 1 1 9 7 2        7
  1 1 0 7 6 1        7
  1 1 0 7 6 2        7
  1 2 1 4 3 1        7
  3 0 1 6 2 4        7
  0 0 1 2 1 1        7
  1 0 0 2 0 2        7
  2 0 0 6 4 2        7
  0 2 0 2 0 2        7
  1 0 0 3 0 3        7
  1 0 0 2 2 1        7
  2 0 0 5 5 1        7
  0 0 1 2 1 2        7
  1 0 0 6 2 4        7
  1 0 0 6 1 5        7
  1 0 0 4 3 1        7
  0 2 0 6 1 5        7
  0 0 1 4 1 4        7
  0 0 1 3 3 1        7
  0 0 1 5 0 5        7
  1 0 0 3 3 1        7
  1 0 0 7 4 3        7
  0 0 1 4 4 0        7
  0 0 1 6 4 3        7
  1 0 0 4 4 0        7
  1 0 0 8 3 6        7
  0 0 1 6 5 1        7
  2 0 0 9 2 7        7
  1 0 0 9 2 7        7
  0 0 1 7 2 5        7
  0 0 1 8 1 8        7
  2 0 0 8 2 6        7
  0 2 0 7 5 3        7
  2 0 0 9 1 8        7
  2 2 1 6 4 3        7
  2 0 0 9 2 8        7
  0 1 2 4 3 2        7
  0 2 0 6 6 0        7
  1 1 1 2 2 0        7
  0 0 1 10 2 9       7
  1 0 1 9 0 9        7
  2 0 0 7 5 3        7
  2 0 0 8 5 4        7
  3 0 1 4 0 4        7
  0 0 1 8 4 5        7
  0 0 1 6 5 2        7
  0 0 2 9 1 8        7
  3 0 1 5 3 3        7
  1 0 0 9 3 6        7
  1 0 0 8 6 3        7
  0 0 1 9 6 4        7
  1 0 0 10 6 5       7
  2 2 1 4 1 3        7
  2 2 1 4 2 2        7
  1 2 1 3 1 3        7
  1 1 1 5 2 3        7
  1 1 1 3 1 2        7
  0 3 0 6 2 5        7
  1 2 1 3 2 2        7
  0 3 0 6 3 4        7
  0 3 0 6 4 3        7
  0 3 0 5 4 1        7
  0 3 0 5 3 3        7
  0 3 0 4 1 4        7
  0 3 0 3 3 0        7
  1 3 0 5 2 4        7
  1 3 0 6 3 3        7
  1 1 0 4 2 3        7
  0 1 1 3 3 1        7
  1 3 0 6 4 3        7
  1 1 0 6 1 6        7
  1 1 0 5 0 5        7
  1 3 0 5 3 2        7
  1 1 0 3 0 3        7
  1 1 0 7 1 6        7
  1 1 0 7 2 5        7
  0 1 1 3 1 2        7
  0 1 1 5 0 5        7
  0 1 1 6 1 6        7
  0 1 1 9 1 9        7
  1 2 1 5 1 5        7
  1 1 0 4 3 1        7
  1 0 0 10 5 6       7
  1 1 0 6 3 4        7
  0 0 1 11 3 9       7
  0 0 1 10 3 7       7
  0 0 1 9 4 5        7
  1 1 1 8 4 4        7
  0 0 1 9 3 6        7
  1 0 1 9 7 2        7
  0 0 2 10 6 5       7
  0 0 1 10 6 4       7
  0 0 1 11 5 7       7
  0 1 1 5 5 1        7
  1 3 0 4 2 2        7
  1 2 1 4 1 3        7
  1 3 0 8 2 7        7
  0 1 1 6 2 5        7
  1 0 1 10 6 4       7
  0 0 2 9 6 3        7
  1 1 2 4 3 2        7
  1 3 0 3 3 0        7
  2 1 0 2 1 2        7
  1 3 0 6 1 6        7
  1 2 1 5 2 4        7
  1 0 1 9 6 3        7
  3 0 1 5 2 4        6
  2 0 1 9 4 6        6
  0 0 2 9 0 9        6
  0 4 0 9 4 5        6
  0 3 1 5 5 0        6
  0 4 0 4 4 1        6
  0 2 1 11 1 11      6
  1 0 0 7 6 1        6
  0 4 2 5 3 2        6
  2 1 0 5 1 4        6
  1 1 0 7 0 7        6
  2 1 0 3 3 0        6
  0 0 1 2 2 0        6
  3 0 0 5 3 2        6
  3 0 0 7 4 3        6
  2 2 1 5 3 3        6
  2 0 1 8 2 6        6
  1 1 1 7 0 7        6
  1 1 0 5 1 4        6
  2 0 0 12 3 10      6
  2 2 1 5 4 2        6
  1 2 1 6 3 3        6
  2 0 0 4 4 0        6
  1 1 0 5 5 0        6
  1 1 0 6 2 5        6
  2 2 1 5 3 2        6
  2 0 1 4 2 2        6
  3 0 1 9 2 8        6
  0 0 2 6 3 3        6
  2 0 0 8 5 3        6
  3 0 1 6 2 5        6
  1 1 2 4 2 3        6
  2 0 1 4 3 2        6
  2 0 1 4 3 1        6
  2 1 0 4 2 2        6
  1 0 1 11 0 11      6
  1 0 1 11 1 11      6
  2 0 1 5 2 3        6
  0 1 1 2 2 0        6
  0 0 1 12 2 10      6
  0 0 1 5 5 1        6
  1 0 2 5 3 2        6
  2 0 1 6 3 4        6
  2 0 1 5 4 2        6
  1 2 1 6 2 4        6
  2 2 1 6 4 2        6
  0 1 0 12 7 6       6
  1 1 0 2 1 2        6
  3 0 1 5 3 2        6
  0 4 0 6 2 5        6
  2 0 0 4 3 1        6
  0 4 0 5 4 1        6
  2 2 1 7 1 6        6
  2 1 0 7 3 5        6
  1 0 2 5 3 3        6
  0 4 0 6 3 4        6
  2 2 1 7 3 5        6
  0 1 0 9 9 1        6
  0 1 0 9 9 0        6
  0 4 0 6 3 3        6
  1 2 1 3 3 1        6
  1 1 0 5 1 5        6
  0 4 0 4 3 1        6
  0 0 1 10 4 6       6
  0 1 1 2 1 1        6
  1 0 0 6 0 6        6
  1 2 0 8 2 7        6
  0 4 0 3 3 1        6
  4 0 0 9 6 3        6
  1 0 0 3 2 2        6
  0 4 0 7 3 5        6
  0 4 0 8 3 6        6
  1 2 0 7 2 6        6
  1 1 1 4 4 0        6
  1 0 0 7 1 7        6
  1 2 0 8 4 5        6
  1 1 0 2 1 1        6
  1 0 1 10 3 7       6
  0 1 3 7 3 5        6
  1 2 0 7 5 3        6
  1 0 1 5 5 1        6
  1 2 0 7 3 5        6
  1 2 0 4 0 4        6
  0 3 0 5 2 4        6
  0 1 0 13 3 11      6
  1 2 0 5 1 5        6
  0 1 0 13 2 11      6
  0 3 1 7 4 4        6
  2 0 0 3 1 3        6
  0 0 1 4 4 1        6
  0 1 0 10 8 3       6
  3 0 1 4 3 2        6
  1 0 1 10 1 10      6
  3 0 1 6 4 3        6
  0 3 0 5 3 2        6
  3 2 0 4 2 3        6
  0 1 0 10 9 2       6
  1 0 0 7 3 4        6
  1 1 2 3 3 1        6
  0 1 3 5 4 2        6
  0 0 1 11 2 10      6
  0 3 1 8 1 8        6
  3 0 1 5 4 2        6
  2 0 1 4 1 3        6
  3 0 1 6 4 2        6
  1 1 2 6 3 3        6
  0 0 1 10 4 7       6
  1 0 0 10 3 8       6
  1 3 0 7 0 7        6
  0 3 1 1 0 1        6
  0 3 1 7 1 6        6
  0 0 1 9 7 3        6
  0 3 0 4 3 1        6
  3 0 1 6 5 1        6
  3 0 1 5 0 5        6
  3 0 1 4 1 3        6
  1 1 0 3 1 3        6
  3 0 1 4 2 2        6
  0 3 1 6 3 4        6
  0 1 0 13 4 10      6
  1 1 2 7 4 3        6
  0 0 0 16 5 12      6
  0 0 2 7 2 6        6
  2 0 0 6 1 5        6
  0 0 1 12 3 10      6
  3 0 1 6 3 3        6
  0 0 2 9 7 2        6
  0 3 0 4 2 2        6
  2 0 0 3 3 1        6
  4 0 0 6 5 2        6
  1 1 2 5 3 2        6
  1 0 0 2 2 0        6
  0 4 0 9 3 6        6
  3 2 0 6 5 2        6
  1 0 1 11 2 9       6
  1 2 0 9 5 4        6
  0 1 0 7 7 1        6
  1 0 0 9 4 6        6
  0 1 1 4 4 1        6
  0 0 0 16 6 11      6
  4 0 0 8 4 5        6
  2 1 0 6 2 5        6
  0 1 0 13 1 13      6
  2 0 0 13 2 11      6
  2 0 1 5 1 5        6
  0 1 1 10 0 10      6
  2 0 0 7 2 6        6
  0 0 0 15 5 11      6
  1 2 1 2 0 2        6
  0 1 0 13 4 9       6
  0 3 0 2 2 1        6
  1 0 0 8 4 4        6
  1 0 0 7 2 6        6
  0 0 0 15 6 9       6
  1 0 0 8 5 3        6
  1 2 1 4 0 4        6
  0 2 1 11 5 6       6
  1 3 0 6 1 5        6
  1 0 0 9 5 5        6
  0 0 2 6 5 1        6
  3 2 0 5 3 3        6
  3 2 0 8 5 4        6
  0 3 0 3 1 2        6
  1 0 0 10 1 10      6
  1 0 0 8 6 2        6
  0 3 1 10 0 10      6
  1 3 0 4 3 1        6
  1 1 0 6 0 6        6
  1 0 0 9 5 4        6
  1 0 0 9 4 5        6
  2 2 1 3 2 2        6
  0 0 2 5 4 2        6
  2 2 1 3 3 1        6
  1 0 0 10 4 6       6
  0 0 0 13 9 5       6
  0 0 2 6 5 2        6
  0 1 1 9 7 3        6
  2 1 0 4 1 4        6
  1 0 0 9 6 3        6
  1 1 1 3 3 1        6
  0 1 0 12 4 8       6
  0 1 0 11 8 3       6
  0 1 0 13 3 10      6
  0 2 1 9 7 2        6
  2 2 1 3 2 1        6
  1 1 2 5 2 3        6
  1 1 0 5 2 4        6
  0 1 0 14 2 13      6
  1 2 1 2 1 1        6
  1 0 0 7 6 2        6
  1 3 0 2 2 0        6
  1 0 1 9 7 3        6
  0 1 0 12 3 9       6
  0 0 3 5 3 3        6
  0 1 0 13 6 7       6
  0 4 0 6 5 1        6
  0 2 1 9 8 2        6
  2 2 1 4 3 1        6
  1 1 1 2 0 2        6
  0 2 1 9 7 3        6
  2 2 1 5 1 5        6
  2 0 0 8 7 1        6
  0 1 1 3 3 0        6
  1 1 0 3 2 2        6
  1 0 1 11 2 10      6
  1 1 1 3 3 0        6
  2 2 1 5 2 4        6
  1 3 0 5 1 4        6
  2 0 0 11 3 8       6
  1 0 0 1 1 1        6
  1 1 1 6 5 2        6
  1 0 0 9 1 8        6
  1 1 1 5 4 1        6
  0 2 0 5 5 1        6
  1 0 1 12 1 11      6
  1 0 1 12 5 7       6
  1 3 0 2 1 2        6
  0 3 0 9 5 4        6
  1 0 1 11 5 7       6
  2 1 1 3 2 1        6
  1 3 0 2 2 1        6
  1 3 0 5 0 5        6
  1 0 1 12 3 10      6
  1 0 0 8 0 8        6
  2 0 0 10 3 7       6
  2 1 1 4 3 1        6
  1 1 1 8 1 8        6
  2 0 0 5 1 5        6
  3 0 0 3 3 1        6
  2 1 1 5 2 3        6
  2 1 1 5 3 3        6
  2 1 0 2 2 1        6
  1 3 0 4 0 4        6
  2 1 1 5 3 2        6
  1 3 0 1 1 1        6
  1 0 1 8 6 3        6
  3 0 1 5 4 1        6
  0 0 1 3 3 0        6
  2 1 1 6 3 4        6
  1 3 0 3 0 3        6
  2 1 1 6 4 3        6
  4 0 0 7 3 5        6
  2 1 1 7 3 5        6
  2 1 1 4 0 4        6
  0 4 0 5 2 3        6
  3 0 1 4 2 3        6
  0 0 2 9 5 5        6
  1 3 0 8 3 6        6
  4 0 0 6 2 5        6
  2 0 0 10 1 9       6
  1 1 0 10 6 5       6
  1 1 0 9 7 2        6
  0 4 0 4 2 3        6
  0 4 0 7 5 2        6
  0 2 1 8 6 3        6
  1 1 0 10 3 8       6
  1 2 2 7 1 6        6
  4 0 0 9 2 7        6
  4 0 0 5 2 4        6
  2 1 1 4 1 3        6
  4 0 0 5 0 5        6
  0 2 0 8 0 8        6
  0 2 0 1 1 1        6
  3 1 1 4 0 4        6
  0 2 0 9 4 6        6
  1 3 1 6 4 3        6
  1 2 0 9 4 5        6
  1 1 0 8 5 3        6
  2 0 0 4 1 3        6
  2 2 1 8 3 5        6
  1 0 0 8 2 6        6
  4 0 0 5 4 1        6
  0 1 1 9 1 8        6
  0 0 2 9 7 3        6
  0 2 0 9 2 8        6
  4 0 0 6 3 4        6
  2 2 1 8 2 6        6
  0 2 0 9 5 4        6
  1 0 1 9 1 9        6
  2 1 0 3 1 3        6
  0 2 1 10 7 3       6
  0 3 1 8 3 5        6
  1 1 0 5 5 1        6
  0 0 2 8 5 3        6
  2 2 1 8 4 4        6
  1 1 0 9 3 6        6
  0 2 0 9 0 9        6
  1 1 1 9 2 8        6
  1 1 1 2 1 2        6
  0 2 0 9 1 9        6
  1 1 1 7 4 3        6
  1 1 0 7 3 4        6
  0 4 0 5 3 2        6
  4 0 0 8 3 6        6
  2 0 0 5 1 4        6
  0 0 1 2 0 2        6
  1 0 1 8 7 2        6
  3 2 0 7 3 4        6
  0 2 0 9 5 5        6
  2 0 0 11 4 8       6
  0 1 1 12 6 6       6
  3 2 0 4 3 2        6
  1 3 1 5 4 2        6
  0 1 1 11 3 9       6
  0 2 0 10 5 6       6
  0 1 1 11 7 5       6
  2 0 0 9 7 2        6
  0 2 1 10 2 9       6
  0 1 1 11 6 6       6
  4 0 0 5 3 3        6
  0 2 0 10 2 9       6
  0 1 1 11 5 6       6
  2 2 1 7 3 4        6
  1 1 1 7 5 2        6
  0 1 1 9 8 1        6
  0 1 1 9 8 2        6
  1 1 0 6 2 4        6
  4 0 0 4 3 2        6
  0 1 1 10 6 5       6
  1 1 1 8 0 8        6
  4 0 0 4 3 1        6
  0 2 0 10 1 10      6
  3 0 1 6 5 2        6
  0 1 1 11 2 9       6
  1 2 0 2 2 1        6
  0 0 2 8 4 4        6
  3 1 1 5 3 3        6
  0 1 1 11 2 10      6
  0 1 1 8 6 3        6
  1 2 0 10 2 9       6
  1 2 2 4 1 4        6
  0 2 1 11 3 9       6
  0 1 1 7 7 1        6
  0 2 1 11 2 9       6
  4 0 0 4 2 2        6
  0 1 1 10 2 9       6
  1 2 0 3 2 2        6
  3 0 1 7 2 6        6
  1 0 1 8 4 5        6
  2 0 0 10 2 9       6
  0 0 3 5 2 4        6
  1 2 1 6 4 2        6
  2 0 0 9 3 6        6
  0 2 1 12 1 11      6
  1 0 1 3 0 3        6
  1 0 1 3 1 3        6
  0 1 1 8 7 2        6
  0 3 1 8 2 6        6
  0 3 1 6 5 2        6
  0 0 3 4 1 3        6
  2 1 0 6 4 3        6
  0 0 2 7 0 7        6
  0 2 0 8 6 2        6
  1 2 0 4 1 4        6
  1 2 0 3 3 1        6
  0 2 1 11 3 8       6
  0 0 1 6 6 0        6
  1 2 0 10 4 7       6
  4 0 0 8 5 4        6
  2 0 1 8 3 5        6
  0 0 2 6 1 6        6
  1 2 0 5 2 3        6
  0 1 1 5 5 0        6
  2 1 0 5 0 5        6
  1 2 0 9 0 9        6
  0 2 2 6 4 3        6
  0 0 2 4 1 3        6
  1 2 0 9 1 8        6
  0 2 1 4 4 1        6
  0 0 2 5 1 5        6
  1 2 0 4 3 1        6
  3 0 0 4 4 1        6
  0 2 1 12 4 8       6
  0 0 2 3 2 1        6
  0 0 2 3 3 0        6
  0 2 2 5 4 1        6
  1 0 1 3 2 1        6
  0 0 2 3 0 3        6
  1 2 0 5 2 4        6
  2 1 0 6 3 4        6
  4 0 1 6 2 4        6
  1 2 0 5 4 2        6
  0 0 1 10 1 9       6
  0 2 1 2 2 1        6
  2 0 1 6 4 2        6
  2 1 0 3 0 3        6
  0 2 1 2 1 2        6
  4 2 0 5 3 2        6
  1 2 0 5 5 0        6
  0 4 0 5 4 2        6
  0 2 1 5 5 0        6
  0 0 2 5 4 1        6
  0 0 2 4 4 0        6
  0 0 2 9 2 8        6
  1 0 1 4 2 3        6
  0 0 2 3 3 1        6
  0 0 2 4 3 1        6
  3 0 1 7 3 4        6
  2 0 0 7 7 0        6
  1 2 0 3 3 0        6
  0 4 0 6 4 2        6
  0 0 2 5 2 4        6
  0 1 3 5 1 4        5
  0 0 0 12 11 2      5
  0 1 1 2 2 1        5
  0 1 3 4 3 1        5
  1 1 0 2 2 1        5
  1 1 0 2 2 0        5
  1 1 0 4 1 3        5
  0 1 3 5 3 3        5
  0 0 2 11 2 9       5
  0 1 3 6 1 5        5
  1 0 1 13 2 12      5
  3 2 0 5 4 2        5
  0 0 0 13 10 3      5
  1 1 0 4 0 4        5
  0 1 0 8 8 0        5
  1 1 1 9 3 7        5
  3 0 1 10 2 8       5
  1 4 1 6 4 2        5
  2 0 0 3 3 0        5
  0 0 0 14 8 6       5
  0 1 3 5 3 2        5
  3 2 0 8 3 6        5
  0 1 1 2 1 2        5
  0 1 1 1 0 1        5
  0 0 3 5 1 4        5
  1 2 1 5 1 4        5
  0 0 3 3 2 1        5
  2 1 1 10 3 7       5
  3 2 0 8 6 3        5
  0 2 0 1 1 0        5
  3 0 1 8 3 6        5
  0 2 1 10 5 6       5
  0 2 1 9 8 1        5
  1 0 1 11 6 6       5
  1 1 0 8 1 8        5
  1 2 1 7 2 6        5
  2 4 0 6 4 3        5
  0 0 3 5 2 3        5
  1 1 0 8 2 7        5
  1 0 2 3 2 1        5
  0 2 0 7 7 0        5
  2 1 1 9 5 5        5
  0 2 1 11 7 5       5
  0 1 2 3 3 1        5
  1 0 0 10 5 5       5
  1 0 2 3 2 2        5
  0 1 0 12 5 7       5
  1 0 2 3 3 0        5
  1 1 0 4 4 0        5
  1 3 0 6 5 2        5
  2 0 0 12 3 9       5
  1 0 0 6 6 0        5
  0 0 3 7 2 5        5
  1 0 0 8 7 2        5
  0 1 2 4 1 4        5
  1 0 0 8 7 1        5
  3 2 0 8 5 3        5
  1 3 0 5 4 1        5
  0 0 1 12 1 11      5
  0 0 3 4 3 2        5
  3 0 1 9 3 6        5
  2 0 0 12 2 11      5
  1 0 0 11 3 8       5
  0 1 2 6 2 5        5
  0 1 2 2 2 1        5
  4 0 0 8 1 7        5
  0 0 3 6 2 5        5
  0 0 2 10 6 4       5
  1 0 2 4 3 1        5
  1 0 2 4 3 2        5
  1 0 1 12 1 12      5
  2 2 1 9 4 6        5
  3 2 0 6 2 4        5
  0 0 1 8 7 1        5
  1 0 0 11 3 9       5
  1 0 0 11 6 5       5
  1 1 2 3 2 1        5
  0 0 3 8 2 6        5
  3 1 0 7 4 3        5
  1 3 0 7 1 6        5
  0 3 1 2 2 1        5
  3 0 1 8 2 7        5
  1 3 0 7 1 7        5
  3 2 0 7 6 1        5
  4 0 0 7 4 4        5
  0 0 3 6 3 4        5
  0 3 1 2 2 0        5
  0 0 1 12 6 6       5
  0 0 1 5 5 0        5
  1 0 2 4 4 1        5
  0 1 1 8 1 8        5
  0 0 1 11 5 6       5
  0 1 2 6 1 6        5
  0 3 1 3 3 1        5
  1 2 0 8 4 4        5
  1 1 2 3 3 0        5
  0 0 1 12 5 7       5
  1 1 0 9 7 3        5
  2 0 1 4 0 4        5
  1 0 2 5 4 1        5
  0 0 1 13 3 11      5
  1 0 2 5 4 2        5
  3 0 1 7 2 5        5
  0 0 3 7 3 5        5
  0 0 1 1 0 1        5
  0 2 1 10 1 10      5
  0 2 1 11 0 11      5
  0 0 1 11 3 8       5
  2 0 1 8 4 5        5
  0 0 1 12 3 9       5
  2 1 0 8 3 6        5
  3 0 0 4 3 2        5
  1 0 2 5 2 4        5
  3 2 0 7 5 2        5
  3 0 1 7 1 6        5
  3 0 0 5 2 3        5
  0 0 1 12 4 8       5
  0 0 3 7 4 4        5
  2 0 1 10 2 8       5
  1 0 2 4 1 4        5
  1 3 0 4 1 3        5
  0 3 1 10 1 10      5
  0 2 1 7 7 1        5
  2 0 1 3 0 3        5
  3 0 0 3 2 2        5
  2 0 1 3 1 2        5
  2 0 1 3 2 2        5
  2 1 1 7 5 2        5
  2 0 1 3 2 1        5
  2 1 1 8 5 3        5
  2 1 1 3 0 3        5
  2 1 1 3 2 2        5
  1 2 1 6 0 6        5
  2 0 1 5 0 5        5
  2 0 1 7 5 3        5
  2 0 0 4 0 4        5
  4 0 0 7 4 3        5
  1 0 1 6 6 1        5
  1 2 0 9 7 2        5
  1 2 0 9 7 3        5
  0 4 0 4 1 4        5
  1 0 0 8 1 7        5
  3 1 0 5 3 3        5
  3 0 0 5 0 5        5
  2 0 1 6 0 6        5
  2 0 1 6 1 6        5
  2 1 1 5 1 5        5
  3 1 1 3 2 1        5
  0 0 2 8 6 2        5
  3 0 0 5 2 4        5
  1 0 2 4 2 3        5
  1 0 2 5 2 3        5
  2 1 1 4 3 2        5
  2 0 1 5 1 4        5
  2 3 1 3 2 2        5
  0 0 3 6 1 6        5
  2 0 1 3 1 3        5
  4 0 0 9 3 7        5
  2 1 1 6 0 6        5
  1 1 1 10 0 10      5
  1 0 2 6 2 4        5
  2 0 1 6 1 5        5
  2 1 1 4 4 1        5
  2 1 1 4 4 0        5
  2 1 0 10 4 7       5
  3 0 0 3 2 1        5
  0 0 1 7 6 1        5
  2 0 1 7 1 6        5
  1 3 0 2 1 1        5
  2 0 1 5 4 1        5
  2 1 1 7 1 7        5
  0 0 2 12 4 9       5
  2 0 1 6 3 3        5
  2 0 1 8 1 7        5
  2 1 1 6 1 5        5
  0 0 2 10 5 6       5
  1 1 1 10 1 9       5
  1 0 2 7 2 5        5
  2 0 0 5 0 5        5
  1 1 1 6 4 3        5
  0 4 0 7 2 6        5
  1 3 1 4 1 3        5
  2 1 1 5 4 2        5
  2 1 1 5 4 1        5
  3 0 0 4 3 1        5
  0 4 0 5 2 4        5
  0 4 0 3 2 2        5
  0 4 0 4 2 2        5
  2 2 1 6 5 1        5
  2 1 0 2 0 2        5
  0 4 0 7 3 4        5
  4 0 0 4 1 4        5
  1 0 1 14 1 13      5
  0 4 1 4 2 2        5
  0 0 2 7 6 1        5
  0 4 0 7 2 5        5
  2 0 0 12 7 6       5
  3 0 0 5 3 3        5
  0 5 0 6 3 4        5
  2 1 1 7 2 5        5
  0 4 0 6 2 4        5
  2 1 1 8 1 7        5
  2 0 1 5 2 4        5
  1 1 0 10 2 9       5
  3 1 0 4 2 3        5
  1 1 0 9 1 8        5
  0 3 1 4 3 2        5
  4 0 1 5 3 3        5
  1 4 2 5 3 3        5
  1 3 0 2 0 2        5
  5 0 0 5 0 5        5
  2 4 1 6 4 2        5
  1 1 1 5 5 1        5
  3 1 0 8 3 6        5
  2 0 0 3 1 2        5
  0 2 1 8 7 2        5
  0 2 1 8 7 1        5
  2 1 1 7 4 4        5
  4 0 0 5 5 0        5
  2 1 1 7 4 3        5
  0 0 0 17 2 16      5
  2 2 0 6 2 5        5
  5 0 0 4 2 3        5
  0 4 0 6 5 2        5
  2 0 0 2 1 2        5
  3 2 1 6 3 4        5
  1 0 2 6 3 4        5
  1 2 0 7 4 3        5
  4 0 0 6 4 2        5
  3 1 1 2 1 2        5
  1 4 2 5 2 3        5
  1 2 0 6 5 1        5
  0 0 2 11 4 8       5
  1 0 1 4 4 1        5
  1 1 0 9 6 4        5
  1 0 3 4 0 4        5
  1 1 2 6 2 4        5
  2 0 0 6 0 6        5
  1 0 0 12 1 12      5
  2 2 1 8 5 3        5
  1 0 0 9 3 7        5
  0 1 1 9 0 9        5
  1 1 0 10 4 7       5
  0 3 1 8 3 6        5
  1 1 1 9 1 9        5
  0 4 2 8 4 4        5
  2 2 1 7 5 2        5
  3 0 1 3 0 3        5
  1 1 0 8 6 2        5
  1 1 1 8 4 5        5
  4 0 0 9 4 6        5
  3 0 1 7 4 4        5
  0 2 0 12 1 12      5
  2 2 0 3 3 0        5
  0 2 1 9 6 4        5
  2 1 1 3 1 3        5
  4 0 0 5 4 2        5
  1 4 1 7 3 5        5
  1 1 0 9 4 6        5
  2 0 0 12 5 8       5
  1 1 0 6 1 5        5
  0 2 0 8 7 2        5
  1 2 1 6 6 0        5
  3 0 1 3 1 2        5
  0 2 0 10 2 8       5
  2 1 1 9 2 8        5
  0 1 1 10 8 3       5
  0 1 1 10 8 2       5
  0 1 0 12 9 4       5
  3 0 1 4 1 4        5
  3 0 1 3 2 2        5
  3 0 1 3 2 1        5
  0 1 1 12 8 4       5
  3 1 1 7 3 5        5
  0 3 1 7 3 4        5
  1 1 1 8 5 3        5
  0 0 2 8 1 7        5
  1 1 1 2 2 1        5
  4 0 0 7 1 6        5
  3 0 1 4 3 1        5
  2 2 1 7 6 2        5
  1 0 0 2 1 1        5
  4 0 0 7 2 5        5
  3 0 1 7 1 7        5
  1 1 0 7 2 6        5
  1 2 0 9 3 7        5
  1 2 2 8 3 6        5
  1 1 2 8 4 5        5
  0 4 0 3 3 0        5
  3 0 1 10 1 9       5
  1 3 1 7 4 3        5
  0 0 2 11 5 7       5
  1 1 1 11 2 10      5
  1 1 0 7 3 5        5
  1 3 0 5 5 1        5
  0 3 1 8 4 4        5
  2 2 1 7 5 3        5
  2 0 0 8 1 8        5
  0 0 1 9 0 9        5
  2 0 0 3 2 1        5
  0 2 0 11 3 9       5
  0 2 1 10 6 5       5
  2 1 1 7 5 3        5
  0 0 2 11 3 9       5
  1 0 0 8 3 5        5
  1 1 0 8 3 5        5
  0 4 0 8 2 6        5
  0 0 2 6 2 4        5
  2 1 1 8 3 5        5
  2 1 1 8 4 4        5
  0 4 0 9 2 7        5
  1 4 1 6 3 3        5
  2 1 1 9 3 7        5
  3 0 0 6 4 2        5
  0 0 2 10 4 7       5
  1 0 0 10 4 7       5
  0 2 0 8 5 3        5
  0 4 0 10 5 6       5
  2 3 0 3 2 1        5
  3 1 1 4 1 3        5
  3 0 1 9 4 6        5
  2 0 0 10 7 4       5
  2 0 0 10 7 3       5
  2 0 0 11 6 5       5
  0 3 1 11 1 11      5
  2 0 0 11 6 6       5
  2 0 0 3 2 2        5
  4 0 0 5 2 3        5
  0 3 1 8 2 7        5
  2 4 0 6 5 2        5
  1 2 1 3 2 1        5
  3 2 0 6 4 3        5
  3 0 0 7 3 4        5
  4 0 0 6 2 4        5
  0 0 0 18 2 17      5
  0 3 2 6 5 2        5
  1 1 2 8 3 6        5
  1 0 2 6 4 2        5
  3 0 0 9 4 5        5
  0 0 1 8 6 3        5
  0 1 1 12 5 7       5
  3 0 0 7 3 5        5
  0 0 2 9 4 6        5
  2 1 1 5 2 4        5
  0 3 1 8 5 3        5
  3 0 0 8 5 4        5
  0 1 1 13 4 10      5
  0 1 2 2 1 2        5
  0 4 0 8 3 5        5
  1 3 1 5 4 1        5
  1 0 0 7 7 0        5
  3 0 1 9 3 7        5
  2 0 0 9 7 3        5
  2 2 1 3 1 3        5
  1 3 1 3 2 2        5
  3 1 1 7 2 6        5
  0 0 2 10 2 9       5
  1 3 1 6 4 2        5
  0 1 1 11 6 5       5
  0 1 2 5 3 2        5
  1 1 0 8 2 6        5
  2 0 0 8 8 1        5
  1 1 1 10 2 8       5
  2 1 0 7 1 6        5
  0 1 0 12 6 6       5
  1 2 0 4 1 3        5
  1 0 0 9 6 4        5
  1 2 0 6 0 6        5
  0 4 0 5 5 0        5
  3 0 0 8 1 8        5
  0 1 0 11 9 2       5
  2 1 0 7 0 7        5
  1 3 1 6 3 4        5
  0 4 0 8 4 5        5
  3 0 1 5 2 3        5
  0 1 1 10 7 4       5
  2 2 1 7 2 5        5
  2 0 0 11 5 6       5
  1 3 1 7 3 5        5
  2 2 1 7 4 4        5
  0 4 0 10 3 8       5
  0 4 0 7 4 4        5
  2 2 1 4 1 4        5
  2 2 1 4 2 3        5
  0 0 2 7 3 4        5
  3 1 1 5 2 4        5
  0 1 1 12 2 10      5
  2 2 1 4 3 2        5
  0 0 2 9 4 5        5
  0 4 0 10 4 7       5
  0 0 1 10 0 10      5
  0 3 1 7 5 2        5
  2 2 1 9 2 8        5
  0 2 0 10 0 10      5
  2 0 1 9 4 5        5
  1 2 1 8 2 6        5
  0 4 0 9 4 6        5
  2 0 1 8 0 8        5
  0 2 0 11 2 9       5
  1 2 0 10 1 9       5
  1 2 0 12 3 10      5
  4 0 0 4 2 3        5
  0 2 1 11 2 10      5
  1 0 2 9 0 9        5
  0 1 1 8 8 1        5
  2 1 1 8 6 2        5
  0 2 1 11 1 10      5
  0 2 0 11 1 10      5
  1 2 1 2 2 1        5
  1 2 0 7 1 7        5
  0 1 1 12 1 11      5
  1 0 0 9 2 8        5
  1 2 2 9 2 7        5
  0 0 3 6 2 4        5
  2 0 0 10 5 5       5
  0 4 0 4 4 0        5
  4 0 0 4 1 3        5
  1 2 1 7 3 5        5
  0 3 1 9 1 9        5
  1 4 1 5 4 2        5
  1 1 1 7 3 4        5
  0 1 0 10 10 1      5
  0 0 0 18 0 18      5
  0 0 2 10 7 4       5
  1 2 0 6 1 5        5
  1 2 0 12 4 9       5
  1 2 1 2 2 0        5
  2 0 0 11 2 10      5
  2 2 1 8 2 7        5
  3 0 1 5 1 4        5
  2 2 1 5 1 4        5
  0 2 1 11 4 8       5
  2 2 1 6 0 6        5
  2 2 1 5 2 3        5
  2 2 1 6 2 5        5
  2 2 1 6 1 5        5
  4 0 0 3 2 2        5
  0 1 1 11 1 11      5
  0 0 3 6 1 5        5
  1 0 1 3 3 1        5
  2 1 1 9 5 4        5
  0 3 0 5 0 5        5
  2 2 1 6 3 4        5
  0 1 0 15 0 15      5
  0 1 0 15 1 15      5
  1 0 1 3 1 2        5
  1 2 0 10 3 8       5
  1 2 0 3 1 3        5
  0 3 0 6 1 6        5
  1 0 1 3 2 2        5
  0 0 3 3 1 2        5
  1 2 0 5 0 5        5
  1 2 0 7 1 6        5
  2 1 0 6 1 5        5
  2 2 1 7 1 7        5
  1 2 1 3 0 3        5
  0 1 0 11 8 4       5
  1 3 0 7 3 5        5
  2 2 1 6 2 4        5
  0 0 3 4 3 1        5
  1 2 0 11 1 10      5
  0 2 1 11 6 5       5
  1 2 0 8 0 8        5
  4 0 0 3 2 1        5
  3 1 1 6 3 4        5
  0 0 3 3 1 3        5
  0 2 0 9 6 3        5
  2 2 1 8 1 7        5
  0 1 0 10 9 1       5
  0 1 2 6 3 4        5
  0 2 2 5 4 2        5
  2 0 0 3 0 3        5
  1 0 3 6 3 3        5
  3 0 1 7 0 7        5
  0 2 0 9 2 7        5
  2 3 0 3 2 2        5
  0 0 0 14 9 6       5
  3 0 0 8 3 6        5
  1 2 0 4 2 2        5
  0 3 0 7 3 4        5
  0 3 0 6 4 2        5
  2 0 2 5 0 5        5
  0 1 3 8 2 6        5
  0 3 0 6 3 3        5
  0 2 1 12 2 10      5
  1 0 1 11 7 5       5
  1 3 0 7 3 4        5
  1 0 1 10 8 2       5
  1 2 0 8 1 7        5
  1 4 1 7 4 4        5
  0 2 1 11 4 7       5
  1 0 3 5 3 3        5
  2 0 2 5 3 2        5
  1 0 3 6 0 6        5
  2 0 0 11 4 7       5
  0 1 2 5 2 3        5
  1 0 3 5 2 4        5
  2 0 1 6 2 5        5
  0 1 0 10 8 2       5
  1 3 1 3 1 3        5
  3 1 1 6 2 5        5
  0 3 0 6 2 4        5
  1 1 2 4 4 1        5
  0 3 0 4 4 1        5
  2 0 2 4 3 2        5
  1 0 3 4 2 3        5
  2 0 1 7 2 5        5
  1 0 1 13 1 13      5
  1 2 1 4 1 4        5
  2 0 2 4 2 3        5
  1 3 0 7 4 3        5
  1 1 2 6 3 4        5
  2 0 0 11 1 10      5
  1 1 2 5 4 1        5
  1 1 2 3 2 2        5
  1 1 2 4 3 1        5
  1 2 0 11 2 9       5
  1 2 0 6 2 4        5
  1 0 3 5 0 5        5
  1 1 0 8 7 1        5
  1 0 1 4 4 0        5
  1 0 3 3 2 2        5
  2 0 2 3 2 1        5
  0 3 0 3 1 3        5
  1 0 3 7 2 6        5
  2 2 0 4 2 3        5
  1 0 1 3 3 0        5
  1 0 0 10 1 9       5
  1 1 2 4 2 2        5
  1 2 0 4 4 0        5
  3 0 1 8 1 7        5
  2 1 0 5 2 4        5
  1 2 0 4 4 1        5
  3 2 1 4 1 3        5
  0 0 2 3 2 2        5
  0 1 0 15 1 14      5
  2 0 1 7 4 4        5
  0 1 1 10 1 10      5
  4 0 1 3 2 2        5
  2 0 1 9 2 8        5
  2 1 0 5 2 3        5
  4 0 1 4 2 2        5
  1 2 1 3 1 2        5
  0 0 2 3 1 3        5
  4 0 1 4 1 3        5
  1 2 0 8 2 6        5
  0 0 2 2 2 0        5
  2 0 0 7 7 1        5
  0 2 0 11 0 11      5
  3 2 1 6 4 2        5
  0 0 2 2 2 1        5
  3 2 1 7 3 5        5
  0 3 0 5 1 4        5
  3 2 1 5 3 3        5
  0 3 0 2 2 0        5
  0 0 2 2 1 2        5
  2 1 0 4 2 3        5
  3 2 1 3 2 1        5
  0 1 2 7 5 2        5
  2 0 1 9 3 7        5
  0 3 0 4 1 3        5
  0 3 1 9 0 9        5
  4 0 0 7 5 3        5
  1 0 1 12 6 6       5
  2 0 1 7 3 4        5
  1 0 1 10 7 3       5
  1 0 1 10 7 4       5
  4 0 0 7 5 2        5
  3 0 0 8 2 7        5
  0 1 1 11 7 4       5
  0 1 2 8 2 7        5
  0 0 2 5 5 0        5
  2 0 1 8 3 6        5
  0 1 0 14 1 13      5
  1 2 0 5 5 1        5
  0 2 1 1 0 1        5
  0 1 3 4 1 3        5
  1 0 0 10 2 9       5
  1 0 1 9 8 1        5
  3 0 0 6 2 5        5
  1 0 1 9 8 2        5
  0 0 1 2 2 1        5
  0 1 3 4 2 2        5
  0 1 0 14 1 14      5
  0 1 2 5 4 1        5
  0 3 0 4 0 4        5
  1 3 0 7 2 5        5
  3 2 1 6 3 3        5
  3 2 0 5 5 0        5
  1 1 0 3 2 1        5
  1 2 0 6 4 2        5
  1 1 1 4 4 1        5
  0 1 1 10 9 1       5
  0 1 3 4 3 2        5
  4 0 1 6 5 1        5
  0 0 0 12 11 1      5
  3 0 1 3 3 0        5
  2 2 1 5 4 1        4
  2 2 1 4 4 1        4
  1 1 2 6 5 1        4
  1 1 2 7 3 5        4
  3 0 1 3 3 1        4
  3 0 1 5 1 5        4
  3 0 1 5 5 1        4
  3 0 1 4 4 1        4
  3 0 1 4 4 0        4
  3 0 1 3 1 3        4
  3 0 1 2 1 1        4
  0 4 0 5 1 4        4
  3 0 1 2 1 2        4
  0 2 1 11 8 4       4
  3 0 1 2 0 2        4
  3 2 0 5 2 4        4
  0 0 1 12 7 5       4
  3 2 0 3 2 1        4
  3 2 0 6 2 5        4
  4 0 0 6 1 6        4
  2 2 1 8 3 6        4
  1 1 2 9 4 5        4
  3 0 1 6 1 6        4
  0 2 3 4 1 3        4
  3 0 1 6 1 5        4
  0 1 3 6 5 2        4
  3 0 1 9 1 9        4
  0 2 3 3 2 2        4
  1 2 2 2 2 1        4
  1 0 3 3 1 3        4
  2 4 0 3 1 2        4
  1 4 1 5 2 4        4
  0 0 1 12 6 7       4
  2 4 0 4 4 1        4
  3 2 0 8 2 7        4
  3 0 1 7 5 3        4
  4 0 0 7 2 6        4
  3 0 1 8 4 5        4
  1 1 0 8 8 1        4
  4 0 0 9 5 5        4
  4 0 0 9 5 4        4
  0 4 2 6 3 4        4
  3 2 0 6 1 6        4
  3 0 1 7 4 3        4
  3 0 1 8 1 8        4
  4 0 0 8 1 8        4
  0 4 0 4 0 4        4
  4 0 0 6 6 1        4
  2 2 1 10 4 6       4
  0 4 0 3 1 3        4
  2 4 0 8 5 4        4
  1 4 1 8 4 4        4
  4 0 0 8 5 3        4
  4 0 0 8 2 7        4
  1 4 1 6 5 2        4
  4 0 0 9 4 5        4
  1 1 0 9 1 9        4
  2 2 1 9 4 5        4
  0 4 0 3 2 1        4
  2 2 1 9 2 7        4
  4 0 0 8 4 4        4
  0 1 1 12 1 12      4
  0 4 0 5 1 5        4
  3 2 0 5 1 4        4
  2 2 1 9 5 5        4
  1 2 2 8 7 2        4
  1 2 2 7 2 5        4
  3 2 0 4 3 1        4
  3 0 1 12 1 11      4
  2 1 1 8 7 1        4
  4 0 0 11 2 9       4
  1 2 0 10 7 4       4
  1 2 0 10 7 3       4
  1 1 0 9 2 8        4
  3 0 1 10 4 6       4
  2 3 1 2 1 1        4
  3 0 1 11 3 9       4
  2 2 1 8 4 5        4
  2 2 1 5 5 1        4
  0 4 2 5 3 3        4
  1 1 0 7 7 1        4
  1 1 0 7 7 0        4
  2 2 1 7 4 3        4
  1 1 0 9 3 7        4
  4 0 0 8 3 5        4
  1 0 1 14 2 13      4
  1 1 0 10 4 6       4
  3 0 1 11 2 10      4
  2 3 1 1 1 1        4
  1 2 2 8 2 7        4
  4 0 0 3 1 2        4
  4 0 0 6 3 3        4
  4 0 0 4 4 1        4
  4 0 0 4 4 0        4
  1 2 2 6 3 4        4
  4 0 0 4 0 4        4
  0 2 3 7 2 6        4
  3 0 1 9 1 8        4
  1 2 2 7 2 6        4
  4 0 0 3 0 3        4
  4 0 0 5 1 4        4
  4 0 0 3 3 0        4
  1 1 1 5 5 0        4
  1 2 2 5 1 5        4
  3 2 0 3 3 1        4
  0 7 1 3 0 3        4
  4 0 0 3 1 3        4
  4 0 0 2 2 1        4
  1 2 2 5 3 2        4
  4 0 0 2 1 2        4
  1 2 2 4 3 1        4
  2 0 2 6 1 6        4
  1 2 2 5 1 4        4
  1 0 3 7 4 4        4
  2 0 2 5 1 4        4
  1 0 3 8 1 7        4
  2 0 2 6 4 3        4
  2 0 2 5 4 1        4
  2 0 2 6 3 4        4
  0 2 3 6 4 3        4
  1 0 3 5 3 2        4
  2 0 2 4 4 1        4
  2 0 2 4 0 4        4
  2 0 2 5 2 4        4
  2 0 2 3 0 3        4
  0 1 1 13 5 9       4
  1 0 3 4 1 4        4
  1 0 3 3 2 1        4
  2 0 2 3 1 3        4
  1 0 3 4 1 3        4
  1 1 0 12 5 8       4
  1 1 3 4 2 2        4
  2 0 2 2 1 2        4
  1 1 3 4 1 3        4
  1 0 3 3 1 2        4
  1 0 3 2 1 2        4
  0 1 1 14 2 12      4
  1 1 3 4 0 4        4
  1 0 3 2 1 1        4
  1 1 3 3 0 3        4
  1 1 3 3 1 3        4
  1 1 3 2 1 1        4
  1 1 3 2 0 2        4
  1 1 3 4 3 1        4
  0 1 1 12 4 8       4
  1 1 3 3 2 2        4
  0 1 1 12 3 9       4
  0 1 1 13 3 11      4
  2 1 2 3 3 0        4
  1 1 3 3 1 2        4
  1 1 3 5 2 4        4
  1 1 3 6 1 5        4
  3 1 1 8 4 4        4
  0 1 1 14 1 13      4
  0 1 1 11 4 7       4
  4 1 0 5 3 2        4
  3 2 1 4 0 4        4
  3 1 1 7 2 5        4
  3 2 1 3 2 2        4
  0 1 1 12 3 10      4
  1 1 0 11 5 7       4
  3 1 1 7 4 4        4
  0 1 1 13 2 12      4
  3 2 1 3 1 3        4
  3 2 1 2 0 2        4
  4 1 0 3 2 1        4
  3 1 1 5 4 1        4
  4 1 0 3 1 2        4
  4 0 1 2 1 1        4
  0 4 3 4 1 3        4
  0 1 1 8 8 0        4
  0 1 1 12 2 11      4
  0 1 1 13 1 13      4
  4 1 0 5 2 3        4
  3 2 1 4 2 2        4
  0 1 1 11 1 10      4
  4 0 1 5 2 4        4
  4 0 1 5 1 5        4
  4 0 1 6 0 6        4
  2 1 2 4 2 3        4
  1 1 0 10 5 5       4
  1 1 3 5 1 4        4
  0 0 1 6 6 1        4
  1 0 1 2 2 0        4
  1 0 1 2 1 1        4
  2 1 2 5 1 4        4
  2 1 2 2 2 1        4
  0 0 0 14 9 5       4
  2 1 2 2 1 2        4
  1 0 1 2 0 2        4
  1 0 1 2 1 2        4
  1 1 0 10 7 4       4
  0 0 2 10 8 2       4
  0 0 2 10 8 3       4
  2 1 2 3 1 2        4
  1 1 3 6 3 3        4
  1 1 0 6 6 0        4
  0 0 1 11 8 4       4
  1 1 3 5 3 2        4
  0 0 2 4 2 2        4
  1 2 0 1 0 1        4
  1 2 0 6 6 0        4
  1 2 0 6 6 1        4
  1 1 3 4 2 3        4
  0 0 2 3 1 2        4
  3 2 1 8 3 5        4
  3 2 1 8 2 6        4
  3 4 0 6 4 3        4
  0 0 2 2 0 2        4
  4 0 1 8 3 5        4
  0 1 1 9 9 1        4
  0 1 1 9 9 0        4
  1 4 2 8 3 6        4
  3 4 0 4 4 1        4
  0 1 1 11 8 4       4
  0 1 1 12 7 5       4
  0 2 1 1 1 0        4
  4 0 1 6 3 3        4
  3 2 1 5 2 4        4
  0 2 1 1 1 1        4
  3 2 1 6 2 4        4
  3 2 1 6 1 5        4
  3 2 1 5 2 3        4
  0 2 1 12 0 12      4
  1 4 2 6 2 5        4
  3 2 1 4 2 3        4
  4 0 1 8 5 3        4
  1 4 2 7 3 4        4
  1 4 2 6 3 4        4
  5 0 0 5 4 1        4
  3 2 1 8 4 4        4
  4 0 1 5 2 3        4
  4 0 1 4 2 3        4
  2 3 1 5 5 0        4
  3 4 0 6 2 5        4
  4 2 0 6 3 4        4
  1 4 2 8 2 7        4
  4 0 1 7 4 3        4
  1 0 0 11 8 3       4
  3 2 1 7 3 4        4
  0 4 3 7 2 6        4
  0 0 0 18 1 17      4
  0 0 1 12 0 12      4
  3 2 1 7 4 4        4
  1 4 2 4 2 3        4
  4 0 1 4 1 4        4
  3 2 1 7 1 6        4
  1 1 0 11 6 6       4
  4 0 1 5 1 4        4
  4 0 1 3 2 1        4
  5 0 0 5 3 2        4
  3 2 1 6 4 3        4
  1 3 0 6 6 1        4
  5 0 0 5 2 4        4
  4 0 1 7 2 6        4
  1 4 2 6 1 6        4
  1 1 0 11 7 4       4
  4 2 0 5 3 3        4
  3 2 1 5 3 2        4
  1 1 0 12 7 6       4
  5 0 0 4 1 3        4
  4 2 0 2 1 2        4
  4 0 1 6 3 4        4
  3 2 1 4 3 1        4
  4 2 0 3 1 2        4
  0 4 3 4 1 4        4
  3 4 0 4 4 0        4
  4 0 1 5 3 2        4
  5 0 0 3 1 3        4
  5 0 0 4 0 4        4
  3 2 1 3 3 1        4
  5 0 0 3 0 3        4
  1 4 2 3 2 1        4
  2 1 1 7 6 2        4
  0 4 0 8 1 8        4
  0 4 0 7 1 7        4
  0 4 0 7 1 6        4
  0 4 0 6 1 5        4
  0 4 0 6 0 6        4
  1 2 0 11 7 4       4
  0 4 0 4 1 3        4
  0 4 0 8 2 7        4
  0 4 0 2 2 0        4
  4 0 1 4 3 2        4
  4 0 1 5 0 5        4
  5 0 0 3 1 2        4
  2 1 1 12 2 10      4
  1 4 1 5 2 3        4
  1 2 0 7 5 2        4
  1 2 0 8 3 5        4
  1 2 0 6 3 3        4
  1 2 0 11 0 11      4
  1 2 0 10 0 10      4
  1 2 0 10 1 10      4
  0 2 1 12 3 9       4
  1 2 0 9 1 9        4
  0 2 1 13 1 13      4
  0 2 1 13 0 13      4
  0 2 1 13 2 12      4
  0 2 1 12 3 10      4
  0 2 1 12 2 11      4
  0 2 1 12 1 12      4
  0 2 1 11 5 7       4
  0 2 1 9 3 6        4
  0 2 1 11 6 6       4
  1 2 0 2 2 0        4
  1 2 0 9 4 6        4
  0 2 1 10 6 4       4
  1 2 0 1 1 1        4
  0 1 2 5 5 0        4
  1 2 0 2 0 2        4
  0 2 1 8 8 0        4
  0 3 1 4 4 0        4
  0 3 1 3 3 0        4
  0 3 1 1 1 0        4
  0 3 1 1 1 1        4
  0 3 1 4 4 1        4
  1 0 1 6 6 0        4
  0 2 1 10 7 4       4
  0 2 1 10 8 2       4
  0 0 2 7 6 2        4
  2 2 1 6 5 2        4
  0 2 1 8 8 1        4
  0 4 0 8 4 4        4
  1 2 0 12 1 12      4
  1 2 0 13 0 13      4
  1 2 0 9 5 5        4
  0 4 0 12 3 10      4
  0 0 2 8 7 2        4
  2 0 0 8 0 8        4
  0 3 1 9 2 8        4
  2 0 0 2 2 1        4
  2 0 0 2 2 0        4
  1 1 1 8 7 1        4
  1 0 1 5 5 0        4
  1 2 0 8 6 3        4
  4 0 1 7 6 2        4
  0 0 1 9 7 2        4
  1 2 0 8 7 2        4
  2 0 0 2 0 2        4
  0 2 1 12 4 9       4
  0 2 1 13 4 10      4
  2 0 0 10 9 2       4
  2 0 0 10 9 1       4
  0 2 1 11 7 4       4
  0 2 1 12 5 7       4
  1 2 0 12 5 8       4
  2 0 0 10 0 10      4
  2 0 0 10 1 10      4
  2 0 0 11 0 11      4
  2 0 0 11 1 11      4
  2 0 0 12 1 12      4
  0 0 2 9 1 9        4
  0 4 0 10 2 8       4
  0 0 2 10 1 10      4
  0 4 0 10 2 9       4
  0 4 0 9 2 8        4
  0 4 0 9 3 7        4
  0 4 0 8 5 4        4
  0 4 0 7 5 3        4
  1 2 0 11 3 9       4
  0 5 0 4 3 2        4
  0 4 0 10 3 7       4
  2 0 0 14 1 14      4
  2 0 0 14 2 13      4
  1 0 1 12 7 5       4
  0 0 2 6 6 1        4
  0 0 2 6 6 0        4
  2 0 0 14 3 12      4
  2 0 0 13 1 12      4
  1 0 1 13 6 8       4
  1 2 0 11 5 7       4
  1 0 1 13 0 13      4
  2 0 0 13 3 10      4
  1 2 0 11 4 7       4
  2 0 0 12 0 12      4
  1 0 1 12 6 7       4
  1 2 0 11 6 5       4
  1 3 0 9 0 9        4
  1 3 0 6 4 2        4
  0 0 2 11 6 5       4
  0 0 0 16 4 12      4
  1 0 1 13 5 9       4
  1 0 1 13 1 12      4
  1 3 0 6 2 4        4
  0 0 0 15 8 7       4
  0 0 0 17 4 13      4
  0 0 0 17 3 14      4
  2 0 0 12 1 11      4
  0 0 0 13 10 4      4
  1 0 1 11 6 5       4
  1 3 0 8 0 8        4
  1 3 0 8 1 8        4
  1 3 0 5 4 2        4
  1 0 1 13 3 11      4
  0 0 0 12 12 1      4
  0 0 0 12 12 0      4
  0 1 0 14 0 14      4
  1 0 1 12 0 12      4
  1 0 1 12 5 8       4
  0 1 0 16 0 16      4
  0 1 0 16 1 16      4
  0 1 0 14 3 12      4
  1 0 1 10 6 5       4
  1 3 0 4 4 1        4
  1 3 0 3 3 1        4
  1 0 1 12 2 11      4
  1 3 0 6 0 6        4
  1 3 0 7 2 6        4
  0 0 2 10 1 9       4
  0 1 0 10 10 0      4
  0 1 0 11 9 3       4
  1 0 1 12 4 9       4
  0 3 1 10 2 8       4
  0 3 1 10 1 9       4
  1 0 1 11 5 6       4
  0 0 2 11 5 6       4
  0 4 1 4 0 4        4
  1 2 0 8 7 1        4
  1 3 0 1 1 0        4
  0 4 1 3 1 3        4
  0 4 1 2 1 1        4
  0 4 1 2 0 2        4
  1 3 0 1 0 1        4
  2 0 0 12 6 7       4
  2 0 0 11 7 4       4
  2 0 0 11 3 9       4
  2 0 0 10 8 3       4
  1 3 0 8 2 6        4
  0 4 1 2 2 0        4
  0 5 0 7 5 2        4
  0 4 1 1 1 1        4
  0 3 1 8 4 5        4
  2 1 0 8 1 8        4
  2 0 0 8 8 0        4
  0 0 2 10 4 6       4
  2 1 0 7 1 7        4
  2 1 0 7 5 2        4
  2 1 0 8 4 5        4
  0 0 2 12 2 10      4
  3 1 1 6 3 3        4
  3 1 1 6 2 4        4
  2 1 0 6 0 6        4
  2 0 0 10 4 6       4
  3 1 1 6 1 5        4
  3 1 1 5 2 3        4
  2 1 0 7 4 3        4
  3 1 1 5 3 2        4
  0 0 2 12 3 10      4
  0 2 1 10 8 3       4
  3 1 1 5 4 2        4
  1 0 1 10 9 1       4
  3 1 1 4 2 2        4
  2 1 0 6 4 2        4
  3 1 1 5 1 5        4
  3 1 1 4 3 1        4
  3 1 1 4 3 2        4
  3 1 1 4 4 0        4
  3 1 1 4 2 3        4
  1 0 1 12 7 6       4
  0 0 2 8 3 5        4
  1 0 1 14 2 12      4
  3 1 1 3 3 1        4
  3 1 1 3 2 2        4
  3 1 1 3 0 3        4
  2 1 0 5 4 1        4
  2 1 0 7 3 4        4
  1 0 1 9 9 1        4
  3 1 1 2 0 2        4
  0 0 2 10 2 8       4
  1 1 1 10 5 5       4
  1 0 1 13 2 11      4
  1 1 1 10 4 6       4
  2 1 0 4 4 1        4
  2 1 0 5 1 5        4
  3 1 1 2 2 1        4
  0 0 2 11 6 6       4
  2 1 0 5 3 2        4
  2 0 1 2 0 2        4
  1 1 1 9 5 5        4
  1 1 1 9 4 5        4
  2 1 0 7 2 5        4
  1 1 1 9 3 6        4
  3 1 1 6 4 2        4
  0 0 2 8 7 1        4
  2 0 2 4 2 2        4
  0 0 2 8 2 6        4
  1 1 1 8 5 4        4
  0 1 2 8 5 4        4
  2 0 1 2 2 0        4
  0 0 1 9 8 1        4
  0 0 1 8 7 2        4
  1 1 1 9 1 8        4
  2 1 0 3 2 1        4
  1 1 1 9 0 9        4
  2 1 0 2 2 0        4
  2 1 0 4 1 3        4
  0 1 2 6 4 3        4
  2 1 0 3 1 2        4
  2 1 0 2 1 1        4
  0 2 0 7 7 1        4
  2 1 0 1 1 1        4
  2 1 0 1 1 0        4
  1 0 0 10 0 10      4
  0 0 1 9 8 2        4
  0 1 2 4 4 1        4
  0 1 2 4 4 0        4
  0 0 2 5 5 1        4
  0 1 2 4 0 4        4
  1 1 1 1 0 1        4
  0 0 1 10 9 1       4
  1 2 1 2 1 2        4
  0 1 2 5 2 4        4
  1 2 1 1 0 1        4
  0 1 2 4 3 1        4
  1 2 1 1 1 1        4
  0 1 2 5 1 4        4
  1 2 0 7 6 1        4
  1 2 0 7 6 2        4
  0 1 2 7 2 5        4
  0 1 2 7 5 3        4
  1 3 0 5 5 0        4
  0 1 2 3 3 0        4
  0 1 2 4 2 3        4
  1 1 1 1 1 1        4
  0 1 2 4 2 2        4
  0 1 2 3 2 2        4
  1 2 1 4 2 3        4
  0 1 2 3 1 2        4
  1 2 1 5 3 3        4
  1 2 1 5 0 5        4
  1 2 1 7 1 7        4
  1 2 1 8 0 8        4
  0 1 2 6 3 3        4
  0 5 0 5 3 2        4
  0 4 1 2 2 1        4
  0 4 1 4 3 1        4
  0 4 1 4 4 0        4
  1 0 0 1 1 0        4
  1 0 0 1 0 1        4
  0 2 0 1 0 1        4
  0 2 0 2 1 1        4
  0 0 1 1 1 1        4
  2 2 0 4 1 4        4
  1 2 1 9 4 6        4
  2 2 0 8 3 6        4
  0 0 1 1 1 0        4
  1 2 1 8 4 4        4
  1 2 1 8 1 7        4
  3 0 0 7 0 7        4
  1 2 1 7 1 6        4
  1 2 1 7 4 4        4
  2 0 1 7 1 7        4
  1 2 1 7 5 3        4
  1 3 1 4 0 4        4
  1 2 1 7 6 2        4
  1 2 1 6 3 4        4
  1 0 0 9 0 9        4
  0 2 0 10 1 9       4
  1 2 1 6 4 3        4
  1 2 1 6 2 5        4
  1 3 1 2 1 1        4
  1 2 1 5 3 2        4
  1 3 1 2 0 2        4
  1 2 1 4 3 2        4
  3 0 0 5 4 1        4
  0 2 2 4 4 1        4
  0 0 1 10 1 10      4
  2 2 0 3 3 1        4
  0 1 0 13 7 6       4
  2 0 1 6 5 1        4
  2 0 1 8 1 8        4
  0 1 0 12 7 5       4
  3 0 0 2 2 1        4
  3 0 0 5 1 4        4
  3 0 0 2 1 2        4
  2 0 1 3 3 1        4
  2 0 1 4 2 3        4
  1 0 0 11 0 11      4
  3 0 0 4 2 3        4
  0 0 1 11 0 11      4
  0 0 1 11 1 11      4
  0 2 0 11 1 11      4
  3 0 0 4 1 4        4
  2 0 1 4 1 4        4
  3 0 0 3 0 3        4
  2 0 1 6 4 3        4
  2 0 1 2 1 1        4
  0 1 0 12 8 5       4
  2 0 1 2 1 2        4
  1 2 1 10 4 6       4
  1 0 0 11 1 10      4
  2 0 1 9 1 8        4
  0 2 0 12 3 10      4
  3 0 0 4 2 2        4
  3 0 0 5 4 2        4
  2 0 1 8 5 3        4
  0 2 0 11 2 10      4
  3 0 0 4 0 4        4
  2 0 1 7 4 3        4
  1 0 0 12 2 11      4
  3 0 0 5 1 5        4
  3 0 0 6 1 6        4
  0 2 0 12 1 11      4
  0 2 0 12 2 11      4
  3 0 0 7 1 6        4
  3 0 0 7 1 7        4
  3 0 0 7 2 6        4
  2 0 1 8 2 7        4
  2 0 1 10 1 9       4
  0 0 3 4 2 2        4
  0 0 3 5 1 5        4
  0 2 0 14 1 14      4
  0 0 3 3 2 2        4
  0 0 3 4 0 4        4
  0 1 0 15 2 14      4
  0 0 3 3 0 3        4
  0 0 3 2 1 1        4
  0 0 3 2 1 2        4
  0 0 3 2 0 2        4
  0 0 3 3 3 1        4
  0 0 3 4 1 4        4
  2 0 1 9 6 4        4
  1 3 1 8 2 6        4
  1 3 1 3 0 3        4
  1 3 1 7 2 5        4
  1 3 1 7 1 6        4
  2 3 0 3 1 2        4
  1 3 1 6 2 4        4
  1 3 1 7 2 6        4
  1 3 1 6 1 5        4
  1 3 1 6 3 3        4
  1 3 1 5 2 3        4
  1 3 1 5 2 4        4
  3 0 0 7 2 5        4
  1 3 1 4 2 2        4
  2 3 0 4 2 3        4
  1 3 1 5 3 2        4
  1 3 1 5 3 3        4
  1 3 1 3 1 2        4
  3 0 0 6 2 4        4
  1 0 2 8 4 5        4
  2 0 1 9 2 7        4
  0 2 0 8 7 1        4
  0 2 0 10 5 5       4
  0 2 0 9 6 4        4
  1 3 1 4 3 2        4
  1 3 1 6 5 1        4
  3 0 0 8 4 5        4
  1 0 2 6 4 3        4
  3 1 0 6 2 5        4
  1 0 2 8 1 8        4
  1 0 2 7 3 5        4
  2 1 1 5 1 4        4
  2 1 1 7 2 6        4
  2 3 0 2 2 1        4
  3 1 0 4 3 1        4
  1 3 1 8 4 4        4
  2 1 1 9 1 8        4
  2 1 1 8 2 6        4
  3 1 0 3 3 0        4
  3 0 0 6 3 3        4
  2 1 1 7 3 4        4
  3 1 0 5 2 3        4
  2 1 1 6 5 1        4
  0 3 2 6 4 3        4
  2 1 1 8 2 7        4
  3 0 0 4 4 0        4
  0 3 2 5 4 1        4
  2 1 1 3 1 2        4
  1 3 1 7 5 3        4
  3 1 0 4 2 2        4
  1 0 2 6 2 5        4
  2 1 1 2 1 1        4
  3 1 0 7 3 5        4
  3 1 0 3 2 2        4
  2 1 1 7 1 6        4
  2 1 1 8 0 8        4
  3 1 0 3 2 1        4
  2 3 0 6 2 5        4
  3 1 0 3 1 3        4
  2 1 1 6 2 5        4
  0 0 3 8 5 3        4
  3 1 0 2 1 2        4
  0 3 0 8 3 6        4
  3 1 0 5 2 4        4
  1 0 2 8 3 6        4
  0 3 0 3 0 3        4
  0 0 3 7 5 3        4
  2 1 1 5 0 5        4
  2 1 1 4 2 3        4
  2 1 1 3 3 1        4
  0 3 0 7 5 2        4
  1 3 1 8 3 6        4
  2 1 1 4 1 4        4
  0 3 0 6 5 2        4
  0 0 3 6 5 1        4
  1 0 2 6 1 5        4
  0 3 2 3 2 1        4
  2 1 1 2 2 0        4
  0 3 0 5 4 2        4
  0 0 3 8 4 4        4
  0 3 0 5 5 0        4
  1 0 2 6 5 2        4
  0 3 0 7 2 5        4
  2 1 1 2 0 2        4
  2 1 1 6 5 2        4
  0 3 0 4 4 0        4
  0 0 3 7 2 6        4
  2 1 1 2 1 2        4
  1 0 2 7 2 6        4
  0 0 3 7 4 3        4
  1 0 2 5 1 4        4
  1 0 2 7 1 6        4
  1 0 2 5 5 0        4
  0 3 0 3 3 1        4
  0 3 2 4 2 3        4
  1 0 2 6 1 6        4
  3 1 0 8 4 5        4
  0 0 3 6 4 3        4
  0 0 3 6 4 2        4
  1 0 2 3 1 3        4
  0 0 3 5 4 2        4
  0 0 3 5 4 1        4
  1 0 2 3 1 2        4
  0 0 3 8 3 5        4
  1 0 2 6 3 3        4
  1 1 0 4 4 1        4
  0 0 3 7 3 4        4
  0 0 3 8 1 7        4
  0 3 0 2 1 1        4
  0 3 0 1 1 1        4
  0 0 3 6 3 3        4
  0 0 3 5 3 2        4
  0 3 0 8 4 5        4
  0 3 0 7 4 4        4
  0 3 0 9 4 5        4
  1 0 2 3 0 3        4
  0 3 0 2 0 2        4
  1 1 2 7 0 7        4
  1 1 2 6 2 5        4
  1 1 2 5 1 4        4
  0 0 3 7 1 6        4
  0 3 0 1 0 1        4
  1 0 2 3 3 1        4
  1 1 2 4 1 3        4
  2 1 1 8 5 4        4
  0 1 1 1 1 1        4
  1 0 2 4 2 2        4
  0 1 1 1 1 0        4
  1 1 2 2 1 2        4
  1 1 0 1 1 0        4
  1 1 0 2 0 2        4
  1 1 2 3 1 2        4
  2 1 1 9 4 6        4
  0 0 3 4 2 3        4
  1 1 0 7 1 7        4
  2 3 0 8 4 5        4
  1 1 0 8 0 8        4
  1 1 2 4 1 4        4
  2 1 1 9 4 5        4
  1 1 0 9 0 9        4
  1 0 0 10 2 8       4
  1 0 2 2 2 1        4
  1 0 2 2 2 0        4
  3 1 0 9 3 7        4
  0 1 3 8 1 7        4
  2 1 1 10 2 8       4
  1 0 0 12 4 9       4
  2 1 1 9 3 6        4
  1 1 2 3 1 3        4
  0 0 1 11 2 9       4
  2 1 1 10 4 6       4
  1 0 2 2 1 2        4
  0 0 1 11 1 10      4
  1 0 0 11 4 7       4
  0 1 3 6 3 3        4
  1 1 2 5 5 0        4
  0 1 3 6 2 4        4
  0 1 3 6 2 5        4
  0 1 3 4 4 0        4
  0 1 3 5 2 3        4
  0 3 0 6 5 1        4
  0 0 1 10 7 3       4
  0 1 3 5 2 4        4
  0 0 1 11 6 6       4
  0 0 1 10 6 5       4
  0 1 3 4 2 3        4
  1 0 0 10 6 4       4
  1 0 0 11 5 7       4
  1 0 0 12 5 8       4
  0 0 1 10 8 2       4
  0 1 3 5 1 5        4
  0 1 3 3 3 1        4
  0 1 3 3 2 1        4
  0 1 3 3 2 2        4
  0 1 3 6 5 1        4
  1 1 2 7 2 5        4
  0 1 3 3 0 3        4
  0 1 3 2 1 1        4
  1 1 2 6 4 3        4
  0 0 1 11 6 5       4
  1 1 2 5 2 4        4
  1 1 2 5 5 1        4
  0 1 3 2 1 2        4
  1 1 2 5 3 3        4
  1 1 2 4 4 0        4
  0 1 3 6 4 3        4
  0 1 3 6 4 2        4
  0 1 3 8 2 7        4
  0 0 1 13 4 10      4
  0 0 1 13 2 12      4
  0 1 3 7 1 6        4
  0 1 3 7 3 4        4
  0 1 3 7 2 5        4
  2 3 0 5 2 3        4
  2 3 0 5 3 2        4
  2 3 0 6 4 3        4
  0 0 1 14 2 12      4
  2 3 0 3 1 3        4
  2 3 0 4 2 2        4
  2 3 0 4 3 2        4
  2 3 0 4 3 1        4
  2 3 0 5 4 1        4
  0 3 2 8 4 5        4
  1 4 1 4 3 1        4
  1 1 2 10 2 9       4
  2 1 1 10 5 5       4
  2 2 1 8 0 8        4
  2 2 1 7 2 6        4
  2 2 1 7 0 7        4
  2 2 1 6 1 6        4
  2 2 1 5 0 5        4
  2 2 1 4 4 0        4
  0 4 0 3 1 2        4
  0 4 0 6 1 6        4
  0 4 0 2 2 1        4
  3 2 0 4 1 4        4
  0 4 0 5 0 5        4
  2 2 1 4 0 4        4
  2 2 1 3 1 2        4
  3 2 0 3 1 3        4
  2 2 1 3 0 3        4
  1 1 2 8 2 7        4
  2 2 1 2 1 1        4
  0 4 0 3 0 3        4
  2 2 1 2 2 0        4
  2 2 1 2 0 2        4
  3 2 0 2 1 2        4
  2 2 1 2 1 2        4
  1 1 2 6 1 5        4
  1 1 2 7 2 6        4
  2 0 1 7 0 7        3
  0 4 0 11 5 7       3
  4 0 1 7 3 5        3
  2 1 0 7 4 4        3
  5 0 0 5 1 4        3
  4 0 1 8 0 8        3
  1 3 1 2 1 2        3
  1 0 1 11 9 3       3
  0 0 2 11 4 7       3
  1 0 2 7 4 3        3
  4 0 1 8 1 8        3
  0 1 3 5 0 5        3
  1 3 1 3 3 1        3
  3 0 0 3 1 2        3
  0 3 1 6 6 1        3
  2 0 1 3 3 0        3
  0 1 3 3 3 0        3
  1 3 1 2 2 1        3
  1 1 2 5 0 5        3
  4 2 0 2 2 1        3
  2 3 0 2 1 1        3
  0 3 1 6 6 0        3
  1 2 0 10 6 5       3
  3 1 0 6 4 3        3
  2 1 1 8 4 5        3
  2 0 1 6 5 2        3
  1 1 1 11 3 9       3
  1 3 1 4 4 1        3
  1 4 1 5 5 1        3
  2 0 1 5 5 0        3
  1 0 2 7 0 7        3
  0 4 1 5 0 5        3
  1 4 1 3 2 2        3
  3 0 0 1 1 1        3
  3 1 0 8 4 4        3
  0 6 0 5 1 5        3
  1 1 0 8 8 0        3
  3 0 0 7 5 2        3
  0 1 3 8 5 3        3
  0 3 1 12 0 12      3
  4 2 0 7 2 6        3
  4 2 0 4 1 3        3
  1 0 1 10 8 3       3
  0 0 2 10 7 3       3
  0 1 3 4 0 4        3
  1 4 2 3 1 2        3
  0 1 3 4 1 4        3
  4 0 1 3 1 2        3
  0 0 2 12 5 8       3
  0 0 3 4 4 1        3
  0 1 3 3 1 2        3
  3 0 0 6 1 5        3
  2 0 1 2 2 1        3
  1 3 0 10 1 10      3
  2 3 0 2 0 2        3
  4 2 0 5 1 5        3
  4 2 0 6 2 5        3
  0 2 2 4 2 3        3
  1 1 1 12 1 11      3
  0 1 1 12 0 12      3
  2 0 1 7 6 2        3
  1 1 2 2 1 1        3
  4 0 1 2 1 2        3
  3 2 1 4 4 0        3
  3 0 0 8 4 4        3
  3 1 0 5 4 1        3
  1 4 2 4 1 4        3
  2 0 1 8 7 1        3
  2 0 1 8 7 2        3
  4 0 1 7 0 7        3
  2 2 0 4 4 1        3
  2 2 1 5 5 0        3
  2 1 1 11 0 11      3
  5 0 0 3 2 2        3
  4 2 0 4 1 4        3
  0 1 2 7 4 3        3
  3 1 0 6 3 4        3
  1 3 1 7 5 2        3
  5 0 0 3 2 1        3
  2 1 1 10 6 4       3
  4 0 1 6 6 0        3
  1 1 2 4 0 4        3
  3 2 0 4 4 1        3
  1 2 1 6 1 6        3
  4 0 1 5 4 2        3
  5 0 0 2 2 0        3
  0 2 2 3 2 1        3
  1 0 0 10 7 4       3
  5 0 0 2 1 2        3
  4 0 1 3 3 0        3
  0 0 2 12 6 7       3
  1 1 2 9 5 4        3
  3 0 0 6 5 2        3
  2 1 1 10 2 9       3
  0 3 1 9 5 5        3
  3 0 0 6 5 1        3
  1 2 2 2 1 2        3
  0 1 3 2 2 0        3
  0 1 2 1 1 1        3
  1 4 1 2 2 0        3
  0 0 2 11 7 4       3
  0 2 2 7 4 3        3
  1 0 1 14 5 9       3
  0 3 2 5 1 4        3
  0 1 2 6 4 2        3
  4 0 1 1 0 1        3
  3 0 0 2 1 1        3
  3 1 0 4 4 1        3
  3 0 0 2 2 0        3
  1 1 2 1 1 1        3
  1 4 2 4 4 1        3
  3 0 0 3 3 0        3
  2 0 1 7 5 2        3
  3 0 0 4 1 3        3
  2 1 1 11 2 10      3
  1 0 2 8 2 7        3
  1 4 2 4 4 0        3
  2 3 0 2 1 2        3
  1 0 2 6 0 6        3
  0 0 0 19 0 19      3
  1 3 1 9 5 4        3
  0 2 0 13 0 13      3
  0 2 0 13 1 13      3
  3 0 0 3 1 3        3
  1 3 1 9 5 5        3
  0 1 3 3 1 3        3
  0 1 3 2 2 1        3
  2 0 1 9 5 5        3
  3 1 0 5 3 2        3
  2 1 1 10 1 9       3
  1 1 1 10 1 10      3
  1 1 1 10 3 7       3
  4 0 1 3 0 3        3
  0 4 1 4 1 4        3
  3 0 0 6 0 6        3
  5 0 0 2 0 2        3
  4 2 0 3 3 0        3
  2 0 1 8 4 4        3
  1 0 1 11 8 4       3
  1 2 1 7 0 7        3
  2 0 1 6 6 0        3
  0 8 0 10 2 9       3
  2 1 1 11 3 9       3
  2 1 1 11 1 11      3
  0 4 1 3 3 1        3
  1 3 0 8 4 5        3
  0 3 2 4 2 2        3
  2 1 1 12 3 10      3
  1 1 2 6 5 2        3
  0 1 3 2 0 2        3
  3 0 0 9 0 9        3
  1 1 2 3 0 3        3
  0 0 2 11 0 11      3
  2 0 0 12 4 8       3
  2 0 1 9 0 9        3
  2 2 1 6 6 0        3
  2 2 1 6 6 1        3
  0 4 1 3 0 3        3
  2 1 0 4 4 0        3
  2 0 1 10 0 10      3
  3 1 0 4 3 2        3
  0 0 2 12 2 11      3
  0 1 1 15 7 8       3
  0 2 2 6 4 2        3
  1 1 2 9 5 5        3
  3 1 0 7 2 5        3
  2 1 1 9 2 7        3
  0 1 2 5 1 5        3
  0 0 3 2 2 0        3
  2 1 1 9 6 4        3
  0 4 0 10 4 6       3
  3 0 0 5 5 1        3
  3 0 0 5 5 0        3
  0 0 0 19 1 18      3
  0 0 3 1 0 1        3
  0 0 3 2 2 1        3
  1 3 0 9 2 7        3
  0 0 3 5 0 5        3
  0 0 3 6 0 6        3
  0 1 2 5 3 3        3
  0 4 1 3 2 2        3
  0 0 3 7 1 7        3
  2 1 1 8 3 6        3
  0 3 1 8 6 2        3
  2 1 1 10 0 10      3
  0 0 3 3 3 0        3
  3 1 0 6 2 4        3
  2 1 0 8 2 7        3
  0 0 3 8 0 8        3
  1 0 2 5 0 5        3
  2 0 0 13 3 11      3
  1 1 2 2 0 2        3
  0 1 2 2 0 2        3
  1 3 0 11 0 11      3
  2 0 1 10 5 5       3
  2 0 1 8 6 3        3
  1 4 0 11 5 6       3
  0 1 3 7 2 6        3
  3 0 0 9 3 6        3
  0 1 3 8 0 8        3
  1 0 2 2 1 1        3
  3 0 0 10 1 10      3
  1 1 2 7 1 6        3
  3 1 0 4 1 4        3
  1 1 1 7 7 1        3
  0 0 3 9 1 8        3
  3 1 0 8 2 7        3
  0 3 1 9 4 5        3
  2 0 1 8 5 4        3
  0 1 3 1 0 1        3
  0 3 2 7 4 3        3
  2 0 1 10 3 8       3
  1 3 1 8 3 5        3
  2 1 0 1 0 1        3
  0 0 1 8 8 0        3
  0 0 1 8 8 1        3
  2 3 1 5 5 1        3
  2 0 1 10 4 6       3
  3 0 0 10 2 9       3
  1 3 1 8 1 7        3
  3 1 1 6 5 2        3
  3 1 1 6 5 1        3
  0 0 1 12 1 12      3
  1 3 0 9 1 8        3
  1 0 2 9 1 8        3
  2 3 0 6 1 6        3
  1 1 1 10 6 4       3
  3 0 0 9 2 7        3
  2 1 1 9 0 9        3
  1 3 1 7 0 7        3
  1 0 1 13 3 10      3
  1 3 0 6 6 0        3
  5 0 0 5 5 0        3
  5 0 0 5 5 1        3
  2 0 0 13 0 13      3
  2 0 0 13 1 13      3
  2 0 0 9 8 2        3
  2 0 0 9 8 1        3
  2 1 1 9 1 9        3
  1 3 1 7 1 7        3
  2 0 0 12 7 5       3
  0 2 2 5 5 0        3
  0 3 2 6 1 6        3
  1 0 2 8 0 8        3
  2 3 0 5 0 5        3
  2 2 1 10 1 9       3
  0 1 3 7 0 7        3
  0 0 2 11 3 8       3
  0 0 2 9 3 6        3
  0 0 3 5 5 1        3
  0 1 2 7 4 4        3
  1 0 1 14 0 14      3
  1 3 1 6 2 5        3
  2 3 0 4 1 4        3
  1 1 2 9 1 8        3
  1 2 0 11 7 5       3
  1 3 1 5 1 4        3
  3 1 0 8 1 8        3
  3 1 0 10 2 9       3
  1 2 0 10 4 6       3
  2 3 0 3 0 3        3
  0 2 1 13 5 8       3
  0 1 2 7 1 6        3
  1 2 2 3 0 3        3
  1 3 1 5 0 5        3
  3 2 1 5 5 1        3
  1 1 1 7 6 1        3
  0 1 3 5 4 1        3
  0 0 2 9 8 1        3
  1 0 2 10 2 9       3
  1 4 1 4 2 2        3
  2 1 1 5 5 0        3
  1 3 1 4 1 4        3
  2 1 1 5 5 1        3
  1 2 1 1 1 0        3
  2 0 1 9 3 6        3
  0 0 2 9 8 2        3
  0 1 3 6 1 6        3
  0 1 3 6 0 6        3
  1 3 1 4 2 3        3
  1 3 1 5 5 1        3
  3 0 0 9 5 4        3
  2 1 1 8 1 8        3
  1 1 1 7 6 2        3
  0 1 2 5 5 1        3
  1 3 1 3 2 1        3
  1 1 1 11 1 11      3
  1 3 1 4 3 1        3
  2 0 0 10 6 4       3
  1 0 1 9 9 0        3
  0 1 3 6 3 4        3
  3 0 0 7 6 1        3
  0 3 0 8 8 1        3
  2 0 0 13 5 9       3
  0 1 3 7 6 2        3
  3 0 1 1 0 1        3
  0 1 3 7 4 4        3
  3 1 0 6 1 5        3
  2 0 0 14 0 14      3
  0 3 2 2 1 2        3
  0 1 3 7 5 2        3
  0 2 3 4 2 2        3
  0 2 1 12 7 5       3
  1 3 0 10 2 9       3
  3 0 1 8 0 8        3
  1 3 1 7 6 2        3
  0 2 3 4 0 4        3
  0 1 3 7 4 3        3
  1 2 2 5 2 3        3
  1 2 2 3 2 1        3
  0 0 2 10 5 5       3
  1 3 0 9 2 8        3
  0 5 0 8 5 4        3
  0 2 3 3 1 3        3
  0 2 3 2 2 0        3
  3 1 0 7 6 1        3
  0 2 3 2 1 1        3
  0 2 3 2 0 2        3
  1 2 2 4 2 3        3
  0 2 3 2 1 2        3
  0 1 3 5 5 1        3
  0 2 3 4 4 0        3
  0 2 3 3 3 1        3
  1 0 3 2 0 2        3
  1 0 3 2 2 0        3
  0 3 1 10 3 8       3
  1 0 2 8 1 7        3
  3 1 0 5 1 4        3
  2 4 0 6 6 1        3
  0 2 1 12 6 6       3
  1 1 1 8 6 3        3
  1 0 3 5 1 5        3
  2 4 0 2 1 2        3
  2 4 0 3 2 1        3
  2 4 0 3 0 3        3
  0 1 3 9 2 8        3
  1 4 1 6 2 4        3
  3 1 0 2 2 0        3
  0 1 2 8 3 6        3
  3 0 1 8 7 1        3
  2 4 0 2 2 0        3
  2 4 0 2 0 2        3
  0 3 1 10 4 6       3
  2 1 1 11 4 8       3
  2 4 0 6 2 5        3
  1 4 1 3 1 2        3
  0 0 0 15 7 9       3
  0 0 0 16 7 10      3
  0 0 0 16 3 13      3
  0 0 0 15 9 6       3
  0 0 0 14 10 4      3
  0 0 0 14 10 5      3
  0 0 0 13 11 2      3
  0 0 0 13 11 3      3
  0 0 0 17 2 15      3
  0 0 0 18 2 16      3
  1 4 1 2 1 1        3
  3 0 1 8 5 3        3
  2 4 0 5 2 3        3
  1 4 1 3 2 1        3
  2 2 1 9 1 9        3
  0 4 0 11 3 8       3
  1 4 1 5 3 2        3
  3 1 0 4 1 3        3
  1 4 1 5 3 3        3
  2 4 0 6 3 4        3
  4 0 0 9 0 9        3
  4 0 0 9 1 8        3
  1 4 1 4 3 2        3
  0 0 2 14 1 14      3
  0 4 1 2 1 2        3
  0 4 1 3 2 1        3
  2 0 0 13 7 6       3
  3 0 1 10 3 7       3
  0 2 1 13 2 11      3
  1 4 1 6 4 3        3
  0 4 1 1 1 0        3
  2 4 0 7 4 3        3
  0 3 1 10 2 9       3
  3 2 0 9 4 5        3
  4 0 0 10 4 7       3
  0 4 1 5 3 3        3
  1 2 0 11 4 8       3
  3 2 0 7 6 2        3
  3 2 0 9 5 5        3
  3 2 0 9 5 4        3
  3 0 1 9 2 7        3
  0 4 0 14 2 12      3
  1 4 1 4 4 1        3
  1 1 1 8 6 2        3
  4 1 0 8 2 7        3
  2 0 0 1 1 1        3
  3 1 1 7 0 7        3
  3 1 1 7 1 7        3
  2 0 0 2 1 1        3
  1 2 0 7 7 0        3
  3 1 1 6 0 6        3
  1 0 1 7 7 0        3
  3 1 1 5 0 5        3
  4 1 0 4 1 4        3
  3 1 1 4 1 4        3
  3 1 1 3 1 2        3
  3 1 1 3 1 3        3
  3 1 1 2 1 1        3
  3 1 1 2 2 0        3
  2 2 1 10 3 7       3
  3 1 1 1 0 1        3
  3 1 1 1 1 1        3
  4 0 0 6 6 0        3
  3 1 1 4 4 1        3
  1 2 0 9 6 3        3
  0 4 0 12 4 9       3
  0 4 1 4 3 2        3
  3 2 0 6 5 1        3
  1 0 1 8 8 0        3
  4 0 0 7 0 7        3
  4 1 0 6 1 6        3
  0 5 0 9 5 5        3
  1 2 0 11 2 10      3
  2 1 1 6 1 6        3
  1 4 1 9 6 3        3
  1 4 1 9 6 4        3
  1 2 2 6 3 3        3
  1 2 0 10 2 8       3
  3 2 0 6 4 2        3
  3 2 0 10 3 8       3
  2 2 1 10 2 8       3
  2 2 1 9 3 6        3
  1 0 0 8 8 0        3
  1 0 0 8 8 1        3
  3 0 1 10 5 5       3
  0 0 1 11 9 3       3
  0 0 1 9 9 1        3
  0 0 1 9 9 0        3
  2 2 1 10 4 7       3
  4 0 0 7 1 7        3
  2 2 1 10 0 10      3
  1 4 1 7 4 3        3
  1 0 3 9 3 7        3
  1 2 1 4 4 0        3
  3 2 0 9 2 8        3
  2 2 1 9 7 3        3
  0 4 1 4 1 3        3
  1 0 1 7 7 1        3
  0 4 1 5 1 5        3
  3 1 0 3 1 2        3
  1 2 0 12 0 12      3
  2 3 1 4 2 2        3
  2 0 1 10 1 10      3
  3 1 0 5 0 5        3
  0 4 1 5 4 2        3
  1 1 2 10 5 6       3
  1 4 1 5 5 0        3
  2 2 1 7 6 1        3
  3 0 1 10 2 9       3
  3 0 1 11 4 8       3
  1 2 2 7 5 2        3
  1 4 1 8 6 2        3
  2 0 0 13 2 12      3
  0 1 3 8 3 5        3
  3 0 0 8 7 2        3
  1 4 1 8 6 3        3
  2 4 0 9 5 4        3
  1 2 0 11 1 11      3
  0 1 2 3 0 3        3
  3 2 0 9 3 7        3
  0 1 0 14 4 11      3
  2 3 1 4 0 4        3
  3 2 0 7 2 5        3
  1 2 0 8 5 3        3
  1 2 2 5 0 5        3
  2 3 1 4 3 1        3
  0 1 0 13 5 9       3
  0 0 3 7 5 2        3
  0 1 0 14 5 10      3
  0 1 0 14 3 11      3
  0 4 0 7 6 1        3
  4 0 0 6 5 1        3
  1 0 0 9 1 9        3
  0 1 0 13 6 8       3
  2 2 1 9 0 9        3
  0 4 0 5 5 1        3
  1 4 1 7 6 2        3
  0 2 1 7 7 0        3
  1 3 0 8 3 5        3
  2 3 1 3 1 3        3
  1 3 1 8 6 2        3
  0 1 0 14 2 12      3
  1 1 2 8 2 6        3
  0 4 1 6 5 1        3
  3 0 1 13 1 13      3
  0 1 0 14 7 8       3
  1 0 0 11 1 11      3
  4 0 0 11 4 8       3
  3 2 0 5 2 3        3
  0 1 0 15 2 13      3
  1 0 2 5 1 5        3
  3 2 0 5 0 5        3
  2 0 0 13 4 10      3
  2 3 0 9 2 7        3
  2 2 0 5 3 2        3
  0 1 0 15 3 13      3
  3 2 0 7 1 7        3
  2 3 1 2 0 2        3
  2 1 1 3 3 0        3
  1 2 2 7 0 7        3
  1 4 1 6 6 1        3
  3 1 0 4 0 4        3
  0 1 0 11 10 1      3
  2 3 1 2 2 0        3
  0 1 0 12 10 3      3
  4 0 0 5 5 1        3
  3 0 1 2 2 1        3
  3 2 0 9 7 2        3
  2 2 1 8 6 2        3
  3 0 1 8 6 3        3
  3 0 1 12 0 12      3
  0 2 0 13 1 12      3
  0 1 1 11 8 3       3
  3 0 1 2 2 0        3
  3 0 1 11 1 10      3
  1 2 2 7 1 7        3
  3 0 1 9 4 5        3
  0 1 3 8 6 2        3
  3 1 0 1 1 1        3
  4 0 0 10 3 8       3
  1 2 0 8 6 2        3
  1 0 0 7 7 1        3
  0 2 0 11 4 8       3
  0 2 0 10 3 7       3
  3 0 1 9 5 5        3
  1 0 2 7 1 7        3
  0 2 0 11 3 8       3
  2 4 0 6 5 1        3
  0 1 2 6 0 6        3
  1 1 1 9 5 4        3
  1 0 2 7 5 2        3
  1 1 2 10 4 7       3
  0 2 3 7 1 6        3
  0 1 1 12 9 3       3
  3 2 0 4 1 3        3
  1 1 2 5 4 2        3
  0 0 3 6 5 2        3
  0 2 1 9 6 3        3
  0 4 2 5 4 1        3
  1 2 0 2 1 1        3
  2 2 0 4 3 2        3
  3 0 1 11 0 11      3
  3 0 1 11 1 11      3
  0 5 0 10 5 6       3
  0 7 1 6 0 6        3
  0 1 1 13 8 6       3
  1 2 2 6 1 5        3
  0 2 0 11 4 7       3
  3 1 0 3 0 3        3
  0 4 0 11 0 11      3
  3 0 1 5 5 0        3
  1 1 2 9 2 7        3
  3 0 1 8 5 4        3
  0 0 3 7 0 7        3
  3 2 0 3 0 3        3
  1 2 2 7 3 5        3
  4 0 0 5 1 5        3
  1 1 2 6 4 2        3
  4 0 0 8 2 6        3
  1 4 1 4 4 0        3
  3 0 1 10 1 10      3
  3 0 1 10 0 10      3
  2 3 1 5 3 3        3
  0 1 1 13 7 7       3
  1 2 1 10 0 10      3
  0 1 1 13 7 6       3
  4 0 0 9 1 9        3
  3 0 1 9 0 9        3
  4 0 0 6 1 5        3
  2 0 2 6 0 6        3
  2 4 0 7 5 3        3
  0 1 1 14 8 6       3
  4 0 0 3 3 1        3
  1 2 1 9 3 7        3
  1 2 1 8 3 5        3
  1 1 2 7 4 4        3
  1 0 2 7 3 4        3
  2 3 0 8 1 8        3
  0 3 0 7 3 5        3
  0 3 0 5 1 5        3
  1 2 2 4 0 4        3
  1 2 1 9 2 8        3
  0 1 1 14 7 7       3
  2 0 0 15 0 15      3
  0 4 0 12 2 11      3
  1 2 2 6 5 2        3
  4 1 0 3 0 3        3
  1 1 2 8 4 4        3
  4 0 0 2 2 0        3
  1 1 2 7 5 2        3
  2 1 2 4 2 2        3
  2 2 0 4 2 2        3
  4 1 0 2 1 2        3
  1 2 2 4 3 2        3
  0 2 0 12 2 10      3
  1 3 1 9 3 6        3
  1 2 2 4 2 2        3
  1 2 2 3 1 3        3
  2 3 0 7 4 3        3
  0 3 0 9 0 9        3
  1 2 2 6 2 5        3
  0 3 0 7 1 6        3
  4 0 0 2 0 2        3
  1 2 1 3 3 0        3
  0 3 0 6 1 5        3
  2 0 2 8 5 4        3
  0 3 0 7 0 7        3
  2 0 2 7 1 6        3
  2 0 2 7 0 7        3
  1 2 2 2 2 0        3
  2 0 2 8 3 6        3
  1 2 2 7 4 4        3
  0 4 0 11 1 10      3
  0 3 0 1 1 0        3
  4 1 0 5 1 4        3
  2 0 2 6 5 2        3
  0 4 0 10 1 9       3
  0 3 0 9 2 7        3
  2 0 2 7 4 4        3
  1 0 3 8 3 5        3
  1 2 2 2 0 2        3
  0 2 0 12 5 8       3
  1 1 0 1 1 1        3
  1 0 3 7 3 5        3
  1 1 0 1 0 1        3
  0 4 1 9 4 6        3
  4 1 0 6 2 5        3
  3 1 1 7 1 6        3
  1 1 3 5 3 3        3
  1 0 3 8 2 6        3
  1 1 1 10 2 9       3
  1 1 0 10 1 10      3
  1 0 0 11 2 10      3
  3 1 1 8 2 6        3
  1 0 0 11 5 6       3
  1 0 0 11 4 8       3
  2 1 1 2 2 1        3
  0 3 0 10 3 8       3
  2 0 2 7 3 4        3
  0 0 1 13 1 13      3
  0 0 1 13 0 13      3
  1 0 0 10 3 7       3
  2 2 1 1 1 1        3
  2 0 2 6 2 5        3
  2 2 1 1 0 1        3
  0 3 0 8 5 4        3
  2 0 2 6 3 3        3
  1 2 1 9 1 9        3
  0 0 1 10 7 4       3
  0 3 1 11 2 10      3
  0 0 1 11 7 5       3
  1 0 3 7 2 5        3
  2 0 2 5 1 5        3
  2 3 0 6 2 4        3
  0 3 1 10 3 7       3
  1 0 3 4 3 1        3
  0 1 1 14 6 8       3
  0 2 3 4 2 3        3
  0 2 1 13 1 12      3
  1 0 3 6 2 4        3
  0 0 1 12 5 8       3
  1 2 1 8 4 5        3
  0 0 1 12 4 9       3
  1 0 3 5 2 3        3
  2 0 0 14 5 10      3
  0 1 1 15 6 10      3
  0 0 1 13 2 11      3
  1 0 0 11 6 6       3
  0 0 1 13 1 12      3
  0 0 1 11 4 7       3
  0 0 1 14 2 13      3
  0 0 1 14 1 13      3
  2 0 2 8 1 8        3
  0 0 1 13 3 10      3
  2 0 2 4 1 4        3
  1 0 3 10 1 9       3
  0 1 1 15 5 11      3
  2 0 2 3 3 1        3
  0 0 1 14 0 14      3
  2 0 2 3 3 0        3
  2 0 2 5 2 3        3
  2 2 0 3 2 1        3
  0 4 0 11 2 10      3
  0 3 2 2 2 1        3
  0 4 0 2 1 2        3
  1 0 3 10 0 10      3
  2 0 2 3 2 2        3
  2 0 2 7 5 2        3
  0 0 1 12 9 3       3
  1 2 1 8 5 3        3
  2 0 2 7 4 3        3
  1 0 3 9 1 9        3
  2 0 2 2 2 1        3
  1 1 1 1 1 0        3
  2 0 2 2 2 0        3
  0 4 0 2 0 2        3
  0 3 2 4 1 4        3
  1 0 3 6 4 2        3
  0 3 2 5 0 5        3
  1 0 3 6 4 3        3
  2 0 2 6 4 2        3
  1 0 3 8 0 8        3
  1 0 3 8 1 8        3
  2 0 2 3 1 2        3
  1 1 3 5 1 5        3
  3 2 0 3 1 2        3
  1 2 1 7 2 5        3
  2 0 2 5 5 0        3
  1 2 1 8 2 7        3
  1 2 1 8 1 8        3
  1 0 3 3 0 3        3
  0 0 1 12 7 6       3
  1 1 3 2 2 0        3
  0 5 0 11 0 11      3
  0 0 1 10 8 3       3
  1 2 1 7 4 3        3
  2 2 0 2 2 1        3
  1 1 3 2 1 2        3
  0 0 3 8 3 6        3
  0 0 1 13 6 8       3
  0 0 1 11 7 4       3
  1 0 1 15 2 14      3
  1 0 2 5 5 1        3
  0 0 1 14 3 12      3
  0 0 1 13 6 7       3
  2 2 0 2 2 0        3
  0 0 1 14 4 11      3
  1 0 3 2 2 1        3
  1 1 3 4 1 4        3
  0 4 0 2 1 1        3
  0 1 2 8 1 7        3
  0 1 2 6 5 2        3
  2 3 0 7 0 7        3
  1 1 3 5 0 5        3
  1 1 3 6 0 6        3
  2 3 1 6 4 2        3
  2 2 1 2 2 1        3
  2 3 1 7 5 3        3
  3 2 1 5 1 5        3
  1 1 1 10 3 8       3
  4 1 0 4 2 3        3
  0 0 3 8 1 8        3
  0 4 0 9 1 8        3
  2 2 0 2 1 2        3
  1 0 2 8 3 5        3
  3 2 1 2 1 1        3
  4 1 0 4 2 2        3
  3 1 1 6 4 3        3
  1 0 2 4 1 3        3
  2 2 0 3 1 2        3
  4 1 0 3 2 2        3
  3 1 0 8 3 5        3
  0 2 2 6 1 6        3
  0 2 1 14 0 14      3
  0 4 0 7 0 7        3
  4 1 0 6 3 4        3
  1 1 0 8 1 7        3
  0 0 1 13 4 9       3
  0 1 2 8 1 8        3
  0 0 2 9 6 4        3
  4 0 1 4 0 4        3
  0 5 0 3 3 0        3
  4 1 0 2 2 0        3
  1 3 0 4 4 0        3
  4 1 0 5 2 4        3
  0 4 0 8 1 7        3
  2 2 0 5 0 5        3
  0 4 1 5 2 4        3
  1 1 0 11 3 8       3
  3 1 0 9 5 4        3
  4 0 1 3 1 3        3
  3 2 1 2 2 0        3
  0 4 0 11 2 9       3
  0 1 2 3 1 3        3
  4 1 0 7 3 4        3
  4 0 1 2 0 2        3
  0 4 0 9 5 5        3
  2 2 1 3 3 0        3
  4 0 1 4 4 0        3
  4 0 1 3 3 1        3
  4 1 0 2 0 2        3
  4 0 1 2 2 0        3
  1 1 2 9 3 7        3
  0 3 1 11 0 11      3
  1 0 2 4 4 0        3
  0 1 2 7 1 7        3
  3 2 1 3 0 3        3
  4 1 0 4 1 3        3
  4 2 0 5 0 5        3
  1 0 1 10 9 2       3
  1 1 0 11 2 9       3
  0 3 3 7 3 5        3
  0 1 2 2 2 0        3
  1 1 3 6 2 4        3
  1 2 0 12 2 11      3
  1 3 2 6 5 2        3
  0 1 1 15 6 9       3
  2 1 2 4 3 2        3
  2 1 2 4 1 4        3
  2 1 2 5 2 3        3
  2 0 0 12 2 10      3
  1 1 3 3 2 1        3
  1 2 0 10 3 7       3
  3 4 0 9 6 4        3
  2 1 2 3 2 1        3
  1 1 0 11 1 10      3
  1 1 0 12 1 12      3
  2 2 0 6 3 4        3
  0 1 1 13 3 10      3
  1 1 3 7 3 5        3
  0 4 0 12 6 6       3
  1 1 3 8 0 8        3
  1 1 3 7 2 6        3
  1 1 3 6 4 2        3
  0 1 1 12 5 8       3
  1 1 3 6 3 4        3
  2 1 2 4 0 4        3
  1 1 0 10 1 9       3
  1 1 3 7 0 7        3
  0 1 1 12 4 9       3
  1 1 0 11 0 11      3
  1 1 0 11 1 11      3
  0 1 1 14 2 13      3
  0 3 0 12 6 7       3
  1 1 3 6 2 5        3
  2 1 2 1 1 1        3
  2 1 2 3 0 3        3
  1 1 0 10 0 10      3
  0 1 1 13 1 12      3
  0 3 0 11 6 6       3
  0 1 1 14 0 14      3
  1 1 3 5 4 2        3
  1 1 3 6 1 6        3
  0 1 1 10 5 6       3
  2 1 2 2 0 2        3
  1 1 3 4 3 2        3
  0 3 0 10 6 5       3
  3 2 1 7 2 6        3
  1 1 0 11 6 5       3
  1 1 0 11 5 6       3
  1 3 1 9 2 7        3
  5 0 0 7 5 2        3
  1 2 0 1 1 0        3
  1 0 1 2 2 1        3
  2 2 0 1 1 1        3
  3 2 1 6 2 5        3
  1 0 1 1 0 1        3
  5 0 0 5 2 3        3
  2 3 0 6 1 5        3
  0 3 2 7 1 6        3
  0 0 2 2 1 1        3
  2 3 0 6 0 6        3
  0 0 2 1 1 0        3
  0 0 2 1 0 1        3
  0 0 2 1 1 1        3
  5 0 0 7 1 6        3
  5 0 0 7 4 3        3
  1 3 0 6 5 1        3
  1 4 2 7 3 5        3
  0 4 0 9 6 4        3
  0 1 1 12 7 6       3
  0 1 1 12 6 7       3
  1 0 1 13 4 10      3
  0 1 1 13 6 8       3
  0 1 1 13 6 7       3
  5 0 0 6 4 3        3
  4 0 1 6 1 6        3
  1 2 0 11 3 8       3
  5 0 0 7 3 4        3
  2 2 0 3 0 3        3
  0 6 2 7 4 3        3
  5 0 0 5 4 2        3
  4 2 0 9 1 8        3
  0 1 1 13 5 8       3
  0 1 1 14 3 11      3
  3 2 1 5 1 4        3
  0 1 1 13 4 9       3
  0 1 1 14 5 9       3
  4 0 1 7 5 3        3
  1 4 2 5 2 4        3
  4 0 1 6 1 5        3
  2 2 0 2 0 2        3
  1 4 2 7 1 6        3
  3 2 1 8 3 6        3
  0 2 1 15 1 15      3
  1 1 0 11 7 5       3
  2 4 1 5 4 1        3
  2 3 0 5 1 4        3
  1 4 2 7 2 5        3
  1 1 0 13 6 7       3
  0 1 2 4 1 3        3
  2 4 1 5 4 2        3
  0 3 2 4 3 2        3
  0 2 2 6 3 4        3
  2 4 1 7 3 5        3
  3 4 0 6 4 2        3
  0 3 0 12 5 8       3
  0 4 0 10 1 10      3
  0 4 0 9 0 9        3
  0 4 0 9 1 9        3
  0 4 0 8 0 8        3
  3 4 0 5 4 1        3
  1 0 1 13 4 9       3
  1 3 0 8 1 7        3
  0 4 0 1 1 1        3
  1 1 2 2 2 1        3
  2 3 0 5 4 2        3
  2 0 1 5 5 1        3
  2 2 0 3 2 2        3
  1 1 2 2 2 0        3
  1 4 2 6 2 4        3
  1 3 1 5 1 5        3
  1 4 2 5 1 4        3
  2 4 1 4 4 0        3
  4 0 1 7 1 7        3
  2 6 0 7 6 1        3
  4 2 0 5 4 1        3
  0 2 2 5 1 4        3
  1 2 0 9 3 6        3
  0 2 2 3 0 3        3
  1 0 1 8 8 1        3
  5 0 0 6 5 2        3
  3 2 1 3 1 2        3
  4 2 0 5 1 4        3
  2 2 0 3 1 3        3
  4 2 0 7 2 5        3
  1 3 1 6 0 6        3
  0 0 3 9 2 8        3
  5 0 0 5 3 3        3
  3 2 1 2 1 2        3
  5 0 0 4 1 4        3
  0 4 1 6 0 6        3
  1 3 1 2 2 0        3
  2 0 1 9 1 9        3
  0 2 2 3 1 2        3
  0 3 1 7 7 1        3
  0 2 2 5 0 5        3
  1 3 0 7 5 3        3
  5 0 0 3 3 0        3
  4 2 0 7 0 7        3
  1 4 2 4 2 2        3
  1 4 2 6 1 5        3
  2 4 1 6 5 1        3
  4 0 1 9 1 9        3
  1 1 2 6 1 6        3
  2 2 0 4 3 1        3
  4 2 0 8 2 7        3
  2 0 1 4 4 0        3
  2 0 1 4 4 1        3
  2 0 0 15 1 14      3
  2 4 1 4 3 2        3
  1 0 2 2 0 2        3
  5 0 0 4 3 2        3
  2 3 0 3 3 0        3
  4 2 0 4 3 1        3
  2 3 0 4 4 1        3
  5 0 0 6 1 5        3
  2 0 1 8 6 2        3
  4 2 0 4 0 4        3
  2 2 0 8 4 5        3
  5 0 0 6 0 6        3
  4 2 0 6 1 6        3
  3 4 0 5 4 2        3
  2 2 0 5 4 1        3
  1 4 2 5 0 5        3
  0 1 3 7 6 1        2
  0 3 2 7 4 4        2
  1 1 1 11 4 8       2
  2 0 1 11 2 10      2
  1 0 2 7 4 4        2
  1 3 1 3 3 0        2
  0 2 1 11 8 3       2
  2 0 0 12 5 7       2
  1 4 1 4 1 3        2
  0 2 3 7 7 0        2
  0 2 3 7 7 1        2
  1 3 1 1 1 0        2
  1 3 1 1 0 1        2
  0 2 3 6 0 6        2
  1 2 1 7 7 0        2
  1 2 1 7 7 1        2
  1 3 1 4 4 0        2
  0 1 3 8 5 4        2
  3 0 0 6 6 1        2
  1 1 2 7 3 4        2
  0 4 0 12 2 10      2
  1 1 2 8 5 3        2
  2 2 1 8 8 0        2
  2 1 0 9 4 6        2
  0 3 2 6 3 4        2
  2 1 0 8 6 3        2
  0 6 1 8 7 1        2
  0 6 1 8 7 2        2
  2 0 0 13 5 8       2
  2 3 0 9 7 2        2
  0 1 3 9 2 7        2
  0 1 3 8 3 6        2
  1 1 0 10 9 2       2
  1 1 0 10 9 1       2
  2 0 1 7 6 1        2
  2 1 1 9 8 2        2
  1 3 0 10 1 9       2
  0 1 3 9 3 6        2
  0 0 0 16 10 7      2
  0 0 0 16 10 6      2
  1 2 0 11 8 3       2
  2 3 0 1 1 0        2
  3 0 1 7 7 0        2
  3 0 1 7 7 1        2
  0 1 3 9 4 5        2
  4 0 1 6 6 1        2
  1 0 0 14 1 14      2
  0 0 3 7 6 1        2
  0 0 3 7 6 2        2
  1 2 2 3 1 2        2
  1 2 1 8 7 1        2
  1 2 1 8 7 2        2
  0 1 3 9 5 5        2
  3 0 0 7 4 4        2
  2 0 1 10 2 9       2
  0 1 3 10 3 7       2
  1 3 1 9 6 4        2
  4 0 1 8 7 1        2
  2 0 1 12 0 12      2
  2 0 1 12 1 12      2
  2 0 1 12 2 10      2
  1 0 2 10 0 10      2
  0 1 3 10 4 6       2
  2 2 0 5 5 1        2
  2 2 0 5 5 0        2
  0 3 0 6 6 1        2
  1 0 2 10 1 10      2
  0 1 1 10 9 2       2
  1 1 1 12 2 10      2
  0 0 0 19 1 19      2
  2 1 1 12 1 12      2
  2 1 1 12 0 12      2
  0 4 1 0 0 0        2
  1 2 1 5 5 0        2
  1 2 1 5 5 1        2
  2 0 1 13 1 13      2
  2 0 1 13 0 13      2
  2 1 0 8 1 7        2
  0 4 0 7 6 2        2
  0 3 1 7 6 2        2
  2 0 1 6 6 1        2
  1 0 1 16 0 16      2
  1 0 1 16 1 16      2
  0 2 2 11 3 9       2
  1 1 2 9 3 6        2
  2 1 1 11 3 8       2
  0 0 2 11 1 11      2
  1 1 0 16 6 11      2
  2 1 1 9 7 3        2
  0 1 1 17 5 13      2
  0 1 2 7 3 5        2
  0 4 0 8 7 2        2
  0 1 1 16 6 11      2
  0 1 2 7 0 7        2
  1 3 0 0 0 0        2
  2 0 1 11 1 10      2
  2 2 1 9 3 7        2
  0 0 0 19 2 18      2
  2 0 0 11 7 5       2
  2 1 0 5 5 1        2
  2 1 0 5 5 0        2
  3 1 0 6 6 1        2
  2 1 1 10 1 10      2
  2 0 0 9 9 0        2
  2 1 1 13 2 12      2
  2 0 0 9 9 1        2
  1 0 2 9 2 7        2
  1 3 1 8 7 1        2
  0 1 3 4 4 1        2
  1 0 2 8 8 1        2
  0 4 0 10 5 5       2
  0 1 3 1 1 0        2
  1 1 0 12 8 5       2
  2 4 0 7 6 1        2
  1 2 0 7 7 1        2
  0 4 2 5 5 0        2
  0 1 2 7 6 1        2
  1 1 1 7 7 0        2
  0 2 1 11 9 3       2
  2 0 0 13 6 7       2
  0 1 3 1 1 1        2
  0 1 0 17 1 17      2
  0 1 0 17 0 17      2
  0 3 2 3 0 3        2
  0 1 3 10 5 5       2
  2 0 0 11 8 3       2
  2 0 1 11 0 11      2
  1 1 1 9 7 3        2
  1 1 2 7 1 7        2
  1 1 2 8 1 8        2
  2 1 1 12 2 11      2
  1 3 1 6 5 2        2
  0 5 0 8 4 4        2
  1 2 0 13 4 9       2
  1 0 0 13 0 13      2
  2 3 0 8 3 6        2
  2 1 1 7 6 1        2
  1 0 1 14 1 14      2
  0 0 3 1 1 0        2
  0 3 2 4 0 4        2
  1 0 3 5 5 1        2
  1 0 3 5 5 0        2
  1 0 2 8 2 6        2
  3 2 1 5 5 0        2
  3 4 0 5 5 0        2
  0 8 0 7 6 1        2
  1 2 2 1 1 0        2
  0 0 1 16 0 16      2
  1 1 1 9 6 3        2
  3 2 0 3 3 0        2
  1 1 1 11 1 10      2
  0 3 1 11 4 8       2
  1 3 1 10 5 5       2
  1 3 1 5 5 0        2
  2 2 1 9 1 8        2
  1 0 0 9 9 1        2
  1 0 0 9 9 0        2
  0 1 1 16 7 9       2
  0 1 1 15 9 7       2
  0 3 0 8 8 0        2
  1 2 0 9 8 1        2
  0 0 1 16 1 15      2
  2 1 1 13 1 13      2
  1 2 0 9 8 2        2
  3 0 1 1 1 1        2
  2 2 1 11 1 11      2
  4 0 1 7 6 1        2
  1 0 1 11 7 4       2
  1 3 1 6 6 0        2
  0 5 1 7 4 4        2
  0 4 0 6 6 1        2
  0 4 0 6 6 0        2
  3 1 0 9 3 6        2
  0 0 0 17 11 6      2
  0 0 0 17 11 7      2
  0 1 3 5 5 0        2
  0 3 2 3 1 2        2
  0 6 1 6 5 1        2
  3 1 0 11 3 9       2
  0 3 2 5 3 3        2
  0 3 1 9 1 8        2
  0 4 0 9 7 2        2
  2 1 1 7 0 7        2
  0 1 3 8 4 4        2
  3 1 0 2 2 1        2
  1 2 0 10 8 3       2
  3 0 1 8 7 2        2
  0 1 3 6 6 0        2
  1 3 1 7 7 1        2
  0 3 1 9 2 7        2
  0 0 0 18 3 16      2
  0 0 0 17 3 15      2
  0 0 0 17 5 12      2
  0 0 0 17 4 14      2
  3 1 0 6 1 6        2
  0 0 0 15 8 8       2
  0 0 0 13 12 1      2
  0 0 0 13 12 2      2
  0 0 0 16 7 9       2
  0 0 0 16 8 9       2
  0 0 0 15 9 7       2
  0 0 0 13 13 0      2
  0 0 0 13 13 1      2
  0 0 0 14 11 4      2
  0 2 1 14 5 9       2
  0 0 0 15 10 6      2
  0 0 0 15 10 5      2
  0 0 0 14 12 3      2
  0 0 0 16 9 8       2
  0 0 0 16 9 7       2
  0 1 3 10 1 9       2
  0 0 0 17 8 9       2
  0 0 0 14 13 2      2
  0 0 0 14 13 1      2
  0 0 0 17 7 10      2
  0 0 0 15 11 4      2
  0 0 0 15 11 5      2
  0 0 0 14 14 1      2
  3 1 1 8 0 8        2
  2 3 1 3 3 1        2
  3 1 1 6 1 6        2
  3 1 1 5 1 4        2
  3 1 1 1 1 0        2
  4 1 0 1 0 1        2
  3 1 1 3 3 0        2
  3 1 1 5 5 1        2
  3 1 1 5 5 0        2
  4 1 0 1 1 1        2
  4 1 0 3 1 3        2
  4 1 0 4 0 4        2
  3 1 1 8 1 7        2
  0 0 0 16 11 5      2
  0 0 0 16 11 6      2
  0 2 0 9 7 3        2
  0 3 1 9 3 6        2
  1 0 2 7 6 1        2
  1 0 0 10 9 2       2
  0 1 2 10 3 8       2
  1 0 0 10 8 3       2
  2 1 0 5 4 2        2
  0 0 1 7 7 0        2
  0 0 1 7 7 1        2
  1 3 0 9 4 5        2
  0 0 1 10 9 2       2
  0 1 1 11 9 3       2
  0 1 1 11 9 2       2
  0 5 1 8 4 5        2
  1 2 1 6 6 1        2
  2 2 1 10 1 10      2
  3 1 0 5 1 5        2
  3 0 1 1 1 0        2
  1 2 2 7 5 3        2
  2 3 0 5 1 5        2
  5 0 0 10 1 10      2
  0 0 1 0 0 0        2
  1 0 0 0 0 0        2
  0 2 0 0 0 0        2
  0 3 1 11 3 9       2
  2 1 0 0 0 0        2
  0 0 0 17 6 11      2
  2 1 0 9 0 9        2
  0 1 0 15 3 12      2
  2 3 0 7 3 5        2
  1 1 2 9 4 6        2
  2 3 0 7 3 4        2
  2 2 1 11 2 10      2
  0 2 1 12 9 3       2
  0 1 0 15 4 12      2
  0 0 3 9 4 6        2
  3 1 0 2 1 1        2
  0 5 0 5 0 5        2
  0 1 0 12 8 4       2
  0 2 0 12 0 12      2
  0 0 0 17 10 7      2
  0 0 0 17 10 8      2
  0 3 2 1 1 0        2
  1 0 2 6 6 0        2
  1 0 2 6 6 1        2
  0 0 0 15 12 3      2
  0 0 0 16 12 5      2
  0 5 0 6 1 6        2
  1 3 1 8 6 3        2
  0 0 0 15 13 2      2
  2 1 1 1 0 1        2
  1 3 1 11 2 10      2
  0 1 0 16 1 15      2
  0 1 0 16 2 15      2
  0 4 0 8 6 3        2
  0 3 2 8 2 7        2
  3 1 0 1 1 0        2
  0 5 1 9 8 2        2
  2 3 0 6 3 4        2
  1 0 0 9 7 2        2
  1 0 0 9 8 1        2
  0 2 0 10 4 6       2
  0 2 0 8 8 1        2
  0 2 0 10 6 5       2
  0 2 0 9 7 2        2
  0 1 2 9 1 8        2
  0 4 0 12 1 12      2
  2 1 1 11 2 9       2
  1 7 0 3 0 3        2
  0 5 0 4 1 4        2
  0 4 0 11 1 11      2
  1 3 1 9 3 7        2
  0 4 0 10 0 10      2
  0 1 0 13 10 3      2
  0 0 3 9 1 9        2
  0 0 0 15 15 0      2
  0 0 0 16 12 4      2
  0 0 0 16 13 4      2
  0 0 0 16 14 3      2
  0 0 0 17 12 6      2
  0 0 0 17 12 5      2
  0 0 0 16 16 1      2
  0 0 0 17 13 4      2
  0 0 0 17 13 5      2
  0 0 0 17 14 3      2
  0 4 1 6 1 5        2
  1 0 0 12 3 10      2
  1 1 2 11 2 9       2
  0 5 0 6 5 2        2
  2 1 1 6 6 1        2
  0 4 0 12 1 11      2
  2 1 1 6 6 0        2
  0 5 0 4 2 3        2
  2 0 0 11 9 2       2
  1 1 2 7 5 3        2
  0 3 0 11 0 11      2
  0 2 0 14 3 12      2
  0 5 0 3 2 1        2
  0 3 0 10 1 10      2
  2 0 0 11 9 3       2
  0 3 0 10 2 9       2
  0 3 0 9 1 8        2
  0 3 0 8 1 7        2
  0 3 0 8 1 8        2
  0 3 0 8 2 7        2
  0 3 0 7 1 7        2
  0 3 0 7 2 6        2
  0 3 0 9 2 8        2
  0 3 0 6 0 6        2
  1 1 2 8 3 5        2
  0 3 0 8 3 5        2
  0 3 0 9 3 6        2
  1 0 0 12 0 12      2
  0 3 0 8 2 6        2
  0 3 0 0 0 0        2
  1 0 0 13 1 12      2
  0 1 1 0 0 0        2
  2 3 0 6 3 3        2
  2 3 0 7 2 5        2
  1 0 0 11 2 9       2
  1 0 2 9 3 6        2
  0 3 0 10 1 9       2
  0 3 2 5 2 3        2
  0 1 3 9 3 7        2
  0 3 0 8 4 4        2
  1 3 1 8 4 5        2
  1 0 0 12 2 10      2
  1 0 2 6 5 1        2
  1 0 0 12 1 11      2
  1 0 0 13 2 12      2
  2 3 0 8 1 7        2
  1 0 0 9 8 2        2
  1 0 1 14 3 12      2
  1 0 0 9 7 3        2
  0 0 1 13 5 9       2
  0 0 1 12 2 11      2
  1 0 0 11 7 4       2
  1 0 0 12 7 6       2
  1 0 0 12 6 7       2
  0 0 1 14 3 11      2
  0 0 1 15 2 14      2
  0 0 1 14 1 14      2
  0 0 1 15 1 15      2
  0 0 1 15 0 15      2
  1 1 2 8 5 4        2
  2 2 1 1 1 0        2
  3 1 0 1 0 1        2
  1 4 1 3 1 3        2
  0 4 0 1 1 0        2
  0 3 0 9 6 3        2
  0 0 1 13 8 6       2
  0 1 2 6 2 4        2
  1 0 1 15 1 14      2
  1 3 1 9 4 6        2
  0 0 1 14 7 7       2
  0 0 1 12 8 5       2
  0 0 1 12 8 4       2
  0 3 2 7 5 2        2
  0 0 2 7 7 1        2
  0 4 0 1 0 1        2
  0 0 1 13 7 7       2
  0 0 1 13 7 6       2
  0 0 1 15 3 13      2
  2 1 1 1 1 0        2
  0 0 1 14 6 9       2
  0 0 1 15 5 11      2
  0 0 1 15 4 12      2
  0 0 2 7 7 0        2
  0 3 0 7 7 0        2
  0 0 1 14 6 8       2
  0 0 1 14 5 10      2
  0 1 3 9 4 6        2
  3 1 0 7 4 4        2
  1 4 1 2 0 2        2
  0 1 2 8 4 4        2
  2 3 0 7 1 7        2
  0 5 0 7 4 3        2
  1 0 0 14 6 9       2
  2 1 1 1 1 1        2
  1 1 1 0 0 0        2
  0 3 1 9 5 4        2
  0 0 1 13 5 8       2
  2 3 0 5 3 3        2
  0 0 2 13 4 10      2
  0 1 3 9 1 8        2
  1 0 0 13 6 8       2
  1 1 2 8 0 8        2
  0 0 1 14 4 10      2
  0 1 2 8 0 8        2
  0 3 1 12 1 11      2
  1 1 0 11 4 7       2
  3 1 0 7 5 3        2
  3 1 0 8 5 4        2
  3 1 0 8 6 2        2
  1 1 0 10 3 7       2
  3 1 0 8 6 3        2
  0 0 1 15 6 10      2
  0 1 2 6 1 5        2
  3 1 0 7 3 4        2
  1 2 0 12 2 10      2
  2 3 0 7 1 6        2
  0 2 1 16 1 15      2
  3 1 0 6 3 3        2
  0 4 0 11 3 9       2
  1 0 2 4 0 4        2
  0 0 1 14 5 9       2
  0 0 1 16 2 14      2
  1 1 0 13 0 13      2
  1 2 0 12 1 11      2
  1 1 0 12 2 11      2
  0 0 1 15 3 12      2
  2 0 0 14 1 13      2
  1 1 0 11 3 9       2
  1 1 0 10 2 8       2
  0 4 0 9 5 4        2
  0 0 1 15 2 13      2
  2 3 0 8 2 7        2
  0 4 0 8 5 3        2
  0 1 1 15 2 14      2
  0 4 0 10 6 5       2
  3 1 0 6 4 2        2
  0 1 1 16 0 16      2
  0 1 1 13 2 11      2
  0 1 1 15 1 15      2
  0 1 1 15 0 15      2
  1 3 1 10 4 6       2
  0 1 1 14 1 14      2
  0 3 0 14 2 12      2
  0 3 0 14 3 12      2
  0 1 1 13 0 13      2
  0 1 1 11 0 11      2
  2 1 1 8 6 3        2
  1 1 0 10 6 4       2
  1 0 1 1 1 0        2
  1 0 1 1 1 1        2
  2 3 0 7 2 6        2
  0 3 0 9 8 1        2
  0 2 1 0 0 0        2
  1 1 0 9 8 1        2
  3 1 0 7 5 2        2
  0 1 1 14 3 12      2
  1 3 1 11 4 8       2
  3 1 0 5 4 2        2
  0 1 1 15 2 13      2
  0 1 1 15 3 13      2
  0 1 1 14 4 11      2
  0 1 1 15 4 12      2
  1 1 0 9 8 2        2
  0 1 1 14 4 10      2
  1 1 0 10 7 3       2
  1 1 2 8 1 7        2
  1 1 0 12 6 7       2
  1 1 0 10 8 3       2
  0 4 0 7 7 0        2
  1 1 0 12 6 6       2
  1 1 0 11 8 3       2
  1 1 0 11 4 8       2
  1 1 0 12 4 9       2
  0 3 1 10 5 5       2
  1 1 0 12 2 10      2
  3 1 0 10 5 6       2
  0 2 2 7 0 7        2
  1 2 1 8 6 2        2
  2 2 0 6 2 4        2
  0 3 2 4 3 1        2
  1 2 1 7 6 1        2
  2 2 0 7 3 4        2
  1 0 1 16 1 15      2
  0 2 1 9 9 0        2
  1 2 0 14 0 14      2
  0 2 2 2 2 0        2
  0 0 2 11 2 10      2
  1 3 0 7 5 2        2
  1 0 1 14 4 10      2
  2 3 0 4 1 3        2
  3 1 0 10 3 8       2
  0 2 2 2 1 2        2
  1 0 1 13 8 6       2
  1 0 1 13 6 7       2
  2 3 0 6 5 2        2
  1 1 2 9 1 9        2
  1 0 1 13 5 8       2
  2 3 0 3 3 1        2
  1 0 1 14 5 10      2
  1 1 1 12 2 11      2
  0 0 2 11 1 10      2
  1 3 0 10 5 6       2
  0 2 2 1 1 0        2
  0 3 2 5 3 2        2
  1 1 1 11 2 9       2
  2 3 0 4 4 0        2
  2 3 0 4 0 4        2
  0 4 0 9 6 3        2
  2 2 0 5 4 2        2
  1 0 1 15 4 12      2
  2 3 0 2 2 0        2
  2 3 0 5 5 0        2
  1 0 1 13 7 7       2
  1 0 1 11 10 2      2
  1 0 1 11 10 1      2
  3 1 0 9 0 9        2
  1 1 2 5 1 5        2
  3 0 0 1 1 0        2
  3 1 0 7 2 6        2
  2 3 0 1 1 1        2
  0 3 2 10 4 7       2
  2 1 0 6 5 1        2
  0 3 1 12 1 12      2
  3 0 0 2 0 2        2
  0 3 2 4 4 1        2
  3 0 0 1 0 1        2
  2 1 0 5 3 3        2
  0 1 2 2 1 1        2
  1 2 0 13 3 10      2
  0 4 1 9 5 4        2
  2 0 1 1 1 0        2
  1 1 1 12 0 12      2
  1 1 1 9 2 7        2
  1 2 1 10 5 5       2
  2 0 1 1 1 1        2
  2 0 1 1 0 1        2
  0 0 3 11 2 10      2
  0 2 2 10 3 8       2
  1 0 1 14 6 9       2
  0 2 2 4 4 0        2
  2 1 1 11 1 10      2
  1 1 1 9 6 4        2
  1 1 2 1 1 0        2
  2 1 1 12 1 11      2
  2 2 0 9 2 7        2
  2 4 0 6 1 5        2
  1 2 1 10 1 10      2
  0 6 1 5 4 2        2
  2 4 0 5 1 4        2
  3 0 1 7 5 2        2
  1 6 0 6 4 3        2
  2 3 1 3 3 0        2
  0 10 0 7 0 7       2
  3 2 0 2 0 2        2
  0 4 2 7 0 7        2
  1 2 2 9 3 6        2
  2 3 1 5 4 2        2
  0 2 1 12 5 8       2
  2 4 0 4 1 3        2
  3 2 0 3 2 2        2
  0 4 1 3 1 2        2
  0 4 1 9 3 7        2
  3 0 0 11 0 11      2
  0 3 0 13 6 8       2
  0 6 1 4 4 1        2
  3 0 1 10 8 2       2
  0 3 2 3 2 2        2
  1 4 1 4 2 3        2
  2 4 0 4 2 2        2
  3 0 0 11 1 11      2
  3 2 0 2 1 1        2
  4 1 0 5 0 5        2
  0 6 1 7 7 0        2
  0 4 2 8 5 3        2
  0 0 3 5 5 0        2
  2 4 0 8 3 6        2
  0 1 1 14 7 8       2
  2 3 1 4 2 3        2
  0 3 1 9 6 4        2
  1 4 1 1 1 1        2
  0 4 1 6 3 3        2
  0 1 1 14 6 9       2
  3 2 0 2 2 0        2
  1 2 1 9 5 5        2
  1 3 1 6 1 6        2
  2 4 0 7 3 4        2
  1 2 2 9 0 9        2
  1 2 2 5 2 4        2
  3 2 0 4 4 0        2
  2 3 0 11 3 8       2
  1 2 2 5 4 1        2
  0 4 1 4 2 3        2
  1 4 1 2 2 1        2
  3 0 0 8 2 6        2
  0 1 2 8 4 5        2
  1 2 2 4 4 0        2
  1 2 2 4 4 1        2
  0 4 1 6 3 4        2
  0 2 2 8 2 7        2
  0 2 3 4 3 2        2
  2 2 0 7 1 6        2
  4 0 0 2 1 1        2
  0 7 1 4 0 4        2
  2 3 0 5 2 4        2
  4 0 0 1 1 1        2
  3 1 1 0 0 0        2
  3 1 0 9 4 5        2
  4 0 0 1 1 0        2
  1 7 0 4 1 4        2
  0 4 1 6 5 2        2
  0 3 1 12 2 11      2
  1 1 1 14 0 14      2
  2 3 0 8 5 4        2
  0 4 1 1 0 1        2
  2 0 2 8 2 7        2
  0 0 3 4 4 0        2
  1 2 2 4 1 3        2
  2 0 1 10 3 7       2
  4 0 0 1 0 1        2
  2 0 2 8 4 5        2
  1 0 3 7 4 3        2
  1 2 1 9 1 8        2
  0 0 3 10 2 9       2
  1 6 0 9 7 3        2
  1 2 2 2 1 1        2
  1 2 2 8 4 5        2
  1 2 2 7 4 3        2
  1 0 3 7 1 7        2
  2 2 1 13 2 12      2
  2 0 2 6 1 5        2
  1 2 2 1 1 1        2
  1 2 2 6 4 2        2
  0 1 2 9 2 7        2
  2 0 2 6 5 1        2
  2 0 0 1 0 1        2
  4 0 0 8 6 2        2
  0 2 3 8 2 6        2
  0 4 2 6 3 3        2
  0 2 1 14 1 13      2
  1 3 1 8 5 4        2
  0 2 3 6 3 3        2
  2 0 2 7 3 5        2
  1 0 3 5 4 2        2
  1 0 1 14 3 11      2
  1 0 3 7 3 4        2
  0 4 2 10 5 6       2
  3 1 1 8 1 8        2
  0 5 2 9 0 9        2
  1 0 3 6 3 4        2
  3 1 1 10 0 10      2
  2 0 1 11 3 9       2
  0 2 3 7 4 4        2
  0 2 1 14 2 13      2
  2 2 1 12 1 12      2
  1 1 0 14 6 9       2
  2 2 1 12 0 12      2
  0 1 1 14 5 10      2
  0 0 2 12 1 12      2
  0 4 0 14 4 11      2
  4 0 0 8 0 8        2
  0 2 3 7 6 2        2
  1 0 1 14 4 11      2
  2 4 0 5 4 1        2
  0 2 3 6 4 2        2
  0 2 3 5 2 3        2
  1 0 3 6 1 6        2
  2 0 2 4 4 0        2
  0 0 2 12 0 12      2
  1 4 1 5 4 1        2
  0 0 2 10 3 7       2
  1 0 3 7 1 6        2
  0 2 1 16 0 16      2
  0 2 3 5 4 1        2
  0 2 3 5 4 2        2
  1 0 3 4 3 2        2
  1 4 1 8 5 3        2
  0 7 0 9 1 9        2
  2 0 2 9 1 8        2
  2 2 1 12 1 11      2
  3 2 0 8 4 4        2
  1 2 1 8 3 6        2
  2 1 0 4 0 4        2
  2 0 0 1 1 0        2
  0 1 1 15 3 12      2
  2 0 2 9 0 9        2
  2 0 2 4 3 1        2
  0 2 3 3 3 0        2
  3 2 0 11 0 11      2
  3 0 0 8 1 7        2
  1 0 3 6 1 5        2
  3 2 0 9 3 6        2
  1 4 1 10 4 6       2
  1 0 1 15 0 15      2
  0 3 1 13 1 13      2
  2 2 1 11 0 11      2
  1 0 3 11 1 11      2
  1 0 3 11 0 11      2
  1 0 1 15 1 15      2
  0 4 0 11 4 8       2
  3 0 0 8 6 3        2
  0 1 1 16 3 14      2
  2 0 2 2 0 2        2
  0 1 1 15 4 11      2
  1 0 0 13 4 9       2
  0 1 1 16 2 14      2
  0 0 3 11 1 11      2
  1 0 3 9 2 8        2
  1 0 3 9 1 8        2
  1 4 1 10 6 4       2
  1 0 3 5 1 4        2
  3 0 0 8 6 2        2
  3 0 1 11 5 6       2
  1 1 0 15 6 10      2
  1 4 1 10 3 7       2
  1 0 3 6 5 1        2
  0 1 2 1 0 1        2
  0 0 3 11 0 11      2
  1 0 3 9 0 9        2
  2 2 1 11 3 9       2
  0 0 2 13 2 11      2
  1 1 1 6 6 0        2
  1 2 1 8 5 4        2
  2 2 1 11 5 7       2
  2 0 2 4 1 3        2
  3 0 1 11 6 6       2
  1 2 1 7 3 4        2
  3 2 0 10 1 10      2
  1 2 0 13 1 12      2
  0 4 1 7 4 4        2
  3 0 1 10 7 3       2
  2 3 1 6 0 6        2
  2 0 2 5 5 1        2
  2 0 1 10 4 7       2
  2 3 0 1 0 1        2
  2 2 0 5 1 4        2
  1 0 3 7 0 7        2
  1 1 1 6 6 1        2
  2 0 2 1 1 1        2
  0 5 0 7 5 3        2
  2 0 2 1 1 0        2
  1 0 3 4 4 0        2
  1 0 3 4 4 1        2
  1 1 2 1 0 1        2
  3 0 1 14 1 13      2
  2 2 0 7 3 5        2
  0 0 3 1 1 1        2
  2 1 1 12 3 9       2
  1 1 3 4 4 0        2
  3 2 0 10 2 9       2
  2 0 2 1 0 1        2
  1 0 3 3 3 0        2
  1 0 3 3 3 1        2
  1 1 3 1 0 1        2
  1 1 3 1 1 1        2
  0 4 1 7 1 7        2
  1 1 3 3 3 1        2
  1 0 3 1 0 1        2
  1 0 1 14 7 7       2
  1 1 3 2 2 1        2
  2 4 0 7 5 2        2
  1 0 3 1 1 0        2
  1 0 3 1 1 1        2
  2 2 0 6 1 6        2
  1 4 1 8 2 6        2
  1 1 1 13 0 13      2
  0 0 3 10 1 10      2
  0 7 1 10 1 10      2
  2 1 0 4 3 1        2
  1 1 3 7 1 7        2
  2 2 0 4 1 3        2
  3 1 1 10 4 6       2
  1 3 1 9 0 9        2
  4 1 0 7 2 5        2
  1 0 2 1 0 1        2
  3 1 1 9 3 7        2
  3 3 0 7 4 3        2
  3 1 1 8 3 5        2
  2 3 1 6 5 1        2
  2 3 1 6 5 2        2
  0 1 2 6 5 1        2
  0 7 0 2 1 2        2
  0 5 1 9 3 7        2
  3 1 1 9 0 9        2
  0 1 1 16 3 13      2
  3 1 1 7 3 4        2
  4 1 0 4 3 2        2
  2 1 0 6 2 4        2
  3 1 1 7 4 3        2
  2 3 1 6 6 0        2
  0 5 2 4 4 1        2
  1 2 0 14 1 14      2
  3 1 1 7 5 3        2
  0 1 2 7 3 4        2
  4 1 0 3 3 0        2
  0 3 2 9 1 8        2
  2 4 0 10 5 5       2
  0 4 1 3 3 0        2
  1 1 1 11 0 11      2
  2 2 1 10 3 8       2
  0 3 1 8 5 4        2
  4 1 0 6 0 6        2
  3 2 0 9 2 7        2
  3 2 1 1 1 1        2
  1 3 0 7 4 4        2
  1 3 1 9 2 8        2
  4 1 0 2 2 1        2
  2 3 1 5 2 4        2
  1 2 0 13 1 13      2
  2 2 0 10 3 7       2
  4 0 0 7 6 1        2
  0 7 0 3 1 2        2
  3 0 1 10 6 4       2
  4 1 0 5 3 3        2
  0 2 1 9 9 1        2
  4 1 0 2 1 1        2
  0 0 3 10 0 10      2
  2 3 1 4 1 3        2
  4 1 0 1 1 0        2
  2 2 0 5 1 5        2
  1 3 1 7 6 1        2
  4 0 1 1 1 1        2
  4 1 0 6 2 4        2
  1 1 1 13 1 13      2
  3 2 0 9 1 8        2
  3 0 1 12 3 9       2
  0 1 3 7 5 3        2
  2 0 0 14 6 9       2
  0 1 1 14 8 7       2
  0 4 0 13 0 13      2
  3 2 1 6 0 6        2
  0 2 3 5 1 5        2
  1 3 0 10 2 8       2
  0 4 1 9 2 8        2
  3 2 0 8 2 6        2
  0 3 3 2 0 2        2
  0 3 1 7 7 0        2
  0 2 1 14 1 14      2
  0 3 3 7 4 4        2
  0 3 3 5 3 3        2
  0 3 3 6 4 2        2
  0 3 3 3 1 3        2
  0 3 3 4 3 1        2
  0 3 3 5 4 2        2
  0 3 3 2 1 1        2
  0 3 3 1 1 1        2
  2 1 2 5 3 2        2
  3 2 0 7 1 6        2
  0 1 2 5 4 2        2
  2 1 2 4 3 1        2
  3 0 1 13 1 12      2
  2 1 2 8 4 5        2
  2 1 2 3 3 1        2
  1 1 3 8 5 3        2
  1 3 1 8 0 8        2
  1 0 2 1 1 1        2
  1 1 3 8 3 5        2
  2 1 2 3 2 2        2
  2 1 2 3 1 3        2
  1 1 3 9 1 9        2
  0 2 1 14 3 11      2
  2 1 2 6 1 6        2
  1 1 3 7 5 3        2
  1 1 3 7 4 3        2
  1 1 3 8 1 7        2
  1 1 3 7 4 4        2
  1 3 1 8 1 8        2
  2 1 2 4 1 3        2
  2 1 2 2 2 0        2
  2 4 0 7 3 5        2
  4 0 0 9 3 6        2
  2 1 2 5 2 4        2
  1 1 3 8 1 8        2
  2 1 2 5 0 5        2
  2 1 2 5 1 5        2
  1 2 1 6 5 1        2
  0 4 1 6 1 6        2
  1 1 3 7 1 6        2
  1 1 3 6 5 1        2
  1 2 1 6 5 2        2
  1 1 3 6 5 2        2
  0 3 1 0 0 0        2
  1 1 3 6 4 3        2
  1 2 2 8 1 8        2
  0 4 1 6 2 4        2
  0 0 2 12 1 11      2
  2 1 2 2 1 1        2
  1 4 1 9 2 7        2
  3 0 1 12 2 10      2
  2 0 1 11 1 11      2
  2 2 0 2 1 1        2
  0 3 0 11 9 2       2
  2 1 2 1 1 0        2
  1 1 3 5 2 3        2
  1 2 2 8 2 6        2
  0 6 1 7 7 1        2
  1 1 3 4 4 1        2
  0 4 2 4 2 3        2
  2 1 2 1 0 1        2
  1 1 3 3 3 0        2
  1 1 3 1 1 0        2
  0 1 1 16 4 12      2
  0 3 2 5 5 0        2
  1 1 1 10 4 7       2
  2 3 1 3 1 2        2
  0 7 0 4 1 4        2
  3 2 0 8 1 7        2
  2 2 1 9 5 4        2
  0 3 2 6 6 0        2
  2 1 0 8 0 8        2
  3 2 1 7 2 5        2
  3 0 1 9 6 3        2
  3 0 1 9 6 4        2
  1 2 1 5 4 1        2
  4 0 0 6 0 6        2
  2 2 0 1 1 0        2
  4 0 1 6 2 5        2
  4 0 1 8 6 2        2
  0 2 3 3 0 3        2
  1 4 2 6 4 2        2
  0 3 2 9 4 6        2
  1 3 0 8 5 4        2
  0 4 0 7 7 1        2
  3 4 0 10 1 10      2
  4 2 0 10 2 9       2
  1 4 1 3 3 1        2
  0 4 3 9 3 7        2
  2 8 0 9 0 9        2
  3 2 1 5 0 5        2
  2 4 1 4 3 1        2
  3 4 0 7 3 4        2
  5 0 0 9 2 7        2
  0 1 2 1 1 0        2
  5 0 0 6 1 6        2
  3 2 1 4 1 4        2
  0 0 3 9 0 9        2
  3 4 0 4 3 2        2
  0 0 2 8 8 0        2
  3 2 1 9 1 8        2
  3 4 0 9 0 9        2
  5 0 0 7 6 2        2
  5 0 0 7 6 1        2
  4 0 0 12 2 11      2
  4 0 1 7 5 2        2
  0 2 3 1 0 1        2
  2 4 1 3 3 1        2
  3 2 1 9 0 9        2
  0 4 1 5 1 4        2
  2 0 0 15 1 15      2
  3 0 1 12 2 11      2
  1 4 2 9 0 9        2
  0 1 1 10 10 1      2
  0 2 3 1 1 1        2
  0 4 0 8 6 2        2
  2 4 0 8 6 3        2
  2 2 1 10 5 5       2
  2 2 0 5 2 4        2
  3 2 1 8 1 7        2
  0 6 2 9 4 5        2
  1 3 0 9 1 9        2
  1 3 1 1 1 1        2
  3 4 0 8 0 8        2
  0 0 2 8 8 1        2
  1 2 1 4 4 1        2
  3 0 1 11 2 9       2
  3 2 0 7 0 7        2
  1 0 1 15 3 13      2
  0 6 2 6 4 2        2
  4 2 0 8 1 8        2
  2 2 0 1 0 1        2
  0 2 3 2 2 1        2
  4 0 1 9 2 8        2
  3 2 0 9 4 6        2
  3 2 1 8 0 8        2
  4 0 1 6 5 2        2
  2 2 1 10 5 6       2
  2 2 0 6 4 3        2
  3 4 0 8 3 5        2
  1 4 2 4 3 2        2
  1 2 1 11 2 10      2
  4 2 0 6 3 3        2
  5 0 0 7 5 3        2
  4 2 0 8 0 8        2
  3 4 0 7 2 5        2
  0 2 3 1 1 0        2
  5 0 0 5 1 5        2
  0 4 2 4 3 2        2
  4 0 1 10 1 10      2
  4 0 1 10 0 10      2
  3 4 0 8 1 8        2
  0 4 2 4 3 1        2
  1 2 2 3 3 0        2
  1 4 1 6 6 0        2
  0 2 3 3 1 2        2
  0 2 3 5 0 5        2
  0 2 3 6 1 5        2
  5 0 0 6 5 1        2
  2 2 1 8 5 4        2
  3 4 0 7 1 7        2
  0 2 3 6 2 4        2
  3 2 0 6 1 5        2
  1 4 2 7 0 7        2
  1 0 2 1 1 0        2
  1 1 1 10 6 5       2
  3 2 1 7 1 7        2
  2 4 1 7 2 5        2
  2 4 0 7 4 4        2
  5 0 0 3 3 1        2
  3 2 0 4 0 4        2
  1 2 1 11 1 11      2
  2 4 1 8 4 4        2
  0 2 2 4 1 4        2
  4 0 0 11 1 10      2
  4 2 0 7 1 7        2
  4 0 0 10 2 8       2
  3 0 1 12 1 12      2
  0 4 1 7 2 6        2
  1 2 1 9 3 6        2
  4 0 1 9 0 9        2
  3 4 0 8 2 7        2
  3 4 0 9 2 7        2
  1 1 1 12 1 12      2
  4 2 0 8 1 7        2
  5 0 0 8 3 6        2
  3 4 0 7 5 2        2
  5 0 0 8 2 7        2
  4 0 1 7 3 4        2
  5 0 0 8 1 7        2
  1 3 1 7 3 4        2
  3 2 0 6 0 6        2
  3 0 1 10 3 8       2
  2 4 0 4 2 3        2
  2 4 0 7 0 7        2
  3 2 1 6 1 6        2
  3 0 1 9 5 4        2
  1 2 1 10 2 8       2
  4 0 1 7 2 5        2
  4 2 0 6 0 6        2
  3 0 0 8 0 8        2
  4 0 0 10 6 5       2
  3 4 0 7 2 6        2
  2 4 0 6 1 6        2
  0 1 3 9 1 9        2
  2 4 0 4 1 4        2
  2 4 1 5 5 0        2
  3 2 1 5 4 2        2
  2 4 1 5 5 1        2
  2 6 0 8 4 4        2
  1 2 0 13 2 12      2
  0 1 1 12 9 4       2
  0 6 1 5 5 0        2
  4 2 0 3 2 1        2
  1 4 1 6 1 5        2
  4 0 0 9 6 4        2
  2 4 0 4 3 2        2
  2 3 1 0 0 0        2
  2 2 1 8 1 8        2
  3 2 0 8 4 5        2
  0 1 1 12 8 5       2
  5 0 0 4 3 1        2
  0 4 2 5 4 2        2
  2 4 0 5 0 5        2
  5 0 0 4 2 2        2
  2 4 0 1 1 1        2
  3 2 1 4 4 1        2
  4 0 0 11 0 11      2
  2 4 0 2 2 1        2
  5 0 0 7 1 7        2
  4 0 1 6 4 2        2
  3 0 0 9 1 8        2
  3 4 0 7 3 5        2
  0 6 2 6 4 3        2
  0 1 3 7 1 7        2
  3 2 1 1 0 1        2
  2 4 0 1 1 0        2
  0 2 1 12 6 7       2
  0 1 1 13 8 5       2
  1 4 2 4 3 1        2
  3 4 0 1 1 0        2
  1 9 0 5 2 3        2
  1 1 0 13 5 9       2
  4 2 0 3 0 3        2
  3 2 1 3 3 0        2
  1 2 2 6 0 6        2
  4 2 0 1 1 0        2
  5 0 0 2 2 1        2
  2 4 0 4 0 4        2
  1 4 2 3 2 2        2
  0 2 2 4 0 4        2
  3 4 0 2 1 2        2
  4 2 0 2 0 2        2
  0 2 2 3 2 2        2
  4 2 0 4 2 3        2
  3 2 1 2 2 1        2
  2 4 0 1 0 1        2
  2 4 0 3 1 3        2
  0 2 2 7 5 2        2
  3 2 1 1 1 0        2
  4 2 0 3 2 2        2
  2 4 0 7 1 6        2
  5 0 0 2 1 1        2
  1 2 1 10 2 9       2
  1 4 1 4 0 4        2
  2 2 0 5 2 3        2
  5 0 0 1 1 1        2
  1 1 0 13 6 8       2
  5 0 0 1 1 0        2
  0 4 3 2 0 2        2
  4 0 1 2 2 1        2
  3 0 1 8 6 2        2
  4 0 1 1 1 0        2
  4 2 0 3 3 1        2
  1 2 1 9 2 7        2
  3 4 0 8 6 3        2
  3 0 2 5 1 5        2
  2 2 2 1 0 1        2
  0 2 2 6 5 2        2
  1 4 1 1 1 0        2
  0 7 1 2 0 2        2
  1 5 1 6 6 1        1
  0 6 1 6 1 5        1
  0 3 2 8 8 0        1
  0 3 2 8 8 1        1
  1 6 0 11 0 11      1
  0 1 3 13 0 13      1
  0 1 3 14 0 14      1
  0 1 3 14 1 14      1
  0 1 3 12 2 11      1
  0 1 3 13 2 12      1
  0 7 0 10 8 3       1
  0 1 3 11 2 9       1
  0 1 3 12 3 10      1
  0 1 3 12 2 10      1
  0 1 3 13 3 11      1
  1 1 2 9 6 4        1
  1 1 2 10 5 5       1
  1 1 2 8 7 1        1
  2 4 1 6 6 0        1
  1 1 2 10 6 5       1
  1 1 2 10 6 4       1
  0 1 3 11 3 8       1
  1 1 2 11 5 6       1
  0 1 3 12 3 9       1
  2 4 1 6 6 1        1
  0 1 3 11 5 6       1
  1 1 2 11 6 5       1
  0 1 3 11 4 7       1
  1 2 0 11 8 4       1
  1 1 2 10 7 4       1
  1 1 2 10 7 3       1
  0 1 3 12 5 7       1
  0 1 3 12 4 8       1
  1 1 2 11 7 4       1
  2 4 0 8 1 8        1
  1 4 1 8 0 8        1
  0 2 3 8 7 1        1
  0 2 3 8 7 2        1
  2 4 0 7 1 7        1
  1 4 1 7 1 7        1
  0 0 1 17 2 16      1
  1 0 3 9 8 2        1
  2 4 0 6 0 6        1
  2 4 0 3 2 2        1
  0 4 1 5 2 3        1
  3 4 0 7 6 1        1
  0 3 2 9 8 2        1
  0 3 2 9 8 1        1
  2 3 0 8 7 2        1
  2 4 0 2 1 1        1
  2 4 0 5 1 5        1
  5 0 0 8 7 2        1
  1 4 1 5 0 5        1
  5 0 0 8 7 1        1
  3 1 0 7 7 0        1
  1 4 1 7 2 6        1
  4 0 1 8 7 2        1
  0 0 2 9 9 1        1
  0 0 2 9 9 0        1
  0 3 0 11 7 4       1
  0 3 0 6 6 0        1
  2 4 0 8 2 7        1
  1 0 1 17 3 15      1
  1 0 1 17 2 15      1
  1 4 1 6 2 5        1
  4 1 0 6 6 0        1
  0 4 2 3 1 2        1
  2 4 0 3 3 1        1
  2 4 0 3 3 0        1
  4 1 0 6 6 1        1
  1 4 1 4 1 4        1
  2 1 0 7 6 1        1
  1 4 1 3 0 3        1
  2 1 0 7 6 2        1
  4 1 0 7 7 1        1
  2 4 0 0 0 0        1
  0 2 1 15 3 13      1
  0 4 1 6 2 5        1
  4 1 0 7 7 0        1
  2 0 1 14 0 14      1
  2 0 1 14 1 14      1
  3 2 0 8 7 1        1
  3 2 0 8 7 2        1
  0 1 0 17 2 16      1
  2 4 0 5 2 4        1
  0 1 0 17 1 16      1
  0 3 1 7 6 1        1
  4 0 0 12 1 12      1
  4 0 0 12 0 12      1
  4 0 0 9 9 0        1
  1 4 1 2 1 2        1
  4 0 0 9 9 1        1
  2 4 0 7 2 5        1
  0 2 1 17 0 17      1
  1 4 1 6 3 4        1
  0 2 1 17 1 17      1
  1 1 0 16 4 13      1
  0 5 1 8 8 0        1
  0 5 1 8 8 1        1
  0 4 1 7 3 5        1
  0 1 3 9 6 4        1
  0 4 0 8 7 1        1
  1 0 0 11 9 2       1
  0 1 1 12 11 1      1
  0 1 1 12 11 2      1
  1 0 1 18 0 18      1
  4 0 0 10 5 6       1
  2 4 0 6 3 3        1
  2 4 0 5 3 3        1
  2 4 0 5 3 2        1
  1 0 1 18 1 18      1
  1 1 0 15 0 15      1
  2 4 0 4 3 1        1
  0 2 3 6 5 2        1
  0 4 0 14 5 10      1
  1 4 1 10 5 5       1
  1 1 0 15 4 12      1
  0 2 3 6 5 1        1
  1 0 1 18 1 17      1
  0 2 1 14 3 12      1
  2 0 0 0 0 0        1
  1 0 1 18 2 17      1
  2 2 1 13 1 13      1
  1 1 0 17 2 15      1
  0 3 2 8 7 2        1
  0 3 2 8 7 1        1
  0 0 1 11 8 3       1
  4 0 0 9 8 2        1
  1 4 1 3 3 0        1
  4 0 0 9 8 1        1
  0 4 1 5 3 2        1
  1 4 1 9 5 4        1
  1 0 3 12 0 12      1
  3 2 0 7 2 6        1
  1 0 3 12 1 12      1
  2 1 1 13 1 12      1
  0 2 1 15 2 14      1
  0 0 2 13 1 12      1
  0 0 2 13 2 12      1
  1 3 1 8 7 2        1
  1 0 2 7 7 1        1
  1 0 2 7 7 0        1
  1 1 0 12 8 4       1
  2 4 0 7 6 2        1
  0 4 2 5 5 1        1
  0 1 2 8 7 1        1
  0 1 2 8 7 2        1
  0 3 1 9 7 2        1
  0 6 1 5 5 1        1
  0 3 1 9 7 3        1
  0 4 0 8 8 0        1
  0 3 0 15 4 11      1
  0 4 0 8 8 1        1
  0 2 3 6 6 1        1
  0 2 3 6 6 0        1
  0 4 0 10 7 4       1
  0 4 0 14 3 12      1
  0 4 0 10 7 3       1
  0 2 1 16 1 16      1
  1 4 1 7 3 4        1
  1 0 0 11 8 4       1
  1 0 1 12 8 4       1
  2 2 1 12 2 10      1
  1 3 0 7 6 2        1
  1 4 1 8 3 5        1
  2 4 0 11 3 8       1
  2 0 1 12 1 11      1
  2 0 1 12 2 11      1
  1 1 2 8 8 1        1
  2 4 0 9 1 9        1
  2 2 1 11 4 7       1
  1 1 2 8 8 0        1
  0 2 1 15 0 15      1
  1 2 0 16 0 16      1
  1 2 0 16 1 16      1
  0 4 0 10 8 2       1
  0 4 0 10 8 3       1
  0 2 2 5 5 1        1
  1 4 1 7 7 1        1
  4 0 0 11 4 7       1
  1 4 1 7 7 0        1
  2 4 0 8 0 8        1
  2 0 0 16 2 15      1
  0 1 1 12 12 1      1
  0 1 1 12 12 0      1
  1 0 0 13 1 13      1
  1 2 0 8 8 0        1
  3 2 0 11 1 10      1
  2 4 0 10 1 10      1
  2 2 1 11 1 10      1
  1 2 0 8 8 1        1
  1 4 1 7 5 2        1
  2 4 0 9 0 9        1
  0 3 0 11 9 3       1
  3 2 0 5 1 5        1
  0 4 1 7 6 2        1
  3 2 0 7 4 3        1
  3 2 0 8 3 5        1
  2 2 1 11 4 8       1
  0 4 1 7 6 1        1
  0 4 2 8 3 6        1
  2 0 2 7 7 0        1
  2 0 2 7 7 1        1
  0 3 1 10 6 4       1
  1 2 2 7 3 4        1
  1 1 0 14 1 14      1
  3 4 0 5 5 1        1
  1 1 3 6 6 1        1
  1 1 3 6 6 0        1
  3 2 0 10 0 10      1
  0 0 1 16 1 16      1
  0 3 1 9 8 1        1
  4 0 0 10 4 6       1
  0 3 1 9 8 2        1
  3 1 0 11 0 11      1
  0 6 1 9 7 2        1
  0 6 1 9 7 3        1
  2 2 1 9 8 2        1
  1 6 0 9 3 7        1
  1 1 0 9 9 0        1
  1 0 3 8 7 2        1
  1 0 3 8 7 1        1
  0 4 0 13 2 11      1
  0 2 3 5 5 1        1
  0 2 3 5 5 0        1
  0 4 1 6 4 2        1
  1 0 0 12 9 4       1
  1 1 2 6 6 0        1
  1 1 2 6 6 1        1
  0 0 1 16 2 15      1
  0 1 1 11 11 0      1
  2 1 1 13 0 13      1
  1 4 1 6 5 1        1
  1 1 1 8 7 2        1
  0 4 1 6 4 3        1
  0 0 0 19 3 17      1
  0 0 0 19 2 17      1
  0 3 0 10 8 2       1
  0 3 0 10 8 3       1
  4 1 0 6 5 1        1
  4 1 0 6 5 2        1
  3 0 1 13 3 11      1
  0 1 1 14 10 4      1
  1 0 3 6 6 1        1
  1 0 3 6 6 0        1
  5 0 0 9 7 2        1
  2 2 1 10 2 9       1
  0 1 1 13 10 3      1
  0 1 1 13 10 4      1
  1 1 1 8 8 0        1
  1 1 1 8 8 1        1
  2 4 0 6 6 0        1
  3 1 0 5 5 0        1
  0 4 2 7 3 5        1
  0 1 1 14 9 5       1
  3 1 0 5 5 1        1
  1 1 3 5 5 1        1
  0 3 0 12 8 4       1
  2 3 1 5 1 5        1
  1 1 3 5 5 0        1
  4 0 0 7 7 0        1
  0 4 2 6 5 2        1
  4 0 0 7 7 1        1
  1 2 0 10 8 2       1
  1 2 2 8 0 8        1
  0 4 1 7 7 0        1
  3 0 1 10 5 6       1
  0 4 1 7 7 1        1
  3 0 1 10 6 5       1
  0 1 3 6 6 1        1
  0 0 0 18 11 8      1
  0 0 0 18 11 7      1
  0 0 0 16 5 11      1
  0 0 0 18 3 15      1
  0 0 0 18 4 15      1
  0 0 0 17 5 13      1
  0 0 0 18 5 14      1
  0 4 1 5 4 1        1
  0 0 0 16 8 8       1
  0 0 0 14 11 3      1
  0 0 0 14 12 2      1
  0 0 0 16 6 10      1
  0 0 0 14 14 0      1
  4 1 0 7 0 7        1
  4 1 0 4 4 1        1
  3 2 0 5 5 1        1
  0 1 1 15 8 8       1
  3 0 1 14 0 14      1
  0 2 0 8 8 0        1
  1 0 0 10 9 1       1
  1 0 0 10 8 2       1
  3 0 1 11 4 7       1
  0 0 1 11 9 2       1
  3 0 1 13 2 12      1
  1 1 0 11 8 4       1
  0 1 1 12 10 3      1
  1 1 0 14 5 9       1
  1 0 1 11 9 2       1
  1 3 0 7 7 1        1
  0 0 2 11 8 3       1
  0 0 2 11 8 4       1
  0 3 2 6 6 1        1
  1 1 2 7 7 1        1
  2 1 2 10 1 10      1
  2 1 2 10 0 10      1
  0 7 1 8 0 8        1
  4 0 1 8 6 3        1
  5 0 0 10 0 10      1
  0 1 0 14 5 9       1
  0 1 0 14 4 10      1
  0 1 0 15 4 11      1
  2 3 1 4 1 4        1
  2 4 0 8 1 7        1
  0 1 0 14 6 8       1
  1 1 0 13 8 5       1
  0 0 0 17 9 8       1
  0 1 0 14 6 9       1
  3 0 1 11 3 8       1
  0 4 2 1 0 1        1
  3 2 0 6 6 1        1
  0 0 0 18 8 11      1
  2 4 0 7 2 6        1
  0 0 0 18 7 12      1
  4 0 0 11 3 8       1
  1 1 0 12 7 5       1
  1 6 0 9 7 2        1
  0 1 0 13 7 7       1
  0 0 0 18 9 10      1
  4 0 0 10 3 7       1
  0 4 1 4 4 1        1
  0 1 0 13 8 5       1
  2 4 0 9 3 7        1
  0 1 0 13 8 6       1
  0 1 0 14 8 7       1
  0 1 0 12 9 3       1
  0 1 0 13 9 4       1
  0 1 0 16 4 13      1
  0 4 2 5 2 3        1
  1 4 1 7 6 1        1
  0 1 0 16 3 14      1
  1 2 0 0 0 0        1
  1 1 0 13 7 6       1
  0 1 0 11 10 2      1
  0 1 0 11 11 0      1
  0 4 1 7 5 3        1
  1 2 2 8 7 1        1
  0 2 0 13 2 12      1
  0 1 0 16 2 14      1
  3 0 1 13 0 13      1
  0 1 0 17 2 15      1
  0 4 1 5 5 1        1
  0 1 0 18 0 18      1
  2 4 0 9 1 8        1
  0 1 0 18 1 18      1
  0 1 0 19 0 19      1
  0 2 0 12 4 9       1
  0 8 0 11 8 3       1
  0 1 0 16 3 13      1
  1 2 1 12 0 12      1
  0 1 0 18 2 17      1
  1 2 1 12 1 12      1
  0 1 0 20 1 20      1
  0 1 0 19 1 18      1
  0 2 0 11 5 7       1
  0 2 0 10 6 4       1
  0 2 0 9 8 2        1
  0 4 1 10 5 5       1
  0 2 0 9 8 1        1
  0 2 0 10 7 4       1
  0 1 0 12 10 2      1
  0 1 0 12 11 2      1
  0 1 0 15 8 7       1
  0 1 0 14 11 4      1
  1 4 1 8 3 6        1
  0 0 0 18 12 7      1
  1 1 0 13 7 7       1
  0 2 0 13 4 9       1
  0 2 0 12 4 8       1
  3 0 1 10 4 7       1
  3 2 0 4 2 2        1
  0 1 1 11 11 1      1
  2 3 1 2 1 2        1
  2 4 0 8 4 5        1
  0 2 0 16 1 16      1
  0 2 0 10 9 2       1
  0 2 0 13 3 10      1
  2 4 0 10 2 9       1
  0 2 0 13 2 11      1
  0 1 1 11 10 2      1
  0 2 0 13 3 11      1
  0 3 0 10 0 10      1
  0 3 0 9 1 9        1
  0 3 0 8 0 8        1
  1 1 0 0 0 0        1
  0 1 1 11 10 1      1
  2 4 0 11 4 8       1
  2 4 0 12 3 10      1
  0 3 0 11 8 3       1
  0 3 0 11 1 11      1
  0 3 0 12 1 12      1
  0 3 0 11 1 10      1
  1 2 1 11 0 11      1
  0 3 0 9 3 7        1
  0 6 1 6 6 0        1
  2 3 1 1 0 1        1
  0 3 0 7 6 1        1
  0 4 2 1 1 0        1
  0 2 0 10 9 1       1
  1 0 0 12 3 9       1
  1 0 0 13 3 10      1
  1 0 0 13 2 11      1
  1 0 0 14 2 13      1
  0 3 0 11 8 4       1
  0 6 1 7 5 2        1
  1 1 0 14 3 11      1
  0 2 0 10 10 1      1
  0 1 1 12 10 2      1
  1 0 0 11 7 5       1
  1 0 0 15 2 13      1
  1 0 0 15 3 12      1
  0 3 0 8 5 3        1
  1 0 0 14 2 12      1
  0 0 0 17 17 0      1
  0 0 1 15 1 14      1
  1 1 0 14 5 10      1
  0 3 0 8 6 3        1
  1 4 1 8 4 5        1
  0 3 0 8 6 2        1
  1 4 1 9 4 6        1
  1 0 0 14 3 11      1
  1 0 0 14 3 12      1
  0 3 0 8 7 2        1
  0 3 0 7 7 1        1
  1 0 0 13 3 11      1
  0 3 0 10 4 7       1
  1 0 0 14 4 11      1
  1 0 0 14 7 8       1
  1 0 0 14 7 7       1
  1 0 0 13 8 6       1
  1 0 0 14 5 10      1
  1 1 0 15 3 12      1
  0 4 2 7 4 3        1
  1 1 0 14 4 11      1
  2 4 0 5 4 2        1
  0 4 2 6 4 3        1
  1 0 0 13 4 10      1
  0 3 0 10 4 6       1
  1 4 1 8 7 1        1
  1 0 0 13 7 7       1
  1 0 0 13 7 6       1
  0 1 1 13 9 5       1
  3 2 0 10 5 5       1
  1 0 0 12 8 5       1
  1 0 0 12 8 4       1
  0 2 0 11 10 2      1
  0 1 1 13 9 4       1
  1 0 0 14 6 8       1
  1 0 0 13 5 9       1
  1 0 0 12 7 5       1
  2 4 0 5 5 0        1
  0 2 0 10 10 0      1
  1 2 1 10 3 8       1
  1 0 0 13 6 7       1
  1 0 0 12 6 6       1
  1 0 0 14 5 9       1
  0 9 0 8 3 6        1
  1 1 0 14 2 12      1
  1 0 0 13 5 8       1
  1 0 0 12 5 7       1
  1 1 1 12 5 8       1
  1 2 1 10 1 9       1
  1 0 0 15 4 11      1
  1 0 0 15 3 13      1
  0 0 1 16 4 12      1
  3 2 0 7 4 4        1
  0 4 2 5 0 5        1
  1 4 1 7 5 3        1
  4 0 0 10 1 10      1
  0 0 1 15 5 10      1
  1 1 0 12 3 10      1
  0 0 1 14 7 8       1
  0 0 1 18 1 17      1
  0 0 1 17 3 15      1
  1 1 0 13 1 12      1
  0 0 1 16 3 13      1
  3 2 0 1 1 1        1
  0 4 2 2 2 1        1
  0 0 1 16 4 13      1
  0 0 1 15 4 11      1
  0 3 0 12 4 9       1
  0 0 1 13 8 5       1
  0 4 2 6 1 6        1
  1 7 0 4 0 4        1
  1 1 0 12 1 11      1
  1 7 0 9 0 9        1
  1 1 0 13 1 13      1
  0 0 1 18 0 18      1
  1 1 0 14 3 12      1
  0 3 0 12 2 10      1
  1 1 0 11 2 10      1
  0 0 1 17 1 17      1
  0 3 0 12 3 10      1
  1 0 0 15 7 8       1
  2 3 1 4 4 1        1
  2 3 1 4 4 0        1
  0 3 0 11 6 5       1
  0 4 2 8 1 8        1
  0 6 1 11 7 5       1
  0 3 0 9 6 4        1
  1 0 1 0 0 0        1
  0 3 0 9 7 2        1
  0 4 2 9 0 9        1
  0 1 1 10 10 0      1
  0 6 1 10 7 3       1
  0 4 2 9 5 4        1
  1 2 2 11 1 11      1
  4 0 0 8 8 1        1
  1 2 2 11 0 11      1
  0 0 2 0 0 0        1
  0 4 2 2 2 0        1
  1 3 0 10 3 8       1
  0 4 2 10 1 10      1
  0 3 0 15 3 12      1
  0 1 1 15 1 14      1
  0 1 1 16 2 15      1
  0 1 1 17 1 17      1
  0 3 0 14 6 9       1
  2 2 1 9 8 1        1
  0 4 2 3 2 2        1
  0 1 1 16 1 15      1
  0 0 1 19 1 19      1
  1 1 0 10 8 2       1
  1 1 0 12 5 7       1
  1 1 0 13 5 8       1
  0 4 2 8 6 3        1
  3 2 0 1 0 1        1
  1 1 0 12 3 9       1
  0 4 2 7 6 1        1
  1 2 2 10 0 10      1
  1 1 0 13 3 10      1
  3 0 1 10 7 4       1
  1 2 2 10 1 10      1
  0 4 2 3 3 0        1
  1 5 1 7 3 5        1
  0 3 0 13 2 11      1
  0 4 0 0 0 0        1
  1 2 2 6 4 3        1
  0 3 0 9 8 2        1
  0 2 2 7 1 7        1
  1 0 1 17 1 17      1
  0 7 0 7 3 4        1
  1 0 1 16 2 15      1
  0 4 2 6 2 5        1
  0 2 3 7 3 4        1
  0 2 2 2 2 1        1
  0 4 2 9 3 7        1
  2 3 1 6 1 5        1
  2 4 0 8 2 6        1
  2 2 0 7 2 5        1
  3 2 0 9 6 3        1
  0 2 2 6 0 6        1
  1 2 2 9 1 8        1
  0 4 0 10 6 4       1
  0 2 3 8 1 7        1
  0 2 2 4 1 3        1
  0 2 2 5 1 5        1
  2 3 1 7 2 6        1
  2 1 0 7 2 6        1
  3 2 0 10 6 5       1
  1 2 2 5 3 3        1
  1 2 2 5 5 1        1
  1 2 2 5 5 0        1
  0 2 2 2 1 1        1
  2 4 0 6 4 2        1
  2 2 0 7 4 3        1
  1 5 1 6 4 2        1
  1 2 2 8 1 7        1
  0 2 2 1 1 1        1
  2 3 1 6 3 3        1
  2 2 0 8 0 8        1
  1 2 2 6 2 4        1
  2 2 0 8 1 8        1
  2 0 0 16 1 16      1
  0 0 2 11 10 1      1
  2 0 0 16 0 16      1
  2 2 0 9 0 9        1
  0 7 1 5 0 5        1
  0 2 2 2 0 2        1
  1 0 1 15 3 12      1
  4 0 0 7 6 2        1
  1 7 0 7 1 6        1
  2 0 0 13 7 7       1
  0 3 1 8 8 1        1
  2 2 0 6 5 2        1
  0 3 1 8 8 0        1
  0 2 2 0 0 0        1
  1 2 2 3 3 1        1
  1 0 1 16 2 14      1
  1 2 2 3 2 2        1
  1 0 1 16 3 14      1
  1 0 1 17 2 16      1
  0 0 2 13 3 10      1
  0 1 2 7 2 6        1
  1 2 1 12 1 11      1
  3 2 0 9 1 9        1
  1 2 1 11 1 10      1
  1 2 1 8 6 3        1
  3 2 0 9 0 9        1
  0 2 2 9 5 4        1
  1 2 1 11 3 9       1
  4 0 0 11 7 4       1
  3 2 0 12 0 12      1
  1 2 1 9 5 4        1
  1 2 1 10 3 7       1
  0 7 1 1 0 1        1
  1 2 2 9 3 7        1
  2 2 1 15 1 15      1
  2 0 2 9 4 5        1
  4 0 0 10 8 3       1
  1 2 1 9 6 4        1
  4 0 0 10 7 4       1
  3 0 0 0 0 0        1
  2 1 0 6 5 2        1
  4 0 0 0 0 0        1
  0 7 1 0 0 0        1
  0 0 2 12 8 4       1
  0 2 2 7 3 4        1
  0 4 2 10 3 8       1
  2 0 1 0 0 0        1
  0 0 2 12 8 5       1
  1 2 2 10 4 6       1
  2 1 0 9 2 7        1
  0 3 1 8 7 1        1
  1 0 1 15 4 11      1
  0 0 2 14 3 12      1
  2 0 2 8 4 4        1
  1 2 2 9 4 5        1
  2 4 0 11 4 7       1
  1 2 2 8 6 3        1
  1 2 0 14 2 12      1
  1 2 0 14 4 11      1
  4 0 0 8 8 0        1
  0 2 3 9 2 8        1
  0 2 1 10 9 2       1
  0 0 2 11 9 3       1
  1 0 1 15 5 11      1
  0 0 2 11 9 2       1
  0 2 3 9 5 5        1
  0 2 3 6 3 4        1
  1 0 1 11 11 1      1
  1 0 1 14 6 8       1
  3 2 0 11 5 6       1
  2 0 2 7 2 6        1
  0 2 1 10 9 1       1
  3 2 0 9 7 3        1
  0 4 2 7 3 4        1
  2 2 1 13 1 12      1
  1 0 1 12 10 2      1
  3 2 0 14 2 13      1
  0 4 2 7 5 2        1
  2 1 0 7 5 3        1
  0 2 3 8 4 5        1
  3 2 0 11 3 8       1
  0 4 1 5 5 0        1
  0 3 0 15 5 11      1
  0 2 3 6 2 5        1
  0 6 1 8 5 3        1
  0 2 2 6 6 1        1
  0 2 3 7 2 5        1
  2 0 2 9 3 6        1
  1 7 0 5 1 5        1
  1 3 0 10 4 7       1
  1 0 3 5 4 1        1
  2 1 0 9 4 5        1
  0 0 2 12 3 9       1
  2 1 0 3 3 1        1
  0 2 3 7 0 7        1
  0 0 2 10 9 2       1
  0 2 3 8 6 2        1
  2 0 0 13 4 9       1
  0 2 3 7 4 3        1
  2 0 2 11 1 10      1
  2 0 2 8 3 5        1
  0 0 2 10 9 1       1
  1 0 1 11 11 0      1
  1 0 1 16 4 12      1
  2 1 0 11 1 10      1
  1 2 2 0 0 0        1
  0 0 3 0 0 0        1
  0 3 1 8 6 3        1
  1 0 3 10 6 4       1
  2 0 1 10 6 4       1
  2 0 1 11 5 7       1
  1 1 1 11 3 8       1
  0 2 3 7 5 2        1
  0 2 3 7 5 3        1
  3 0 0 9 2 8        1
  3 2 0 11 3 9       1
  2 0 2 5 4 2        1
  2 2 0 6 1 5        1
  2 2 1 11 3 8       1
  2 0 1 10 5 6       1
  0 2 3 7 6 1        1
  3 0 0 11 1 10      1
  0 2 2 11 2 9       1
  2 0 1 9 5 4        1
  0 2 2 9 1 9        1
  2 4 0 11 3 9       1
  0 4 1 8 5 3        1
  2 4 0 10 6 5       1
  1 0 3 11 4 8       1
  2 0 2 11 0 11      1
  0 1 1 15 7 9       1
  3 0 0 10 0 10      1
  1 0 3 6 2 5        1
  2 0 2 9 2 7        1
  1 2 1 9 0 9        1
  0 2 3 5 3 2        1
  1 0 3 9 6 4        1
  1 3 1 10 0 10      1
  3 0 0 12 4 9       1
  1 3 1 9 1 9        1
  3 0 0 10 1 9       1
  0 0 2 14 2 13      1
  2 2 0 7 4 4        1
  2 2 1 12 4 8       1
  0 0 2 12 6 6       1
  0 0 2 13 3 11      1
  0 4 0 9 7 3        1
  2 2 0 7 5 2        1
  1 0 3 11 3 9       1
  3 0 0 11 4 8       1
  2 0 2 8 2 6        1
  2 1 0 8 5 4        1
  2 0 2 5 3 3        1
  3 2 0 11 4 8       1
  1 0 2 8 5 4        1
  2 0 2 9 2 8        1
  3 0 0 9 1 9        1
  1 0 3 9 5 4        1
  1 2 0 12 6 6       1
  3 0 1 16 0 16      1
  0 3 0 14 5 10      1
  1 0 3 10 3 7       1
  2 2 0 7 6 1        1
  2 0 1 11 3 8       1
  2 0 2 7 2 5        1
  2 1 0 6 3 3        1
  0 2 3 4 4 1        1
  0 2 3 3 2 1        1
  4 0 0 12 2 10      1
  1 0 3 11 1 10      1
  1 0 3 11 2 10      1
  1 0 3 10 3 8       1
  3 0 1 13 2 11      1
  3 0 0 10 3 8       1
  0 4 0 13 6 7       1
  2 0 2 9 1 9        1
  3 0 0 10 5 6       1
  1 0 3 10 2 8       1
  1 0 3 9 4 6        1
  2 0 2 9 5 4        1
  3 0 0 9 6 3        1
  1 0 1 12 10 3      1
  1 0 3 8 5 4        1
  2 0 2 6 2 4        1
  1 0 3 8 5 3        1
  1 0 2 9 4 5        1
  1 3 0 7 6 1        1
  2 2 1 11 5 6       1
  2 2 0 7 7 0        1
  2 4 0 9 6 4        1
  3 0 0 9 3 7        1
  1 0 2 8 4 4        1
  1 0 3 8 4 4        1
  1 0 3 10 2 9       1
  3 0 0 8 5 3        1
  2 0 1 12 5 7       1
  2 0 1 9 9 0        1
  2 0 1 9 9 1        1
  2 1 0 7 7 0        1
  3 0 0 6 6 0        1
  2 0 1 10 7 3       1
  2 0 2 8 0 8        1
  1 0 3 8 4 5        1
  2 0 1 10 7 4       1
  2 4 0 10 6 4       1
  1 0 3 9 2 7        1
  3 0 0 7 5 3        1
  2 4 0 11 6 6       1
  1 0 3 7 5 3        1
  1 0 3 7 5 2        1
  2 0 1 13 3 11      1
  1 2 1 9 6 3        1
  1 3 1 0 0 0        1
  0 0 4 7 2 5        1
  0 0 4 8 1 8        1
  0 4 1 8 8 0        1
  2 2 0 7 0 7        1
  1 2 2 10 5 6       1
  0 4 1 8 8 1        1
  2 0 2 7 1 7        1
  0 0 3 13 1 13      1
  1 0 3 10 1 10      1
  3 0 0 8 3 5        1
  1 0 3 8 3 6        1
  4 0 0 10 8 2       1
  2 0 1 9 8 1        1
  2 0 2 7 5 3        1
  2 0 1 9 8 2        1
  0 0 2 14 0 14      1
  2 0 1 13 1 12      1
  2 0 1 12 3 10      1
  0 0 4 6 2 4        1
  0 1 1 16 4 13      1
  1 2 1 8 8 0        1
  1 0 3 6 5 2        1
  1 2 1 8 8 1        1
  1 0 3 8 2 7        1
  2 0 1 11 2 9       1
  0 2 1 13 6 7       1
  0 2 2 6 6 0        1
  1 0 1 11 8 3       1
  0 1 2 8 6 3        1
  0 5 0 5 5 0        1
  3 0 0 12 0 12      1
  3 0 0 12 1 12      1
  0 0 4 8 2 7        1
  0 0 4 7 0 7        1
  0 2 3 9 6 3        1
  2 1 0 10 1 9       1
  0 2 3 9 7 3        1
  0 2 3 9 7 2        1
  1 2 2 8 5 3        1
  2 0 0 10 8 2       1
  1 1 1 9 8 2        1
  0 2 1 14 6 8       1
  1 0 2 8 8 0        1
  3 1 0 3 3 1        1
  0 1 2 7 6 2        1
  0 7 0 8 1 8        1
  0 0 4 7 1 7        1
  0 3 1 10 4 7       1
  0 2 1 11 9 2       1
  0 7 1 5 2 3        1
  0 4 0 10 9 1       1
  2 0 0 11 8 4       1
  2 0 2 2 1 1        1
  0 0 4 6 1 5        1
  0 0 2 13 0 13      1
  0 0 2 13 1 13      1
  3 1 0 7 1 6        1
  1 1 1 11 5 7       1
  2 0 0 13 6 8       1
  0 0 4 7 4 3        1
  0 0 4 4 1 4        1
  1 0 2 9 6 3        1
  1 0 2 8 7 1        1
  1 0 2 8 7 2        1
  1 0 3 9 7 3        1
  0 0 3 10 5 5       1
  0 3 2 1 0 1        1
  0 2 1 14 8 6       1
  1 2 2 7 6 1        1
  1 1 1 10 5 6       1
  1 3 1 6 6 1        1
  3 1 0 7 1 7        1
  0 0 3 9 5 5        1
  1 0 2 8 6 2        1
  1 0 2 8 6 3        1
  0 2 1 15 4 12      1
  2 0 0 12 8 4       1
  1 3 1 11 1 11      1
  2 0 2 0 0 0        1
  2 0 0 12 8 5       1
  1 3 1 12 0 12      1
  1 0 2 9 5 4        1
  3 1 0 6 0 6        1
  1 1 3 0 0 0        1
  0 0 3 8 5 4        1
  1 0 2 7 6 2        1
  1 3 1 9 1 8        1
  0 2 1 15 2 13      1
  1 0 2 8 5 3        1
  1 0 3 0 0 0        1
  0 0 4 4 2 3        1
  0 2 1 12 9 4       1
  0 4 0 14 2 13      1
  1 3 1 10 2 9       1
  1 3 1 10 1 9       1
  2 1 0 9 1 9        1
  1 0 2 7 5 3        1
  0 0 3 9 4 5        1
  2 3 1 8 0 8        1
  2 3 1 8 3 5        1
  2 3 1 8 1 7        1
  3 3 0 5 5 0        1
  3 3 0 4 4 1        1
  2 3 1 6 2 5        1
  3 1 1 12 0 12      1
  2 3 1 7 4 3        1
  2 1 2 7 3 5        1
  2 3 1 7 4 4        1
  0 0 3 8 4 5        1
  3 1 1 11 2 10      1
  3 1 1 8 5 3        1
  2 3 1 5 3 2        1
  3 1 1 11 0 11      1
  3 1 1 11 1 11      1
  0 0 3 9 3 7        1
  3 1 1 10 2 8       1
  1 3 1 10 2 8       1
  3 1 1 10 1 9       1
  3 1 1 10 2 9       1
  4 1 0 5 5 1        1
  4 1 0 5 5 0        1
  0 0 2 13 6 7       1
  2 3 1 4 3 2        1
  4 1 0 9 3 7        1
  3 1 1 10 1 10      1
  4 1 0 5 4 2        1
  4 1 0 5 4 1        1
  3 3 0 7 3 4        1
  2 3 1 8 6 2        1
  3 1 1 9 4 6        1
  3 3 0 5 3 2        1
  0 1 2 8 5 3        1
  3 3 0 4 3 2        1
  3 1 0 2 0 2        1
  2 1 2 9 1 8        1
  1 2 1 0 0 0        1
  3 1 1 9 1 8        1
  3 1 1 9 2 8        1
  0 3 1 9 6 3        1
  2 1 0 10 1 10      1
  3 3 0 5 4 1        1
  3 1 0 0 0 0        1
  0 1 2 9 0 9        1
  0 1 2 9 1 9        1
  4 1 0 4 4 0        1
  2 1 2 9 0 9        1
  3 1 1 7 6 1        1
  3 1 1 7 6 2        1
  0 3 2 7 0 7        1
  3 1 1 9 1 9        1
  2 1 1 0 0 0        1
  3 1 1 8 4 5        1
  0 5 2 6 5 2        1
  3 1 1 8 3 6        1
  4 1 0 8 1 7        1
  4 1 0 8 3 6        1
  3 1 1 8 2 7        1
  4 1 0 8 6 3        1
  0 0 3 8 2 7        1
  0 4 0 13 2 12      1
  4 1 0 4 3 1        1
  1 2 1 7 5 2        1
  1 2 0 9 6 4        1
  2 1 2 7 6 1        1
  0 3 2 6 2 5        1
  0 3 3 7 2 6        1
  0 3 1 10 7 3       1
  2 3 1 6 6 1        1
  4 1 0 8 1 8        1
  2 1 2 9 1 9        1
  0 7 0 6 1 6        1
  0 5 0 10 1 10      1
  0 3 2 3 3 1        1
  1 2 0 13 3 11      1
  4 1 0 7 1 6        1
  3 1 1 7 5 2        1
  0 3 2 3 3 0        1
  0 0 3 9 5 4        1
  4 1 0 3 3 1        1
  1 3 1 8 5 3        1
  4 1 0 8 4 5        1
  1 2 0 13 2 11      1
  4 1 0 7 1 7        1
  0 0 2 13 5 8       1
  2 1 2 10 4 7       1
  0 5 2 8 3 6        1
  4 1 0 8 0 8        1
  1 2 0 14 4 10      1
  2 0 0 11 10 1      1
  3 3 0 7 2 5        1
  3 1 0 4 4 0        1
  3 3 0 9 5 4        1
  2 1 2 9 4 6        1
  3 3 0 8 5 4        1
  3 1 0 6 5 2        1
  0 3 3 6 3 3        1
  0 0 3 13 2 12      1
  4 1 0 7 5 3        1
  4 1 0 7 5 2        1
  4 1 0 9 4 5        1
  1 3 2 5 3 2        1
  0 0 3 12 2 10      1
  0 3 1 8 7 2        1
  0 4 0 10 9 2       1
  2 0 0 11 10 2      1
  4 1 0 7 4 4        1
  1 2 0 10 6 4       1
  4 1 0 7 4 3        1
  0 0 3 8 7 1        1
  4 1 0 6 4 3        1
  0 0 3 8 7 2        1
  4 1 0 6 4 2        1
  1 1 2 6 0 6        1
  4 1 0 5 1 5        1
  3 2 1 0 0 0        1
  3 1 1 6 6 1        1
  3 1 1 6 6 0        1
  2 1 0 8 3 5        1
  3 1 0 8 0 8        1
  1 3 2 6 1 6        1
  2 1 0 10 0 10      1
  2 0 0 11 11 0      1
  2 0 0 11 11 1      1
  0 0 3 10 4 6       1
  4 1 0 6 3 3        1
  2 1 2 8 2 6        1
  0 0 3 8 6 2        1
  0 0 3 7 7 0        1
  0 0 3 7 7 1        1
  0 0 3 10 3 7       1
  0 0 3 10 2 8       1
  4 1 0 6 1 5        1
  2 1 1 10 3 8       1
  0 2 1 12 8 5       1
  0 0 3 9 3 6        1
  0 0 2 13 6 8       1
  2 1 0 7 7 1        1
  0 3 3 9 1 9        1
  0 2 1 12 8 4       1
  4 0 1 0 0 0        1
  2 1 0 8 2 6        1
  0 4 0 12 6 7       1
  0 0 3 10 1 9       1
  4 1 0 0 0 0        1
  0 3 3 8 0 8        1
  0 0 3 9 2 7        1
  0 0 3 6 6 0        1
  0 3 3 8 2 6        1
  0 3 3 8 1 7        1
  0 3 3 5 1 5        1
  0 3 3 6 2 5        1
  0 3 3 7 0 7        1
  0 3 3 7 1 7        1
  0 3 3 5 2 4        1
  0 3 3 6 2 4        1
  0 3 3 6 0 6        1
  0 3 3 6 1 5        1
  0 0 3 6 6 1        1
  1 3 0 7 7 0        1
  2 0 0 14 4 11      1
  1 3 2 6 4 3        1
  1 1 1 10 7 3       1
  1 2 0 10 5 5       1
  0 0 2 13 4 9       1
  1 1 2 0 0 0        1
  0 3 3 5 1 4        1
  0 1 2 0 0 0        1
  0 3 3 5 0 5        1
  0 3 3 6 3 4        1
  0 4 1 6 6 1        1
  1 2 0 12 7 6       1
  0 3 3 4 1 3        1
  0 3 3 4 2 2        1
  0 3 3 4 0 4        1
  0 3 3 4 1 4        1
  1 2 0 11 6 6       1
  0 5 0 9 1 9        1
  0 3 3 4 2 3        1
  0 3 3 3 1 2        1
  2 1 2 6 4 3        1
  0 3 3 3 0 3        1
  2 1 2 5 5 0        1
  0 3 3 3 2 1        1
  1 2 0 14 2 13      1
  1 1 1 11 6 6       1
  0 3 3 3 2 2        1
  0 1 2 9 2 8        1
  1 0 2 0 0 0        1
  2 1 2 5 4 1        1
  0 3 3 2 1 2        1
  0 3 3 2 2 0        1
  0 3 3 3 3 0        1
  0 3 3 3 3 1        1
  0 3 3 4 4 0        1
  0 3 3 4 4 1        1
  0 4 0 12 8 5       1
  1 1 1 11 5 6       1
  2 1 2 4 4 0        1
  2 1 2 4 4 1        1
  1 1 3 11 1 11      1
  1 1 1 13 2 12      1
  1 1 1 14 1 14      1
  1 2 0 11 5 6       1
  1 1 3 10 1 9       1
  1 1 3 9 4 6        1
  0 4 1 6 6 0        1
  2 1 2 7 1 6        1
  1 1 1 13 1 12      1
  1 2 0 12 4 8       1
  1 1 3 10 0 10      1
  1 1 3 9 3 7        1
  0 4 0 9 8 1        1
  2 1 2 7 0 7        1
  1 1 1 12 3 10      1
  1 1 3 8 4 4        1
  0 4 0 9 8 2        1
  1 2 0 15 1 14      1
  0 7 0 2 1 1        1
  1 1 3 9 2 8        1
  1 1 3 9 1 8        1
  1 1 3 8 4 5        1
  1 1 1 15 1 15      1
  1 1 1 15 0 15      1
  1 2 0 12 6 7       1
  2 1 2 6 2 5        1
  1 1 3 8 3 6        1
  1 1 3 8 2 6        1
  1 1 3 9 0 9        1
  0 1 3 0 0 0        1
  0 5 0 7 1 7        1
  2 1 0 9 3 6        1
  2 1 2 6 0 6        1
  0 5 0 6 0 6        1
  1 1 3 7 5 2        1
  1 1 1 14 1 13      1
  0 1 4 7 1 6        1
  1 1 1 12 4 9       1
  1 1 3 8 2 7        1
  2 1 2 6 3 4        1
  0 1 3 8 1 8        1
  1 1 1 13 3 11      1
  0 3 3 6 4 3        1
  2 1 0 11 4 8       1
  0 1 3 9 0 9        1
  1 1 3 7 2 5        1
  0 1 3 10 1 10      1
  1 1 3 7 3 4        1
  0 1 3 10 0 10      1
  0 1 3 11 1 11      1
  1 5 0 9 4 6        1
  1 5 0 8 4 5        1
  2 3 0 8 0 8        1
  2 3 0 8 2 6        1
  2 3 0 9 1 8        1
  4 1 0 7 6 2        1
  1 1 1 13 4 10      1
  0 5 0 6 1 5        1
  0 5 0 5 1 4        1
  1 1 1 12 3 9       1
  2 3 0 7 5 2        1
  1 0 1 10 10 1      1
  0 1 2 8 3 5        1
  1 1 1 12 4 8       1
  2 1 2 7 3 4        1
  0 1 2 9 3 6        1
  0 0 2 12 5 7       1
  2 1 2 8 6 2        1
  1 3 1 9 4 5        1
  2 3 0 0 0 0        1
  0 3 2 9 4 5        1
  0 5 0 5 2 3        1
  1 1 3 5 4 1        1
  2 1 1 13 4 10      1
  0 3 2 8 4 4        1
  2 1 1 12 4 8       1
  1 4 1 5 1 5        1
  0 1 2 8 2 6        1
  2 0 2 10 3 8       1
  0 3 3 6 6 1        1
  0 3 3 6 6 0        1
  2 1 1 12 5 7       1
  1 1 2 12 3 10      1
  0 5 2 6 6 1        1
  0 5 2 6 6 0        1
  2 1 1 13 3 11      1
  1 3 2 4 4 1        1
  2 3 0 7 4 4        1
  1 4 1 6 0 6        1
  2 2 0 4 0 4        1
  4 1 0 7 6 1        1
  2 1 2 0 0 0        1
  0 3 3 9 2 8        1
  0 3 2 7 3 4        1
  0 3 3 7 2 5        1
  0 3 3 9 3 7        1
  1 1 3 8 6 2        1
  1 1 3 7 6 1        1
  1 1 3 7 6 2        1
  2 3 0 9 4 5        1
  2 1 2 7 4 3        1
  1 1 3 11 0 11      1
  1 1 3 12 0 12      1
  0 1 4 5 0 5        1
  1 1 3 10 2 9       1
  1 1 3 11 2 10      1
  1 1 3 12 1 11      1
  2 1 2 6 4 2        1
  2 1 2 5 5 1        1
  1 1 3 10 2 8       1
  2 1 2 6 5 2        1
  2 1 2 6 5 1        1
  2 1 2 7 5 2        1
  1 3 1 9 6 3        1
  0 1 1 17 3 15      1
  1 3 0 9 5 5        1
  0 5 1 7 7 1        1
  2 1 1 11 4 7       1
  3 1 0 6 6 0        1
  5 0 0 9 4 5        1
  2 3 0 11 5 6       1
  0 7 0 1 1 0        1
  5 0 0 8 4 5        1
  0 3 2 6 4 2        1
  0 3 2 10 3 8       1
  0 1 1 17 2 16      1
  2 4 1 4 1 3        1
  2 1 1 10 7 3       1
  5 0 0 7 0 7        1
  3 1 0 6 5 1        1
  3 1 0 11 2 9       1
  2 4 1 5 2 4        1
  4 0 1 9 6 4        1
  1 6 1 6 3 3        1
  2 4 1 4 2 2        1
  0 3 2 7 1 7        1
  5 0 0 9 3 6        1
  3 0 0 6 4 3        1
  2 1 1 11 6 6       1
  0 6 2 11 3 8       1
  3 4 0 11 0 11      1
  1 2 0 12 5 7       1
  0 0 2 10 10 1      1
  4 2 0 9 4 5        1
  5 0 0 11 1 10      1
  1 6 1 2 0 2        1
  0 3 2 11 4 8       1
  2 4 1 2 1 1        1
  0 3 2 9 3 7        1
  1 4 2 8 3 5        1
  2 4 1 2 0 2        1
  0 5 0 4 2 2        1
  2 1 1 10 4 7       1
  4 0 1 10 2 8       1
  2 4 1 7 4 3        1
  0 3 2 6 0 6        1
  0 3 2 7 2 6        1
  2 4 1 3 2 2        1
  1 0 1 10 10 0      1
  2 4 1 5 3 3        1
  1 1 1 9 8 1        1
  1 8 0 9 0 9        1
  0 4 0 13 3 10      1
  0 5 0 8 2 7        1
  1 0 1 15 2 13      1
  3 1 0 10 1 9       1
  2 1 1 10 6 5       1
  0 3 2 4 4 0        1
  3 4 0 10 0 10      1
  0 1 2 7 7 1        1
  3 1 0 10 1 10      1
  0 7 0 3 1 3        1
  2 4 1 1 1 1        1
  0 3 2 4 1 3        1
  0 2 2 6 2 5        1
  2 4 1 2 2 0        1
  1 2 0 13 5 8       1
  1 2 0 15 1 15      1
  0 3 2 5 1 5        1
  5 0 0 12 1 12      1
  1 4 2 10 1 10      1
  1 2 0 15 0 15      1
  3 4 0 6 3 4        1
  0 4 0 11 5 6       1
  3 1 0 8 2 6        1
  2 2 0 5 3 3        1
  5 0 0 8 6 3        1
  5 0 0 8 6 2        1
  3 1 0 9 1 8        1
  0 1 1 15 5 10      1
  2 6 0 5 3 2        1
  3 4 0 8 3 6        1
  2 1 1 9 6 3        1
  4 0 1 11 2 10      1
  2 4 1 6 4 3        1
  0 4 0 15 0 15      1
  3 4 0 9 1 9        1
  3 1 0 9 1 9        1
  1 3 1 7 7 0        1
  0 3 2 2 1 1        1
  0 4 0 14 0 14      1
  0 5 0 7 3 4        1
  0 4 0 12 3 9       1
  1 1 0 13 3 11      1
  4 0 1 8 4 5        1
  0 4 0 11 4 7       1
  0 3 2 1 1 1        1
  1 4 2 9 1 9        1
  4 2 0 9 0 9        1
  2 4 1 3 3 0        1
  3 1 0 8 1 7        1
  3 1 0 9 4 6        1
  0 0 0 17 8 10      1
  1 4 2 8 1 7        1
  0 5 0 2 2 1        1
  1 3 1 9 7 3        1
  5 0 0 11 1 11      1
  5 0 0 11 0 11      1
  0 3 2 2 0 2        1
  4 0 1 11 1 11      1
  4 0 1 11 0 11      1
  2 3 0 9 3 7        1
  0 5 0 6 2 5        1
  0 1 2 10 2 9       1
  2 6 0 8 3 6        1
  3 1 0 10 6 5       1
  0 5 0 5 3 3        1
  3 4 0 10 1 9       1
  3 1 0 10 5 5       1
  0 0 2 10 0 10      1
  4 2 0 6 4 3        1
  5 0 0 9 5 4        1
  0 3 2 0 0 0        1
  2 1 0 10 2 9       1
  3 1 0 7 6 2        1
  5 0 0 10 2 9       1
  3 2 1 10 1 9       1
  0 3 2 7 2 5        1
  1 1 0 14 2 13      1
  0 5 0 3 3 1        1
  3 4 0 6 3 3        1
  3 1 0 9 5 5        1
  1 1 2 9 6 3        1
  5 0 0 8 5 4        1
  5 0 0 8 5 3        1
  0 1 2 6 6 1        1
  0 1 2 6 6 0        1
  0 1 2 7 7 0        1
  1 5 0 9 6 3        1
  1 1 2 8 6 2        1
  1 1 2 8 6 3        1
  0 5 0 6 4 3        1
  1 1 2 7 7 0        1
  3 1 0 9 2 7        1
  1 4 2 8 0 8        1
  0 1 1 18 0 18      1
  0 1 3 8 4 5        1
  1 1 2 7 6 1        1
  1 1 2 7 6 2        1
  0 3 2 8 6 3        1
  2 2 1 0 0 0        1
  0 0 2 10 10 0      1
  0 5 0 4 4 1        1
  0 0 2 11 10 2      1
  1 1 2 10 3 7       1
  0 4 0 13 1 12      1
  1 1 0 15 4 11      1
  2 4 1 4 4 1        1
  0 5 0 10 3 8       1
  0 3 0 12 10 3      1
  1 3 0 12 1 12      1
  0 5 0 2 1 2        1
  0 5 0 11 3 9       1
  1 1 2 11 0 11      1
  1 1 2 10 2 8       1
  3 4 0 9 2 8        1
  1 3 0 12 0 12      1
  1 3 1 12 6 6       1
  1 1 2 10 3 8       1
  2 1 1 11 6 5       1
  0 4 0 12 0 12      1
  0 5 0 5 1 5        1
  0 1 3 10 6 4       1
  0 6 2 5 4 1        1
  0 5 1 9 8 1        1
  0 2 2 5 3 3        1
  2 2 0 0 0 0        1
  1 1 0 15 5 10      1
  0 2 2 5 3 2        1
  1 1 2 10 0 10      1
  1 1 2 10 1 10      1
  5 0 0 9 2 8        1
  1 1 0 14 8 7       1
  0 4 0 13 1 13      1
  0 2 2 5 2 4        1
  0 3 2 5 5 1        1
  1 3 0 11 1 11      1
  3 4 0 8 1 7        1
  0 4 1 9 1 9        1
  1 3 0 10 0 10      1
  3 2 0 2 2 1        1
  1 3 0 12 2 11      1
  0 2 2 10 1 10      1
  1 3 1 11 7 5       1
  1 2 2 6 1 6        1
  1 1 2 9 0 9        1
  0 9 0 7 0 7        1
  0 4 1 8 0 8        1
  4 0 1 8 3 6        1
  0 4 0 14 1 14      1
  1 1 0 14 7 7       1
  5 0 0 9 1 9        1
  2 6 0 8 5 4        1
  1 1 0 13 4 9       1
  0 5 0 7 0 7        1
  0 5 0 8 1 8        1
  1 3 1 12 4 8       1
  0 5 0 9 5 4        1
  4 2 0 7 1 6        1
  2 6 0 8 1 8        1
  0 1 1 15 9 6       1
  0 1 3 13 1 13      1
  0 5 0 8 5 3        1
  0 4 1 7 0 7        1
  0 1 1 14 10 5      1
  0 1 1 16 6 10      1
  5 0 0 6 2 4        1
  0 1 3 11 4 8       1
  0 1 3 12 1 11      1
  1 6 1 6 2 4        1
  0 4 1 8 1 7        1
  4 0 1 8 8 0        1
  4 0 1 8 8 1        1
  3 4 0 6 5 2        1
  3 0 1 0 0 0        1
  0 1 1 16 5 11      1
  0 1 1 15 8 7       1
  0 1 3 12 1 12      1
  0 1 3 12 0 12      1
  0 1 3 11 3 9       1
  3 4 0 6 1 5        1
  0 1 3 11 1 10      1
  0 1 3 11 2 10      1
  0 1 3 11 0 11      1
  0 0 2 12 4 8       1
  0 1 3 10 3 8       1
  1 2 2 1 0 1        1
  0 1 3 9 5 4        1
  0 1 3 10 2 8       1
  4 0 1 9 7 3        1
  1 1 2 11 3 8       1
  0 1 3 8 7 1        1
  0 1 3 10 2 9       1
  0 4 3 5 3 2        1
  0 1 3 8 6 3        1
  3 4 0 4 1 3        1
  0 1 1 16 5 12      1
  5 0 0 8 1 8        1
  0 1 1 17 4 14      1
  1 4 2 5 1 5        1
  0 6 1 8 1 7        1
  4 0 1 7 4 4        1
  1 9 0 6 2 5        1
  0 1 1 17 3 14      1
  1 1 0 11 9 2       1
  0 4 3 6 1 5        1
  0 2 2 9 0 9        1
  0 1 0 13 11 2      1
  4 2 0 2 2 0        1
  0 3 2 12 3 10      1
  0 1 1 18 2 16      1
  0 1 1 17 2 15      1
  4 2 0 7 3 5        1
  0 0 0 15 14 1      1
  1 4 2 4 0 4        1
  0 3 0 9 9 0        1
  0 0 0 15 14 2      1
  1 2 0 9 9 0        1
  1 2 0 9 9 1        1
  2 0 0 10 10 0      1
  2 0 0 10 10 1      1
  0 2 1 14 4 10      1
  0 2 2 5 2 3        1
  0 4 0 9 9 0        1
  1 1 0 16 5 12      1
  1 1 0 15 5 11      1
  0 3 0 9 9 1        1
  0 2 2 3 3 0        1
  0 4 0 9 9 1        1
  2 6 0 5 3 3        1
  0 4 1 9 5 5        1
  2 0 1 7 7 0        1
  0 2 1 13 5 9       1
  1 6 0 12 1 12      1
  0 1 2 11 0 11      1
  2 0 1 7 7 1        1
  2 1 2 7 7 1        1
  1 4 2 6 3 3        1
  0 3 0 10 9 2       1
  2 1 2 7 7 0        1
  1 2 1 9 8 2        1
  2 1 1 13 2 11      1
  5 0 0 6 6 1        1
  1 2 1 9 8 1        1
  5 0 0 6 6 0        1
  1 1 2 10 9 2       1
  1 1 2 10 9 1       1
  1 0 1 17 0 17      1
  2 1 1 8 8 0        1
  0 4 0 11 9 2       1
  0 4 0 11 9 3       1
  0 2 2 8 1 8        1
  0 3 3 7 7 1        1
  3 0 1 9 9 0        1
  4 2 0 1 1 1        1
  0 2 2 7 1 6        1
  4 0 1 5 4 1        1
  3 0 1 9 9 1        1
  0 1 3 11 6 6       1
  4 2 0 3 1 3        1
  0 6 1 5 1 4        1
  5 0 0 9 0 9        1
  4 0 1 7 7 0        1
  4 0 1 7 7 1        1
  5 0 0 7 7 0        1
  4 2 0 5 4 2        1
  5 0 0 7 7 1        1
  1 3 1 9 8 1        1
  3 0 0 7 7 1        1
  0 9 0 5 0 5        1
  0 2 2 3 1 3        1
  0 3 2 7 7 0        1
  0 2 3 0 0 0        1
  4 0 1 4 4 1        1
  1 1 2 10 4 6       1
  3 0 0 7 7 0        1
  1 0 1 19 0 19      1
  1 0 1 19 1 19      1
  3 1 0 10 6 4       1
  3 1 0 12 5 8       1
  4 2 0 2 1 1        1
  1 1 2 9 8 2        1
  0 1 3 11 5 7       1
  0 1 3 8 8 0        1
  1 1 2 9 8 1        1
  4 2 0 1 0 1        1
  0 1 3 10 5 6       1
  0 2 3 4 1 4        1
  1 4 2 6 6 0        1
  0 4 3 3 1 3        1
  0 2 3 4 3 1        1
  1 4 2 6 6 1        1
  5 0 0 1 0 1        1
  0 2 3 6 1 6        1
  0 2 3 5 2 4        1
  4 2 0 4 4 1        1
  0 2 3 5 3 3        1
  0 4 3 2 2 0        1
  0 4 3 0 0 0        1
  5 0 0 12 0 12      1
  1 2 3 4 1 3        1
  0 2 3 7 1 7        1
  2 2 2 5 0 5        1
  2 2 2 3 1 2        1
  2 2 2 2 1 1        1
  2 2 2 7 1 6        1
  1 2 3 6 1 5        1
  2 2 2 1 1 1        1
  2 2 2 3 0 3        1
  2 2 2 5 2 4        1
  1 2 3 6 1 6        1
  1 2 3 6 0 6        1
  1 1 2 8 7 2        1
  4 2 0 6 5 1        1
  1 2 3 5 2 4        1
  1 2 3 2 0 2        1
  2 2 2 4 2 2        1
  1 2 3 5 0 5        1
  1 2 3 5 1 5        1
  1 1 2 10 8 3       1
  1 2 3 4 2 3        1
  1 2 3 4 3 1        1
  1 2 3 4 0 4        1
  1 2 3 3 0 3        1
  1 2 3 3 1 3        1
  2 0 3 8 1 7        1
  1 2 3 2 1 1        1
  3 0 2 3 3 1        1
  3 0 2 3 3 0        1
  2 0 3 6 4 2        1
  1 1 2 10 8 2       1
  0 1 1 14 11 3      1
  0 1 1 14 11 4      1
  0 7 1 3 1 3        1
  0 7 1 3 1 2        1
  0 1 3 14 1 13      1
  0 7 0 10 8 2       1
  1 1 2 12 7 6       1
  1 1 2 11 5 7       1
  1 4 1 7 0 7        1
  1 4 1 8 1 7        1
  1 4 1 5 1 4        1
  0 2 2 6 5 1        1
  1 4 1 1 0 1        1
  1 5 1 6 6 0        1
  1 4 1 0 0 0        1
  0 6 1 6 6 1        1
  0 3 0 12 10 2      1
  0 4 0 12 4 8       1
  0 4 0 13 5 8       1
  0 4 0 12 5 7       1
  0 4 0 15 1 15      1
  0 4 0 16 1 16      1
  1 5 0 4 3 1        1
  0 3 2 10 7 4       1
  0 0 0 18 12 6      1
  0 0 0 17 15 2      1
  0 0 0 18 13 6      1
  0 0 0 18 13 5      1
  0 0 0 18 14 5      1
  0 0 0 18 14 4      1
  0 0 0 18 15 4      1
