# Supplementary material for: All paths lead to hubs in the spectroscopic networks of water isotopologues H216O and H218O
Source: Commun Chem. 2024 Feb 16;7:34. doi: 10.1038/s42004-024-01103-8 (PMC10873357; doi:10.1038/s42004-024-01103-8)
Supplement: Supplementary file 2 — Supplementary Data 1 [file 42004_2024_1103_MOESM2_ESM.zip › SupplementaryData1/H218O/table_S8.txt]

%%%%%%%%%%%%%%%%%%%%%%%%%%%%%%%%%%%%%%%%%%%%%%%%%%%%%%%%%%%%%%%%%%%%%%%%%%%%%%%%%%%%%%%%%%%%%%%%%%%%%%%%%%%%%%%%%%%%%%%%%%
%
% SNAPS-based absolute energies obtained for the hubs of the H2O-18 network specified in table_S6.txt
%
%%%%%%%%%%%%%%%%%%%%%%%%%%%%%%%%%%%%%%%%%%%%%%%%%%%%%%%%%%%%%%%%%%%%%%%%%%%%%%%%%%%%%%%%%%%%%%%%%%%%%%%%%%%%%%%%%%%%%%%%%%
%
% Notes:
%       (a) state (six columns) : rovibrational label (v_1, v_2, v_3, J, K_a, and K_c) 
%                                 of an individual state
%       (b) degree              : degree (node count) of an individual state
%       (c) energy              : SNAPS-based absolute energy of an individual state in cm-1
%       (c) unc                 : uncertainty of an SNAPS-based absolute energy
%
%%%%%%%%%%%%%%%%%%%%%%%%%%%%%%%%%%%%%%%%%%%%%%%%%%%%%%%%%%%%%%%%%%%%%%%%%%%%%%%%%%%%%%%%%%%%%%%%%%%%%%%%%%%%%%%%%%%%%%%%%%

  state         degree        energy/cm-1    unc/cm-1
  0 0 0 2 0 2      167      69.9274247786   8.975e-08
  0 0 0 2 1 1      158      94.7886287953   1.867e-07
  0 0 0 2 1 2      194      78.9886508339   2.779e-07
  0 0 0 2 2 0      154     134.7830978490   8.491e-08
  0 0 0 2 2 1      179     133.4757673343   2.267e-07
  0 0 0 3 0 3      235     136.3366493149   2.101e-07
  0 0 0 3 1 2      222     172.8828961854   2.638e-07
  0 0 0 3 1 3      213     141.5680416517   1.582e-07
  0 0 0 3 2 1      240     210.7992255715   2.092e-07
  0 0 0 3 2 2      201     204.7558485744   1.355e-07
  0 0 0 3 3 0      198     282.3070027919   2.646e-07
  0 0 0 3 3 1      168     282.0944795082   2.104e-07
  0 0 0 4 0 4      209     221.2339888150   1.320e-07
  0 0 0 4 1 3      211     274.8031690510   1.692e-07
  0 0 0 4 1 4      255     223.8284985094   2.481e-07
  0 0 0 4 2 2      243     314.4594236457   1.303e-07
  0 0 0 4 2 3      290     298.6200970159   2.306e-07
  0 0 0 4 3 1      225     380.7024169601   1.742e-07
  0 0 0 4 3 2      274     379.2915373127   2.683e-07
  0 0 0 4 4 0      150     482.6725262348   1.651e-07
  0 0 0 4 4 1      181     482.6434474332   2.678e-07
  0 0 0 5 0 5      255     324.0467239759   2.347e-07
  0 0 0 5 1 4      270     398.3604778296   2.673e-07
  0 0 0 5 1 5      210     325.2157019774   1.464e-07
  0 0 0 5 2 3      290     445.1585447409   2.531e-07
  0 0 0 5 2 4      248     414.1681176949   1.692e-07
  0 0 0 5 3 2      293     505.7287298755   2.851e-07
  0 0 0 5 3 3      249     500.5961755516   1.717e-07
  0 0 0 5 4 1      238     604.7927996627   2.496e-07
  0 0 0 5 4 2      200     604.5441035311   1.892e-07
  0 0 0 5 5 0      153     733.6829360016   3.355e-07
  0 0 0 6 0 6      198     444.8461630579   1.595e-07
  0 0 0 6 1 5      209     541.1800976761   1.729e-07
  0 0 0 6 1 6      250     445.3461800583   3.077e-07
  0 0 0 6 2 4      231     601.2377589732   1.950e-07
  0 0 0 6 2 5      289     550.4507873997   2.504e-07
  0 0 0 6 3 3      220     658.6100175375   1.948e-07
  0 0 0 6 3 4      301     645.3825335912   3.219e-07
  0 0 0 6 4 2      190     752.1873681359   2.135e-07
  0 0 0 6 4 3      258     751.0328480298   2.703e-07
  0 0 0 6 5 1      151     880.1144669423   2.472e-07
  0 0 0 6 5 2      189     880.0761648033   3.335e-07
  0 0 0 7 0 7      223     583.7777933212   2.504e-07
  0 0 0 7 1 6      249     701.6942088303   3.236e-07
  0 0 0 7 1 7      171     583.9864259994   1.742e-07
  0 0 0 7 2 5      266     780.4527757586   2.856e-07
  0 0 0 7 2 6      212     706.5977447338   1.930e-07
  0 0 0 7 3 4      251     839.5493993935   3.474e-07
  0 0 0 7 3 5      209     812.7616140363   1.959e-07
  0 0 0 7 4 3      238     925.6996727069   2.840e-07
  0 0 0 7 4 4      190     921.8957130870   2.183e-07
  0 0 0 7 5 2      187    1051.2030358435   3.490e-07
  0 0 0 8 0 8      156     740.9122442166   1.903e-07
  0 0 0 8 1 7      184     879.4947471727   2.343e-07
  0 0 0 8 1 8      202     740.9985761503   3.219e-07
  0 0 0 8 2 6      176     980.2222379223   2.539e-07
  0 0 0 8 2 7      226     881.9140349908   2.660e-07
  0 0 0 8 3 5      164    1047.3285466241   2.155e-07
  0 0 0 8 3 6      229    1001.7056819474   3.398e-07
  0 0 0 8 4 4      152    1126.4390392069   2.342e-07
  0 0 0 8 4 5      213    1116.6360601026   3.088e-07
  0 0 0 8 5 4      180    1246.3684265486   3.650e-07
  0 0 0 9 0 9      169     916.2576365099   2.866e-07
  0 0 0 9 1 8      188    1074.7629205588   3.562e-07
  0 0 0 9 2 7      200    1198.1995069088   3.314e-07
  0 0 0 9 3 6      170    1279.7974944406   4.134e-07
  0 0 0 9 4 5      152    1355.1990775518   4.112e-07
  0 0 0 10 2 9     153    1288.2671304579   4.545e-07
