# Supplementary material for: All paths lead to hubs in the spectroscopic networks of water isotopologues H216O and H218O
Source: Commun Chem. 2024 Feb 16;7:34. doi: 10.1038/s42004-024-01103-8 (PMC10873357; doi:10.1038/s42004-024-01103-8)
Supplement: Supplementary file 2 — Supplementary Data 1 [file 42004_2024_1103_MOESM2_ESM.zip › SupplementaryData1/README.txt]

Supplementary Data for the paper 
"All paths lead to hubs: the case of water isotopologues H2O-16 and H2O-18" 
by
R. Tóbiás, M. L. Diouf, F. M. J. Cozijn, W. Ubachs, and A. G. Császár

***************************************************************************************
* Two times eight files distributed in subdirectories H2O-16 and H2O-18 (X = 16, 18): *
***************************************************************************************

table_S1.txt  : List of new experimental H2O-X transitions recorded with the NICE-OHMS technique
table_S2.txt  : List of experimental H2O-X transitions taken from various data sources
table_S3.txt  : Predicted H2O-X line list based on transitions of table_S1.txt and table_S2.txt
table_S4.txt  : Relative H2O-X rovibrational energies derived from lines of table_S1.txt and table_S2.txt
table_S5.txt  : Basic cycles associated with the shortest-path-based forest of the H2O-X spectroscopic 
			    network built upon by lines of table_S1.txt and table_S2.txt
table_S6.txt  : Experimental spectroscopic network of the H2O-X molecule derived from 20FuToTePo 
			    (DOI: 10.1063/5.0030680)
table_S7.txt  : Degree distribution of the H2O-X network specified in table_S6.txt
table_S8.txt  : SNAPS-based absolute energies obtained for the hubs of the H2O-X network specified in table_S6.txt

******************************************
* PLUS one file in the H2O-18 directory: *
******************************************
 
figure_S1.pdf : Demonstration of the degree distribution in the experimental spectroscopic network of H2O-18
